# Supplementary material for: Spatial and temporal transcriptome changes occurring during flower opening and senescence of the ephemeral hibiscus flower, Hibiscus rosa-sinensis
Source: J Exp Bot. 2016 Sep 3;67(20):5919–31. doi: 10.1093/jxb/erw295 (PMC5091337; doi:10.1093/jxb/erw295)
Supplement: Supplementary Data [file supp_erw295_supplementary_table_S2.xls]

## Sheet: Total_Info
Unigene name	Unigene length	Unigene GC(%)	Expression						Significant (Chi2x2)	Blastn NCBI Nt					Blastx NCBI Nr					Blastx SWISSPROT					Blastx KEGG						COG
			Total	SampleA	SampleB	TPM(A)	TPM(B)	Mark		Best hits	Identity	Score	E-value	Annotation	Best hits	Identity	Score	E-value	Annotation	Best hits	Identity	Score	E-value	Annotation	Best hits	Identity	Score	E-value	Annotation	Pathway	Portein in COG	E-value	Organism	Function code	COG id	COG class defination	Functional categories(Fist Level)	Functional categories(Second Level)
MGB_lrc1	1527	47.81	93	9	84	65.5	698.9	Up	0	ref|XM_002303822.1|	80	234	1e-57	Populus trichocarpa hydroxycinnamoyl CoA shikimate/quinate hydroxycinnamoyltransferase (HCQ7), mRNA	gi|224072741|ref|XP_002303858.1|	83	729	0	hydroxycinnamoyl CoA shikimate/quinate hydroxycinnamoyltransferase [Populus trichocarpa] hydroxycinnamoyl CoA shikimate/quinate hydroxycinnamoyltransferase [Populus trichocarpa]	sp|O23917|HCBT2_DIACA	44	358	6e-98	Anthranilate N-benzoyltransferase protein 2 OS=Dianthus caryophyllus GN=HCBT2 PE=1 SV=1	ath:AT5G48930	82	712	0	transferase family protein
MGB_lrc2	662	41.39	49	44	5	320.2	41.6	Down	0	emb|CR857570.1|	100	77.8	7e-11	Pongo abelii mRNA; cDNA DKFZp468D226 (from clone DKFZp468D226)
MGB_lrc3	2480	43.02	151	130	21	946.1	174.7	Down	0	ref|XM_002285598.1|	84	787	0	PREDICTED: Vitis vinifera hypothetical protein LOC100260586 (LOC100260586), mRNA	gi|224119002|ref|XP_002331301.1|	86	770	0	predicted protein [Populus trichocarpa] predicted protein [Populus trichocarpa]	sp|Q9SYM5|RHM1_ARATH	83	759	0	Probable rhamnose biosynthetic enzyme 1 OS=Arabidopsis thaliana GN=RHM1 PE=2 SV=1	ath:AT1G78570	83	759	0	RHM1/ROL1; RHM1/ROL1 (RHAMNOSE BIOSYNTHESIS1); UDP-L-rhamnose synthase/ UDP-glucose 4,6-dehydratase/ catalytic		MTH1789	1e-69	Mth	M	COG1088	dTDP-D-glucose 4,6-dehydratase	CELLULAR PROCESSES AND SIGNALING	Cell wall/membrane/envelope biogenesis
MGB_lrc4	708	41.38	35	15	20	109.2	166.4	Up	0.213684
MGB_lrc5	693	46.03	42	42	0	305.7	0	Down	0	ref|XM_002282859.1|	80	87.8	7e-14	PREDICTED: Vitis vinifera hypothetical protein LOC100246852 (LOC100246852), mRNA	gi|255572411|ref|XP_002527143.1|	76	210	8e-53	conserved hypothetical protein [Ricinus communis] conserved hypothetical protein [Ricinus communis]						ath:AT2G17230	67	189	8e-47	phosphate-responsive 1 family protein
MGB_lrc6	1073	44.36	92	68	24	494.9	199.7	Down	7.6e-05	ref|XM_002510900.1|	85	153	2e-33	Ricinus communis conserved hypothetical protein, mRNA	gi|224122636|ref|XP_002318887.1|	74	320	2e-85	predicted protein [Populus trichocarpa] predicted protein [Populus trichocarpa]						ath:AT5G62390	59	264	7e-69	ATBAG7; ATBAG7 (ARABIDOPSIS THALIANA BCL-2-ASSOCIATED ATHANOGENE 7); calmodulin binding
MGB_lrc7	744	43.01	60	60	0	436.7	0	Down	0	gb|EF644321.1|	88	218	3e-53	Gossypium hirsutum D genome clone 11_7 alpha-expansin 6 (EXPA6) gene, partial cds	gi|38046730|gb|AAR09170.1|	93	136	9e-36	alpha-expansin 3 [Populus tremula x Populus tremuloides]	sp|Q9LDR9|EXP10_ARATH	87	126	9e-34	Expansin-A10 OS=Arabidopsis thaliana GN=EXPA10 PE=2 SV=1	ath:AT1G26770	87	126	7e-33	ATEXPA10; ATEXPA10 (ARABIDOPSIS THALIANA EXPANSIN A10)
MGB_lrc8	1064	38.82	75	59	16	429.4	133.1	Down	1.1e-05	emb|CT029665.1|	100	91.9	6e-15	Poplar cDNA sequences	gi|225457241|ref|XP_002280995.1|	59	71.2	2e-10	PREDICTED: hypothetical protein [Vitis vinifera]
MGB_lrc9	1128	47.43	70	45	25	327.5	208	Down	0.066429	gb|BT046226.1|	100	85.8	5e-13	Salmo salar clone ssal-evd-572-300 Cytochrome c oxidase polypeptide VIII-heart, mitochondrial precursor putative mRNA, complete cds	gi|225428529|ref|XP_002280810.1|	46	214	2e-53	PREDICTED: hypothetical protein [Vitis vinifera]	sp|Q08298|RD22_ARATH	34	133	2e-30	Dehydration-responsive protein RD22 OS=Arabidopsis thaliana GN=RD22 PE=2 SV=1	osa:4324159	39	161	7e-38	Os01g0733500; hypothetical protein
MGB_lrc10	523	35.18	32	29	3	211	25	Down	2.4e-05						gi|255581050|ref|XP_002531341.1|	58	60.1	9e-08	conserved hypothetical protein [Ricinus communis] conserved hypothetical protein [Ricinus communis]
MGB_lrc11	559	47.58	43	15	28	109.2	233	Up	0.015247	emb|CU350898.1|	100	79.8	1e-11	Aphanomyces euteiches cDNA
MGB_lrc12	661	48.26	40	23	17	167.4	141.4	Down	0.598112	gb|EF147424.1|	83	298	3e-77	Populus trichocarpa clone WS01230_N23 unknown mRNA	gi|224070503|ref|XP_002303160.1|	85	294	4e-78	light-harvesting complex II protein Lhcb6 [Populus trichocarpa] unknown [Populus trichocarpa] unknown [Populus trichocarpa x Populus deltoides] light-harvesting complex II protein Lhcb6 [Populus trichocarpa]	sp|P27524|CB4A_SOLLC	84	288	2e-77	Chlorophyll a-b binding protein CP24 10A, chloroplastic OS=Solanum lycopersicum GN=CAP10A PE=3 SV=1	osa:4336028	79	277	3e-73	Os04g0457000; hypothetical protein
MGB_lrc13	1510	46.36	61	59	2	429.4	16.6	Down	0	ref|XM_002316222.1|	92	87.7	2e-13	Populus trichocarpa predicted protein, mRNA	gi|224112673|ref|XP_002316258.1|	56	366	3e-99	predicted protein [Populus trichocarpa] predicted protein [Populus trichocarpa]						osa:4328546	33	190	2e-46	Os02g0187200; hypothetical protein
MGB_lrc14	1706	42.56	71	65	6	473	49.9	Down	0	emb|Y08501.2|	97	2689	0	Arabidopsis thaliana mitochondrial genome	gi|31790109|gb|AAP58356.1|	92	956	0	cytoplasmic male sterility-associated cytochrome oxidase subunit I [Brassica juncea]	sp|P60621|COX1_RAPSA	92	956	0	Cytochrome c oxidase subunit 1 OS=Raphanus sativus GN=COX1 PE=3 SV=1	ath:ArthMp109	92	956	0	cox1; cytochrome c oxidase subunit 1 ; K02256 cytochrome c oxidase subunit I [EC:1.9.3.1]	|Human Diseases; Neurodegenerative Diseases; Alzheimer's disease[PATH:ko05010-Map:ko05010];|Human Diseases; Neurodegenerative Diseases; Huntington's disease[PATH:ko05016-Map:ko05016];|Human Diseases; Neurodegenerative Diseases; Parkinson's disease[PATH:ko05012-Map:ko05012];|Metabolism; Energy Metabolism; Oxidative phosphorylation[PATH:ko00190-Map:ko00190];|	RP405	0	Rpr	C	COG0843	Heme/copper-type cytochrome/quinol oxidases, subunit 1	METABOLISM	Energy production and conversion
MGB_lrc15	1182	40.61	47	26	21	189.2	174.7	Down	0.785877	gb|AF362734.1|AF362734	92	548	1e-152	Gossypium hirsutum succinate dehydrogenase subunit 3 (sdh3) mitochondrial pseudogene, mRNA sequence	gi|224365626|ref|YP_002608354.1|	79	79	8e-23	succinate dehydrogenase subunit 3 [Vitis vinifera] succinate dehydrogenase subunit 3 [Vitis vinifera] succinate dehydrogenase subunit 3 [Vitis vinifera]
MGB_lrc16	911	32.6	45	39	6	283.8	49.9	Down	7e-06	gb|DQ345959.1|	92	848	0	Gossypium hirsutum cultivar coker 310 FR chloroplast, complete genome	gi|897638|gb|AAA84680.1|	92	77.8	1e-12	unknown protein ORF 3
MGB_lrc17	1268	48.34	67	66	1	480.3	8.3	Down	0	gb|AF331163.1|	83	574	1e-160	Gossypium hirsutum delta-12 fatty acid desaturase (FAD2) gene, complete cds	gi|33358364|gb|AAQ16653.1|	92	576	1e-162	delta-12 fatty acid desaturase 2 [Gossypium hirsutum] delta-12 fatty acid desaturase 2 [Gossypium hirsutum]	sp|P48631|FD6E2_SOYBN	80	504	1e-142	Omega-6 fatty acid desaturase, endoplasmic reticulum isozyme 2 OS=Glycine max GN=FAD2-2 PE=2 SV=1	ath:AT3G12120	79	496	1e-138	FAD2; FAD2 (FATTY ACID DESATURASE 2); delta12-fatty acid dehydrogenase ; K10256 omega-6 fatty acid desaturase (delta-12 desaturase) [EC:1.14.19.-]	|Metabolism; Lipid Metabolism; Biosynthesis of unsaturated fattyacids [PATH:ko01040-Map:ko01040];|	all1597	2e-49	Nos	I	COG3239	Fatty acid desaturase	METABOLISM	Lipid transport and metabolism
MGB_lrc18	1314	50.53	39	31	8	225.6	66.6	Down	0.001064	ref|XM_002313680.1|	80	216	2e-52	Populus trichocarpa predicted protein, mRNA	gi|225427993|ref|XP_002277696.1|	81	642	0	PREDICTED: hypothetical protein [Vitis vinifera]	sp|O65351|SUBL_ARATH	59	451	1e-126	Subtilisin-like protease OS=Arabidopsis thaliana GN=ARA12 PE=1 SV=1	ath:AT4G34980	77	627	1e-177	SLP2; SLP2 (subtilisin-like serine protease 2); subtilase		BH0831	1e-25	Bha	O	COG1404	Subtilisin-like serine proteases	CELLULAR PROCESSES AND SIGNALING	Posttranslational modification, protein turnover, chaperones
MGB_lrc19	486	40.95	33	0	33	0	274.6	Up	0	gb|AF007215.1|AF007215	88	293	5e-76	Lavatera thuringiaca stress-induced cysteine proteinase (LtCyp1) mRNA, partial cds	gi|2253415|gb|AAB62937.1|	92	187	3e-46	stress-induced cysteine proteinase [Lavatera thuringiaca]	sp|P05993|PAPA5_CARPA	81	169	6e-42	Cysteine proteinase (Fragment) OS=Carica papaya PE=3 SV=1	osa:4335455	77	160	3e-38	Os04g0311400; hypothetical protein ; K01376	|Unclassified; Metabolism; Other enzymes|
MGB_lrc20	849	49.47	49	34	15	247.4	124.8	Down	0.024348	emb|AM479585.2|	80	113	1e-21	Vitis vinifera contig VV78X175758.4, whole genome shotgun sequence	gi|255559090|ref|XP_002520567.1|	72	138	8e-31	Repetitive proline-rich cell wall protein 2 precursor, putative [Ricinus communis] Repetitive proline-rich cell wall protein 2 precursor, putative [Ricinus communis]	sp|Q00451|PRF1_SOLLC	65	119	2e-26	36.4 kDa proline-rich protein OS=Solanum lycopersicum GN=TPRP-F1 PE=2 SV=1	ath:AT3G22142	65	126	1e-27	structural constituent of cell wall
MGB_c21	664	45.03	69	52	17	378.4	141.4	Down	0.000245	gb|DQ314585.1|	81	137	8e-29	Ipomoea nil chloroplast allene oxide cyclase precursor (AOC) mRNA, complete cds; nuclear gene for chloroplast product	gi|255638772|gb|ACU19690.1|	71	195	3e-48	unknown [Glycine max]	sp|Q93ZC5|AOC4_ARATH	67	182	1e-45	Allene oxide cyclase 4, chloroplastic OS=Arabidopsis thaliana GN=AOC4 PE=2 SV=1	osa:4333201	68	187	3e-46	Os03g0438100; hypothetical protein ; K10525 allene oxide cyclase [EC:5.3.99.6]	|Metabolism; Lipid Metabolism; alpha-Linolenic acid metabolism[PATH:ko00592-Map:ko00592];|
MGB_lrc22	718	42.48	52	50	2	363.9	16.6	Down	0	ref|XM_002530090.1|	82	149	2e-32	Ricinus communis 60S ribosomal protein L18a, plant, putative, mRNA	gi|225462958|ref|XP_002268796.1|	78	125	9e-39	PREDICTED: hypothetical protein [Vitis vinifera] unnamed protein product [Vitis vinifera]	sp|Q8L9S1|R18A1_ARATH	40	67	5e-17	60S ribosomal protein L18a-1 OS=Arabidopsis thaliana GN=RPL18AA PE=2 SV=2	ath:AT1G17080	62	102	1e-31	hypothetical protein
MGB_lrc23	643	43.23	32	24	8	174.7	66.6	Down	0.014052	ref|XM_002307386.1|	90	253	8e-64	Populus trichocarpa predicted protein, mRNA	gi|255627345|gb|ACU14017.1|	98	174	6e-42	unknown [Glycine max]	sp|Q9CA23|UFM1_ARATH	96	170	5e-42	Probable ubiquitin-fold modifier 1 OS=Arabidopsis thaliana GN=At1g77710 PE=2 SV=1	ath:AT1G77710	96	170	4e-41	hypothetical protein
MGB_lrc24	1154	40.55	54	3	51	21.8	424.3	Up	0	emb|Z49796.1|	96	528	1e-146	M.soulangeana mitochondrial gene for NADH dehydrogenase subunit3 and ribosomal protein S12	gi|2500449|sp|Q96033.1|RT12_HELAN	95	129	6e-28	RecName: Full=Ribosomal protein S12, mitochondrial ribosomal protein S12 [Helianthus annuus]	sp|Q96033|RT12_HELAN	95	129	3e-29	Ribosomal protein S12, mitochondrial OS=Helianthus annuus GN=RPS12 PE=2 SV=1	osa:OrsajM_p21	92	125	3e-27	rps12; ribosomal protein S12		aq_735	5e-16	Aae	J	COG0048	Ribosomal protein S12	INFORMATION STORAGE AND PROCESSING	Translation, ribosomal structure and biogenesis
MGB_lrc25	664	44.13	37	33	4	240.2	33.3	Down	1.2e-05	ref|XM_002300833.1|	85	260	9e-66	Populus trichocarpa predicted protein, mRNA	gi|255557335|ref|XP_002519698.1|	81	226	2e-57	60S ribosomal protein L18a, putative [Ricinus communis] 60S ribosomal protein L18a, putative [Ricinus communis]	sp|Q943F3|RL18A_ORYSJ	77	216	1e-55	60S ribosomal protein L18a OS=Oryza sativa subsp. japonica GN=RPL18A PE=2 SV=1	ath:AT1G29970	76	219	1e-55	RPL18AA; RPL18AA (60S RIBOSOMAL PROTEIN L18A-1); structural constituent of ribosome		YOR312c	1e-20	Sce	J	COG2157	Ribosomal protein L20A (L18A)	INFORMATION STORAGE AND PROCESSING	Translation, ribosomal structure and biogenesis
MGB_c26	661	44.48	47	44	3	320.2	25	Down	0	ref|XM_002268760.1|	85	109	2e-20	PREDICTED: Vitis vinifera hypothetical protein LOC100260767 (LOC100260767), mRNA	gi|225462958|ref|XP_002268796.1|	80	91.7	2e-28	PREDICTED: hypothetical protein [Vitis vinifera] unnamed protein product [Vitis vinifera]						ath:AT1G17080	59	65.9	8e-21	hypothetical protein
MGB_lrc27	648	42.28	29	26	3	189.2	25	Down	8.9e-05	ref|XM_002298298.1|	87	111	5e-21	Populus trichocarpa copper transporter, mRNA	gi|224104361|ref|XP_002313411.1|	64	124	7e-27	copper transporter [Populus trichocarpa] unknown [Populus trichocarpa] copper transporter [Populus trichocarpa]	sp|Q39065|COPT1_ARATH	42	91.3	4e-18	Copper transporter 1 OS=Arabidopsis thaliana GN=COPT1 PE=2 SV=2	ath:AT3G46900	41	91.7	2e-17	COPT2; COPT2 (Copper transporter 2); copper ion transmembrane transporter
MGB_lrc28	533	45.78	40	13	27	94.6	224.6	Up	0.00823	gb|BT049066.1|	97	82.6	2e-12	Salmo salar clone ssal-evd-517-055 Troponin I, slow skeletal muscle putative mRNA, complete cds
MGB_lrc29	770	41.43	36	15	21	109.2	174.7	Up	0.160221	ref|XM_002284028.1|	87	270	9e-69	PREDICTED: Vitis vinifera similar to Citrate synthase, glyoxysomal (LOC100255795), mRNA	gi|1345933|sp|P49299.1|CYSZ_CUCMA	86	230	1e-58	RecName: Full=Citrate synthase, glyoxysomal; AltName: Full=GCS; Flags: Precursor citrate synthase - cucurbit glyoxysomal citrate synthase [Cucurbita cv. Kurokawa Amakuri]	sp|P49299|CYSZ_CUCMA	86	230	7e-60	Citrate synthase, glyoxysomal OS=Cucurbita maxima PE=1 SV=1	ath:AT2G42790	82	218	2e-55	CSY3; CSY3 (CITRATE SYNTHASE 3); citrate (SI)-synthase ; K01647 citrate synthase [EC:2.3.3.1]	|Metabolism; Carbohydrate Metabolism; Citrate cycle (TCA cycle)[PATH:ko00020-Map:ko00020];|Metabolism; Carbohydrate Metabolism; Glyoxylate and dicarboxylatemetabolism [PATH:ko00630-Map:ko00630];|	Cgl0806	4e-30	Cgl	C	COG0372	Citrate synthase	METABOLISM	Energy production and conversion
MGB_lrc30	1055	45.88	48	42	6	305.7	49.9	Down	2e-06	gb|BT051641.1|	82	157	2e-34	Medicago truncatula clone MTYF5_F6_F7_F81G-F-19 unknown mRNA	gi|255560509|ref|XP_002521269.1|	66	325	4e-87	conserved hypothetical protein [Ricinus communis] conserved hypothetical protein [Ricinus communis]						ath:AT2G20920	61	288	4e-76	hypothetical protein		all3259	2e-14	---	---	---	---	---	---
MGB_lrc31	660	40.76	45	8	37	58.2	307.8	Up	2e-06	ref|XM_002515542.1|	85	165	4e-37	Ricinus communis conserved hypothetical protein, mRNA	gi|255549064|ref|XP_002515588.1|	86	231	5e-59	conserved hypothetical protein [Ricinus communis] conserved hypothetical protein [Ricinus communis]						ath:AT3G24460	80	219	8e-56	TMS membrane family protein / tumour differentially expressed (TDE) family protein
MGB_lrc32	1075	42.05	57	47	10	342	83.2	Down	1.1e-05	gb|EU373046.1|	91	991	0	Gossypium hirsutum gland development related protein 56-like mRNA, complete sequence	gi|255558178|ref|XP_002520116.1|	92	273	1e-121	UDP-galactose transporter, putative [Ricinus communis] UDP-galactose transporter, putative [Ricinus communis]	sp|Q54I86|S35B1_DICDI	40	105	2e-34	Solute carrier family 35 member B1 OS=Dictyostelium discoideum GN=slc35b1 PE=3 SV=1	ath:AT1G14360	92	271	1e-120	ATUTR3/UTR3; ATUTR3/UTR3 (UDP-GALACTOSE TRANSPORTER 3); pyrimidine nucleotide sugar transmembrane transporter		SPBC839.11c	2e-27	Spo	GER	COG0697	Permeases of the drug/metabolite transporter (DMT) superfamily	METABOLISM	Carbohydrate transport and metabolism
MGB_lrc33	681	41.56	46	0	46	0	382.7	Up	0	gb|BT057814.1|	100	87.9	7e-14	Salmo salar clone ssal-evd-541-186 60S acidic ribosomal protein P1 putative mRNA, complete cds
MGB_lrc34	682	46.77	57	20	37	145.6	307.8	Up	0.005729	ref|XM_002318009.1|	79	115	3e-22	Populus trichocarpa predicted protein (MYB143), mRNA	gi|242390095|dbj|BAH80548.1|	66	199	1e-49	transcription factor Myb [Eucalyptus grandis]	sp|Q9SEI0|WER_ARATH	75	191	3e-48	Transcription factor WER OS=Arabidopsis thaliana GN=WER PE=1 SV=1	ath:AT5G14750	75	191	3e-47	ATMYB66/WER/WER1; ATMYB66/WER/WER1 (WEREWOLF 1); DNA binding / protein binding / transcription factor/ transcription regulator ; K09422 myb proto-oncogene protein, plant	|Protein Families; Genetic Information Processing; Transcriptionfactors [BR:ko03000];|	ECU11g1690	7e-18	Ecu	KAD	COG5147	Myb superfamily proteins, including transcription factors and mRNA splicing factors	INFORMATION STORAGE AND PROCESSING	Transcription
MGB_lrc35	636	41.35	43	33	10	240.2	83.2	Down	0.002096	ref|XM_002312550.1|	86	284	5e-73	Populus trichocarpa predicted protein, mRNA	gi|255577936|ref|XP_002529840.1|	90	220	9e-56	60S ribosomal protein L14, putative [Ricinus communis] 60S ribosomal protein L14, putative [Ricinus communis]	sp|Q9T043|RL142_ARATH	87	211	2e-54	60S ribosomal protein L14-2 OS=Arabidopsis thaliana GN=RPL14B PE=2 SV=1	osa:4336397	85	211	2e-53	Os04g0515300; hypothetical protein ; K02875 large subunit ribosomal protein L14e	|Genetic Information Processing; Translation; Ribosome [PATH:ko03010-Map:ko03010];|Protein Families; Genetic Information Processing; Ribosome[BR:ko03011];|	SPAC1805.13	7e-19	Spo	J	COG2163	Ribosomal protein L14E/L6E/L27E	INFORMATION STORAGE AND PROCESSING	Translation, ribosomal structure and biogenesis
MGB_lrc36	897	49.72	39	28	11	203.8	91.5	Down	0.020885	ref|XM_002268665.1|	82	218	3e-53	PREDICTED: Vitis vinifera hypothetical protein LOC100267022 (LOC100267022), mRNA	gi|225436339|ref|XP_002268701.1|	93	273	4e-98	PREDICTED: hypothetical protein [Vitis vinifera] hypothetical protein [Vitis vinifera]	sp|Q58054|PHEA_METJA	35	75.5	9e-22	Prephenate dehydratase OS=Methanocaldococcus jannaschii GN=pheA PE=1 SV=1	ath:AT1G08250	88	252	2e-91	ADT6; ADT6 (AROGENATE DEHYDRATASE 6); arogenate dehydratase/ prephenate dehydratase		DR1147	4e-22	Dra	E	COG0077	Prephenate dehydratase	METABOLISM	Amino acid transport and metabolism
MGB_lrc37	1253	47.65	49	49	0	356.6	0	Down	0	gb|AF331163.1|	83	520	1e-144	Gossypium hirsutum delta-12 fatty acid desaturase (FAD2) gene, complete cds	gi|33358364|gb|AAQ16653.1|	80	546	1e-153	delta-12 fatty acid desaturase 2 [Gossypium hirsutum] delta-12 fatty acid desaturase 2 [Gossypium hirsutum]	sp|P48631|FD6E2_SOYBN	76	478	1e-134	Omega-6 fatty acid desaturase, endoplasmic reticulum isozyme 2 OS=Glycine max GN=FAD2-2 PE=2 SV=1	ath:AT3G12120	77	475	1e-132	FAD2; FAD2 (FATTY ACID DESATURASE 2); delta12-fatty acid dehydrogenase ; K10256 omega-6 fatty acid desaturase (delta-12 desaturase) [EC:1.14.19.-]	|Metabolism; Lipid Metabolism; Biosynthesis of unsaturated fattyacids [PATH:ko01040-Map:ko01040];|	all1597	2e-45	Nos	I	COG3239	Fatty acid desaturase	METABOLISM	Lipid transport and metabolism
MGB_lrc38	595	43.53	32	5	27	36.4	224.6	Up	1.9e-05	emb|CU231888.1|	86	105	3e-19	Populus EST from mild drought-stressed leaves	gi|19699035|gb|AAL91002.1|	73	95.5	3e-18	asparagine synthetase [Securigera parviflora]	sp|P49078|ASNS_ARATH	66	85.5	2e-16	Asparagine synthetase [glutamine-hydrolyzing] OS=Arabidopsis thaliana GN=ASN1 PE=2 SV=2	ath:AT3G47340	66	85.5	1e-15	ASN1; ASN1 (DARK INDUCIBLE 6) ; K01953 asparagine synthase (glutamine-hydrolysing) [EC:6.3.5.4]	|Metabolism; Amino Acid Metabolism; Alanine and aspartate metabolism[PATH:ko00252-Map:ko00252];|Metabolism; Energy Metabolism; Nitrogen metabolism [PATH:ko00910-Map:ko00910];|
MGB_lrc39	966	45.03	41	6	35	43.7	291.2	Up	1e-06	ref|XM_002308124.1|	84	455	1e-124	Populus trichocarpa ABC transporter family protein, mRNA	gi|225450516|ref|XP_002281168.1|	77	395	1e-109	PREDICTED: hypothetical protein [Vitis vinifera] unnamed protein product [Vitis vinifera]	sp|Q9LZ98|NAP9_ARATH	82	388	1e-107	Non-intrinsic ABC protein 9 OS=Arabidopsis thaliana GN=NAP9 PE=2 SV=1	ath:AT5G02270	82	388	1e-106	ATNAP9; ATNAP9 (Non-intrinsic ABC protein 9)		SPAC20G4.01	3e-43	Spo	R	COG4586	ABC-type uncharacterized transport system, ATPase component	POORLY CHARACTERIZED	General function prediction only
MGB_lrc40	611	46.15	41	41	0	298.4	0	Down	0	gb|EF643506.1|	92	226	9e-56	Gossypium hirsutum cysteine proteinase inhibitor (CPI) mRNA, complete cds	gi|153805694|gb|ABS52572.1|	76	177	8e-43	cysteine proteinase inhibitor [Gossypium hirsutum]	sp|P0C579|CYT10_ORYSJ	40	99	2e-20	Cysteine proteinase inhibitor 10 OS=Oryza sativa subsp. japonica GN=Os04g0350100 PE=2 SV=1	osa:4335551	40	99	1e-19	Os04g0350100; hypothetical protein
MGB_lrc41	541	41.59	27	25	2	181.9	16.6	Down	4.3e-05	ref|XM_002517936.1|	86	147	7e-32	Ricinus communis conserved hypothetical protein, mRNA	gi|224126765|ref|XP_002319921.1|	78	120	8e-26	predicted protein [Populus trichocarpa] predicted protein [Populus trichocarpa]						ath:AT2G20820	68	95.5	1e-18	hypothetical protein
MGB_lrc42	670	41.79	42	2	40	14.6	332.8	Up	0	gb|BT057814.1|	100	77.8	7e-11	Salmo salar clone ssal-evd-541-186 60S acidic ribosomal protein P1 putative mRNA, complete cds	gi|225444257|ref|XP_002278715.1|	38	103	2e-20	PREDICTED: hypothetical protein [Vitis vinifera]						ath:AT1G79160	42	77.4	5e-13	hypothetical protein
MGB_lrc43	1306	41.88	47	36	11	262	91.5	Down	0.001395	ref|XM_002329803.1|	84	280	2e-71	Populus trichocarpa predicted protein, mRNA	gi|255536725|ref|XP_002509429.1|	52	388	1e-106	homeobox protein, putative [Ricinus communis] homeobox protein, putative [Ricinus communis]						ath:AT1G28420	51	350	9e-95	HB-1; HB-1 (homeobox-1); transcription factor
MGB_lrc44	870	45.52	37	7	30	50.9	249.6	Up	2.7e-05	gb|EU431224.1|	95	536	1e-148	Carica papaya mitochondrion, complete genome
MGB_lrc45	2520	47.1	75	27	48	196.5	399.4	Up	0.002604	gb|EU431224.1|	93	1074	0	Carica papaya mitochondrion, complete genome	gi|255582345|ref|XP_002531962.1|	43	58.9	3e-06	conserved hypothetical protein [Ricinus communis] conserved hypothetical protein [Ricinus communis]
MGB_lrc46	904	45.58	41	40	1	291.1	8.3	Down	0	ref|XM_002517751.1|	80	125	4e-25	Ricinus communis conserved hypothetical protein, mRNA	gi|255553512|ref|XP_002517797.1|	78	344	9e-96	conserved hypothetical protein [Ricinus communis] conserved hypothetical protein [Ricinus communis]						ath:AT3G08030	69	303	8e-84	hypothetical protein
MGB_lrc47	830	46.02	32	31	1	225.6	8.3	Down	1e-06	ref|XM_002277647.1|	87	81.8	6e-12	PREDICTED: Vitis vinifera hypothetical protein LOC100248136 (LOC100248136), mRNA	gi|255549796|ref|XP_002515949.1|	69	353	9e-96	Stem 28 kDa glycoprotein precursor, putative [Ricinus communis] Stem 28 kDa glycoprotein precursor, putative [Ricinus communis]	sp|P27061|PPA1_SOLLC	54	254	4e-67	Acid phosphatase 1 OS=Solanum lycopersicum GN=APS1 PE=2 SV=1	osa:4340064	52	253	8e-66	Os06g0139800; hypothetical protein
MGB_lrc48	1220	46.72	39	18	21	131	174.7	Up	0.368156	gb|BT057405.1|	91	115	5e-22	Salmo salar clone ssal-evd-514-217 Dynein light chain 1, cytoplasmic putative mRNA, complete cds
MGB_lrc49	929	50.05	67	19	48	138.3	399.4	Up	4.1e-05	gb|GQ220323.1|	96	1021	0	Vitis vinifera strain PN40024 mitochondrion, partial genome	gi|157336758|emb|CAO71443.1|	75	126	4e-27	unnamed protein product [Vitis vinifera]
MGB_lrc50	1017	45.13	34	9	25	65.5	208	Up	0.001684	gb|BT047824.1|	97	81.9	6e-12	Salmo salar clone ssal-evd-507-361 Nattectin precursor putative mRNA, complete cds	gi|225460662|ref|XP_002267096.1|	60	227	1e-72	PREDICTED: hypothetical protein [Vitis vinifera] unnamed protein product [Vitis vinifera]						ath:AT1G74450	59	218	2e-68	hypothetical protein
MGB_lrc51	856	42.17	38	36	2	262	16.6	Down	0	ref|XM_002280088.1|	85	169	3e-38	PREDICTED: Vitis vinifera hypothetical protein LOC100244115 (LOC100244115), mRNA	gi|255552680|ref|XP_002517383.1|	80	295	5e-78	transferase, transferring glycosyl groups, putative [Ricinus communis] transferase, transferring glycosyl groups, putative [Ricinus communis]	sp|Q9LJP4|CSLC4_ARATH	66	255	2e-67	Xyloglucan glycosyltransferase 4 OS=Arabidopsis thaliana GN=CSLC4 PE=2 SV=1	ath:AT3G28180	66	255	2e-66	ATCSLC04; ATCSLC04 (CELLULOSE-SYNTHASE LIKE C 4); transferase, transferring glycosyl groups
MGB_lrc52	723	42.74	31	22	9	160.1	74.9	Down	0.049161	ref|XM_002299240.1|	84	325	2e-85	Populus trichocarpa glutathione reductase (PtrcGR2), mRNA	gi|224057577|ref|XP_002299276.1|	87	331	4e-89	glutathione reductase [Populus trichocarpa] glutathione reductase [Populus trichocarpa]	sp|Q43621|GSHRC_PEA	80	312	1e-84	Glutathione reductase, cytosolic OS=Pisum sativum PE=2 SV=1	ath:AT3G24170	78	309	9e-83	ATGR1; ATGR1 (GLUTATHIONE-DISULFIDE REDUCTASE)		PA2025	6e-39	Pae	C	COG1249	Pyruvate/2-oxoglutarate dehydrogenase complex, dihydrolipoamide dehydrogenase (E3) component, and related enzymes	METABOLISM	Energy production and conversion
MGB_c53	523	43.59	38	35	3	254.7	25	Down	2e-06	ref|XM_002328591.1|	86	220	6e-54	Populus trichocarpa predicted protein, mRNA	gi|255633354|gb|ACU17034.1|	73	188	2e-46	unknown [Glycine max]	sp|Q22799|DYL1_CAEEL	70	137	3e-32	Dynein light chain 1, cytoplasmic OS=Caenorhabditis elegans GN=dlc-1 PE=1 SV=1	ath:AT4G15930	84	158	9e-38	dynein light chain, putative ; K10418 dynein light chain LC8-type	|Protein Families; Cellular Processes and Signaling; Cytoskeletonproteins [BR:ko04812];|	SPAC926.07c	1e-26	---	---	---	---	---	---
MGB_lrc54	900	43.44	53	47	6	342	49.9	Down	0	ref|XM_002312477.1|	84	83.8	2e-12	Populus trichocarpa predicted protein, mRNA											ath:AT1G70280	42	160	8e-38	NHL repeat-containing protein
MGB_lrc55	1111	46.35	40	30	10	218.3	83.2	Down	0.006036	gb|U60197.1|GHU60197	86	109	3e-20	Gossypium hirsutum class I chitinase gene, complete cds						sp|Q39799|CHI1_GOSHI	68	365	1e-100	Endochitinase 1 OS=Gossypium hirsutum PE=3 SV=1	osa:4338719	64	362	2e-98	Os05g0399400; hypothetical protein ; K01183 chitinase [EC:3.2.1.14]	|Metabolism; Carbohydrate Metabolism; Aminosugars metabolism[PATH:ko00530-Map:ko00530];|	VC0769	2e-26	Vch	R	COG3979	Uncharacterized protein contain chitin-binding domain type 3	POORLY CHARACTERIZED	General function prediction only
MGB_lrc56	731	44.05	50	36	14	262	116.5	Down	0.008175	gb|AF512542.1|	89	357	6e-95	Gossypium hirsutum alpha-expansin precursor (Exp4) gene, complete cds	gi|255584757|ref|XP_002533097.1|	89	204	9e-51	Alpha-expansin 4 precursor, putative [Ricinus communis] Alpha-expansin 4 precursor, putative [Ricinus communis]	sp|O48818|EXPA4_ARATH	84	196	1e-49	Expansin-A4 OS=Arabidopsis thaliana GN=EXPA4 PE=1 SV=1	ath:AT2G39700	84	196	1e-48	ATEXPA4; ATEXPA4 (ARABIDOPSIS THALIANA EXPANSIN A4)
MGB_lrc57	432	37.27	62	54	8	393	66.6	Down	0	gb|DQ116441.1|	97	163	1e-36	Gossypium hirsutum ubiquitin extension protein (UBQ7) mRNA, complete cds	gi|126038342|gb|ABN72579.1|	100	81.6	2e-14	ubiquitin extension protein [Hevea brasiliensis]	sp|P62981|RS27A_SOLTU	97	79.7	4e-15	40S ribosomal protein S27a OS=Solanum tuberosum GN=UBI3 PE=3 SV=1	ppp:PHYPADRAFT_168664	91	75.9	6e-13	hypothetical protein; K02977 small subunit ribosomal protein S27Ae	|Genetic Information Processing; Translation; Ribosome [PATH:ko03010-Map:ko03010];|Protein Families; Genetic Information Processing; Ribosome[BR:ko03011];|
MGB_lrc58	653	42.57	54	45	9	327.5	74.9	Down	1e-05	ref|XM_002316745.1|	84	228	3e-56	Populus trichocarpa predicted protein, mRNA	gi|157353219|emb|CAO45142.1|	92	214	4e-54	unnamed protein product [Vitis vinifera]	sp|Q8GY23|UPL1_ARATH	89	206	1e-52	E3 ubiquitin-protein ligase UPL1 OS=Arabidopsis thaliana GN=UPL1 PE=1 SV=3	ppp:PHYPADRAFT_137606	88	210	4e-53	hypothetical protein; K10592 E3 ubiquitin-protein ligase HUWE1 [EC:6.3.2.19]	|Genetic Information Processing; Folding, Sorting and Degradation;Ubiquitin mediated proteolysis [PATH:ko04120-Map:ko04120];|Protein Families; Genetic Information Processing; Ubiquitin system[BR:ko04121];|	SPAC19D5.04	1e-36	Spo	O	COG5021	Ubiquitin-protein ligase	CELLULAR PROCESSES AND SIGNALING	Posttranslational modification, protein turnover, chaperones
MGB_lrc59	764	43.06	46	26	20	189.2	166.4	Down	0.665545	ref|XM_002278858.1|	85	222	2e-54	PREDICTED: Vitis vinifera hypothetical protein LOC100265661 (LOC100265661), mRNA	gi|255545176|ref|XP_002513649.1|	67	143	2e-32	heat shock protein, putative [Ricinus communis] heat shock protein, putative [Ricinus communis]	sp|P36182|HSP82_TOBAC	66	141	3e-33	Heat shock protein 82 (Fragment) OS=Nicotiana tabacum GN=HSP82 PE=2 SV=1	ath:AT5G52640	60	139	2e-31	HSP81-1; HSP81-1 (HEAT SHOCK PROTEIN 81-1); ATP binding / unfolded protein binding ; K04079 molecular chaperone HtpG	|Cellular Processes; Endocrine System; Progesterone-mediated oocytematuration [PATH:ko04914-Map:ko04914];|Cellular Processes; Immune System; Antigen processing andpresentation [PATH:ko04612-Map:ko04612];|Human Diseases; Cancers; Prostate cancer [PATH:ko05215-Map:ko05215];|Protein Families; Genetic Information Processing; Chaperones andfolding catalysts [BR:ko03110];|Protein Families; Genetic Info…	YPL240c	7e-19	Sce	O	COG0326	Molecular chaperone, HSP90 family	CELLULAR PROCESSES AND SIGNALING	Posttranslational modification, protein turnover, chaperones
MGB_lrc60	974	49.08	43	4	39	29.1	324.5	Up	0	ref|XM_002263820.1|	82	365	3e-97	PREDICTED: Vitis vinifera hypothetical protein LOC100246404 (LOC100246404), mRNA	gi|2213877|gb|AAB61597.1|	84	465	1e-129	glutamine synthetase [Hevea brasiliensis]	sp|P51119|GLNA2_VITVI	84	462	1e-129	Glutamine synthetase cytosolic isozyme 2 OS=Vitis vinifera GN=GS1-2 PE=2 SV=1	osa:4330649	81	452	1e-126	Os02g0735200; hypothetical protein ; K01915 glutamine synthetase [EC:6.3.1.2]	|Environmental Information Processing; Signal Transduction;Two-component system [PATH:ko02020-Map:ko02020];|Metabolism; Amino Acid Metabolism; Glutamate metabolism[PATH:ko00251-Map:ko00251];|Metabolism; Energy Metabolism; Nitrogen metabolism [PATH:ko00910-Map:ko00910];|Metabolism; Glycan Biosynthesis and Metabolism; Peptidoglycanbiosynthesis [PATH:ko00550-Map:ko00550];|	YPR035w	6e-77	Sce	E	COG0174	Glutamine synthetase	METABOLISM	Amino acid transport and metabolism
MGB_lrc61	455	44.84	162	45	117	327.5	973.5	Up	0	ref|XM_002511231.1|	82	145	2e-31	Ricinus communis cysteine protease, putative, mRNA	gi|255540425|ref|XP_002511277.1|	77	170	5e-41	cysteine protease, putative [Ricinus communis] RecName: Full=Vignain; AltName: Full=Cysteine endopeptidase; Flags: Precursor cysteine endopeptidase precursor [Ricinus communis] cysteine protease, putative [Ricinus communis]	sp|O65039|CYSEP_RICCO	77	170	3e-42	Vignain OS=Ricinus communis GN=CYSEP PE=1 SV=1	ath:AT5G50260	85	164	2e-39	cysteine proteinase, putative ; K01376	|Unclassified; Metabolism; Other enzymes|
MGB_lrc62	603	48.09	33	27	6	196.5	49.9	Down	0.001041	gb|BT057814.1|	100	77.9	6e-11	Salmo salar clone ssal-evd-541-186 60S acidic ribosomal protein P1 putative mRNA, complete cds
MGB_lrc63	522	36.59	34	21	13	152.8	108.2	Down	0.324886	gb|BT049815.1|	100	79.9	1e-11	Salmo salar clone ssal-evd-556-339 C-C motif chemokine 28 precursor putative mRNA, complete cds											ath:AT3G11660	66	99.8	5e-20	NHL1; NHL1 (NDR1/HIN1-like 1)
MGB_lrc64	1986	53.63	70	39	31	283.8	257.9	Down	0.690753	gb|AF206975.1|	99	2118	0	Ochroma pyramidale 18S ribosomal RNA gene, complete sequence	gi|147826550|emb|CAN70790.1|	97	162	2e-37	hypothetical protein [Vitis vinifera]						rno:310926	63	75.1	4e-26	hypothetical protein LOC310926
MGB_lrc65	1136	44.19	37	24	13	174.7	108.2	Down	0.160018	ref|XM_002529210.1|	83	502	1e-138	Ricinus communis ER lumen protein retaining receptor, putative, mRNA	gi|255576737|ref|XP_002529256.1|	85	478	1e-133	ER lumen protein retaining receptor, putative [Ricinus communis] ER lumen protein retaining receptor, putative [Ricinus communis]	sp|Q09473|ERD22_CAEEL	32	125	5e-28	Putative ER lumen protein retaining receptor C28H8.4 OS=Caenorhabditis elegans GN=C28H8.4 PE=2 SV=1	ath:AT2G21190	82	459	1e-128	ER lumen protein retaining receptor family protein		SPBP8B7.22	2e-22	Spo	U	COG5196	ER lumen protein retaining receptor	CELLULAR PROCESSES AND SIGNALING	Intracellular trafficking, secretion, and vesicular transport
MGB_lrc66	1199	44.12	55	54	1	393	8.3	Down	0	ref|XM_002515886.1|	80	131	1e-26	Ricinus communis zinc finger protein, putative, mRNA	gi|255549762|ref|XP_002515932.1|	80	437	1e-136	zinc finger protein, putative [Ricinus communis] zinc finger protein, putative [Ricinus communis]	sp|P40603|APG_BRANA	33	153	3e-40	Anther-specific proline-rich protein APG (Fragment) OS=Brassica napus GN=APG PE=2 SV=1	ath:AT3G16370	71	387	1e-122	GDSL-motif lipase/hydrolase family protein		XF0781_1	5e-13	Xfa	IR	COG3240	Phospholipase/lecithinase/hemolysin	METABOLISM	Lipid transport and metabolism
MGB_lrc67	1091	35.11	31	13	18	94.6	149.8	Up	0.202966	ref|XM_002530044.1|	83	110	1e-20	Ricinus communis conserved hypothetical protein, mRNA	gi|255578451|ref|XP_002530090.1|	76	166	5e-39	conserved hypothetical protein [Ricinus communis] conserved hypothetical protein [Ricinus communis]						ath:AT2G41430	54	122	3e-26	ERD15; ERD15 (EARLY RESPONSIVE TO DEHYDRATION 15)
MGB_c68	488	43.44	26	8	18	58.2	149.8	Up	0.021038	gb|EU916201.1|	84	214	3e-52	Ziziphus jujuba histone H3 (H3) mRNA, complete cds	gi|163914165|dbj|BAF95851.1|	75	151	2e-35	histon H3 protein [Vitis hybrid cultivar]	sp|P68428|H32_WHEAT	75	151	2e-36	Histone H3.2 OS=Triticum aestivum PE=1 SV=2	osa:4349820	75	151	1e-35	Os11g0155900; hypothetical protein ; K11253 histone H3	|Human Diseases; Immune Disorders; Systemic lupus erythematosus[PATH:ko05322-Map:ko05322];|Protein Families; Genetic Information Processing; Chromosome[BR:ko03036];|	SPBPI060	2e-33	Spo	B	COG2036	Histones H3 and H4	INFORMATION STORAGE AND PROCESSING	Chromatin structure and dynamics
MGB_lrc69	1854	40.24	95	74	21	538.5	174.7	Down	2e-06	ref|XM_002263727.1|	86	204	1e-48	PREDICTED: Vitis vinifera hypothetical protein LOC100247979 (LOC100247979), mRNA	gi|225424940|ref|XP_002263763.1|	63	246	1e-122	PREDICTED: hypothetical protein [Vitis vinifera]						ath:AT1G26640	61	245	1e-116	aspartate/glutamate/uridylate kinase family protein
MGB_lrc70	647	46.37	44	43	1	312.9	8.3	Down	0	ref|XM_002528547.1|	85	268	3e-68	Ricinus communis fructose-bisphosphate aldolase, putative, mRNA	gi|255575381|ref|XP_002528593.1|	93	215	2e-54	fructose-bisphosphate aldolase, putative [Ricinus communis] fructose-bisphosphate aldolase, putative [Ricinus communis]	sp|P17784|ALF_ORYSJ	85	205	2e-52	Fructose-bisphosphate aldolase cytoplasmic isozyme OS=Oryza sativa subsp. japonica GN=FBA PE=1 SV=2	ath:AT3G52930	87	209	6e-53	fructose-bisphosphate aldolase, putative ; K01623 fructose-bisphosphate aldolase, class I [EC:4.1.2.13]	|Metabolism; Carbohydrate Metabolism; Fructose and mannose metabolism[PATH:ko00051-Map:ko00051];|Metabolism; Carbohydrate Metabolism; Glycolysis / Gluconeogenesis[PATH:ko00010-Map:ko00010];|Metabolism; Carbohydrate Metabolism; Pentose phosphate pathway[PATH:ko00030-Map:ko00030];|Metabolism; Energy Metabolism; Carbon fixation in photosyntheticorganisms [PATH:ko00710-Map:ko00710];|	SMc03983	2e-21	Sme	G	COG3588	Fructose-1,6-bisphosphate aldolase	METABOLISM	Carbohydrate transport and metabolism
MGB_lrc71	1118	50.09	46	46	0	334.8	0	Down	0	ref|XM_002323529.1|	81	381	1e-102	Populus trichocarpa aquaporin, MIP family, PIP subfamily, mRNA	gi|224140389|ref|XP_002323565.1|	91	496	1e-138	aquaporin, MIP family, PIP subfamily [Populus trichocarpa] aquaporin, MIP family, PIP subfamily [Populus trichocarpa]	sp|Q39196|PIP14_ARATH	86	469	1e-131	Probable aquaporin PIP1-4 OS=Arabidopsis thaliana GN=PIP1.4 PE=1 SV=1	ath:AT4G00430	86	469	1e-131	TMP-C; TMP-C (PLASMA MEMBRANE INTRINSIC PROTEIN 1;4); water channel ; K09872 aquaporin PIP	|Protein Families; Cellular Processes and Signaling; Receptors andchannels [BR:ko04000];|	SMc01870	1e-29	Sme	G	COG0580	Glycerol uptake facilitator and related permeases (Major Intrinsic Protein Family)	METABOLISM	Carbohydrate transport and metabolism
MGB_lrc72	724	45.99	36	4	32	29.1	266.2	Up	0	gb|BT049815.1|	100	85.9	3e-13	Salmo salar clone ssal-evd-556-339 C-C motif chemokine 28 precursor putative mRNA, complete cds
MGB_lrc73	638	41.07	64	39	25	283.8	208	Down	0.22319	gb|BT049815.1|	100	81.8	4e-12	Salmo salar clone ssal-evd-556-339 C-C motif chemokine 28 precursor putative mRNA, complete cds
MGB_lrc74	1393	40.85	67	66	1	480.3	8.3	Down	0	dbj|D88417.1|	87	539	1e-149	Gossypium hirsutum mRNA for endo-1,4-beta-glucanase, clone CF996, partial cds	gi|2244740|dbj|BAA21111.1|	68	404	1e-110	endo-1,4-beta-glucanase [Gossypium hirsutum]	sp|Q42059|GUN6_ARATH	59	359	2e-98	Endoglucanase 6 OS=Arabidopsis thaliana GN=At1g64390 PE=2 SV=2	ath:AT1G64390	59	359	2e-97	ATGH9C2; ATGH9C2 (ARABIDOPSIS THALIANA GLYCOSYL HYDROLASE 9C2); hydrolase, hydrolyzing O-glycosyl compounds		slr0897	3e-15	---	---	---	---	---	---
MGB_lrc75	563	44.94	27	10	17	72.8	141.4	Up	0.089434	gb|DQ122189.1|	85	260	5e-66	Gossypium hirsutum 3-ketoacyl-CoA synthase mRNA, complete cds	gi|224111690|ref|XP_002315942.1|	93	207	6e-52	predicted protein [Populus trichocarpa] unknown [Populus trichocarpa] predicted protein [Populus trichocarpa]	sp|Q9XF43|KCS6_ARATH	92	203	4e-52	3-ketoacyl-CoA synthase 6 OS=Arabidopsis thaliana GN=CUT1 PE=2 SV=1	ath:AT1G68530	92	203	3e-51	CUT1; CUT1 (CUTICULAR 1); acyltransferase/ catalytic
MGB_lrc76	478	42.47	36	9	27	65.5	224.6	Up	0.000652	ref|XM_002321342.1|	83	155	3e-34	Populus trichocarpa predicted protein, mRNA	gi|224132664|ref|XP_002321378.1|	85	152	1e-35	predicted protein [Populus trichocarpa] predicted protein [Populus trichocarpa]						osa:4347651	85	145	5e-34	Os09g0528800; hypothetical protein
MGB_lrc77	1337	44.2	44	4	40	29.1	332.8	Up	0	gb|EF101897.1|	87	984	0	Durio zibethinus 1-aminocyclopropane-1-carboxylic acid oxidase mRNA, complete cds	gi|118500901|gb|ABK97619.1|	83	530	1e-148	1-aminocyclopropane-1-carboxylic acid oxidase [Durio zibethinus]	sp|Q08507|ACCO3_PETHY	75	486	1e-136	1-aminocyclopropane-1-carboxylate oxidase 3 OS=Petunia hybrida GN=ACO3 PE=3 SV=1	ath:AT1G05010	67	444	1e-123	EFE; EFE (ETHYLENE FORMING ENZYME) ; K05933 aminocyclopropanecarboxylate oxidase [EC:1.14.17.4]	|Metabolism; Amino Acid Metabolism; Methionine metabolism[PATH:ko00271-Map:ko00271];|	PA4191	4e-20	Pae	R	COG3491	Isopenicillin N synthase and related dioxygenases	POORLY CHARACTERIZED	General function prediction only
MGB_lrc78	1841	48.13	40	1	39	7.3	324.5	Up	0	gb|BT056419.1|	100	83.9	3e-12	Salmo salar clone ssal-evd-552-066 C12orf31 homolog putative mRNA, complete cds
MGB_c79	960	46.56	41	33	8	240.2	66.6	Down	0.000493	gb|AY745883.1|	82	94	1e-15	Humulus lupulus plastid allene oxide synthase mRNA, partial cds; nuclear gene for plastid product	gi|82795997|gb|ABB91776.1|	66	321	6e-86	allene oxide synthase [Glycine max]	sp|P48417|CP74_LINUS	66	310	8e-84	Cytochrome P450 74A, chloroplastic OS=Linum usitatissimum GN=CYP74A PE=1 SV=1	ath:AT5G42650	63	309	1e-82	AOS; AOS (ALLENE OXIDE SYNTHASE); hydro-lyase/ oxygen binding ; K01723 hydroperoxide dehydratase [EC:4.2.1.92]	|Metabolism; Lipid Metabolism; alpha-Linolenic acid metabolism[PATH:ko00592-Map:ko00592];|
MGB_lrc80	832	47.6	38	32	6	232.9	49.9	Down	0.000136	gb|DQ912946.1|	89	630	1e-177	Gossypium barbadense PDF mRNA, complete cds	gi|119657099|gb|ABL86674.1|	63	142	3e-32	PDF [Gossypium barbadense]						ath:AT2G42840	53	115	3e-24	PDF1; PDF1 (PROTODERMAL FACTOR 1)
MGB_lrc81	1106	46.02	49	15	34	109.2	282.9	Up	0.001424	ref|XM_002513715.1|	82	351	5e-93	Ricinus communis Photosystem II 22 kDa protein, chloroplast precursor, putative, mRNA	gi|188509922|gb|ACD56611.1|	74	388	1e-106	putative photosystem II protein [Gossypioides kirkii]	sp|Q02060|PSBS_SPIOL	61	304	5e-82	Photosystem II 22 kDa protein, chloroplastic OS=Spinacia oleracea GN=PSBS PE=1 SV=1	ath:AT1G44575	61	294	5e-78	NPQ4; NPQ4 (NONPHOTOCHEMICAL QUENCHING) ; K03542 photosystem II 22kDa protein	|Metabolism; Energy Metabolism; Photosynthesis [PATH:ko00195-Map:ko00195];|Protein Families; Metabolism; Photosynthesis proteins [BR:ko00194];|
MGB_lrc82	1254	44.82	45	33	12	240.2	99.8	Down	0.007181	emb|BX823085.1|	84	113	2e-21	Arabidopsis thaliana Full-length cDNA Complete sequence from clone GSLTFB89ZD01 of Flowers and buds of strain col-0 of Arabidopsis thaliana (thale cress)	gi|225445466|ref|XP_002285124.1|	53	327	2e-87	PREDICTED: hypothetical protein [Vitis vinifera] unnamed protein product [Vitis vinifera]	sp|Q9FH28|DNJ49_ARATH	37	144	1e-33	Chaperone protein dnaJ 49 OS=Arabidopsis thaliana GN=ATJ49 PE=2 SV=2	ath:AT3G57340	47	293	1e-77	DNAJ heat shock N-terminal domain-containing protein		MA1479	9e-18	Mac	O	COG0484	DnaJ-class molecular chaperone with C-terminal Zn finger domain	CELLULAR PROCESSES AND SIGNALING	Posttranslational modification, protein turnover, chaperones
MGB_lrc83	908	42.84	33	9	24	65.5	199.7	Up	0.002681	ref|XM_002285165.1|	82	268	5e-68	PREDICTED: Vitis vinifera hypothetical protein LOC100249416 (LOC100249416), mRNA	gi|157336724|emb|CAO71409.1|	69	233	1e-107	unnamed protein product [Vitis vinifera]	sp|Q6ZK48|SLU7_ORYSJ	70	235	1e-104	Pre-mRNA-splicing factor SLU7 OS=Oryza sativa subsp. japonica GN=Os08g0127700 PE=2 SV=1	osa:4344572	70	235	1e-103	Os08g0127700; hypothetical protein
MGB_lrc84	551	41.2	30	7	23	50.9	191.4	Up	0.000985	gb|BC092447.1|	100	81.9	3e-12	Homo sapiens cDNA clone IMAGE:30721737	gi|217069950|gb|ACJ83335.1|	52	74.3	5e-12	unknown [Medicago truncatula]
MGB_lrc85	809	43.76	30	7	23	50.9	191.4	Up	0.000985	gb|GQ393175.1|	100	97.7	9e-17	Gossypium hirsutum cultivar Deltapine 20 clone MONCS1449 SSR marker COT141 genomic sequence
MGB_lrc86	978	43.05	34	16	18	116.4	149.8	Up	0.462658	ref|XM_002279180.1|	89	627	1e-176	PREDICTED: Vitis vinifera similar to ADP-ribosylation factor (LOC100267487), mRNA						sp|Q9SRC3|ARF2_ARATH	99	363	1e-100	ADP-ribosylation factor 2 OS=Arabidopsis thaliana GN=ARF2-A PE=2 SV=3	ath:AT1G10630	99	363	5e-99	ATARFA1F; ATARFA1F; GTP binding / phospholipase activator/ protein binding ; K07977 Arf/Sar family, other	|Protein Families; Cellular Processes and Signaling; GTP-bindingproteins [BR:ko04031];|	SPBC4F6.18c	1e-88	Spo	R	COG1100	GTPase SAR1 and related small G proteins	POORLY CHARACTERIZED	General function prediction only
MGB_lrc87	539	43.04	30	15	15	109.2	124.8	Up	0.71363	gb|EF363689.1|	87	252	1e-63	Gossypium hirsutum CBL-interacting protein kinase (CIPK1) mRNA, complete cds	gi|145105398|gb|ABP35583.1|	81	156	8e-37	CBL-interacting protein kinase [Gossypium hirsutum]	sp|Q9LEU7|CIPK5_ARATH	58	119	7e-27	CBL-interacting serine/threonine-protein kinase 5 OS=Arabidopsis thaliana GN=CIPK5 PE=2 SV=1	ath:AT5G10930	58	119	5e-26	CIPK5; CIPK5 (CBL-INTERACTING PROTEIN KINASE 5); kinase
MGB_c88	605	47.6	21	19	2	138.3	16.6	Down	0.000647	ref|XM_002304540.1|	81	69.9	2e-08	Populus trichocarpa predicted protein, mRNA	gi|147827007|emb|CAN62284.1|	65	200	6e-50	hypothetical protein [Vitis vinifera]						ath:AT4G10750	72	194	2e-48	HpcH/HpaI aldolase family protein		DRA0291	8e-11	Dra	G	COG3836	2,4-dihydroxyhept-2-ene-1,7-dioic acid aldolase	METABOLISM	Carbohydrate transport and metabolism
MGB_lrc89	500	40.8	27	6	21	43.7	174.7	Up	0.001189	gb|EF151301.1|	94	316	7e-83	Gossypium hirsutum alpha-tubulin (TUA5) mRNA, complete cds	gi|134035500|gb|ABO47738.1|	100	103	5e-21	alpha-tubulin [Gossypium hirsutum]	sp|Q27352|TBA_TRYCR	97	103	4e-22	Tubulin alpha chain OS=Trypanosoma cruzi PE=3 SV=1	tcr:411235.9	97	103	3e-21	alpha tubulin ; K07374 tubulin alpha	|Cellular Processes; Cell Communication; Gap junction [PATH:ko04540-Map:ko04540];|Protein Families; Cellular Processes and Signaling; Cytoskeletonproteins [BR:ko04812];|	SPBC16A3.15c	2e-20	Spo	Z	COG5023	Tubulin	CELLULAR PROCESSES AND SIGNALING	Cytoskeleton
MGB_lrc90	2222	43.97	96	57	39	414.8	324.5	Down	0.236013	ref|XM_002300191.1|	81	571	1e-159	Populus trichocarpa predicted protein, mRNA	gi|255555393|ref|XP_002518733.1|	75	898	0	polyadenylate-binding protein, putative [Ricinus communis] polyadenylate-binding protein, putative [Ricinus communis]	sp|P42731|PABP2_ARATH	66	778	0	Polyadenylate-binding protein 2 OS=Arabidopsis thaliana GN=PAB2 PE=1 SV=1	ath:AT1G49760	67	806	0	PAB8; PAB8 (POLY(A) BINDING PROTEIN 8); RNA binding / translation initiation factor		SPAC57A7.04c	1e-135	Spo	R	COG0724	RNA-binding proteins (RRM domain)	POORLY CHARACTERIZED	General function prediction only
MGB_lrc91	566	48.23	35	9	26	65.5	216.3	Up	0.001051	gb|BT057814.1|	100	71.9	4e-09	Salmo salar clone ssal-evd-541-186 60S acidic ribosomal protein P1 putative mRNA, complete cds
MGB_lrc92	740	50.81	38	38	0	276.5	0	Down	0	gb|BT057179.1|	100	87.8	8e-14	Salmo salar clone ssal-evd-534-230 U6 snRNA-associated Sm-like protein LSm5 putative mRNA, complete cds	gi|30841452|gb|AAP34364.1|	79	201	8e-50	putative major latex-like protein [Gossypium barbadense]	sp|Q9SSK9|MLP28_ARATH	49	169	1e-41	MLP-like protein 28 OS=Arabidopsis thaliana GN=MLP28 PE=1 SV=1	ath:AT1G70830	47	171	3e-41	MLP28; MLP28 (MLP-LIKE PROTEIN 28)
MGB_lrc93	512	39.45	26	18	8	131	66.6	Down	0.104373	emb|CU350898.1|	100	79.8	1e-11	Aphanomyces euteiches cDNA	gi|255563096|ref|XP_002522552.1|	46	72	2e-11	triacylglycerol lipase, putative [Ricinus communis] triacylglycerol lipase, putative [Ricinus communis]
MGB_lrc94	799	44.43	34	33	1	240.2	8.3	Down	0	ref|XM_002263874.1|	82	105	4e-19	PREDICTED: Vitis vinifera hypothetical protein LOC100263242 (LOC100263242), mRNA	gi|224057590|ref|XP_002299280.1|	64	213	1e-53	predicted protein [Populus trichocarpa] predicted protein [Populus trichocarpa]						ath:AT1G04780	60	195	2e-48	ankyrin repeat family protein
MGB_lrc95	724	46.41	53	20	33	145.6	274.6	Up	0.022746	gb|BT057405.1|	100	85.7	3e-13	Salmo salar clone ssal-evd-514-217 Dynein light chain 1, cytoplasmic putative mRNA, complete cds
MGB_lrc96	1280	50.39	45	16	29	116.4	241.3	Up	0.016761	gb|EU431224.1|	98	2289	0	Carica papaya mitochondrion, complete genome	gi|224122946|ref|XP_002330403.1|	66	87.8	2e-18	predicted protein [Populus trichocarpa] predicted protein [Populus trichocarpa]
MGB_lrc97	890	48.88	41	41	0	298.4	0	Down	0	ref|XM_002308024.1|	83	145	4e-31	Populus trichocarpa predicted protein, mRNA	gi|217071800|gb|ACJ84260.1|	71	130	2e-28	unknown [Medicago truncatula]	sp|Q00451|PRF1_SOLLC	47	87	1e-16	36.4 kDa proline-rich protein OS=Solanum lycopersicum GN=TPRP-F1 PE=2 SV=1	osa:4341639	59	119	3e-25	Os06g0643500; hypothetical protein
MGB_lrc98	1166	45.03	39	26	13	189.2	108.2	Down	0.095305	ref|XM_002528390.1|	84	597	1e-167	Ricinus communis dtdp-glucose 4-6-dehydratase, putative, mRNA	gi|224109544|ref|XP_002315231.1|	96	530	1e-148	predicted protein [Populus trichocarpa] unknown [Populus trichocarpa] unknown [Populus trichocarpa] predicted protein [Populus trichocarpa]	sp|Q5PQX0|UXS1_RAT	59	344	5e-94	UDP-glucuronic acid decarboxylase 1 OS=Rattus norvegicus GN=Uxs1 PE=1 SV=1	ath:AT5G59290	92	509	1e-142	UXS3; UXS3 (UDP-GLUCURONIC ACID DECARBOXYLASE); catalytic		alr0657	1e-106	Nos	MG	COG0451	Nucleoside-diphosphate-sugar epimerases	CELLULAR PROCESSES AND SIGNALING	Cell wall/membrane/envelope biogenesis
MGB_lrc99	1647	47.54	74	3	71	21.8	590.7	Up	0	ref|XM_002520567.1|	79	462	1e-126	Ricinus communis selenium-binding protein, putative, mRNA	gi|255559184|ref|XP_002520613.1|	84	872	0	selenium-binding protein, putative [Ricinus communis] selenium-binding protein, putative [Ricinus communis]	sp|O23264|SBP_ARATH	77	820	0	Putative selenium-binding protein OS=Arabidopsis thaliana GN=At4g14030 PE=2 SV=1	osa:4324333	80	827	0	Os01g0916400; hypothetical protein		PAE2730	4e-94	---	---	---	---	---	---
MGB_lrc100	1160	49.22	37	25	12	181.9	99.8	Down	0.082817	gb|EU402413.1|	90	1024	0	Gossypium hirsutum aquaporin PIP2;4 (PIP2;4) mRNA, complete cds	gi|171190270|gb|ACB42441.1|	86	469	1e-130	aquaporin PIP2;4 [Gossypium hirsutum]	sp|Q9ZVX8|PIP28_ARATH	82	447	1e-125	Probable aquaporin PIP2-8 OS=Arabidopsis thaliana GN=PIP2-8 PE=2 SV=1	ath:AT2G16850	82	447	1e-124	PIP2;8/PIP3B; PIP2;8/PIP3B (plasma membrane intrinsic protein 2;8); water channel ; K09872 aquaporin PIP	|Protein Families; Cellular Processes and Signaling; Receptors andchannels [BR:ko04000];|	SMc01870	9e-28	Sme	G	COG0580	Glycerol uptake facilitator and related permeases (Major Intrinsic Protein Family)	METABOLISM	Carbohydrate transport and metabolism
MGB_lrc101	791	41.85	41	37	4	269.3	33.3	Down	2e-06	gb|BT049183.1|	100	83.8	1e-12	Salmo salar clone ssal-evd-534-240 Myosin light polypeptide 6 putative mRNA, complete cds	gi|133907522|gb|ABO42261.1|	57	138	7e-31	lipid transfer protein 4 precursor [Gossypium hirsutum] lipid transfer protein [Gossypium hirsutum]	sp|Q43129|NLTP2_GOSHI	54	127	5e-29	Non-specific lipid-transfer protein OS=Gossypium hirsutum PE=2 SV=1	osa:4351317	52	102	3e-20	Os12g0115000; hypothetical protein
MGB_lrc102	621	44.28	31	8	23	58.2	191.4	Up	0.002117	ref|XM_002266359.1|	86	81.8	4e-12	PREDICTED: Vitis vinifera hypothetical protein LOC100244898 (LOC100244898), mRNA	gi|224139396|ref|XP_002323092.1|	69	184	3e-66	predicted protein [Populus trichocarpa] predicted protein [Populus trichocarpa]	sp|P27061|PPA1_SOLLC	47	106	1e-31	Acid phosphatase 1 OS=Solanum lycopersicum GN=APS1 PE=2 SV=1	ath:AT2G38600	64	171	6e-61	acid phosphatase class B family protein
MGB_lrc103	646	44.74	37	15	22	109.2	183	Up	0.118519	ref|XM_002309060.1|	80	139	2e-29	Populus trichocarpa predicted protein, mRNA	gi|255627933|gb|ACU14311.1|	85	271	4e-71	unknown [Glycine max]						ath:AT3G53990	77	239	9e-62	universal stress protein (USP) family protein		L1010	2e-12	Lla	T	COG0589	Universal stress protein UspA and related nucleotide-binding proteins	CELLULAR PROCESSES AND SIGNALING	Signal transduction mechanisms
MGB_c104	749	40.85	33	31	2	225.6	16.6	Down	3e-06	gb|AF006489.1|AF006489	86	385	1e-103	Gossypium hirsutum adenine nucleotide translocator 1 (CANT1) mRNA, complete cds	gi|225450149|ref|XP_002279748.1|	84	233	1e-59	PREDICTED: hypothetical protein [Vitis vinifera]	sp|P31691|ADT_ORYSJ	83	231	4e-60	ADP,ATP carrier protein, mitochondrial OS=Oryza sativa subsp. japonica GN=Os02g0718900 PE=2 SV=1	osa:4330539	83	231	3e-59	Os02g0718900; hypothetical protein ; K05863 solute carrier family 25 (mitochondrial carrier; adenine nucleotide translocator)	|Environmental Information Processing; Membrane Transport; Otherion-coupled transporters|Environmental Information Processing; Signal Transduction; Calciumsignaling pathway [PATH:ko04020-Map:ko04020];|Human Diseases; Neurodegenerative Diseases; Huntington's disease[PATH:ko05016-Map:ko05016];|Human Diseases; Neurodegenerative Diseases; Parkinson's disease[PATH:ko05012-Map:ko05012];|	YBR085w	2e-42	---	---	---	---	---	---
MGB_lrc105	742	43.26	31	17	14	123.7	116.5	Down	0.867367	emb|X99655.1|	82	283	7e-73	Betula pendula mRNA for MADS box protein (MADS5 gene)	gi|1483232|emb|CAA67969.1|	85	291	3e-77	MADS5 protein [Betula pendula]	sp|Q42429|AGL8_SOLTU	80	269	1e-71	Agamous-like MADS-box protein AGL8 homolog OS=Solanum tuberosum PE=2 SV=1	ath:AT1G69120	77	266	9e-70	AP1; AP1 (APETALA1); DNA binding / transcription factor ; K09264 MADS-box transcription factor, plant	|Protein Families; Genetic Information Processing; Transcriptionfactors [BR:ko03000];|
MGB_lrc106	928	46.55	38	36	2	262	16.6	Down	0	ref|NM_112734.2|	89	85.7	4e-13	Arabidopsis thaliana aspartyl protease family protein (AT3G18490) mRNA, complete cds	gi|224126221|ref|XP_002329620.1|	73	276	3e-72	predicted protein [Populus trichocarpa] predicted protein [Populus trichocarpa]	sp|Q766C3|NEP1_NEPGR	37	113	2e-24	Aspartic proteinase nepenthesin-1 OS=Nepenthes gracilis GN=nep1 PE=1 SV=1	ath:AT3G18490	67	252	2e-65	aspartyl protease family protein
MGB_lrc107	1100	38.27	53	44	9	320.2	74.9	Down	1.5e-05	gb|EU085039.1|	93	1002	0	Gossypium hirsutum CBL2 (CBL2) mRNA, complete cds	gi|157955931|gb|ABW06389.1|	94	425	1e-117	CBL2 [Gossypium hirsutum]	sp|Q8LEM7|CNBL3_ARATH	90	408	1e-113	Calcineurin B-like protein 3 OS=Arabidopsis thaliana GN=CBL3 PE=1 SV=2	ath:AT4G26570	90	408	1e-112	ATCBL3; ATCBL3 (CALCINEURIN B-LIKE 3)		YKL190w	3e-17	Sce	TZDR	COG5126	Ca2+-binding protein (EF-Hand superfamily)	CELLULAR PROCESSES AND SIGNALING	Signal transduction mechanisms
MGB_lrc108	1196	41.72	68	1	67	7.3	557.5	Up	0	ref|XM_002266775.1|	81	121	9e-24	PREDICTED: Vitis vinifera hypothetical protein LOC100252522 (LOC100252522), mRNA	gi|255560117|ref|XP_002521076.1|	68	404	1e-110	Xyloglucan endotransglucosylase/hydrolase protein 2 precursor, putative [Ricinus communis] Xyloglucan endotransglucosylase/hydrolase protein 2 precursor, putative [Ricinus communis]	sp|Q9SV60|XTH2_ARATH	59	340	1e-92	Xyloglucan endotransglucosylase/hydrolase protein 2 OS=Arabidopsis thaliana GN=XTH2 PE=2 SV=1	ath:AT4G13090	59	340	1e-91	xyloglucan:xyloglucosyl transferase, putative / xyloglucan endotransglycosylase, putative / endo-xyloglucan transferase, putative ; K08235 xyloglucan:xyloglucosyl transferase [EC:2.4.1.207]	|Unclassified; Metabolism; Other enzymes|	CAC2807	2e-12	Cac	G	COG2273	Beta-glucanase/Beta-glucan synthetase	METABOLISM	Carbohydrate transport and metabolism
MGB_lrc109	1667	42.77	53	39	14	283.8	116.5	Down	0.003134	gb|EU122336.1|	96	1700	0	Boehmeria nivea cultivar SS370 ATP synthase alpha subunit (atpA) gene, complete cds; mitochondrial	gi|157165901|gb|ABV25026.1|	96	614	1e-173	ATP synthase alpha subunit [Boehmeria nivea]	sp|P05492|ATPAM_OENBI	93	603	1e-172	ATP synthase subunit alpha, mitochondrial OS=Oenothera biennis GN=ATPA PE=3 SV=1	osa:OrsajM_p50	93	593	1e-167	atp1; ATP synthase F0 subunit 1 ; K02132 F-type H+-transporting ATPase subunit alpha [EC:3.6.3.14]	|Human Diseases; Neurodegenerative Diseases; Alzheimer's disease[PATH:ko05010-Map:ko05010];|Human Diseases; Neurodegenerative Diseases; Huntington's disease[PATH:ko05016-Map:ko05016];|Human Diseases; Neurodegenerative Diseases; Parkinson's disease[PATH:ko05012-Map:ko05012];|Metabolism; Energy Metabolism; Oxidative phosphorylation[PATH:ko00190-Map:ko00190];|	SMc02499	1e-127	Sme	C	COG0056	F0F1-type ATP synthase, alpha subunit	METABOLISM	Energy production and conversion
MGB_lrc110	445	47.87	26	24	2	174.7	16.6	Down	6.8e-05	gb|DQ023528.1|	82	121	3e-24	Gossypium hirsutum cultivar CIM707 FSLTP2 mRNA, complete cds	gi|7012724|gb|AAF35186.1|AF195865_1	77	130	3e-29	lipid transfer protein precursor [Gossypium hirsutum] lipid transfer protein [Gossypium hirsutum]	sp|Q42762|NLTP1_GOSHI	72	122	8e-28	Non-specific lipid-transfer protein OS=Gossypium hirsutum PE=3 SV=1	ath:AT5G59320	60	106	3e-22	LTP3; LTP3 (LIPID TRANSFER PROTEIN 3); lipid binding
MGB_lrc111	1028	44.94	36	25	11	181.9	91.5	Down	0.052781	gb|DQ116447.1|	94	109	3e-20	Gossypium hirsutum ethylene-responsive element-binding factor (ERF3) mRNA, complete cds	gi|73761695|gb|AAZ83347.1|	58	231	9e-59	ethylene-responsive element-binding factor [Gossypium hirsutum]	sp|Q9SXS8|ERF3_TOBAC	49	180	1e-44	Ethylene-responsive transcription factor 3 OS=Nicotiana tabacum GN=ERF3 PE=2 SV=1	ath:AT3G20310	46	169	3e-40	ATERF-7/ATERF7/ERF7; ATERF-7/ATERF7/ERF7 (ETHYLINE RESPONSE FACTOR7); DNA binding / protein binding / transcription factor/ transcription repressor
MGB_lrc112	1170	43.76	37	34	3	247.4	25	Down	3e-06	ref|XM_002517292.1|	83	543	1e-151	Ricinus communis formate dehydrogenase, putative, mRNA						sp|Q07511|FDH_SOLTU	88	505	1e-142	Formate dehydrogenase, mitochondrial OS=Solanum tuberosum GN=FDH1 PE=1 SV=2	osa:4341069	87	504	1e-141	Os06g0486800; hypothetical protein ; K00122 formate dehydrogenase [EC:1.2.1.2]	|Metabolism; Carbohydrate Metabolism; Glyoxylate and dicarboxylatemetabolism [PATH:ko00630-Map:ko00630];|Metabolism; Energy Metabolism; Methane metabolism [PATH:ko00680-Map:ko00680];|	SMa0478	4e-79	Sme	CHR	COG1052	Lactate dehydrogenase and related dehydrogenases	METABOLISM	Energy production and conversion
MGB_lrc113	1115	48.79	19	18	1	131	8.3	Down	0.000298	ref|XM_002517751.1|	82	169	4e-38	Ricinus communis conserved hypothetical protein, mRNA											ath:AT3G08030	75	461	1e-128	hypothetical protein
MGB_lrc114	562	42.35	32	4	28	29.1	233	Up	4e-06	gb|BT057814.1|	97	85.7	2e-13	Salmo salar clone ssal-evd-541-186 60S acidic ribosomal protein P1 putative mRNA, complete cds	gi|15228031|ref|NP_181213.1|	57	125	3e-27	UGT73C1 (UDP-GLUCOSYL TRANSFERASE 73C1); UDP-glucosyltransferase/ UDP-glycosyltransferase/ cis-zeatin O-beta-D-glucosyltransferase/ trans-zeatin O-beta-D-glucosyltransferase/ transferase, transferring glycosyl groups [Arabidopsis thaliana] RecName: Full=Cytokinin-O-glucosyltransferase 1; AltName: Full=Zeatin O-glucosyltransferase 1; Short=AtZOG1; AltName: Full=UDP-glucosyl transferase 73C1 putati…	sp|Q9ZQ99|COGT1_ARATH	57	125	2e-28	Cytokinin-O-glucosyltransferase 1 OS=Arabidopsis thaliana GN=UGT73C1 PE=2 SV=1	ath:AT2G36750	57	125	1e-27	UGT72C1; UGT72C1 (UDP-GLUCOSYL TRANSFERASE 72C1); UDP-glycosyltransferase/ transferase, transferring glycosyl groups
MGB_lrc115	2003	43.68	36	9	27	65.5	224.6	Up	0.000652	ref|XM_002298671.1|	84	466	1e-127	Populus trichocarpa predicted protein, mRNA	gi|157352127|emb|CAO43134.1|	84	356	0	unnamed protein product [Vitis vinifera]	sp|P47924|RIBBA_ARATH	83	348	1e-170	Riboflavin biosynthesis protein ribBA, chloroplastic OS=Arabidopsis thaliana GN=RIBBA PE=2 SV=2	ath:AT5G64300	83	348	1e-169	ATGCH; ATGCH (ARABIDOPSIS THALIANA GTP CYCLOHYDROLASE II); 3,4-dihydroxy-2-butanone-4-phosphate synthase/ GTP cyclohydrolase II		ML0559_2	6e-62	Mle	H	COG0807	GTP cyclohydrolase II	METABOLISM	Coenzyme transport and metabolism
MGB_c116	707	40.31	73	0	73	0	607.4	Up	0	ref|XM_002315346.1|	82	282	2e-72	Populus trichocarpa predicted protein, mRNA	gi|225468942|ref|XP_002273867.1|	87	283	1e-74	PREDICTED: hypothetical protein [Vitis vinifera] unnamed protein product [Vitis vinifera]	sp|P60039|RL73_ARATH	84	269	1e-71	60S ribosomal protein L7-3 OS=Arabidopsis thaliana GN=RPL7C PE=2 SV=1	ath:AT2G44120	84	269	1e-70	60S ribosomal protein L7 (RPL7C)		SPBC18H10.12c	2e-51	Spo	J	COG1841	Ribosomal protein L30/L7E	INFORMATION STORAGE AND PROCESSING	Translation, ribosomal structure and biogenesis
MGB_lrc117	454	41.63	32	7	25	50.9	208	Up	0.000359	gb|BT049815.1|	100	85.9	2e-13	Salmo salar clone ssal-evd-556-339 C-C motif chemokine 28 precursor putative mRNA, complete cds
MGB_c118	663	44.65	78	29	49	211	407.7	Up	0.004213	dbj|AK317177.1|	87	168	2e-38	Arabidopsis thaliana AT1G80160 mRNA, complete cds, clone: RAFL21-75-N06											ath:AT1G15380	78	139	1e-60	lactoylglutathione lyase family protein / glyoxalase I family protein
MGB_lrc119	704	46.45	34	34	0	247.4	0	Down	0	gb|BT057130.1|	100	83.8	1e-12	Salmo salar clone ssal-evd-572-133 DNA-directed RNA polymerase III subunit RPC7-like putative mRNA, complete cds						sp|P14009|14KD_DAUCA	63	110	9e-24	14 kDa proline-rich protein DC2.15 OS=Daucus carota PE=2 SV=1	ath:AT2G45180	70	123	9e-27	protease inhibitor/seed storage/lipid transfer protein (LTP) family protein
MGB_lrc120	490	44.29	26	8	18	58.2	149.8	Up	0.021038	emb|X82414.1|	86	225	1e-55	A.officinalis mRNA for Histone H3						sp|Q5MYA4|H32_CICIN	70	152	1e-36	Histone H3.2 OS=Cichorium intybus PE=2 SV=3	osa:4349820	75	151	1e-35	Os11g0155900; hypothetical protein ; K11253 histone H3	|Human Diseases; Immune Disorders; Systemic lupus erythematosus[PATH:ko05322-Map:ko05322];|Protein Families; Genetic Information Processing; Chromosome[BR:ko03036];|	SPBPI060	2e-33	Spo	B	COG2036	Histones H3 and H4	INFORMATION STORAGE AND PROCESSING	Chromatin structure and dynamics
MGB_lrc121	574	36.93	39	14	25	101.9	208	Up	0.028968	gb|BT089234.1|	100	66.1	2e-07	Soybean clone JCVI-FLGm-1O6 unknown mRNA	gi|224123910|ref|XP_002319194.1|	55	68.6	3e-10	predicted protein [Populus trichocarpa] unknown [Populus trichocarpa] predicted protein [Populus trichocarpa]
MGB_lrc122	656	41.62	42	42	0	305.7	0	Down	0
MGB_lrc123	729	40.6	33	23	10	167.4	83.2	Down	0.059656	dbj|AP009631.1|	81	172	2e-39	Lotus japonicus genomic DNA, clone: LjB12P21, BM1702, complete sequence	gi|84468444|dbj|BAE71305.1|	80	267	8e-70	putative DNA-damage-repair/toleration protein DRT102 [Trifolium pratense]	sp|Q05212|DR102_ARATH	70	242	2e-63	DNA-damage-repair/toleration protein DRT102 OS=Arabidopsis thaliana GN=DRT102 PE=2 SV=2	ath:AT3G04880	70	242	1e-62	DRT102; DRT102 (DNA-DAMAGE-REPAIR/TOLERATION 2)
MGB_lrc124	757	48.88	45	12	33	87.3	274.6	Up	0.000334	emb|CU223764.1|	90	109	2e-20	Populus EST from leave
MGB_lrc125	454	38.11	34	13	21	94.6	174.7	Up	0.077422	gb|BT049815.1|	100	81.9	3e-12	Salmo salar clone ssal-evd-556-339 C-C motif chemokine 28 precursor putative mRNA, complete cds
MGB_lrc126	725	39.31	24	15	9	109.2	74.9	Down	0.368488	gb|BT057179.1|	100	85.8	3e-13	Salmo salar clone ssal-evd-534-230 U6 snRNA-associated Sm-like protein LSm5 putative mRNA, complete cds
MGB_lrc127	2133	44.12	75	23	52	167.4	432.7	Up	8.3e-05	ref|XM_002320548.1|	81	161	2e-35	Populus trichocarpa predicted protein, mRNA	gi|224129430|ref|XP_002320584.1|	69	915	0	predicted protein [Populus trichocarpa] predicted protein [Populus trichocarpa]	sp|Q8H1Z0|WAX2_ARATH	32	337	2e-91	Protein WAX2 OS=Arabidopsis thaliana GN=WAX2 PE=1 SV=1	ath:AT1G02205	60	793	0	CER1; CER1 (ECERIFERUM 1)
MGB_lrc128	375	44.8	26	17	9	123.7	74.9	Down	0.218366	gb|BT049815.1|	100	80.1	8e-12	Salmo salar clone ssal-evd-556-339 C-C motif chemokine 28 precursor putative mRNA, complete cds
MGB_lrc129	605	45.95	28	12	16	87.3	133.1	Up	0.26605	gb|BT049815.1|	100	83.8	1e-12	Salmo salar clone ssal-evd-556-339 C-C motif chemokine 28 precursor putative mRNA, complete cds
MGB_lrc130	1181	47.5	35	20	15	145.6	124.8	Down	0.652197	dbj|BA000042.1|	90	898	0	Nicotiana tabacum mitochondrial DNA, complete genome	gi|9838429|ref|NP_064043.1|	73	94.4	2e-17	orf112a [Beta vulgaris subsp. vulgaris] orf112a [Beta vulgaris subsp. vulgaris]
MGB_lrc131	795	38.36	50	44	6	320.2	49.9	Down	1e-06	ref|XM_002533061.1|	86	298	4e-77	Ricinus communis 30S ribosomal protein S8, putative, mRNA	gi|133793|sp|Q00332.3|RS15A_BRANA	94	220	1e-58	RecName: Full=40S ribosomal protein S15a; AltName: Full=PPCB8 r-protein BnS15a [Brassica napus] 40S ribosomal protein S15a [Brassica rapa]	sp|Q00332|RS15A_BRANA	94	220	8e-60	40S ribosomal protein S15a OS=Brassica napus GN=RPS15A PE=2 SV=3	ath:AT1G07770	90	221	3e-56	RPS15A; RPS15A (RIBOSOMAL PROTEIN S15A); structural constituent of ribosome		YJL190c	4e-49	Sce	J	COG0096	Ribosomal protein S8	INFORMATION STORAGE AND PROCESSING	Translation, ribosomal structure and biogenesis
MGB_lrc132	1199	47.21	50	11	39	80.1	324.5	Up	9e-06	dbj|AB259759.1|	85	87.7	1e-13	Takifugu rubripes fgLH1 mRNA for lysyl hydroxylase 1, complete cds	gi|125535004|gb|EAY81552.1|	54	139	5e-31	hypothetical protein OsI_36718 [Oryza sativa Indica Group] hypothetical protein OsJ_34486 [Oryza sativa Japonica Group]	sp|P43082|HEVL_ARATH	50	127	2e-28	Hevein-like protein OS=Arabidopsis thaliana GN=HEL PE=2 SV=1	osa:4350822	54	139	2e-31	Os11g0592100; hypothetical protein
MGB_lrc133	459	37.91	27	21	6	152.8	49.9	Down	0.010921						gi|157354152|emb|CAO46719.1|	79	113	7e-24	unnamed protein product [Vitis vinifera]						ath:AT4G14250	64	97.8	1e-19	UBX domain-containing protein
MGB_lrc134	560	38.57	36	8	28	58.2	233	Up	0.000182	ref|XM_002313520.1|	81	103	9e-19	Populus trichocarpa predicted protein, mRNA	gi|224104761|ref|XP_002313556.1|	85	146	1e-33	predicted protein [Populus trichocarpa] predicted protein [Populus trichocarpa]	sp|Q9BYB4|GNB1L_HUMAN	49	83.6	6e-16	Guanine nucleotide-binding protein subunit beta-like protein 1 OS=Homo sapiens GN=GNB1L PE=1 SV=2	ath:AT4G29860	78	132	9e-30	EMB2757/TAN (EMBRYO DEFECTIVE 2757); nucleotide binding		SPAC1006.02	3e-12	Spo	R	COG2319	FOG: WD40 repeat	POORLY CHARACTERIZED	General function prediction only
MGB_lrc135	611	46.32	32	32	0	232.9	0	Down	0	gb|BT091560.1|	85	209	1e-50	Soybean clone JCVI-FLGm-8E2 unknown mRNA	gi|255630770|gb|ACU15746.1|	89	184	4e-45	unknown [Glycine max]	sp|Q9M9B4|NDUS6_ARATH	81	165	2e-40	NADH dehydrogenase [ubiquinone] iron-sulfur protein 6 OS=Arabidopsis thaliana GN=At1g49140 PE=3 SV=1	ath:AT3G18410	81	168	2e-40	NADH-ubiquinone oxidoreductase-related ; K03966 NADH dehydrogenase (ubiquinone) 1 beta subcomplex 10 [EC:1.6.5.3 1.6.99.3]	|Human Diseases; Neurodegenerative Diseases; Alzheimer's disease[PATH:ko05010-Map:ko05010];|Human Diseases; Neurodegenerative Diseases; Huntington's disease[PATH:ko05016-Map:ko05016];|Human Diseases; Neurodegenerative Diseases; Parkinson's disease[PATH:ko05012-Map:ko05012];|Metabolism; Energy Metabolism; Oxidative phosphorylation[PATH:ko00190-Map:ko00190];|
MGB_c136	618	46.28	18	16	2	116.4	16.6	Down	0.002502						gi|225435514|ref|XP_002285553.1|	70	250	7e-65	PREDICTED: hypothetical protein [Vitis vinifera] unnamed protein product [Vitis vinifera]	sp|Q00874|DR100_ARATH	58	192	9e-49	DNA-damage-repair/toleration protein DRT100 OS=Arabidopsis thaliana GN=DRT100 PE=2 SV=2	ath:AT3G20820	69	242	8e-63	leucine-rich repeat family protein
MGB_lrc137	1187	47.35	70	56	14	407.5	116.5	Down	8e-06	gb|EU402413.1|	88	926	0	Gossypium hirsutum aquaporin PIP2;4 (PIP2;4) mRNA, complete cds	gi|171190270|gb|ACB42441.1|	96	544	1e-153	aquaporin PIP2;4 [Gossypium hirsutum]	sp|Q9ZVX8|PIP28_ARATH	92	515	1e-145	Probable aquaporin PIP2-8 OS=Arabidopsis thaliana GN=PIP2-8 PE=2 SV=1	ath:AT2G16850	92	515	1e-144	PIP2;8/PIP3B; PIP2;8/PIP3B (plasma membrane intrinsic protein 2;8); water channel ; K09872 aquaporin PIP	|Protein Families; Cellular Processes and Signaling; Receptors andchannels [BR:ko04000];|	SMc01870	4e-28	Sme	G	COG0580	Glycerol uptake facilitator and related permeases (Major Intrinsic Protein Family)	METABOLISM	Carbohydrate transport and metabolism
MGB_lrc138	599	41.74	26	26	0	189.2	0	Down	2e-06	gb|BT049815.1|	100	80	1e-11	Salmo salar clone ssal-evd-556-339 C-C motif chemokine 28 precursor putative mRNA, complete cds
MGB_lrc139	486	44.03	30	30	0	218.3	0	Down	0	gb|BT048265.1|	100	85.7	2e-13	Salmo salar clone ssal-evd-526-111 Retinol-binding protein I, cellular putative mRNA, complete cds	gi|255557281|ref|XP_002519671.1|	68	89	2e-16	conserved hypothetical protein [Ricinus communis] conserved hypothetical protein [Ricinus communis]						ath:AT2G34585	61	82.8	5e-15	hypothetical protein
MGB_lrc140	561	42.25	39	36	3	262	25	Down	1e-06	gb|BT050044.1|	100	83.8	9e-13	Salmo salar clone ssal-evd-571-171 60S ribosomal protein L22 putative mRNA, complete cds	gi|224092188|ref|XP_002309500.1|	63	71.2	2e-24	predicted protein [Populus trichocarpa] predicted protein [Populus trichocarpa]
MGB_lrc141	1936	50.77	165	56	109	407.5	906.9	Up	1e-06	emb|Y08501.2|	97	2561	0	Arabidopsis thaliana mitochondrial genome	gi|90419459|ref|ZP_01227369.1|	77	158	3e-43	conserved hypothetical protein [Aurantimonas manganoxydans SI85-9A1] conserved hypothetical protein [Aurantimonas manganoxydans SI85-9A1]	sp|Q9PLI5|Y114_CHLMU	66	111	1e-23	Uncharacterized protein TC_0114 OS=Chlamydia muridarum GN=TC_0114 PE=4 SV=2	rty:RT0201	78	145	1e-35	hypothetical protein		PH0221	2e-20	---	---	---	---	---	---
MGB_lrc142	834	46.4	27	6	21	43.7	174.7	Up	0.001189	gb|EF147147.1|	87	116	2e-22	Populus trichocarpa clone WS01228_D23 unknown mRNA	gi|255540171|ref|XP_002511150.1|	78	135	6e-30	metal ion binding protein, putative [Ricinus communis] metal ion binding protein, putative [Ricinus communis]						ath:AT5G63530	65	118	4e-25	ATFP3; ATFP3 (Arabidopsis thaliana farnesylated protein 3); metal ion binding
MGB_c143	499	39.88	26	8	18	58.2	149.8	Up	0.021038	emb|AM981271.1|	100	84	7e-13	Centruroides suffusus suffusus mRNA for toxin Css39.8 (clona9 gene)	gi|255626801|gb|ACU13745.1|	69	114	3e-24	unknown [Glycine max] unknown [Glycine max]						osa:4340888	62	95.5	9e-19	Os06g0320000; hypothetical protein
MGB_lrc144	1463	45.04	56	51	5	371.2	41.6	Down	0	ref|XM_002313680.1|	80	208	6e-50	Populus trichocarpa predicted protein, mRNA	gi|224105179|ref|XP_002313716.1|	76	486	1e-168	predicted protein [Populus trichocarpa] predicted protein [Populus trichocarpa]	sp|O65351|SUBL_ARATH	52	309	1e-100	Subtilisin-like protease OS=Arabidopsis thaliana GN=ARA12 PE=1 SV=1	ath:AT4G34980	73	466	1e-159	SLP2; SLP2 (subtilisin-like serine protease 2); subtilase		AF1652_1	2e-14	Afu	O	COG1404	Subtilisin-like serine proteases	CELLULAR PROCESSES AND SIGNALING	Posttranslational modification, protein turnover, chaperones
MGB_lrc145	812	42.36	45	8	37	58.2	307.8	Up	2e-06	gb|BT057814.1|	100	77.8	9e-11	Salmo salar clone ssal-evd-541-186 60S acidic ribosomal protein P1 putative mRNA, complete cds	gi|157342103|emb|CAO64216.1|	60	266	2e-69	unnamed protein product [Vitis vinifera]	sp|O81970|C71A9_SOYBN	58	245	2e-64	Cytochrome P450 71A9 OS=Glycine max GN=CYP71A9 PE=2 SV=1	ath:AT3G26200	52	210	6e-53	CYP71B22; CYP71B22 (cytochrome P450, family 71, subfamily B, polypeptide 22); oxygen binding ; K00517	|Metabolism; Biosynthesis of Secondary Metabolites; Limonene andpinene degradation [PATH:ko00903-Map:ko00903];|Metabolism; Biosynthesis of Secondary Metabolites; Phenylpropanoidbiosynthesis [PATH:ko00940-Map:ko00940];|Metabolism; Xenobiotics Biodegradation and Metabolism; Naphthaleneand anthracene degradation [PATH:ko00626-Map:ko00626];|Metabolism; Xenobiotics Biodegradation and Metabolism;gamma-…	BH0579	5e-22	Bha	Q	COG2124	Cytochrome P450	METABOLISM	Secondary metabolites biosynthesis, transport and catabolism
MGB_lrc146	725	34.34	32	32	0	232.9	0	Down	0	gb|DQ100328.1|	82	117	8e-23	Eucalyptus globulus putative alpha-expansin (EXPA1) mRNA, partial cds	gi|255584815|ref|XP_002533125.1|	82	147	7e-34	Alpha-expansin 5 precursor, putative [Ricinus communis] Alpha-expansin 5 precursor, putative [Ricinus communis]	sp|Q38864|EXPA5_ARATH	77	138	3e-32	Expansin-A5 OS=Arabidopsis thaliana GN=EXPA5 PE=2 SV=1	ath:AT3G29030	77	138	2e-31	ATEXPA5; ATEXPA5 (ARABIDOPSIS THALIANA EXPANSIN A5)
MGB_lrc147	693	51.08	30	11	19	80.1	158.1	Up	0.06711	ref|XM_002310314.1|	81	103	1e-18	Populus trichocarpa cytochrome P450 (CYP716A10), mRNA						sp|Q50EK0|C16B2_PICSI	44	177	2e-47	Cytochrome P450 716B2 OS=Picea sitchensis GN=CYP716B2 PE=2 SV=1	ath:AT5G36110	59	233	1e-65	CYP716A1; CYP716A1 (cytochrome P450, family 716, subfamily A, polypeptide 1); oxygen binding		slr0574	4e-15	Syn	Q	COG2124	Cytochrome P450	METABOLISM	Secondary metabolites biosynthesis, transport and catabolism
MGB_lrc148	805	44.97	35	35	0	254.7	0	Down	0	gb|DQ006269.1|	88	512	1e-141	Gossypium hirsutum GIA/RGA-like gibberellin response modulator (GAI) gene, complete cds	gi|63054405|gb|AAY28970.1|	95	318	4e-85	GIA/RGA-like gibberellin response modulator [Gossypium hirsutum]	sp|Q84TQ7|GAI_GOSHI	94	295	2e-79	DELLA protein GAI OS=Gossypium hirsutum GN=GAI PE=2 SV=1	ath:AT2G01570	72	246	7e-64	RGA1; RGA1 (REPRESSOR OF GA1-3 1); transcription factor
MGB_lrc149	548	40.51	32	20	12	145.6	99.8	Down	0.299061
MGB_lrc150	466	42.06	29	21	8	152.8	66.6	Down	0.039516	emb|CU223764.1|	92	93.8	7e-16	Populus EST from leave	gi|225457015|ref|XP_002282501.1|	54	74.7	3e-12	PREDICTED: hypothetical protein [Vitis vinifera]
MGB_c151	1369	45.51	49	37	12	269.3	99.8	Down	0.001866	ref|XM_002328226.1|	83	472	1e-129	Populus trichocarpa predicted protein, mRNA	gi|225469618|ref|XP_002263804.1|	86	597	1e-169	PREDICTED: hypothetical protein [Vitis vinifera] unnamed protein product [Vitis vinifera]	sp|Q8LFC0|IDH1_ARATH	85	592	1e-168	Isocitrate dehydrogenase [NAD] regulatory subunit 1, mitochondrial OS=Arabidopsis thaliana GN=IDH1 PE=1 SV=2	ath:AT4G35260	85	592	1e-167	IDH1; IDH1 (ISOCITRATE DEHYDROGENASE 1); isocitrate dehydrogenase (NAD+) ; K00030 isocitrate dehydrogenase (NAD+) [EC:1.1.1.41]	|Metabolism; Carbohydrate Metabolism; Citrate cycle (TCA cycle)[PATH:ko00020-Map:ko00020];|	SPAC11G7.03	8e-79	Spo	CE	COG0473	Isocitrate/isopropylmalate dehydrogenase	METABOLISM	Energy production and conversion
MGB_lrc152	761	41.92	32	18	14	131	116.5	Down	0.741617	ref|XM_002309538.1|	84	268	3e-68	Populus trichocarpa predicted protein, mRNA	gi|124028605|gb|ABM89110.1|	90	295	4e-78	truncated hemoglobin [Populus tremula x Populus tremuloides]	sp|O31607|YJBI_BACSU	36	67.8	6e-11	Hemoglobin-like protein yjbI OS=Bacillus subtilis GN=yjbI PE=1 SV=1	ath:AT4G32690	83	273	1e-71	GLB3; GLB3 (2-on-2 hemoglobin like gene 3)		BS_yjbI	2e-11	Bsu	R	COG2346	Truncated hemoglobins	POORLY CHARACTERIZED	General function prediction only
MGB_lrc153	495	43.03	42	25	17	181.9	141.4	Down	0.421939	gb|AY117059.1|	90	359	9e-96	Gossypioides kirkii putative polyubiquitin gene, partial cds	gi|19715913|emb|CAC84144.1|	95	194	3e-48	polyubiquitin-like protein [Nicotiana tabacum]	sp|P69326|UBIQ_WHEAT	97	144	3e-34	Ubiquitin OS=Triticum aestivum PE=3 SV=1	ath:AT4G05050	98	192	4e-48	UBQ11; UBQ11 (UBIQUITIN 11); protein binding		YLL039c	6e-48	Sce	O	COG5272	Ubiquitin	CELLULAR PROCESSES AND SIGNALING	Posttranslational modification, protein turnover, chaperones
MGB_lrc154	799	43.55	47	36	11	262	91.5	Down	0.001395	emb|FM879141.1|	100	82.5	3e-12	Bombus lapidarius mRNA for acyl-CoA delta-9 desaturase (npve gene)	gi|147802708|emb|CAN77517.1|	51	57.8	1e-06	hypothetical protein [Vitis vinifera]
MGB_lrc155	587	45.14	37	4	33	29.1	274.6	Up	0	gb|AF025667.1|AF025667	89	401	1e-108	Gossypium hirsutum histone H2B1 mRNA, complete cds	gi|225435052|ref|XP_002284344.1|	84	184	6e-45	PREDICTED: hypothetical protein [Vitis vinifera]	sp|O22582|H2B_GOSHI	84	183	6e-46	Histone H2B OS=Gossypium hirsutum GN=HIS2B PE=2 SV=3	ath:AT2G28720	83	180	4e-44	histone H2B, putative ; K11252 histone H2B	|Human Diseases; Immune Disorders; Systemic lupus erythematosus[PATH:ko05322-Map:ko05322];|Protein Families; Genetic Information Processing; Chromosome[BR:ko03036];|	SPCC622.09	3e-34	---	---	---	---	---	---
MGB_c156	503	36.58	30	1	29	7.3	241.3	Up	0	gb|EU916965.1|	89	150	9e-33	Gossypium arboreum ELF4-like protein mRNA, complete cds	gi|217793794|gb|ACK56111.1|	75	109	9e-23	ELF4-like protein [Gossypium arboreum]						ath:AT1G17455	64	93.2	4e-18	ELF4-L4; ELF4-L4 (ELF4-LIKE 4)
MGB_lrc157	1144	45.1	56	52	4	378.4	33.3	Down	0	ref|XM_002316765.1|	90	131	9e-27	Populus trichocarpa predicted protein, mRNA	gi|224114581|ref|XP_002316801.1|	57	282	4e-74	predicted protein [Populus trichocarpa] predicted protein [Populus trichocarpa]						ath:AT3G15095	45	131	7e-29	hypothetical protein
MGB_lrc158	531	39.74	24	4	20	29.1	166.4	Up	0.000316	gb|EU263006.1|	92	210	6e-51	Gossypium arboreum xyloglucan endotransglycosylase/hydrolase gene, complete cds	gi|124109183|gb|ABM91067.1|	85	109	1e-22	xyloglucan endotransglycosylase/hydrolase precursor XTH-36 [Populus tremula x Populus tremuloides]	sp|Q8LF99|XTH6_ARATH	80	95.9	1e-19	Probable xyloglucan endotransglucosylase/hydrolase protein 6 OS=Arabidopsis thaliana GN=XTH6 PE=2 SV=2	ath:AT5G65730	80	95.9	8e-19	xyloglucan:xyloglucosyl transferase, putative / xyloglucan endotransglycosylase, putative / endo-xyloglucan transferase, putative ; K08235 xyloglucan:xyloglucosyl transferase [EC:2.4.1.207]	|Unclassified; Metabolism; Other enzymes|
MGB_lrc159	716	42.32	32	29	3	211	25	Down	2.4e-05	gb|AF512542.1|	90	400	1e-108	Gossypium hirsutum alpha-expansin precursor (Exp4) gene, complete cds	gi|255584757|ref|XP_002533097.1|	90	207	6e-52	Alpha-expansin 4 precursor, putative [Ricinus communis] Alpha-expansin 4 precursor, putative [Ricinus communis]	sp|O48818|EXPA4_ARATH	85	199	2e-50	Expansin-A4 OS=Arabidopsis thaliana GN=EXPA4 PE=1 SV=1	ath:AT2G39700	85	199	1e-49	ATEXPA4; ATEXPA4 (ARABIDOPSIS THALIANA EXPANSIN A4)
MGB_lrc160	657	47.95	29	4	25	29.1	208	Up	2e-05	gb|U78888.1|GHU78888	85	357	4e-95	Gossypium hirsutum class I endochitinase mRNA, partial cds	gi|3334147|sp|Q39799.1|CHI1_GOSHI	86	275	3e-72	RecName: Full=Endochitinase 1; Flags: Precursor class I chitinase [Gossypium hirsutum]	sp|Q39799|CHI1_GOSHI	86	275	2e-73	Endochitinase 1 OS=Gossypium hirsutum PE=3 SV=1	ath:AT3G12500	76	237	4e-61	ATHCHIB; ATHCHIB (BASIC CHITINASE); chitinase ; K01183 chitinase [EC:3.2.1.14]	|Metabolism; Carbohydrate Metabolism; Aminosugars metabolism[PATH:ko00530-Map:ko00530];|	STM0233	1e-22	Sty	R	COG3979	Uncharacterized protein contain chitin-binding domain type 3	POORLY CHARACTERIZED	General function prediction only
MGB_lrc161	679	50.81	28	2	26	14.6	216.3	Up	1e-06	gb|BT050044.1|	100	83.8	1e-12	Salmo salar clone ssal-evd-571-171 60S ribosomal protein L22 putative mRNA, complete cds
MGB_lrc162	767	42.37	47	45	2	327.5	16.6	Down	0	ref|XM_002312550.1|	85	280	1e-71	Populus trichocarpa predicted protein, mRNA	gi|255577936|ref|XP_002529840.1|	86	227	8e-58	60S ribosomal protein L14, putative [Ricinus communis] 60S ribosomal protein L14, putative [Ricinus communis]	sp|Q9T043|RL142_ARATH	84	216	1e-55	60S ribosomal protein L14-2 OS=Arabidopsis thaliana GN=RPL14B PE=2 SV=1	osa:4336397	82	217	4e-55	Os04g0515300; hypothetical protein ; K02875 large subunit ribosomal protein L14e	|Genetic Information Processing; Translation; Ribosome [PATH:ko03010-Map:ko03010];|Protein Families; Genetic Information Processing; Ribosome[BR:ko03011];|	SPAC1805.13	1e-17	Spo	J	COG2163	Ribosomal protein L14E/L6E/L27E	INFORMATION STORAGE AND PROCESSING	Translation, ribosomal structure and biogenesis
MGB_c163	356	43.82	30	4	26	29.1	216.3	Up	1.1e-05	gb|EF057799.1|	89	175	2e-40	Gossypium hirsutum glycine-rich protein (GRP2) mRNA, complete cds	gi|117650695|gb|ABK54297.1|	91	84.3	4e-15	glycine-rich protein [Gossypium hirsutum]
MGB_lrc164	568	47.54	43	22	21	160.1	174.7	Up	0.77448	gb|FJ594492.1|	86	123	1e-24	Gossypium hirsutum truncated cellulose synthase mRNA, complete cds	gi|56121699|gb|AAV74186.1|	72	95.1	3e-18	metallothionein-like protein [Gossypium hirsutum]	sp|O24058|MT2_MALDO	73	92.8	1e-18	Metallothionein-like protein type 2 OS=Malus domestica GN=MT1 PE=3 SV=1	osa:4324514	63	81.6	2e-14	Os01g0149800; hypothetical protein
MGB_lrc165	582	38.32	27	27	0	196.5	0	Down	1e-06	emb|AM981271.1|	100	83.8	9e-13	Centruroides suffusus suffusus mRNA for toxin Css39.8 (clona9 gene)
MGB_lrc166	1429	45.21	59	34	25	247.4	208	Down	0.509395	ref|XM_002313826.1|	83	334	9e-88	Populus trichocarpa predicted protein, mRNA	gi|255555393|ref|XP_002518733.1|	68	474	1e-134	polyadenylate-binding protein, putative [Ricinus communis] polyadenylate-binding protein, putative [Ricinus communis]	sp|P42731|PABP2_ARATH	70	279	4e-77	Polyadenylate-binding protein 2 OS=Arabidopsis thaliana GN=PAB2 PE=1 SV=1	osa:4346409	57	408	1e-114	Os09g0115400; hypothetical protein		SPAC57A7.04c	4e-32	Spo	R	COG0724	RNA-binding proteins (RRM domain)	POORLY CHARACTERIZED	General function prediction only
MGB_lrc167	712	37.08	43	40	3	291.1	25	Down	0	ref|XM_002310036.1|	87	285	2e-73	Populus trichocarpa predicted protein, mRNA	gi|15241574|ref|NP_196446.1|	98	202	2e-50	YLS8; catalytic [Arabidopsis thaliana] AT5g08290 [Arabidopsis thaliana] unknown protein [Arabidopsis thaliana] unknown protein [Arabidopsis thaliana] AT5g08290/F8L15_20 [Arabidopsis thaliana] putative protein [Arabidopsis thaliana] Dim1 homolog [Arabidopsis thaliana] AT5g08290/F8L15_20 [Arabidopsis thaliana]	sp|P83877|TXN4A_MOUSE	86	186	8e-47	Thioredoxin-like protein 4A OS=Mus musculus GN=Txnl4a PE=2 SV=1	ath:AT5G08290	98	202	9e-51	YLS8; YLS8 (yellow-leaf-specific gene 8); catalytic		SPCC16A11.05c	2e-41	Spo	OC	COG0526	Thiol-disulfide isomerase and thioredoxins	CELLULAR PROCESSES AND SIGNALING	Posttranslational modification, protein turnover, chaperones
MGB_lrc168	807	43.62	43	43	0	312.9	0	Down	0						gi|118484542|gb|ABK94145.1|	57	127	1e-27	unknown [Populus trichocarpa]						osa:4333539	44	97.8	5e-19	Os03g0640000; hypothetical protein
MGB_lrc169	1555	44.89	62	57	5	414.8	41.6	Down	0	gb|AF006489.1|AF006489	88	1099	0	Gossypium hirsutum adenine nucleotide translocator 1 (CANT1) mRNA, complete cds	gi|3334115|sp|O22342.1|ADT1_GOSHI	87	672	0	RecName: Full=ADP,ATP carrier protein 1, mitochondrial; AltName: Full=ADP/ATP translocase 1; AltName: Full=Adenine nucleotide translocator 1; Short=ANT 1; Flags: Precursor adenine nucleotide translocator 1 [Gossypium hirsutum]	sp|O22342|ADT1_GOSHI	87	672	0	ADP,ATP carrier protein 1, mitochondrial OS=Gossypium hirsutum GN=ANT1 PE=2 SV=1	ath:AT5G13490	79	612	1e-173	AAC2; AAC2 (ADP/ATP CARRIER 2); ATP:ADP antiporter/ binding ; K05863 solute carrier family 25 (mitochondrial carrier; adenine nucleotide translocator)	|Environmental Information Processing; Membrane Transport; Otherion-coupled transporters|Environmental Information Processing; Signal Transduction; Calciumsignaling pathway [PATH:ko04020-Map:ko04020];|Human Diseases; Neurodegenerative Diseases; Huntington's disease[PATH:ko05016-Map:ko05016];|Human Diseases; Neurodegenerative Diseases; Parkinson's disease[PATH:ko05012-Map:ko05012];|	SPBC530.10c	1e-127	---	---	---	---	---	---
MGB_lrc170	1219	52.34	56	56	0	407.5	0	Down	0	gb|EU308589.1|	89	1127	0	Gossypium hirsutum 24-sterol C-methyltransferase (SMT2-1) mRNA, complete cds	gi|163955690|gb|ABY49843.1|	94	619	1e-179	24-sterol C-methyltransferase [Gossypium hirsutum]	sp|Q39227|SMT2_ARATH	84	590	1e-168	24-methylenesterol C-methyltransferase 2 OS=Arabidopsis thaliana GN=SMT2 PE=1 SV=2	ath:AT1G20330	84	590	1e-167	SMT2; SMT2 (STEROL METHYLTRANSFERASE 2) ; K08242 24-methylenesterol C-methyltransferase [EC:2.1.1.143]	|Metabolism; Lipid Metabolism; Biosynthesis of steroids[PATH:ko00100-Map:ko00100];|	YML008c	2e-59	Sce	QR	COG0500	SAM-dependent methyltransferases	METABOLISM	Secondary metabolites biosynthesis, transport and catabolism
MGB_lrc171	657	41.86	32	21	11	152.8	91.5	Down	0.163675	emb|AM456861.2|	83	194	4e-46	Vitis vinifera contig VV78X216436.5, whole genome shotgun sequence	gi|255571784|ref|XP_002526835.1|	83	219	2e-55	glutamate-1-semialdehyde 2,1-aminomutase, putative [Ricinus communis] glutamate-1-semialdehyde 2,1-aminomutase, putative [Ricinus communis]	sp|Q6YZE2|GSA_ORYSJ	81	212	2e-54	Glutamate-1-semialdehyde 2,1-aminomutase, chloroplastic OS=Oryza sativa subsp. japonica GN=GSA PE=2 SV=1	osa:4346136	81	212	1e-53	Os08g0532200; hypothetical protein ; K01845 glutamate-1-semialdehyde 2,1-aminomutase [EC:5.4.3.8]	|Metabolism; Metabolism of Cofactors and Vitamins; Porphyrin andchlorophyll metabolism [PATH:ko00860-Map:ko00860];|	alr3265	2e-43	Nos	H	COG0001	Glutamate-1-semialdehyde aminotransferase	METABOLISM	Coenzyme transport and metabolism
MGB_lrc172	705	40.71	32	31	1	225.6	8.3	Down	1e-06	emb|AM697674.1|	88	143	1e-30	Platynereis dumerilii mRNA for hypothetical protein (ORF1), isolate 2	gi|255584815|ref|XP_002533125.1|	82	145	3e-33	Alpha-expansin 5 precursor, putative [Ricinus communis] Alpha-expansin 5 precursor, putative [Ricinus communis]	sp|Q38864|EXPA5_ARATH	78	140	8e-33	Expansin-A5 OS=Arabidopsis thaliana GN=EXPA5 PE=2 SV=1	ath:AT3G29030	78	140	7e-32	ATEXPA5; ATEXPA5 (ARABIDOPSIS THALIANA EXPANSIN A5)
MGB_lrc173	693	45.02	27	10	17	72.8	141.4	Up	0.089434	ref|XM_002262769.1|	87	188	2e-44	PREDICTED: Vitis vinifera hypothetical protein LOC100258376 (LOC100258376), mRNA	gi|224127574|ref|XP_002320108.1|	97	153	1e-35	predicted protein [Populus trichocarpa] unknown [Populus trichocarpa] predicted protein [Populus trichocarpa]						osa:4347849	90	146	1e-33	Os09g0560300; hypothetical protein
MGB_c174	1013	42.35	59	43	16	312.9	133.1	Down	0.002624	gb|AF024716.1|AF024716	92	562	1e-156	Gossypium hirsutum histone 3 mRNA, complete cds	gi|145334271|ref|NP_001078516.1|	99	266	3e-69	histone H3.2 [Arabidopsis thaliana]	sp|Q71H73|H33_VITVI	100	266	2e-70	Histone H3.3 OS=Vitis vinifera PE=2 SV=3	ath:AT4G40030	99	266	1e-69	histone H3.2 ; K11253 histone H3	|Human Diseases; Immune Disorders; Systemic lupus erythematosus[PATH:ko05322-Map:ko05322];|Protein Families; Genetic Information Processing; Chromosome[BR:ko03036];|	SPBPI060	7e-64	Spo	B	COG2036	Histones H3 and H4	INFORMATION STORAGE AND PROCESSING	Chromatin structure and dynamics
MGB_lrc175	595	44.87	26	2	24	14.6	199.7	Up	3e-06	gb|BT097784.1|	83	167	9e-38	Soybean clone JCVI-FLGm-22F1 unknown mRNA	gi|225460969|ref|XP_002280080.1|	83	162	2e-38	PREDICTED: hypothetical protein isoform 2 [Vitis vinifera] PREDICTED: hypothetical protein isoform 1 [Vitis vinifera] unnamed protein product [Vitis vinifera]	sp|Q94JV4|SUI12_ARATH	79	154	4e-37	Protein translation factor SUI1 homolog 2 OS=Arabidopsis thaliana GN=At1g54290 PE=2 SV=1	ath:AT1G54290	79	154	3e-36	eukaryotic translation initiation factor SUI1, putative		YNL244c	2e-26	Sce	J	COG0023	Translation initiation factor 1 (eIF-1/SUI1) and related proteins	INFORMATION STORAGE AND PROCESSING	Translation, ribosomal structure and biogenesis
MGB_c176	1360	48.38	54	42	12	305.7	99.8	Down	0.000319	ref|XM_002315046.1|	83	145	7e-31	Populus trichocarpa predicted protein, mRNA	gi|224109096|ref|XP_002315082.1|	70	508	1e-142	predicted protein [Populus trichocarpa] predicted protein [Populus trichocarpa]	sp|O88446|S22A3_RAT	28	151	1e-35	Solute carrier family 22 member 3 OS=Rattus norvegicus GN=Slc22a3 PE=2 SV=1	ath:AT1G16390	61	479	1e-133	ATOCT3; ATOCT3 (ARABIDOPSIS THALIANA ORGANIC CATION/CARNITINE TRANSPORTER2); carbohydrate transmembrane transporter/ sugar:hydrogen ion symporter		DRA0271	2e-17	Dra	GEPR	COG0477	Permeases of the major facilitator superfamily	METABOLISM	Carbohydrate transport and metabolism
MGB_lrc177	468	46.37	26	2	24	14.6	199.7	Up	3e-06	ref|XM_002298209.1|	80	105	2e-19	Populus trichocarpa predicted protein, mRNA	gi|225442460|ref|XP_002283642.1|	81	158	2e-37	PREDICTED: hypothetical protein [Vitis vinifera] unnamed protein product [Vitis vinifera]	sp|Q9LIG0|Y3136_ARATH	73	152	5e-37	Clavaminate synthase-like protein At3g21360 OS=Arabidopsis thaliana GN=At3g21360 PE=1 SV=1	ath:AT3G21360	73	152	4e-36	oxidoreductase
MGB_lrc178	981	53.01	27	20	7	145.6	58.2	Down	0.030816	gb|FJ797564.1|	87	776	0	Gossypium hirsutum chloroplast chlorophyll A-B binding protein (CBP2) mRNA, complete cds; nuclear gene for chloroplast product	gi|226358409|gb|ACO51067.1|	98	486	1e-136	chloroplast chlorophyll A-B binding protein [Gossypium hirsutum]	sp|P27493|CB22_TOBAC	93	465	1e-132	Chlorophyll a-b binding protein 21, chloroplastic OS=Nicotiana tabacum GN=CAB21 PE=2 SV=1	osa:4324705	94	465	1e-129	Os01g0720500; hypothetical protein
MGB_lrc179	712	44.52	34	34	0	247.4	0	Down	0	gb|EF145988.1|	81	184	4e-43	Populus trichocarpa clone WS0114_L20 unknown mRNA	gi|192910730|gb|ACF06473.1|	88	209	3e-52	light-inducible protein ATLS1 [Elaeis guineensis]	sp|P91850|MIFH_BRUMA	39	87	9e-17	Macrophage migration inhibitory factor homolog OS=Brugia malayi GN=BMBAC01P19.1 PE=3 SV=3	ath:AT5G01650	84	197	5e-49	macrophage migration inhibitory factor family protein / MIF family protein
MGB_lrc180	758	41.16	35	33	2	240.2	16.6	Down	1e-06	ref|XM_002512455.1|	85	308	2e-80	Ricinus communis calreticulin, putative, mRNA	gi|117165712|dbj|BAF36056.1|	54	154	9e-36	calreticulin-1 [Glycine max] unknown [Glycine max]	sp|P93508|CALR_RICCO	54	154	6e-37	Calreticulin OS=Ricinus communis PE=2 SV=1	ath:AT1G56340	84	145	2e-34	CRT1; CRT1 (CALRETICULIN 1); calcium ion binding
MGB_lrc181	1011	45.8	44	39	5	283.8	41.6	Down	3e-06	gb|BT057405.1|	100	86	4e-13	Salmo salar clone ssal-evd-514-217 Dynein light chain 1, cytoplasmic putative mRNA, complete cds	gi|147786973|emb|CAN66597.1|	52	107	2e-21	hypothetical protein [Vitis vinifera]						osa:4324862	39	82	4e-14	Os01g0850000; hypothetical protein
MGB_lrc182	1524	47.51	58	10	48	72.8	399.4	Up	0	gb|BT057814.1|	100	71.9	1e-08	Salmo salar clone ssal-evd-541-186 60S acidic ribosomal protein P1 putative mRNA, complete cds
MGB_lrc183	631	45.8	36	28	8	203.8	66.6	Down	0.003292	ref|XM_002533864.1|	84	109	2e-20	Ricinus communis conserved hypothetical protein, mRNA	gi|224127878|ref|XP_002320186.1|	75	272	2e-71	predicted protein [Populus trichocarpa] predicted protein [Populus trichocarpa]						ath:AT4G01080	59	202	9e-51	hypothetical protein
MGB_lrc184	1078	46.38	71	66	5	480.3	41.6	Down	0	gb|DQ073046.1|	87	387	1e-104	Gossypium hirsutum pectate lyase mRNA, complete cds	gi|18390426|ref|NP_563715.1|	76	234	1e-107	pectate lyase family protein [Arabidopsis thaliana] RecName: Full=Probable pectate lyase 1; AltName: Full=Pectate lyase A1; Flags: Precursor Strong similarity to Musa pectate lyase (gb|X92943). ESTs gb|AA042458, gb|ATTS4502, gb|N38552 come from this gene. [Arabidopsis thaliana] At1g04680/T1G11_6 [Arabidopsis thaliana] putative pectate lyase A11 [Arabidopsis thaliana]	sp|Q940Q1|PEL1_ARATH	76	234	1e-109	Probable pectate lyase 1 OS=Arabidopsis thaliana GN=At1g04680 PE=2 SV=2	ath:AT1G04680	76	234	1e-108	pectate lyase family protein		TM0433	4e-11	Tma	G	COG3866	Pectate lyase	METABOLISM	Carbohydrate transport and metabolism
MGB_c185	495	42.02	24	23	1	167.4	8.3	Down	3e-05
MGB_lrc186	486	43.62	24	7	17	50.9	141.4	Up	0.017589	emb|FM878712.1|	100	71.9	3e-09	Musa acuminata subsp. burmannicoides var. calcutta 4 mRNA containing microsatellite, clone MAC4-60I20-F	gi|224057092|ref|XP_002299125.1|	67	95.1	2e-18	predicted protein [Populus trichocarpa] predicted protein [Populus trichocarpa]						ath:AT1G55265	49	70.5	3e-11	hypothetical protein
MGB_c187	369	40.38	25	1	24	7.3	199.7	Up	1e-06	gb|BT047626.1|	100	85.7	2e-13	Salmo salar clone ssal-evd-514-306 Splicing factor, arginine/serine-rich 3 putative mRNA, complete cds	gi|255576455|ref|XP_002529119.1|	55	99.8	8e-20	nitrate transporter, putative [Ricinus communis] nitrate transporter, putative [Ricinus communis]						ath:AT1G68570	53	92.8	5e-18	proton-dependent oligopeptide transport (POT) family protein
MGB_c188	955	47.64	36	35	1	254.7	8.3	Down	0	gb|EU829972.1|	87	83.8	2e-12	Linum usitatissimum clone LU0014E01 mRNA sequence	gi|118484458|gb|ABK94105.1|	72	271	5e-71	unknown [Populus trichocarpa]	sp|Q766C3|NEP1_NEPGR	37	113	2e-24	Aspartic proteinase nepenthesin-1 OS=Nepenthes gracilis GN=nep1 PE=1 SV=1	ath:AT3G18490	66	248	3e-64	aspartyl protease family protein
MGB_lrc189	812	46.67	31	9	22	65.5	183	Up	0.006662	gb|BT057405.1|	97	131	6e-27	Salmo salar clone ssal-evd-514-217 Dynein light chain 1, cytoplasmic putative mRNA, complete cds	gi|255565204|ref|XP_002523594.1|	59	216	2e-54	triacylglycerol lipase, putative [Ricinus communis] triacylglycerol lipase, putative [Ricinus communis]						ath:AT5G67050	52	189	2e-46	lipase class 3 family protein
MGB_c190	471	42.04	27	25	2	181.9	16.6	Down	4.3e-05	gb|EF101897.1|	85	187	6e-44	Durio zibethinus 1-aminocyclopropane-1-carboxylic acid oxidase mRNA, complete cds						sp|Q08507|ACCO3_PETHY	66	105	1e-22	1-aminocyclopropane-1-carboxylate oxidase 3 OS=Petunia hybrida GN=ACO3 PE=3 SV=1	ath:AT1G05010	60	102	8e-21	EFE; EFE (ETHYLENE FORMING ENZYME) ; K05933 aminocyclopropanecarboxylate oxidase [EC:1.14.17.4]	|Metabolism; Amino Acid Metabolism; Methionine metabolism[PATH:ko00271-Map:ko00271];|
MGB_lrc191	347	36.02	27	7	20	50.9	166.4	Up	0.004294	emb|AM981271.1|	100	85.7	1e-13	Centruroides suffusus suffusus mRNA for toxin Css39.8 (clona9 gene)
MGB_c192	726	47.8	68	59	9	429.4	74.9	Down	0	gb|FJ384629.1|	85	353	9e-94	Gossypium hirsutum tonoplast intrinsic protein (TIP1;1) mRNA, complete cds	gi|227434194|gb|ACP28878.1|	85	243	1e-62	tonoplast intrinsic protein [Gossypium hirsutum]	sp|P25818|TIP11_ARATH	74	218	3e-56	Aquaporin TIP1-1 OS=Arabidopsis thaliana GN=TIP1-1 PE=1 SV=1	ath:AT2G36830	74	218	3e-55	GAMMA-TIP; GAMMA-TIP (Tonoplast intrinsic protein (TIP) gamma); water channel ; K09873 aquaporin TIP	|Protein Families; Cellular Processes and Signaling; Receptors andchannels [BR:ko04000];|
MGB_lrc193	617	42.95	23	23	0	167.4	0	Down	7e-06	gb|AY088719.1|	82	182	2e-42	Arabidopsis thaliana clone 92908 mRNA, complete sequence	gi|118483528|gb|ABK93662.1|	67	196	1e-48	unknown [Populus trichocarpa]	sp|O48671|RER1B_ARATH	64	181	3e-45	Protein RER1B OS=Arabidopsis thaliana GN=RER1B PE=2 SV=2	ath:AT2G21600	64	181	2e-44	ATRER1B; ATRER1B (Arabidopsis thaliana endoplasmatic reticulum retrieval protein 1B)		SPAC22E12.05c	9e-16	Spo	U	COG5249	Golgi protein involved in Golgi-to-ER retrieval	CELLULAR PROCESSES AND SIGNALING	Intracellular trafficking, secretion, and vesicular transport
MGB_lrc194	537	42.46	31	9	22	65.5	183	Up	0.006662	ref|XM_002297701.1|	84	109	1e-20	Populus trichocarpa predicted protein, mRNA	gi|224053250|ref|XP_002297737.1|	78	139	1e-31	predicted protein [Populus trichocarpa] predicted protein [Populus trichocarpa]	sp|Q9LK88|NQR_ARATH	72	130	5e-30	NADPH:quinone oxidoreductase OS=Arabidopsis thaliana GN=NQR PE=1 SV=1	ath:AT3G27890	72	130	4e-29	NQR; NQR (NADPH:QUINONE OXIDOREDUCTASE); FMN reductase
MGB_lrc195	808	43.56	41	12	29	87.3	241.3	Up	0.002001	gb|FJ594492.1|	85	208	3e-50	Gossypium hirsutum truncated cellulose synthase mRNA, complete cds	gi|154269274|gb|ABS72197.1|	73	69.3	4e-10	metallothionein 2b [Corchorus olitorius]
MGB_lrc196	561	40.82	24	18	6	131	49.9	Down	0.033432	gb|EU373064.1|	89	270	6e-69	Gossypium hirsutum gland development related protein 1-like mRNA, complete sequence	gi|157335926|emb|CAO61756.1|	57	89.4	2e-16	unnamed protein product [Vitis vinifera]
MGB_lrc197	857	50.53	29	2	27	14.6	224.6	Up	1e-06	gb|EU431224.1|	96	1034	0	Carica papaya mitochondrion, complete genome	gi|224365621|ref|YP_002608349.1|	73	158	7e-37	orf185 [Vitis vinifera] orf185 [Vitis vinifera] ORF185 [Vitis vinifera]
MGB_lrc198	418	50	17	1	16	7.3	133.1	Up	8.8e-05	gb|BT057130.1|	100	84	6e-13	Salmo salar clone ssal-evd-572-133 DNA-directed RNA polymerase III subunit RPC7-like putative mRNA, complete cds	gi|15217659|ref|NP_176631.1|	56	103	8e-21	glutaredoxin family protein [Arabidopsis thaliana] F1N19.7 [Arabidopsis thaliana] putative peptide transporter protein [Arabidopsis thaliana] putative peptide transporter protein [Arabidopsis thaliana]						ath:AT1G64500	56	103	3e-21	glutaredoxin family protein
MGB_lrc199	736	41.44	37	37	0	269.3	0	Down	0	gb|BT057179.1|	100	85.8	3e-13	Salmo salar clone ssal-evd-534-230 U6 snRNA-associated Sm-like protein LSm5 putative mRNA, complete cds
MGB_lrc200	653	41.65	31	24	7	174.7	58.2	Down	0.007204	ref|NM_001073310.1|	86	145	3e-31	Oryza sativa (japonica cultivar-group) Os12g0484700 (Os12g0484700) mRNA, complete cds	gi|255630379|gb|ACU15546.1|	82	148	3e-34	unknown [Glycine max]	sp|Q9T096|YIPL6_ARATH	77	131	3e-30	Protein yippee-like At4g27745 OS=Arabidopsis thaliana GN=At4g27745 PE=3 SV=2	osa:4352226	85	142	2e-32	Os12g0484700; hypothetical protein
MGB_lrc201	674	41.39	30	30	0	218.3	0	Down	0	ref|XM_002282717.1|	85	302	2e-78	PREDICTED: Vitis vinifera hypothetical protein LOC100267988 (LOC100267988), mRNA	gi|77745483|gb|ABB02640.1|	95	238	5e-61	unknown [Solanum tuberosum]	sp|Q9ZU52|ALFC3_ARATH	88	222	1e-57	Probable fructose-bisphosphate aldolase 3, chloroplastic OS=Arabidopsis thaliana GN=FBA3 PE=1 SV=1	ppp:PHYPADRAFT_120582	89	223	6e-57	hypothetical protein; K01623 fructose-bisphosphate aldolase, class I [EC:4.1.2.13]	|Metabolism; Carbohydrate Metabolism; Fructose and mannose metabolism[PATH:ko00051-Map:ko00051];|Metabolism; Carbohydrate Metabolism; Glycolysis / Gluconeogenesis[PATH:ko00010-Map:ko00010];|Metabolism; Carbohydrate Metabolism; Pentose phosphate pathway[PATH:ko00030-Map:ko00030];|Metabolism; Energy Metabolism; Carbon fixation in photosyntheticorganisms [PATH:ko00710-Map:ko00710];|	AGl2190	4e-23	Atu	G	COG3588	Fructose-1,6-bisphosphate aldolase	METABOLISM	Carbohydrate transport and metabolism
MGB_lrc202	663	45.1	48	35	13	254.7	108.2	Down	0.006555	gb|DQ314585.1|	80	129	2e-26	Ipomoea nil chloroplast allene oxide cyclase precursor (AOC) mRNA, complete cds; nuclear gene for chloroplast product	gi|255638772|gb|ACU19690.1|	71	195	3e-48	unknown [Glycine max]	sp|Q93ZC5|AOC4_ARATH	67	182	1e-45	Allene oxide cyclase 4, chloroplastic OS=Arabidopsis thaliana GN=AOC4 PE=2 SV=1	osa:4333201	68	187	3e-46	Os03g0438100; hypothetical protein ; K10525 allene oxide cyclase [EC:5.3.99.6]	|Metabolism; Lipid Metabolism; alpha-Linolenic acid metabolism[PATH:ko00592-Map:ko00592];|
MGB_lrc203	554	48.92	27	19	8	138.3	66.6	Down	0.07612	gb|GQ220325.1|	91	720	0	Vitis vinifera strain PN40024 mitochondrion, partial genome	gi|224143079|ref|XP_002335984.1|	88	72.8	1e-12	predicted protein [Populus trichocarpa] predicted protein [Populus trichocarpa]
MGB_lrc204	645	45.74	30	29	1	211	8.3	Down	2e-06	gb|FJ222550.1|	87	512	1e-142	Gossypium arboreum Cu/Zn superoxide dismutase mRNA, complete cds	gi|74229677|gb|ABA00453.1|	95	261	5e-68	cytoplasmic Cu/ZnSOD [Gossypium hirsutum]	sp|Q07796|SODC_IPOBA	91	254	2e-67	Superoxide dismutase [Cu-Zn] OS=Ipomoea batatas GN=SODCC PE=2 SV=2	osa:4332846	88	247	3e-64	Os03g0351500; hypothetical protein ; K04565 Cu/Zn superoxide dismutase [EC:1.15.1.1]	|Human Diseases; Neurodegenerative Diseases; Amyotrophic lateralsclerosis (ALS) [PATH:ko05014-Map:ko05014];|Human Diseases; Neurodegenerative Diseases; Huntington's disease[PATH:ko05016-Map:ko05016];|	YJR104c	2e-35	Sce	P	COG2032	Cu/Zn superoxide dismutase	METABOLISM	Inorganic ion transport and metabolism
MGB_lrc205	604	45.36	42	12	30	87.3	249.6	Up	0.00129	emb|CU223764.1|	91	89.8	2e-14	Populus EST from leave	gi|147857985|emb|CAN80359.1|	49	110	6e-23	hypothetical protein [Vitis vinifera]						ath:AT5G43130	48	100	3e-20	TAF4; TAF4 (TBP-ASSOCIATED FACTOR 4); transcription initiation factor
MGB_lrc206	706	47.45	33	4	29	29.1	241.3	Up	2e-06	ref|XM_002519612.1|	86	296	1e-76	Ricinus communis (S)-2-hydroxy-acid oxidase, putative, mRNA	gi|7431428|pir||T10242	90	243	2e-62	(S)-2-hydroxy-acid oxidase (EC 1.1.3.15) - cucurbit glycolate oxidase [Cucurbita cv. Kurokawa Amakuri]	sp|Q9LRS0|GOX1_ARATH	88	236	7e-62	Probable peroxisomal (S)-2-hydroxy-acid oxidase 1 OS=Arabidopsis thaliana GN=At3g14415 PE=1 SV=1	ath:AT3G14415	88	236	6e-61	(S)-2-hydroxy-acid oxidase, peroxisomal, putative / glycolate oxidase, putative / short chain alpha-hydroxy acid oxidase, putative ; K11517 (S)-2-hydroxy-acid oxidase [EC:1.1.3.15]	|Metabolism; Carbohydrate Metabolism; Glyoxylate and dicarboxylatemetabolism [PATH:ko00630-Map:ko00630];|	mll4732	1e-28	Mlo	C	COG1304	L-lactate dehydrogenase (FMN-dependent) and related alpha-hydroxy acid dehydrogenases	METABOLISM	Energy production and conversion
MGB_lrc207	600	43.33	32	2	30	14.6	249.6	Up	0	gb|BT057814.1|	100	77.9	6e-11	Salmo salar clone ssal-evd-541-186 60S acidic ribosomal protein P1 putative mRNA, complete cds	gi|224115546|ref|XP_002317061.1|	53	128	4e-28	predicted protein [Populus trichocarpa] unknown [Populus trichocarpa x Populus deltoides] predicted protein [Populus trichocarpa]						ath:AT1G16500	44	104	2e-21	hypothetical protein
MGB_lrc208	625	40	29	18	11	131	91.5	Down	0.346173	gb|AF165925.2|	89	231	4e-57	Gossypium hirsutum RAC-like G-protein Rac1 mRNA, complete cds	gi|255579965|ref|XP_002530817.1|	77	95.5	3e-18	rac gtpase, putative [Ricinus communis] rac gtpase, putative [Ricinus communis]	sp|Q38912|RAC3_ARATH	74	92	2e-18	Rac-like GTP-binding protein ARAC3 OS=Arabidopsis thaliana GN=ARAC3 PE=1 SV=1	ath:AT4G35020	74	92	2e-17	ARAC3/ATROP6/RHO1PS/ROP6; ARAC3/ATROP6/RHO1PS/ROP6 (rho-related protein from plants 6); GTP binding / GTPase ; K07975 Rho family, other	|Protein Families; Cellular Processes and Signaling; GTP-bindingproteins [BR:ko04031];|
MGB_lrc209	704	45.45	18	5	13	36.4	108.2	Up	0.029692	gb|AF451593.1|	93	143	1e-30	Moringa oleifera NADH dehydrogenase subunit 4 (ND4) gene, intron 1; mitochondrial gene for mitochondrial product	gi|15219226|ref|NP_173089.1|	73	159	2e-37	ATOCT3 (ARABIDOPSIS THALIANA ORGANIC CATION/CARNITINE TRANSPORTER 3); carbohydrate transmembrane transporter/ sugar:hydrogen symporter [Arabidopsis thaliana] Is a member of the PF|00083 sugar transporter family. [Arabidopsis thaliana] At1g16390/F3O9_19 [Arabidopsis thaliana] At1g16390/F3O9_19 [Arabidopsis thaliana]						ath:AT1G16390	73	159	1e-37	ATOCT3; ATOCT3 (ARABIDOPSIS THALIANA ORGANIC CATION/CARNITINE TRANSPORTER2); carbohydrate transmembrane transporter/ sugar:hydrogen ion symporter
MGB_c210	497	40.64	20	3	17	21.8	141.4	Up	0.000588	emb|AM981271.1|	100	83.8	8e-13	Centruroides suffusus suffusus mRNA for toxin Css39.8 (clona9 gene)	gi|255544266|ref|XP_002513195.1|	68	116	9e-25	electron transporter, putative [Ricinus communis] electron transporter, putative [Ricinus communis]						osa:4340888	60	96.7	4e-19	Os06g0320000; hypothetical protein
MGB_c211	541	42.7	33	4	29	29.1	241.3	Up	2e-06	ref|XM_002271499.1|	80	137	7e-29	PREDICTED: Vitis vinifera hypothetical protein LOC100244437, transcript variant 1 (LOC100244437), mRNA	gi|255627393|gb|ACU14041.1|	72	161	3e-38	unknown [Glycine max]						ath:AT3G11780	71	159	8e-38	MD-2-related lipid recognition domain-containing protein / ML domain-containing protein
MGB_lrc212	1375	47.13	39	37	2	269.3	16.6	Down	0	ref|XM_002522760.1|	83	751	0	Ricinus communis serine hydroxymethyltransferase, putative, mRNA	gi|255563608|ref|XP_002522806.1|	89	679	0	serine hydroxymethyltransferase, putative [Ricinus communis] serine hydroxymethyltransferase, putative [Ricinus communis]	sp|Q54Z26|GLYC1_DICDI	61	443	1e-123	Serine hydroxymethyltransferase 1 OS=Dictyostelium discoideum GN=shmt1 PE=1 SV=1	ath:AT4G13930	85	660	0	SHM4; SHM4 (SERINE HYDROXYMETHYLTRANSFERASE 4); glycine hydroxymethyltransferase ; K00600 glycine hydroxymethyltransferase [EC:2.1.2.1]	|Metabolism; Amino Acid Metabolism; Glycine, serine and threoninemetabolism [PATH:ko00260-Map:ko00260];|Metabolism; Energy Metabolism; Methane metabolism [PATH:ko00680-Map:ko00680];|Metabolism; Metabolism of Cofactors and Vitamins; One carbon pool byfolate [PATH:ko00670-Map:ko00670];|Metabolism; Metabolism of Other Amino Acids; Cyanoamino acidmetabolism [PATH:ko00460-Map:ko00460];|	SPAC18G6.04c	1e-100	Spo	E	COG0112	Glycine/serine hydroxymethyltransferase	METABOLISM	Amino acid transport and metabolism
MGB_lrc213	1143	50.22	39	11	28	80.1	233	Up	0.00165	gb|EU431224.1|	93	589	1e-165	Carica papaya mitochondrion, complete genome						sp|Q01148|NU1M_WHEAT	91	168	5e-41	NADH-ubiquinone oxidoreductase chain 1 OS=Triticum aestivum GN=ND1 PE=2 SV=1	osa:OrsajM_p01	91	168	4e-40	nad1; NADH dehydrogenase subunit 1 ; K03878 NADH dehydrogenase I subunit 1 [EC:1.6.5.3]	|Human Diseases; Neurodegenerative Diseases; Parkinson's disease[PATH:ko05012-Map:ko05012];|Metabolism; Energy Metabolism; Oxidative phosphorylation[PATH:ko00190-Map:ko00190];|	RP796	2e-27	Rpr	C	COG1005	NADH:ubiquinone oxidoreductase subunit 1 (chain H)	METABOLISM	Energy production and conversion
MGB_lrc214	398	35.43	30	6	24	43.7	199.7	Up	0.000251	emb|AM981271.1|	100	85.7	2e-13	Centruroides suffusus suffusus mRNA for toxin Css39.8 (clona9 gene)
MGB_c215	1078	41.09	52	47	5	342	41.6	Down	0	gb|AY088719.1|	81	234	7e-58	Arabidopsis thaliana clone 92908 mRNA, complete sequence	gi|118483528|gb|ABK93662.1|	69	214	3e-77	unknown [Populus trichocarpa]	sp|O48671|RER1B_ARATH	67	199	3e-71	Protein RER1B OS=Arabidopsis thaliana GN=RER1B PE=2 SV=2	ath:AT2G21600	67	199	2e-70	ATRER1B; ATRER1B (Arabidopsis thaliana endoplasmatic reticulum retrieval protein 1B)		SPAC22E12.05c	3e-31	Spo	U	COG5249	Golgi protein involved in Golgi-to-ER retrieval	CELLULAR PROCESSES AND SIGNALING	Intracellular trafficking, secretion, and vesicular transport
MGB_lrc216	591	37.39	26	23	3	167.4	25	Down	0.000331	emb|CU223145.1|	100	84.5	6e-13	Populus EST from leave	gi|255555297|ref|XP_002518685.1|	63	93.2	1e-17	Interleukin-1 receptor-associated kinase, putative [Ricinus communis] Interleukin-1 receptor-associated kinase, putative [Ricinus communis]	sp|Q94C77|RPKL_ARATH	57	70.9	4e-12	Receptor protein kinase-like protein At4g34220 OS=Arabidopsis thaliana GN=At4g34220 PE=2 SV=1	ath:AT4G37250	59	77.4	4e-13	leucine-rich repeat family protein / protein kinase family protein
MGB_lrc217	973	44.3	45	27	18	196.5	149.8	Down	0.370633	gb|BT049905.1|	100	91.8	6e-15	Salmo salar clone ssal-evd-504-111 CCAAT/enhancer-binding protein delta putative mRNA, complete cds
MGB_lrc218	579	47.84	30	25	5	181.9	41.6	Down	0.000992	ref|XM_002520951.1|	83	131	5e-27	Ricinus communis histone h1/h5, putative, mRNA	gi|37951219|dbj|BAD00018.1|	60	87	9e-16	histone 1 [Malus x domestica]	sp|P37218|H1_SOLLC	57	77.4	5e-14	Histone H1 OS=Solanum lycopersicum PE=3 SV=1	ath:AT2G30620	42	76.6	6e-13	histone H1.2 ; K11275 histone H1/5	|Protein Families; Genetic Information Processing; Chromosome[BR:ko03036];|
MGB_lrc219	856	51.4	40	4	36	29.1	299.5	Up	0	emb|FP091850.1|	83	410	1e-111	Phyllostachys edulis cDNA clone: bphylf046i02, full insert sequence	gi|602076|emb|CAA54603.1|	81	324	8e-87	pentameric polyubiquitin [Nicotiana tabacum]	sp|P69326|UBIQ_WHEAT	100	150	9e-36	Ubiquitin OS=Triticum aestivum PE=3 SV=1	ath:AT4G05320	81	324	4e-87	UBQ10; UBQ10 (POLYUBIQUITIN 10); protein binding		YLL039c	1e-86	Sce	O	COG5272	Ubiquitin	CELLULAR PROCESSES AND SIGNALING	Posttranslational modification, protein turnover, chaperones
MGB_lrc220	451	42.35	29	10	19	72.8	158.1	Up	0.041759	gb|L08199.1|COTPROXDS	94	149	2e-32	Gossypium hirsutum peroxidase mRNA, complete cds	gi|167367|gb|AAA99868.1|	75	63.2	9e-09	peroxidase
MGB_lrc221	849	49.71	26	4	22	29.1	183	Up	0.000105	gb|BT057405.1|	100	85.8	4e-13	Salmo salar clone ssal-evd-514-217 Dynein light chain 1, cytoplasmic putative mRNA, complete cds
MGB_lrc222	812	44.58	36	36	0	262	0	Down	0						gi|224120324|ref|XP_002318301.1|	60	122	5e-26	predicted protein [Populus trichocarpa] predicted protein [Populus trichocarpa]						osa:4333539	45	98.2	4e-19	Os03g0640000; hypothetical protein
MGB_lrc223	502	34.26	63	51	12	371.2	99.8	Down	1.1e-05	gb|BT057814.1|	100	75.9	2e-10	Salmo salar clone ssal-evd-541-186 60S acidic ribosomal protein P1 putative mRNA, complete cds	gi|224138562|ref|XP_002322845.1|	82	68.2	3e-10	predicted protein [Populus trichocarpa] predicted protein [Populus trichocarpa]
MGB_lrc224	699	46.35	41	40	1	291.1	8.3	Down	0	gb|AF512542.1|	84	234	4e-58	Gossypium hirsutum alpha-expansin precursor (Exp4) gene, complete cds	gi|225698189|gb|ACO07292.1|	87	197	1e-48	expansin 10 [Cucumis sativus]	sp|Q38865|EXPA6_ARATH	83	190	7e-48	Expansin-A6 OS=Arabidopsis thaliana GN=EXPA6 PE=2 SV=2	ath:AT2G28950	83	190	6e-47	ATEXPA6; ATEXPA6 (ARABIDOPSIS THALIANA EXPANSIN A6)
MGB_lrc225	1179	33.08	31	15	16	109.2	133.1	Up	0.580214	gb|BT056774.1|	97	80	3e-11	Salmo salar clone ssal-evd-562-272 Cytochrome c putative mRNA, complete cds
MGB_lrc226	650	46.46	31	6	25	43.7	208	Up	0.000149	gb|U78888.1|GHU78888	86	381	1e-102	Gossypium hirsutum class I endochitinase mRNA, partial cds	gi|3334147|sp|Q39799.1|CHI1_GOSHI	86	275	2e-72	RecName: Full=Endochitinase 1; Flags: Precursor class I chitinase [Gossypium hirsutum]	sp|Q39799|CHI1_GOSHI	86	275	1e-73	Endochitinase 1 OS=Gossypium hirsutum PE=3 SV=1	ath:AT3G12500	76	236	6e-61	ATHCHIB; ATHCHIB (BASIC CHITINASE); chitinase ; K01183 chitinase [EC:3.2.1.14]	|Metabolism; Carbohydrate Metabolism; Aminosugars metabolism[PATH:ko00530-Map:ko00530];|	STM0233	2e-22	Sty	R	COG3979	Uncharacterized protein contain chitin-binding domain type 3	POORLY CHARACTERIZED	General function prediction only
MGB_lrc227	1033	46.95	45	8	37	58.2	307.8	Up	2e-06	dbj|AK286136.1|	86	655	0	Glycine max cDNA, clone: GMFL01-22-H16	gi|224110772|ref|XP_002315632.1|	87	424	1e-117	predicted protein [Populus trichocarpa] unknown [Populus trichocarpa] unknown [Populus trichocarpa] predicted protein [Populus trichocarpa]	sp|P09094|G3PC_TOBAC	87	422	1e-117	Glyceraldehyde-3-phosphate dehydrogenase, cytosolic (Fragment) OS=Nicotiana tabacum GN=GAPC PE=2 SV=1	osa:4336216	86	418	1e-115	Os04g0486600; hypothetical protein ; K00134 glyceraldehyde 3-phosphate dehydrogenase [EC:1.2.1.12]	|Human Diseases; Neurodegenerative Diseases; Alzheimer's disease[PATH:ko05010-Map:ko05010];|Human Diseases; Neurodegenerative Diseases;Dentatorubropallidoluysian atrophy (DRPLA) [PATH:ko05050-Map:];|Metabolism; Carbohydrate Metabolism; Glycolysis / Gluconeogenesis[PATH:ko00010-Map:ko00010];|	SPBC32F12.11	1e-98	Spo	G	COG0057	Glyceraldehyde-3-phosphate dehydrogenase/erythrose-4-phosphate dehydrogenase	METABOLISM	Carbohydrate transport and metabolism
MGB_lrc228	898	40.87	12	10	2	72.8	16.6	Down	0.037293	gb|EU223835.1|	82	271	6e-69	Gossypium hirsutum low molecular weight heat shock protein (LMWHSP4) mRNA, complete cds	gi|159138935|gb|ABW89467.1|	79	256	3e-66	low molecular weight heat shock protein [Gossypium hirsutum]	sp|P02519|HSP11_SOYBN	77	244	6e-64	17.3 kDa class I heat shock protein OS=Glycine max GN=HSP17.3-B PE=3 SV=1	ath:AT1G07400	71	221	4e-56	17.8 kDa class I heat shock protein (HSP17.8-CI)		TM0374	2e-16	Tma	O	COG0071	Molecular chaperone (small heat shock protein)	CELLULAR PROCESSES AND SIGNALING	Posttranslational modification, protein turnover, chaperones
MGB_lrc229	506	39.53	22	15	7	109.2	58.2	Down	0.162944	gb|EU099536.1|	100	85.8	2e-13	Anguilla japonica relaxin 3c precursor (Rln3c) mRNA, complete cds	gi|224054224|ref|XP_002298153.1|	80	116	9e-25	predicted protein [Populus trichocarpa] unknown [Populus trichocarpa] predicted protein [Populus trichocarpa]						osa:4340888	60	96.7	4e-19	Os06g0320000; hypothetical protein
MGB_lrc230	754	39.66	39	36	3	262	25	Down	1e-06	gb|BT099318.1|	84	185	4e-43	Soybean clone JCVI-FLGm-26L22 unknown mRNA	gi|116780691|gb|ABK21774.1|	88	107	9e-22	unknown [Picea sitchensis] unknown [Picea sitchensis]	sp|Q9ZPP1|CALR_BERST	85	107	7e-23	Calreticulin OS=Berberis stolonifera PE=2 SV=1	ath:AT1G56340	85	105	2e-21	CRT1; CRT1 (CALRETICULIN 1); calcium ion binding
MGB_c231	1028	40.95	47	38	9	276.5	74.9	Down	0.000156	ref|XM_002264351.1|	83	187	1e-43	PREDICTED: Vitis vinifera hypothetical protein LOC100247502 (LOC100247502), mRNA	gi|255587054|ref|XP_002534116.1|	67	362	5e-98	protein farnesyltransferase alpha subunit, putative [Ricinus communis] protein farnesyltransferase alpha subunit, putative [Ricinus communis]	sp|O24304|FNTA_PEA	59	314	5e-85	Protein farnesyltransferase/geranylgeranyltransferase type-1 subunit alpha OS=Pisum sativum GN=FTA PE=2 SV=1	ath:AT3G59380	58	301	3e-80	FTA; FTA (FARNESYLTRANSFERASE A); protein prenyltransferase ; K05955 protein farnesyltransferase/geranylgeranyltransferase type-1 subunit alpha [EC:2.5.1.58 2.5.1.59]	|Unclassified; Metabolism; Other enzymes|	SPAPB1A10.04c	2e-22	Spo	O	COG5536	Protein prenyltransferase, alpha subunit	CELLULAR PROCESSES AND SIGNALING	Posttranslational modification, protein turnover, chaperones
MGB_lrc232	1330	47.82	48	26	22	189.2	183	Down	0.908859	gb|FJ719767.1|	84	117	1e-22	Mangifera indica cultivar Zihua CONSTANS-like protein (CO) mRNA, complete cds	gi|255548652|ref|XP_002515382.1|	63	274	1e-74	Salt-tolerance protein, putative [Ricinus communis] Salt-tolerance protein, putative [Ricinus communis]	sp|Q940T9|COL4_ARATH	50	219	2e-59	Zinc finger protein CONSTANS-LIKE 4 OS=Arabidopsis thaliana GN=COL4 PE=2 SV=2	ath:AT5G24930	50	219	1e-58	zinc finger (B-box type) family protein
MGB_lrc233	1001	40.56	33	18	15	131	124.8	Down	0.889816	gb|GQ220325.1|	94	968	0	Vitis vinifera strain PN40024 mitochondrion, partial genome	gi|162279913|ref|NP_063994.2|	92	309	3e-82	orf25 [Beta vulgaris subsp. vulgaris] orf25 [Beta vulgaris subsp. vulgaris] orf25 [Beta vulgaris subsp. vulgaris]	sp|Q04613|MI25_ARATH	85	269	2e-71	ATP synthase protein MI25 OS=Arabidopsis thaliana GN=AtMg00640 PE=1 SV=2	osa:OrsajM_p03	84	286	9e-76	orf25; hypothetical protein
MGB_lrc234	919	37.65	23	22	1	160.1	8.3	Down	4.8e-05	ref|XM_002268760.1|	85	103	2e-18	PREDICTED: Vitis vinifera hypothetical protein LOC100260767 (LOC100260767), mRNA	gi|225462958|ref|XP_002268796.1|	77	65.9	6e-09	PREDICTED: hypothetical protein [Vitis vinifera] unnamed protein product [Vitis vinifera]
MGB_lrc235	818	46.58	29	29	0	211	0	Down	0	dbj|AB185328.1|	100	81.8	6e-12	Mizuhopecten yessoensis SP-S mRNA for scallop shell matrix protein, complete cds	gi|224100335|ref|XP_002311835.1|	54	218	7e-55	aquaporin, MIP family, NIP subfamily [Populus trichocarpa] aquaporin, MIP family, NIP subfamily [Populus trichocarpa]	sp|Q8LAI1|NIP71_ARATH	45	178	3e-44	Probable aquaporin NIP7-1 OS=Arabidopsis thaliana GN=NIP7-1 PE=2 SV=2	ath:AT3G06100	45	178	2e-43	NIP7;1/NLM6/NLM8; NIP7;1/NLM6/NLM8 (NOD26-like intrinsic protein 7;1); water channel ; K09874 aquaporin NIP	|Protein Families; Cellular Processes and Signaling; Receptors andchannels [BR:ko04000];|	AF1426	3e-14	Afu	G	COG0580	Glycerol uptake facilitator and related permeases (Major Intrinsic Protein Family)	METABOLISM	Carbohydrate transport and metabolism
MGB_lrc236	873	46.39	33	15	18	109.2	149.8	Up	0.3637	gb|AF024716.1|AF024716	92	553	1e-154	Gossypium hirsutum histone 3 mRNA, complete cds	gi|145334271|ref|NP_001078516.1|	93	206	7e-65	histone H3.2 [Arabidopsis thaliana]	sp|Q71H73|H33_VITVI	94	205	5e-66	Histone H3.3 OS=Vitis vinifera PE=2 SV=3	ath:AT4G40030	93	206	3e-65	histone H3.2 ; K11253 histone H3	|Human Diseases; Immune Disorders; Systemic lupus erythematosus[PATH:ko05322-Map:ko05322];|Protein Families; Genetic Information Processing; Chromosome[BR:ko03036];|	SPBPI060	2e-59	Spo	B	COG2036	Histones H3 and H4	INFORMATION STORAGE AND PROCESSING	Chromatin structure and dynamics
MGB_lrc237	716	44.41	44	35	9	254.7	74.9	Down	0.000493	gb|DQ097725.1|	89	448	1e-122	Arachis hypogaea ubiquitin fusion protein mRNA, complete cds	gi|225440831|ref|XP_002282071.1|	100	210	6e-63	PREDICTED: similar to ubiquitin fusion protein [Vitis vinifera] ubiquitin, putative [Ricinus communis] ubiquitin, putative [Ricinus communis] ubiquitin fusion protein [Arachis hypogaea] hypothetical protein [Vitis vinifera] unknown [Picea sitchensis] ubiquitin fusion protein [Elaeis guineensis] ubiquitin, putative [Ricinus communis] ubiquitin, putative [Ricinus communis]	sp|P69326|UBIQ_WHEAT	100	150	6e-36	Ubiquitin OS=Triticum aestivum PE=3 SV=1	osa:4332169	99	208	1e-62	Os03g0234200; hypothetical protein ; K02927 large subunit ribosomal protein L40e	|Genetic Information Processing; Translation; Ribosome [PATH:ko03010-Map:ko03010];|Protein Families; Genetic Information Processing; Ribosome[BR:ko03011];|	SPBC337.08c	3e-36	Spo	O	COG5272	Ubiquitin	CELLULAR PROCESSES AND SIGNALING	Posttranslational modification, protein turnover, chaperones
MGB_c238	701	44.37	28	28	0	203.8	0	Down	1e-06	ref|XM_002331232.1|	86	232	2e-57	Populus trichocarpa predicted protein, mRNA	gi|224119264|ref|XP_002331268.1|	88	156	1e-36	predicted protein [Populus trichocarpa] unknown [Populus trichocarpa] predicted protein [Populus trichocarpa]						osa:4339635	67	115	2e-24	Os05g0566600; hypothetical protein
MGB_c239	641	43.21	23	11	12	80.1	99.8	Up	0.595892	ref|XM_002262769.1|	87	197	8e-47	PREDICTED: Vitis vinifera hypothetical protein LOC100258376 (LOC100258376), mRNA	gi|224127574|ref|XP_002320108.1|	97	153	1e-35	predicted protein [Populus trichocarpa] unknown [Populus trichocarpa] predicted protein [Populus trichocarpa]						osa:4347849	90	146	8e-34	Os09g0560300; hypothetical protein
MGB_lrc240	614	48.21	29	7	22	50.9	183	Up	0.001618	emb|CU223145.1|	100	83.8	1e-12	Populus EST from leave
MGB_c241	384	43.49	25	5	20	36.4	166.4	Up	0.000832	emb|FM879141.1|	100	84	5e-13	Bombus lapidarius mRNA for acyl-CoA delta-9 desaturase (npve gene)	gi|224111194|ref|XP_002315776.1|	80	94.7	3e-18	predicted protein [Populus trichocarpa] predicted protein [Populus trichocarpa]						ath:AT2G32120	69	84.7	1e-15	HSP70T-2; HSP70T-2; ATP binding
MGB_c242	597	42.88	28	25	3	181.9	25	Down	0.000138	emb|AJ307031.1|	90	80	1e-11	Solanum tuberosum mRNA for ferredoxin I (fed1 gene)	gi|15220256|ref|NP_172565.1|	61	141	4e-32	ATFD1 (FERREDOXIN 1); 2 iron, 2 sulfur cluster binding / electron carrier/ iron-sulfur cluster binding [Arabidopsis thaliana] RecName: Full=Ferredoxin-1, chloroplastic; Short=AtFd1; Flags: Precursor ferredoxin precusor isolog; 63541-63095 [Arabidopsis thaliana] ferredoxin precusor isolog [Arabidopsis thaliana]	sp|O04090|FER1_ARATH	61	141	3e-33	Ferredoxin-1, chloroplastic OS=Arabidopsis thaliana GN=FD1 PE=1 SV=1	ath:AT1G10960	61	141	2e-32	ATFD1; ATFD1 (FERREDOXIN 1); 2 iron, 2 sulfur cluster binding / electron carrier/ iron-sulfur cluster binding ; K02639 ferredoxin	|Metabolism; Energy Metabolism; Photosynthesis [PATH:ko00195-Map:ko00195];|Protein Families; Metabolism; Photosynthesis proteins [BR:ko00194];|	ssl0020	2e-30	Syn	C	COG0633	Ferredoxin	METABOLISM	Energy production and conversion
MGB_lrc243	574	40.77	23	3	20	21.8	166.4	Up	0.000107	ref|XM_002514153.1|	88	145	2e-31	Ricinus communis profilin, putative, mRNA	gi|12659206|gb|AAK01235.1|AF327622_1	90	84.3	6e-15	minor allergen hazelnut profilin [Corylus avellana]	sp|P49231|PROF1_PHAVU	86	83.6	6e-16	Profilin-1 OS=Phaseolus vulgaris PE=1 SV=1	osa:4348317	78	77.4	4e-13	Os10g0323900; hypothetical protein
MGB_lrc244	910	43.85	21	2	19	14.6	158.1	Up	5.7e-05	gb|AY429441.1|	91	246	2e-61	Gossypium barbadense fiber protein Fb37 mRNA, complete cds	gi|255565591|ref|XP_002523785.1|	63	206	2e-51	zinc finger protein, putative [Ricinus communis] zinc finger protein, putative [Ricinus communis]	sp|Q9ZNU9|SAP3_ARATH	55	178	3e-44	Zinc finger A20 and AN1 domain-containing stress-associated protein 3 OS=Arabidopsis thaliana GN=SAP3 PE=2 SV=1	ath:AT2G27580	55	178	3e-43	zinc finger (AN1-like) family protein
MGB_lrc245	1051	47.1	27	18	9	131	74.9	Down	0.165176	dbj|AK228936.1|	86	105	5e-19	Arabidopsis thaliana mRNA for putative pectinacetylesterase protein, complete cds, clone: RAFL16-24-N19	gi|1431629|emb|CAA67728.1|	70	287	1e-108	pectinacetylesterase precursor [Vigna radiata var. radiata]	sp|Q8R116|NOTUM_MOUSE	27	79.7	8e-19	Protein notum homolog OS=Mus musculus GN=Notum PE=2 SV=2	ath:AT4G19420	61	260	2e-94	pectinacetylesterase family protein
MGB_lrc246	1007	41.91	30	4	26	29.1	216.3	Up	1.1e-05	gb|EU650389.1|	93	490	1e-135	Coffea liberica isolate CCC1025 26S ribosomal RNA gene, partial sequence; mitochondrial
MGB_c247	452	44.03	21	8	13	58.2	108.2	Up	0.161329	ref|XM_002264792.1|	88	181	3e-42	PREDICTED: Vitis vinifera hypothetical protein LOC100261458 (LOC100261458), mRNA	gi|225425821|ref|XP_002264828.1|	95	129	1e-28	PREDICTED: hypothetical protein [Vitis vinifera] unnamed protein product [Vitis vinifera]	sp|O24361|PSB5_SPIOL	79	114	1e-25	Proteasome subunit beta type-5 OS=Spinacia oleracea PE=2 SV=1	ath:AT1G13060	81	105	7e-22	PBE1; PBE1 (20S proteasome beta subunit E1); peptidase ; K02737 20S proteasome subunit beta 5 [EC:3.4.25.1]	|Genetic Information Processing; Folding, Sorting and Degradation;Proteasome [PATH:ko03050-Map:ko03050];|Protein Families; Genetic Information Processing; Ubiquitin system[BR:ko04121];|Protein Families; Metabolism; Peptidases [BR:ko01002];|
MGB_lrc248	571	32.4	48	12	36	87.3	299.5	Up	8.3e-05	ref|XM_002315985.1|	86	81.9	4e-12	Populus trichocarpa predicted protein, mRNA	gi|224111912|ref|XP_002316021.1|	75	97.8	5e-19	predicted protein [Populus trichocarpa] predicted protein [Populus trichocarpa]	sp|P83344|XYNB_PRUPE	64	85.5	2e-16	Putative beta-D-xylosidase (Fragment) OS=Prunus persica PE=2 SV=1	ath:AT5G49360	65	80.9	3e-14	BXL1; BXL1 (BETA-XYLOSIDASE 1); hydrolase, hydrolyzing O-glycosyl compounds
MGB_c249	373	39.41	30	9	21	65.5	174.7	Up	0.01038	emb|FM955618.1|	100	81.9	2e-12	Bombus terrestris mRNA for acyl-CoA delta-9 desaturase (npve gene)	gi|255555749|ref|XP_002518910.1|	64	59.3	1e-07	cystathionine gamma-synthase, putative [Ricinus communis] cystathionine gamma-synthase, putative [Ricinus communis]
MGB_lrc250	855	47.84	28	26	2	189.2	16.6	Down	2.8e-05	gb|AF006489.1|AF006489	92	767	0	Gossypium hirsutum adenine nucleotide translocator 1 (CANT1) mRNA, complete cds	gi|3334115|sp|O22342.1|ADT1_GOSHI	82	374	1e-108	RecName: Full=ADP,ATP carrier protein 1, mitochondrial; AltName: Full=ADP/ATP translocase 1; AltName: Full=Adenine nucleotide translocator 1; Short=ANT 1; Flags: Precursor adenine nucleotide translocator 1 [Gossypium hirsutum]	sp|O22342|ADT1_GOSHI	82	374	1e-109	ADP,ATP carrier protein 1, mitochondrial OS=Gossypium hirsutum GN=ANT1 PE=2 SV=1	ath:AT5G13490	70	326	1e-93	AAC2; AAC2 (ADP/ATP CARRIER 2); ATP:ADP antiporter/ binding ; K05863 solute carrier family 25 (mitochondrial carrier; adenine nucleotide translocator)	|Environmental Information Processing; Membrane Transport; Otherion-coupled transporters|Environmental Information Processing; Signal Transduction; Calciumsignaling pathway [PATH:ko04020-Map:ko04020];|Human Diseases; Neurodegenerative Diseases; Huntington's disease[PATH:ko05016-Map:ko05016];|Human Diseases; Neurodegenerative Diseases; Parkinson's disease[PATH:ko05012-Map:ko05012];|	SPBC530.10c	3e-61	---	---	---	---	---	---
MGB_lrc251	510	50.59	30	12	18	87.3	149.8	Up	0.142934	ref|XM_002265209.1|	86	71.9	3e-09	PREDICTED: Vitis vinifera hypothetical protein LOC100263786 (LOC100263786), mRNA	gi|225462307|ref|XP_002265245.1|	71	92.4	4e-29	PREDICTED: hypothetical protein [Vitis vinifera]						ath:AT1G16390	70	111	1e-23	ATOCT3; ATOCT3 (ARABIDOPSIS THALIANA ORGANIC CATION/CARNITINE TRANSPORTER2); carbohydrate transmembrane transporter/ sugar:hydrogen ion symporter
MGB_lrc252	427	40.05	26	2	24	14.6	199.7	Up	3e-06	gb|BT057814.1|	100	77.8	4e-11	Salmo salar clone ssal-evd-541-186 60S acidic ribosomal protein P1 putative mRNA, complete cds	gi|225432376|ref|XP_002276229.1|	51	76.6	8e-13	PREDICTED: hypothetical protein [Vitis vinifera] RecName: Full=UPF0497 membrane protein 15	sp|Q9FE29|U497P_ARATH	46	66.2	5e-11	UPF0497 membrane protein At4g15610 OS=Arabidopsis thaliana GN=At4g15610 PE=2 SV=1
MGB_lrc253	558	39.61	32	2	30	14.6	249.6	Up	0	gb|AF195796.1|AF195796	89	314	4e-82	Hibiscus syriacus putative alcohol dehydrogenase mRNA, complete cds	gi|133902299|gb|ABO41830.1|	91	185	2e-45	alcohol dehydrogenase A [Gossypium raimondii] alcohol dehydrogenase A [Gossypium hirsutum] alcohol dehydrogenase A [Gossypium hirsutum]	sp|P14673|ADH1_SOLTU	71	142	1e-33	Alcohol dehydrogenase 1 OS=Solanum tuberosum GN=ADH1 PE=2 SV=1	ath:AT1G77120	69	140	2e-32	ADH1; ADH1 (ALCOHOL DEHYDROGENASE 1) ; K00001 alcohol dehydrogenase [EC:1.1.1.1]	|Metabolism; Amino Acid Metabolism; Tyrosine metabolism[PATH:ko00350-Map:ko00350];|Metabolism; Carbohydrate Metabolism; Glycolysis / Gluconeogenesis[PATH:ko00010-Map:ko00010];|Metabolism; Lipid Metabolism; Bile acid biosynthesis [PATH:ko00120-Map:ko00120];|Metabolism; Lipid Metabolism; Fatty acid metabolism [PATH:ko00071-Map:ko00071];|Metabolism; Metabolism of Cofactors and Vitamins; Retinol meta…	BMEI1819	1e-12	Bme	C	COG1062	Zn-dependent alcohol dehydrogenases, class III	METABOLISM	Energy production and conversion
MGB_lrc254	643	41.21	31	6	25	43.7	208	Up	0.000149	ref|XM_002272433.1|	85	256	1e-64	PREDICTED: Vitis vinifera hypothetical protein LOC100241581 (LOC100241581), mRNA	gi|255561937|ref|XP_002521977.1|	88	220	7e-56	rrm-containing protein, putative [Ricinus communis] rrm-containing protein, putative [Ricinus communis]	sp|Q6AXT7|RBM42_RAT	68	152	2e-36	RNA-binding protein 42 OS=Rattus norvegicus GN=Rbm42 PE=2 SV=1	osa:4346363	86	213	4e-54	Os08g0567200; hypothetical protein		SPAC22E12.02	1e-19	Spo	R	COG0724	RNA-binding proteins (RRM domain)	POORLY CHARACTERIZED	General function prediction only
MGB_c255	615	44.23	24	3	21	21.8	174.7	Up	6e-05	gb|BT049815.1|	100	81.8	4e-12	Salmo salar clone ssal-evd-556-339 C-C motif chemokine 28 precursor putative mRNA, complete cds	gi|224068332|ref|XP_002302709.1|	77	69.7	5e-14	predicted protein [Populus trichocarpa] predicted protein [Populus trichocarpa]	sp|Q8LEA8|EID1_ARATH	62	64.7	1e-11	Phytochrome A-associated F-box protein OS=Arabidopsis thaliana GN=EID1 PE=1 SV=2
MGB_lrc256	317	38.8	28	8	20	58.2	166.4	Up	0.008601
MGB_lrc257	892	43.5	35	24	11	174.7	91.5	Down	0.070905	ref|XM_002514871.1|	89	75.9	4e-10	Ricinus communis Small rubber particle protein, putative, mRNA	gi|255547720|ref|XP_002514917.1|	52	166	4e-46	Small rubber particle protein, putative [Ricinus communis] Small rubber particle protein, putative [Ricinus communis]	sp|Q9FYF7|Y1736_ARATH	51	156	3e-45	REF/SRPP-like protein At1g67360 OS=Arabidopsis thaliana GN=At1g67360 PE=2 SV=1	ath:AT1G67360	51	156	3e-44	rubber elongation factor (REF) family protein
MGB_lrc258	620	41.29	49	28	21	203.8	174.7	Down	0.593822	gb|FJ594492.1|	86	206	9e-50	Gossypium hirsutum truncated cellulose synthase mRNA, complete cds	gi|15149875|emb|CAC39481.2|	83	109	2e-22	metallothionein-like protein [Quercus suber]	sp|O24058|MT2_MALDO	77	93.6	7e-19	Metallothionein-like protein type 2 OS=Malus domestica GN=MT1 PE=3 SV=1	osa:4324514	63	86.3	9e-16	Os01g0149800; hypothetical protein
MGB_lrc259	942	41.61	30	24	6	174.7	49.9	Down	0.003423	ref|XM_002285537.1|	86	453	1e-123	PREDICTED: Vitis vinifera hypothetical protein LOC100257741 (LOC100257741), mRNA	gi|225430525|ref|XP_002285573.1|	91	329	3e-88	PREDICTED: hypothetical protein [Vitis vinifera] hypothetical protein [Vitis vinifera] unnamed protein product [Vitis vinifera]	sp|Q6GR43|TMM85_XENLA	34	98.6	5e-20	Transmembrane protein 85 OS=Xenopus laevis GN=tmem85 PE=2 SV=1	ath:AT5G10780	81	281	3e-74	hypothetical protein		SPCC1281.03c	5e-15	---	---	---	---	---	---
MGB_lrc260	2598	46.04	77	58	19	422.1	158.1	Down	0.00011	ref|XM_002331026.1|	86	1894	0	Populus trichocarpa vacuolar H+-translocating inorganic pyrophosphatase, mRNA	gi|224120498|ref|XP_002331062.1|	91	1360	0	vacuolar H+-translocating inorganic pyrophosphatase [Populus trichocarpa] vacuolar H+-translocating inorganic pyrophosphatase [Populus trichocarpa]	sp|P21616|AVP_PHAAU	88	1318	0	Pyrophosphate-energized vacuolar membrane proton pump OS=Phaseolus aureus PE=1 SV=3	osa:4341645	86	1291	0	Os06g0644200; hypothetical protein ; K01507 inorganic pyrophosphatase [EC:3.6.1.1]	|Metabolism; Energy Metabolism; Oxidative phosphorylation[PATH:ko00190-Map:ko00190];|	MA3879	1e-163	Mac	C	COG3808	Inorganic pyrophosphatase	METABOLISM	Energy production and conversion
MGB_c261	1409	41.59	109	95	14	691.4	116.5	Down	0	gb|FJ913889.1|	88	813	0	Carica papaya calreticulin mRNA, complete cds	gi|2429343|gb|AAB70919.1|	91	252	1e-128	calreticulin [Brassica napus]	sp|Q9STD3|CALR_CHLRE	64	189	9e-94	Calreticulin OS=Chlamydomonas reinhardtii PE=2 SV=1	cre:CHLREDRAFT_78954	64	189	8e-93	CRT2; calreticulin 2, calcium-binding protein ; K08057 calreticulin	|Cellular Processes; Immune System; Antigen processing andpresentation [PATH:ko04612-Map:ko04612];|Protein Families; Cellular Processes and Signaling; Glycan BindngProteins [BR:ko04091];|Protein Families; Genetic Information Processing; Chaperones andfolding catalysts [BR:ko03110];|	SPAC3C7.11c	1e-40	---	---	---	---	---	---
MGB_lrc262	648	49.54	28	28	0	203.8	0	Down	1e-06	gb|FJ200519.1|	86	125	3e-25	Gossypium hirsutum clone GhfLTP-3 lipid transfer protein mRNA, complete cds	gi|67937765|gb|AAY83341.1|	74	150	1e-34	non-specific lipid transfer protein precursor [Fragaria x ananassa]	sp|Q9M5X8|NLTP_PRUAV	66	141	3e-33	Non-specific lipid-transfer protein OS=Prunus avium PE=1 SV=1	ath:AT5G59310	65	125	2e-27	LTP4; LTP4 (LIPID TRANSFER PROTEIN 4); lipid binding
MGB_c263	920	44.46	28	1	27	7.3	224.6	Up	0	emb|X97016.1|	85	482	1e-132	G.hirsutum mRNA for omega-6 desaturase	gi|2578033|emb|CAA65744.1|	86	407	1e-111	omega-6 desaturase [Gossypium hirsutum]	sp|P48631|FD6E2_SOYBN	80	387	1e-107	Omega-6 fatty acid desaturase, endoplasmic reticulum isozyme 2 OS=Glycine max GN=FAD2-2 PE=2 SV=1	ath:AT3G12120	76	358	2e-97	FAD2; FAD2 (FATTY ACID DESATURASE 2); delta12-fatty acid dehydrogenase ; K10256 omega-6 fatty acid desaturase (delta-12 desaturase) [EC:1.14.19.-]	|Metabolism; Lipid Metabolism; Biosynthesis of unsaturated fattyacids [PATH:ko01040-Map:ko01040];|	all1597	2e-33	Nos	I	COG3239	Fatty acid desaturase	METABOLISM	Lipid transport and metabolism
MGB_lrc264	885	46.89	46	40	6	291.1	49.9	Down	5e-06	ref|XM_002277996.1|	80	222	2e-54	PREDICTED: Vitis vinifera hypothetical protein LOC100257150 (LOC100257150), mRNA	gi|225450215|ref|XP_002265394.1|	61	223	2e-56	PREDICTED: hypothetical protein [Vitis vinifera] unnamed protein product [Vitis vinifera]	sp|P34091|RL6_MESCR	59	218	5e-56	60S ribosomal protein L6 OS=Mesembryanthemum crystallinum GN=RPL6 PE=2 SV=1	ath:AT1G18540	58	211	5e-53	60S ribosomal protein L6 (RPL6A) ; K02934 large subunit ribosomal protein L6e	|Genetic Information Processing; Translation; Ribosome [PATH:ko03010-Map:ko03010];|Protein Families; Genetic Information Processing; Ribosome[BR:ko03011];|	YLR448w	8e-34	Sce	J	COG2163	Ribosomal protein L14E/L6E/L27E	INFORMATION STORAGE AND PROCESSING	Translation, ribosomal structure and biogenesis
MGB_lrc265	1495	45.42	61	51	10	371.2	83.2	Down	2e-06	gb|AF006489.1|AF006489	88	1170	0	Gossypium hirsutum adenine nucleotide translocator 1 (CANT1) mRNA, complete cds	gi|3334115|sp|O22342.1|ADT1_GOSHI	85	642	0	RecName: Full=ADP,ATP carrier protein 1, mitochondrial; AltName: Full=ADP/ATP translocase 1; AltName: Full=Adenine nucleotide translocator 1; Short=ANT 1; Flags: Precursor adenine nucleotide translocator 1 [Gossypium hirsutum]	sp|O22342|ADT1_GOSHI	85	642	0	ADP,ATP carrier protein 1, mitochondrial OS=Gossypium hirsutum GN=ANT1 PE=2 SV=1	ath:AT5G13490	78	592	1e-167	AAC2; AAC2 (ADP/ATP CARRIER 2); ATP:ADP antiporter/ binding ; K05863 solute carrier family 25 (mitochondrial carrier; adenine nucleotide translocator)	|Environmental Information Processing; Membrane Transport; Otherion-coupled transporters|Environmental Information Processing; Signal Transduction; Calciumsignaling pathway [PATH:ko04020-Map:ko04020];|Human Diseases; Neurodegenerative Diseases; Huntington's disease[PATH:ko05016-Map:ko05016];|Human Diseases; Neurodegenerative Diseases; Parkinson's disease[PATH:ko05012-Map:ko05012];|	SPBC530.10c	1e-120	---	---	---	---	---	---
MGB_lrc266	832	41.23	40	39	1	283.8	8.3	Down	0	gb|EF053504.1|	84	218	4e-53	Solanum tuberosum auxin/indole-3-acetic acid (IAA2) mRNA, complete cds	gi|225453024|ref|XP_002264963.1|	79	242	4e-62	PREDICTED: hypothetical protein [Vitis vinifera] unnamed protein product [Vitis vinifera]	sp|P13089|AUX28_SOYBN	75	224	6e-58	Auxin-induced protein AUX28 OS=Glycine max GN=AUX28 PE=2 SV=1	osa:4352721	70	222	1e-56	Os12g0601300; hypothetical protein
MGB_lrc267	846	45.04	36	30	6	218.3	49.9	Down	0.000309	gb|BT057814.1|	100	78.5	6e-11	Salmo salar clone ssal-evd-541-186 60S acidic ribosomal protein P1 putative mRNA, complete cds
MGB_lrc268	671	45.16	31	31	0	225.6	0	Down	0	gb|AF112440.1|AF112440	87	350	8e-93	Pisum sativum ribosomal protein S26 (RPS26) mRNA, complete cds	gi|5706704|gb|AAD47346.1|AF112440_1	71	167	1e-39	ribosomal protein S26 [Pisum sativum]	sp|Q8LPJ7|RS262_ARATH	65	147	6e-35	40S ribosomal protein S26-2 OS=Arabidopsis thaliana GN=RPS26B PE=2 SV=2	ath:AT2G40510	65	147	5e-34	40S ribosomal protein S26 (RPS26A) ; K02976 small subunit ribosomal protein S26e	|Genetic Information Processing; Translation; Ribosome [PATH:ko03010-Map:ko03010];|Protein Families; Genetic Information Processing; Ribosome[BR:ko03011];|	SPAC1805.11c	9e-23	Spo	J	COG4830	Ribosomal protein S26	INFORMATION STORAGE AND PROCESSING	Translation, ribosomal structure and biogenesis
MGB_lrc269	1072	42.44	33	9	24	65.5	199.7	Up	0.002681	gb|BT095940.1|	82	347	7e-92	Soybean clone JCVI-FLGm-20I21 unknown mRNA	gi|225431633|ref|XP_002262954.1|	86	490	1e-136	PREDICTED: hypothetical protein [Vitis vinifera] hypothetical protein [Vitis vinifera]	sp|Q54N38|UCHL5_DICDI	46	248	3e-65	Ubiquitin carboxyl-terminal hydrolase isozyme L5 OS=Dictyostelium discoideum GN=uchl5 PE=3 SV=1	osa:4331185	75	427	1e-118	Os02g0822200; hypothetical protein ; K05610 ubiquitin carboxyl-terminal hydrolase L5 [EC:3.4.19.12]	|Protein Families; Genetic Information Processing; Ubiquitin system[BR:ko04121];|Protein Families; Metabolism; Peptidases [BR:ko01002];|	SPBC409.06	8e-44	---	---	---	---	---	---
MGB_lrc270	723	44.4	20	11	9	80.1	74.9	Down	0.881872	dbj|AB206871.1|	84	137	9e-29	Prunus persica mRNA, microsatellite marker M19a	gi|255549625|ref|XP_002515864.1|	64	196	1e-48	conserved hypothetical protein [Ricinus communis] conserved hypothetical protein [Ricinus communis]						ath:AT1G08480	58	174	3e-42	hypothetical protein
MGB_lrc271	1748	47.83	58	6	52	43.7	432.7	Up	0	ref|XM_002510124.1|	83	230	2e-56	Ricinus communis cysteine protease, putative, mRNA	gi|62526575|gb|AAX84673.1|	73	705	0	cysteine protease CP1 [Manihot esculenta]	sp|P43297|RD21A_ARATH	67	641	0	Cysteine proteinase RD21a OS=Arabidopsis thaliana GN=RD21A PE=1 SV=1	ath:AT1G47128	67	641	0	RD21; RD21 (RESPONSIVE TO DEHYDRATION 21); cysteine-type peptidase ; K01376	|Unclassified; Metabolism; Other enzymes|	AF1946_2	1e-17	Afu	O	COG4870	Cysteine protease	CELLULAR PROCESSES AND SIGNALING	Posttranslational modification, protein turnover, chaperones
MGB_c272	558	43.55	22	1	21	7.3	174.7	Up	4e-06	gb|AY117059.1|	92	535	1e-149	Gossypioides kirkii putative polyubiquitin gene, partial cds	gi|225461088|ref|XP_002282119.1|	100	209	2e-63	PREDICTED: similar to polyubiquitin [Vitis vinifera]	sp|P69326|UBIQ_WHEAT	100	150	4e-36	Ubiquitin OS=Triticum aestivum PE=3 SV=1	ath:AT4G02890	100	209	1e-63	UBQ14; UBQ14 (ubiquitin 14)		SPBC337.08c	8e-63	Spo	O	COG5272	Ubiquitin	CELLULAR PROCESSES AND SIGNALING	Posttranslational modification, protein turnover, chaperones
MGB_lrc273	517	47.97	26	26	0	189.2	0	Down	2e-06	emb|CU223145.1|	100	84	7e-13	Populus EST from leave
MGB_c274	885	47.01	77	73	4	531.3	33.3	Down	0	gb|DQ402075.1|	89	797	0	Gossypium hirsutum aquaporin 1 (AQP1) mRNA, complete cds	gi|89212808|gb|ABD63904.1|	93	459	1e-127	aquaporin 1 [Gossypium hirsutum]	sp|Q08733|PIP13_ARATH	86	422	1e-117	Aquaporin PIP1-3 OS=Arabidopsis thaliana GN=PIP1-3 PE=1 SV=1	ath:AT4G00430	85	422	1e-116	TMP-C; TMP-C (PLASMA MEMBRANE INTRINSIC PROTEIN 1;4); water channel ; K09872 aquaporin PIP	|Protein Families; Cellular Processes and Signaling; Receptors andchannels [BR:ko04000];|	SMc01870	8e-28	Sme	G	COG0580	Glycerol uptake facilitator and related permeases (Major Intrinsic Protein Family)	METABOLISM	Carbohydrate transport and metabolism
MGB_lrc275	983	43.03	48	5	43	36.4	357.8	Up	0	gb|AF044584.1|AF044584	80	87.8	1e-13	Lavatera thuringiaca cold regulated LTCOR18 (LtCor18) mRNA, complete cds
MGB_c276	1858	44.89	47	15	32	109.2	266.2	Up	0.003231	ref|XR_077512.1|	85	1213	0	PREDICTED: Vitis vinifera misc_RNA (LOC100256754), miscRNA	gi|224067088|ref|XP_002302349.1|	87	933	0	predicted protein [Populus trichocarpa] predicted protein [Populus trichocarpa]	sp|Q9T074|PEPCK_ARATH	85	911	0	Phosphoenolpyruvate carboxykinase [ATP] OS=Arabidopsis thaliana GN=PCKA PE=1 SV=1	ath:AT4G37870	85	911	0	PCK1/PEPCK; PCK1/PEPCK (PHOSPHOENOLPYRUVATE CARBOXYKINASE 1); ATP binding / phosphoenolpyruvate carboxykinase (ATP) ; K01610 phosphoenolpyruvate carboxykinase (ATP) [EC:4.1.1.49]	|Metabolism; Carbohydrate Metabolism; Citrate cycle (TCA cycle)[PATH:ko00020-Map:ko00020];|Metabolism; Carbohydrate Metabolism; Glycolysis / Gluconeogenesis[PATH:ko00010-Map:ko00010];|Metabolism; Carbohydrate Metabolism; Pyruvate metabolism[PATH:ko00620-Map:ko00620];|Metabolism; Energy Metabolism; Carbon fixation in photosyntheticorganisms [PATH:ko00710-Map:ko00710];|	YKR097w	1e-159	Sce	C	COG1866	Phosphoenolpyruvate carboxykinase (ATP)	METABOLISM	Energy production and conversion
MGB_c277	1252	42.73	41	7	34	50.9	282.9	Up	3e-06	dbj|BA000042.1|	90	552	1e-153	Nicotiana tabacum mitochondrial DNA, complete genome
MGB_lrc278	736	46.6	19	19	0	138.3	0	Down	4.6e-05	gb|BC092447.1|	100	81.8	5e-12	Homo sapiens cDNA clone IMAGE:30721737	gi|49204581|dbj|BAD24657.1|	74	104	9e-21	xylogen protein 1 [Zinnia elegans]	sp|Q8VYI9|NLTL5_ARATH	71	99.8	1e-20	Non-specific lipid-transfer protein-like protein At5g64080 OS=Arabidopsis thaliana GN=At5g64080 PE=1 SV=1	ath:AT5G64080	71	99.8	1e-19	protease inhibitor/seed storage/lipid transfer protein (LTP) family protein
MGB_lrc279	833	44.54	32	23	9	167.4	74.9	Down	0.035592	gb|AY117059.1|	91	687	0	Gossypioides kirkii putative polyubiquitin gene, partial cds	gi|118484244|gb|ABK94002.1|	99	338	5e-91	unknown [Populus trichocarpa]	sp|P69326|UBIQ_WHEAT	100	150	8e-36	Ubiquitin OS=Triticum aestivum PE=3 SV=1	ath:AT4G02890	99	338	2e-91	UBQ14; UBQ14 (ubiquitin 14)		YLL039c	3e-90	Sce	O	COG5272	Ubiquitin	CELLULAR PROCESSES AND SIGNALING	Posttranslational modification, protein turnover, chaperones
MGB_lrc280	476	50	28	6	22	43.7	183	Up	0.000711	ref|XM_002509669.1|	88	125	2e-25	Ricinus communis ara4-interacting protein, putative, mRNA	gi|255537297|ref|XP_002509715.1|	58	137	4e-31	ara4-interacting protein, putative [Ricinus communis] ara4-interacting protein, putative [Ricinus communis]						osa:4347631	49	99	7e-20	Os09g0525600; hypothetical protein
MGB_lrc281	849	41.93	33	25	8	181.9	66.6	Down	0.009844	ref|XM_002520622.1|	85	117	9e-23	Ricinus communis nucleic acid binding protein, putative, mRNA	gi|225436765|ref|XP_002267320.1|	46	123	2e-26	PREDICTED: hypothetical protein isoform 1 [Vitis vinifera]	sp|Q84W91|ZFNL1_ARATH	51	108	3e-23	Zinc finger CCCH domain-containing protein ZFN-like 1 OS=Arabidopsis thaliana GN=At2g47850 PE=2 SV=2	ath:AT2G47850	51	108	2e-22	zinc finger (CCCH-type) family protein
MGB_lrc282	711	39.52	41	10	31	72.8	257.9	Up	0.000202	ref|XM_002284028.1|	86	230	7e-57	PREDICTED: Vitis vinifera similar to Citrate synthase, glyoxysomal (LOC100255795), mRNA	gi|224138682|ref|XP_002322875.1|	88	231	6e-59	predicted protein [Populus trichocarpa] predicted protein [Populus trichocarpa]	sp|P49299|CYSZ_CUCMA	84	226	1e-58	Citrate synthase, glyoxysomal OS=Cucurbita maxima PE=1 SV=1	ath:AT2G42790	83	221	2e-56	CSY3; CSY3 (CITRATE SYNTHASE 3); citrate (SI)-synthase ; K01647 citrate synthase [EC:2.3.3.1]	|Metabolism; Carbohydrate Metabolism; Citrate cycle (TCA cycle)[PATH:ko00020-Map:ko00020];|Metabolism; Carbohydrate Metabolism; Glyoxylate and dicarboxylatemetabolism [PATH:ko00630-Map:ko00630];|	Cgl0806	2e-29	Cgl	C	COG0372	Citrate synthase	METABOLISM	Energy production and conversion
MGB_lrc283	529	36.48	67	7	60	50.9	499.2	Up	0
MGB_c284	534	41.39	28	7	21	50.9	174.7	Up	0.002644	gb|BT098078.1|	85	137	6e-29	Soybean clone JCVI-FLGm-26D23 unknown mRNA	gi|255580601|ref|XP_002531124.1|	95	122	1e-37	serine-pyruvate aminotransferase, putative [Ricinus communis] serine-pyruvate aminotransferase, putative [Ricinus communis]	sp|Q56YA5|SGAT_ARATH	85	110	3e-33	Serine--glyoxylate aminotransferase OS=Arabidopsis thaliana GN=AGT1 PE=1 SV=2	osa:4345962	79	105	2e-32	Os08g0502700; hypothetical protein ; K00828 serine--glyoxylate transaminase [EC:2.6.1.45]	|Metabolism; Amino Acid Metabolism; Glycine, serine and threoninemetabolism [PATH:ko00260-Map:ko00260];|	mlr1322	1e-11	Mlo	E	COG0075	Serine-pyruvate aminotransferase/archaeal aspartate aminotransferase	METABOLISM	Amino acid transport and metabolism
MGB_c285	851	48.88	16	5	11	36.4	91.5	Up	0.076492	ref|XM_002274844.1|	83	125	3e-25	PREDICTED: Vitis vinifera hypothetical protein LOC100254171 (LOC100254171), mRNA	gi|224134875|ref|XP_002327511.1|	71	275	5e-72	predicted protein [Populus trichocarpa] predicted protein [Populus trichocarpa]	sp|Q4R1I9|ANGLT_ROSHC	59	235	3e-61	Anthocyanidin 5,3-O-glucosyltransferase OS=Rosa hybrid cultivar GN=RhGT1 PE=2 SV=1	osa:4325293	54	216	8e-55	Os01g0697100; hypothetical protein
MGB_lrc286	349	40.97	30	3	27	21.8	224.6	Up	2e-06	gb|BT057814.1|	100	77.8	4e-11	Salmo salar clone ssal-evd-541-186 60S acidic ribosomal protein P1 putative mRNA, complete cds
MGB_lrc287	733	37.93	36	8	28	58.2	233	Up	0.000182	ref|XM_002284028.1|	87	254	6e-64	PREDICTED: Vitis vinifera similar to Citrate synthase, glyoxysomal (LOC100255795), mRNA	gi|224138682|ref|XP_002322875.1|	87	226	1e-57	predicted protein [Populus trichocarpa] predicted protein [Populus trichocarpa]	sp|P49299|CYSZ_CUCMA	83	221	2e-57	Citrate synthase, glyoxysomal OS=Cucurbita maxima PE=1 SV=1	ath:AT2G42790	82	219	8e-56	CSY3; CSY3 (CITRATE SYNTHASE 3); citrate (SI)-synthase ; K01647 citrate synthase [EC:2.3.3.1]	|Metabolism; Carbohydrate Metabolism; Citrate cycle (TCA cycle)[PATH:ko00020-Map:ko00020];|Metabolism; Carbohydrate Metabolism; Glyoxylate and dicarboxylatemetabolism [PATH:ko00630-Map:ko00630];|	Cgl0806	2e-29	Cgl	C	COG0372	Citrate synthase	METABOLISM	Energy production and conversion
MGB_c288	750	43.6	35	33	2	240.2	16.6	Down	1e-06	gb|BT049183.1|	100	83.8	1e-12	Salmo salar clone ssal-evd-534-240 Myosin light polypeptide 6 putative mRNA, complete cds	gi|133907522|gb|ABO42261.1|	61	157	1e-36	lipid transfer protein 4 precursor [Gossypium hirsutum] lipid transfer protein [Gossypium hirsutum]	sp|Q43129|NLTP2_GOSHI	58	145	2e-34	Non-specific lipid-transfer protein OS=Gossypium hirsutum PE=2 SV=1	osa:4350386	50	111	4e-23	Os11g0427800; hypothetical protein
MGB_lrc289	569	42	29	14	15	101.9	124.8	Up	0.584421
MGB_lrc290	501	38.32	31	30	1	218.3	8.3	Down	1e-06	emb|CU350898.1|	100	80.1	1e-11	Aphanomyces euteiches cDNA	gi|224056793|ref|XP_002299026.1|	66	112	5e-27	predicted protein [Populus trichocarpa] predicted protein [Populus trichocarpa]	sp|Q9SVG4|RETOL_ARATH	61	100	3e-21	Reticuline oxidase-like protein OS=Arabidopsis thaliana GN=At4g20830 PE=1 SV=2	ath:AT1G30700	51	104	2e-21	FAD-binding domain-containing protein
MGB_lrc291	766	50.26	27	22	5	160.1	41.6	Down	0.003379	gb|BT049815.1|	100	79.9	2e-11	Salmo salar clone ssal-evd-556-339 C-C motif chemokine 28 precursor putative mRNA, complete cds	gi|255538152|ref|XP_002510141.1|	48	119	3e-25	conserved hypothetical protein [Ricinus communis] conserved hypothetical protein [Ricinus communis]	sp|Q9FMH6|WPP1_ARATH	49	118	4e-26	WPP domain-containing protein 1 OS=Arabidopsis thaliana GN=WPP1 PE=1 SV=1	ath:AT5G43070	49	118	3e-25	WPP1; WPP1 (WPP domain protein 1)
MGB_lrc292	1130	43.63	67	54	13	393	108.2	Down	8e-06	ref|XM_002525277.1|	79	89.9	3e-14	Ricinus communis oligopeptide transporter, putative, mRNA	gi|255568703|ref|XP_002525323.1|	61	252	7e-76	oligopeptide transporter, putative [Ricinus communis] oligopeptide transporter, putative [Ricinus communis]	sp|Q05085|CHL1_ARATH	40	120	1e-33	Nitrate/chlorate transporter OS=Arabidopsis thaliana GN=CHL1 PE=2 SV=1	ath:AT3G21670	57	229	1e-68	nitrate transporter (NTP3)
MGB_lrc293	1116	45.16	44	34	10	247.4	83.2	Down	0.001462	emb|FP092814.1|	96	83.8	2e-12	Phyllostachys edulis cDNA clone: bphyem212f22, full insert sequence	gi|224147350|ref|XP_002336457.1|	61	380	1e-103	predicted protein [Populus trichocarpa] predicted protein [Populus trichocarpa]	sp|Q40412|ABA2_NICPL	29	79.3	4e-14	Zeaxanthin epoxidase, chloroplastic OS=Nicotiana plumbaginifolia GN=ABA2 PE=1 SV=1	ath:AT4G38540	56	335	3e-90	monooxygenase, putative (MO2)		PA3328	8e-18	Pae	HC	COG0654	2-polyprenyl-6-methoxyphenol hydroxylase and related FAD-dependent oxidoreductases	METABOLISM	Coenzyme transport and metabolism
MGB_c294	365	32.6	35	11	24	80.1	199.7	Up	0.009353	gb|BT089090.1|	89	68	3e-08	Soybean clone JCVI-FLGm-1G7 unknown mRNA
MGB_lrc295	794	46.98	39	39	0	283.8	0	Down	0	gb|U62778.1|GHU62778	87	518	1e-143	Gossypium hirsutum delta-tonoplast intrinsic protein mRNA, complete cds	gi|1439609|gb|AAB04557.1|	73	183	3e-65	delta-tonoplast intrinsic protein [Gossypium hirsutum]	sp|Q41951|TIP21_ARATH	69	168	2e-59	Aquaporin TIP2-1 OS=Arabidopsis thaliana GN=TIP2-1 PE=1 SV=2	ath:AT3G16240	69	168	1e-58	DELTA-TIP; DELTA-TIP (delta tonoplast integral protein); water channel ; K09873 aquaporin TIP	|Protein Families; Cellular Processes and Signaling; Receptors andchannels [BR:ko04000];|
MGB_lrc296	652	45.25	23	14	9	101.9	74.9	Down	0.469293	ref|XM_002321250.1|	85	345	1e-91	Populus trichocarpa predicted protein, mRNA	gi|255585616|ref|XP_002533495.1|	87	232	2e-59	60S ribosomal protein L32, putative [Ricinus communis] 60S ribosomal protein L32, putative [Ricinus communis]	sp|P49211|RL321_ARATH	79	214	2e-55	60S ribosomal protein L32-1 OS=Arabidopsis thaliana GN=RPL32A PE=2 SV=2	osa:4347487	77	221	3e-56	Os09g0501700; hypothetical protein		SPAC3H5.10	2e-30	Spo	J	COG1717	Ribosomal protein L32E	INFORMATION STORAGE AND PROCESSING	Translation, ribosomal structure and biogenesis
MGB_lrc297	592	45.61	28	8	20	58.2	166.4	Up	0.008601	ref|XM_002301387.1|	81	95.8	2e-16	Populus trichocarpa cytochrome P450 (CYP78A24), mRNA	gi|224064332|ref|XP_002301423.1|	80	179	1e-43	cytochrome P450 [Populus trichocarpa] unknown [Populus trichocarpa] cytochrome P450 [Populus trichocarpa]	sp|O48927|C78A3_SOYBN	74	163	5e-40	Cytochrome P450 78A3 OS=Glycine max GN=CYP78A3 PE=2 SV=1	ath:AT3G61880	77	169	8e-41	CYP78A9; CYP78A9 (CYTOCHROME P450 78A9); oxygen binding
MGB_lrc298	499	42.28	19	2	17	14.6	141.4	Up	0.000183	emb|AM981271.1|	100	83.8	8e-13	Centruroides suffusus suffusus mRNA for toxin Css39.8 (clona9 gene)	gi|225426496|ref|XP_002277530.1|	78	105	2e-21	PREDICTED: hypothetical protein [Vitis vinifera] unnamed protein product [Vitis vinifera]	sp|Q9FGJ6|ATL5M_ARATH	57	90.1	5e-18	RING-H2 finger protein ATL5M OS=Arabidopsis thaliana GN=ATL5M PE=2 SV=1	ath:AT5G47610	57	90.1	4e-17	zinc finger (C3HC4-type RING finger) family protein
MGB_lrc299	568	41.73	20	3	17	21.8	141.4	Up	0.000588	gb|BT057814.1|	100	87.8	6e-14	Salmo salar clone ssal-evd-541-186 60S acidic ribosomal protein P1 putative mRNA, complete cds
MGB_lrc300	626	46.65	23	10	13	72.8	108.2	Up	0.342977	gb|EU082108.1|	91	66	2e-07	Gossypium barbadense ethylene-responsive element binding protein (EREB2) mRNA, complete cds	gi|156145802|gb|ABU53677.1|	70	80.1	3e-19	ethylene-responsive element binding protein [Gossypium barbadense]
MGB_lrc301	583	44.77	19	19	0	138.3	0	Down	4.6e-05	gb|AY903292.1|	88	179	2e-41	Pelargonium zonale GASA2-like protein mRNA, complete cds	gi|59042581|gb|AAW83819.1|	73	196	1e-48	GASA2-like protein [Pelargonium zonale]	sp|P27057|GAST1_SOLLC	57	153	7e-37	Protein GAST1 OS=Solanum lycopersicum GN=GAST1 PE=2 SV=1	osa:4338619	65	153	4e-36	Os05g0376800; hypothetical protein
MGB_lrc302	858	48.14	58	55	3	400.3	25	Down	0	emb|FM879141.1|	100	81.8	6e-12	Bombus lapidarius mRNA for acyl-CoA delta-9 desaturase (npve gene)	gi|163914197|dbj|BAF95867.1|	75	310	9e-83	putative plastid lipid-associated protein [Vitis hybrid cultivar]	sp|P80471|LIPC_SOLTU	73	306	1e-82	Light-induced protein, chloroplastic OS=Solanum tuberosum PE=1 SV=2	osa:4346460	70	293	6e-78	Os09g0133600; hypothetical protein		alr4318	3e-20	---	---	---	---	---	---
MGB_lrc303	1088	47.61	38	11	27	80.1	224.6	Up	0.002573	ref|XM_002328607.1|	81	482	1e-132	Populus trichocarpa predicted protein, mRNA	gi|530207|gb|AAA66338.1|	91	620	1e-176	heat shock protein	sp|P42730|HS101_ARATH	88	610	1e-174	Heat shock protein 101 OS=Arabidopsis thaliana GN=HSP101 PE=2 SV=2	ath:AT1G74310	88	610	1e-173	ATHSP101; ATHSP101 (HEAT SHOCK PROTEIN 101); ATP binding / ATPase		CAC0959	1e-123	Cac	O	COG0542	ATPases with chaperone activity, ATP-binding subunit	CELLULAR PROCESSES AND SIGNALING	Posttranslational modification, protein turnover, chaperones
MGB_lrc304	776	43.04	30	26	4	189.2	33.3	Down	0.000253	gb|BT090182.1|	85	99.7	2e-17	Soybean clone JCVI-FLGm-3H20 unknown mRNA	gi|224124708|ref|XP_002319402.1|	53	112	5e-23	predicted protein [Populus trichocarpa] predicted protein [Populus trichocarpa]						ath:AT2G30230	42	99	2e-19	hypothetical protein
MGB_lrc305	942	45.22	35	34	1	247.4	8.3	Down	0	gb|AF331163.1|	84	458	1e-125	Gossypium hirsutum delta-12 fatty acid desaturase (FAD2) gene, complete cds	gi|33358364|gb|AAQ16653.1|	93	277	1e-112	delta-12 fatty acid desaturase 2 [Gossypium hirsutum] delta-12 fatty acid desaturase 2 [Gossypium hirsutum]	sp|P48631|FD6E2_SOYBN	80	240	6e-95	Omega-6 fatty acid desaturase, endoplasmic reticulum isozyme 2 OS=Glycine max GN=FAD2-2 PE=2 SV=1	ath:AT3G12120	82	242	2e-90	FAD2; FAD2 (FATTY ACID DESATURASE 2); delta12-fatty acid dehydrogenase ; K10256 omega-6 fatty acid desaturase (delta-12 desaturase) [EC:1.14.19.-]	|Metabolism; Lipid Metabolism; Biosynthesis of unsaturated fattyacids [PATH:ko01040-Map:ko01040];|	sll1441	2e-27	Syn	I	COG3239	Fatty acid desaturase	METABOLISM	Lipid transport and metabolism
MGB_lrc306	703	39.12	28	5	23	36.4	191.4	Up	0.000167	emb|CU350898.1|	100	79.9	2e-11	Aphanomyces euteiches cDNA	gi|225425827|ref|XP_002265232.1|	72	118	6e-25	PREDICTED: hypothetical protein [Vitis vinifera]						ath:AT3G50940	66	104	3e-21	AAA-type ATPase family protein
MGB_lrc307	396	38.38	28	3	25	21.8	208	Up	6e-06	gb|AY117107.1|	85	153	9e-34	Gossypium hirsutum A-subgenome putative quinone oxidoreductase gene, partial cds
MGB_lrc308	669	49.03	26	19	7	138.3	58.2	Down	0.04368	gb|EU223834.1|	85	408	1e-110	Gossypium hirsutum low molecular weight heat shock protein (LMWHSP3) mRNA, complete cds	gi|159138939|gb|ABW89469.1|	80	238	9e-62	low molecular weight heat shock protein [Gossypium hirsutum]	sp|P05477|HSP21_SOYBN	71	214	5e-55	17.9 kDa class II heat shock protein OS=Glycine max GN=HSP17.9-D PE=3 SV=1	osa:4325341	56	173	1e-42	Os01g0184100; hypothetical protein		XF2234	1e-12	Xfa	O	COG0071	Molecular chaperone (small heat shock protein)	CELLULAR PROCESSES AND SIGNALING	Posttranslational modification, protein turnover, chaperones
MGB_lrc309	706	39.38	27	0	27	0	224.6	Up	0	gb|EU979551.2|	89	87.7	8e-14	Liposcelis bostrychophila CYP4CD1 mRNA, complete cds
MGB_lrc310	1425	45.54	48	47	1	342	8.3	Down	0	ref|XM_002522760.1|	83	759	0	Ricinus communis serine hydroxymethyltransferase, putative, mRNA	gi|255563608|ref|XP_002522806.1|	92	698	0	serine hydroxymethyltransferase, putative [Ricinus communis] serine hydroxymethyltransferase, putative [Ricinus communis]	sp|Q54Z26|GLYC1_DICDI	62	449	1e-125	Serine hydroxymethyltransferase 1 OS=Dictyostelium discoideum GN=shmt1 PE=1 SV=1	ath:AT4G13930	89	679	0	SHM4; SHM4 (SERINE HYDROXYMETHYLTRANSFERASE 4); glycine hydroxymethyltransferase ; K00600 glycine hydroxymethyltransferase [EC:2.1.2.1]	|Metabolism; Amino Acid Metabolism; Glycine, serine and threoninemetabolism [PATH:ko00260-Map:ko00260];|Metabolism; Energy Metabolism; Methane metabolism [PATH:ko00680-Map:ko00680];|Metabolism; Metabolism of Cofactors and Vitamins; One carbon pool byfolate [PATH:ko00670-Map:ko00670];|Metabolism; Metabolism of Other Amino Acids; Cyanoamino acidmetabolism [PATH:ko00460-Map:ko00460];|	SPAC18G6.04c	1e-101	Spo	E	COG0112	Glycine/serine hydroxymethyltransferase	METABOLISM	Amino acid transport and metabolism
MGB_lrc311	819	46.28	36	34	2	247.4	16.6	Down	1e-06	ref|XM_002280070.1|	84	270	8e-69	PREDICTED: Vitis vinifera hypothetical protein LOC100243560 (LOC100243560), mRNA	gi|223635320|sp|A4PU48.1|METK_MEDTR	88	232	4e-59	RecName: Full=S-adenosylmethionine synthetase; Short=AdoMet synthetase; AltName: Full=Methionine adenosyltransferase; Short=MAT S-adenosylmethionine synthetase [Medicago truncatula]	sp|P43281|METK2_SOLLC	86	226	1e-58	S-adenosylmethionine synthetase 2 OS=Solanum lycopersicum GN=SAM2 PE=2 SV=1	osa:4337733	83	221	2e-56	Os05g0135700; hypothetical protein ; K00789 S-adenosylmethionine synthetase [EC:2.5.1.6]	|Metabolism; Amino Acid Metabolism; Methionine metabolism[PATH:ko00271-Map:ko00271];|Metabolism; Metabolism of Other Amino Acids; Selenoamino acidmetabolism [PATH:ko00450-Map:ko00450];|	NMB1799	9e-28	Nme	H	COG0192	S-adenosylmethionine synthetase	METABOLISM	Coenzyme transport and metabolism
MGB_lrc312	551	47.37	26	12	14	87.3	116.5	Up	0.462477	ref|XM_002513636.1|	85	77.8	6e-11	Ricinus communis conserved hypothetical protein, mRNA	gi|255545242|ref|XP_002513682.1|	68	167	4e-44	conserved hypothetical protein [Ricinus communis] conserved hypothetical protein [Ricinus communis]						ath:AT5G52420	51	127	4e-28	hypothetical protein
MGB_lrc313	943	41.57	27	24	3	174.7	25	Down	0.000213	gb|EU373046.1|	92	928	0	Gossypium hirsutum gland development related protein 56-like mRNA, complete sequence	gi|255558178|ref|XP_002520116.1|	88	395	1e-108	UDP-galactose transporter, putative [Ricinus communis] UDP-galactose transporter, putative [Ricinus communis]	sp|Q54I86|S35B1_DICDI	35	134	7e-31	Solute carrier family 35 member B1 OS=Dictyostelium discoideum GN=slc35b1 PE=3 SV=1	ath:AT1G14360	88	393	1e-108	ATUTR3/UTR3; ATUTR3/UTR3 (UDP-GALACTOSE TRANSPORTER 3); pyrimidine nucleotide sugar transmembrane transporter		SPBC839.11c	8e-26	Spo	GER	COG0697	Permeases of the drug/metabolite transporter (DMT) superfamily	METABOLISM	Carbohydrate transport and metabolism
MGB_lrc314	1591	49.21	37	35	2	254.7	16.6	Down	0	gb|U00428.1|U00428	82	137	1e-28	Linum usitatissimum allene oxide synthase mRNA complete cds	gi|63029720|gb|AAY27751.1|	65	362	1e-158	allene oxide synthase [Hevea brasiliensis]	sp|Q96242|CP74A_ARATH	63	353	1e-153	Cytochrome P450 74A, chloroplastic OS=Arabidopsis thaliana GN=CYP74A PE=1 SV=3	ath:AT5G42650	63	353	1e-152	AOS; AOS (ALLENE OXIDE SYNTHASE); hydro-lyase/ oxygen binding ; K01723 hydroperoxide dehydratase [EC:4.2.1.92]	|Metabolism; Lipid Metabolism; alpha-Linolenic acid metabolism[PATH:ko00592-Map:ko00592];|
MGB_lrc315	648	42.75	28	26	2	189.2	16.6	Down	2.8e-05	gb|AF112440.1|AF112440	86	280	5e-72	Pisum sativum ribosomal protein S26 (RPS26) mRNA, complete cds	gi|5706704|gb|AAD47346.1|AF112440_1	83	169	1e-40	ribosomal protein S26 [Pisum sativum]	sp|P49206|RS261_ARATH	72	144	3e-34	40S ribosomal protein S26-1 OS=Arabidopsis thaliana GN=RPS26A PE=2 SV=2	ath:AT2G40590	72	144	2e-33	40S ribosomal protein S26 (RPS26B) ; K02976 small subunit ribosomal protein S26e	|Genetic Information Processing; Translation; Ribosome [PATH:ko03010-Map:ko03010];|Protein Families; Genetic Information Processing; Ribosome[BR:ko03011];|	SPAC1805.11c	6e-23	Spo	J	COG4830	Ribosomal protein S26	INFORMATION STORAGE AND PROCESSING	Translation, ribosomal structure and biogenesis
MGB_c316	533	48.03	30	5	25	36.4	208	Up	5.7e-05
MGB_lrc317	547	41.32	21	9	12	65.5	99.8	Up	0.335455	dbj|AB212932.1|	100	82	3e-12	Bufo marinus mRNA for urea transporter, complete cds	gi|118483483|gb|ABK93640.1|	72	119	2e-25	unknown [Populus trichocarpa]	sp|P29449|TRXH1_TOBAC	67	118	2e-26	Thioredoxin H-type 1 OS=Nicotiana tabacum PE=2 SV=1	ath:AT3G51030	64	108	1e-22	ATTRX1; ATTRX1 (Arabidopsis thaliana thioredoxin H-type 1); thiol-disulfide exchange intermediate		YLR043c	3e-15	Sce	OC	COG0526	Thiol-disulfide isomerase and thioredoxins	CELLULAR PROCESSES AND SIGNALING	Posttranslational modification, protein turnover, chaperones
MGB_lrc318	647	45.13	33	5	28	36.4	233	Up	1.1e-05	ref|XM_002285165.1|	81	244	5e-61	PREDICTED: Vitis vinifera hypothetical protein LOC100249416 (LOC100249416), mRNA	gi|157336724|emb|CAO71409.1|	91	186	2e-45	unnamed protein product [Vitis vinifera]	sp|Q9SHY8|SLU7A_ARATH	85	177	5e-44	Pre-mRNA-splicing factor SLU7-A OS=Arabidopsis thaliana GN=At1g65660 PE=2 SV=2	ath:AT1G65660	85	177	4e-43	SMP1; SMP1 (swellmap 1); nucleic acid binding
MGB_lrc319	1140	54.3	32	4	28	29.1	233	Up	4e-06	gb|GQ220324.1|	92	1229	0	Vitis vinifera strain PN40024 mitochondrion, partial genome	gi|147772612|emb|CAN73973.1|	67	109	5e-22	hypothetical protein [Vitis vinifera]
MGB_lrc320	649	29.43	25	6	19	43.7	158.1	Up	0.003272	emb|X13301.1|	95	151	5e-33	Petunia mRNA for heat shock protein hsp70	gi|188011548|gb|ACD45076.1|	94	81.3	7e-14	heat-shock protein 70 [Dactylis glomerata]	sp|P11143|HSP70_MAIZE	94	81.3	4e-15	Heat shock 70 kDa protein OS=Zea mays GN=HSP70 PE=3 SV=1	ath:AT3G09440	94	81.3	3e-14	heat shock cognate 70 kDa protein 3 (HSC70-3) (HSP70-3) ; K03283 heat shock 70kDa protein 1/8	|Cellular Processes; Immune System; Antigen processing andpresentation [PATH:ko04612-Map:ko04612];|Environmental Information Processing; Membrane Transport; Pores ionchannels|Environmental Information Processing; Signal Transduction; MAPKsignaling pathway [PATH:ko04010-Map:ko04010];|Protein Families; Genetic Information Processing; Chaperones andfolding catalysts [BR:ko03110];|Protein Families; G…	SPCC1739.13	3e-13	Spo	O	COG0443	Molecular chaperone	CELLULAR PROCESSES AND SIGNALING	Posttranslational modification, protein turnover, chaperones
MGB_lrc321	793	45.4	27	26	1	189.2	8.3	Down	8e-06	ref|XM_002273495.1|	85	96.1	3e-16	PREDICTED: Vitis vinifera hypothetical protein LOC100257871 (LOC100257871), mRNA	gi|225469137|ref|XP_002273531.1|	75	253	2e-65	PREDICTED: hypothetical protein [Vitis vinifera] unnamed protein product [Vitis vinifera]	sp|P80471|LIPC_SOLTU	73	250	7e-66	Light-induced protein, chloroplastic OS=Solanum tuberosum PE=1 SV=2	osa:4346460	69	237	4e-61	Os09g0133600; hypothetical protein		alr4318	8e-11	---	---	---	---	---	---
MGB_lrc322	609	52.38	26	4	22	29.1	183	Up	0.000105	emb|FM955618.1|	100	81.8	4e-12	Bombus terrestris mRNA for acyl-CoA delta-9 desaturase (npve gene)
MGB_c323	604	37.75	25	24	1	174.7	8.3	Down	1.9e-05	ref|XM_002517337.1|	83	101	4e-18	Ricinus communis transferase, transferring glycosyl groups, putative, mRNA	gi|255552680|ref|XP_002517383.1|	67	130	1e-28	transferase, transferring glycosyl groups, putative [Ricinus communis] transferase, transferring glycosyl groups, putative [Ricinus communis]	sp|Q9LJP4|CSLC4_ARATH	47	95.9	1e-19	Xyloglucan glycosyltransferase 4 OS=Arabidopsis thaliana GN=CSLC4 PE=2 SV=1	ath:AT3G28180	47	95.9	1e-18	ATCSLC04; ATCSLC04 (CELLULOSE-SYNTHASE LIKE C 4); transferase, transferring glycosyl groups
MGB_lrc324	473	38.48	22	3	19	21.8	158.1	Up	0.000189	gb|BT057814.1|	100	77.8	5e-11	Salmo salar clone ssal-evd-541-186 60S acidic ribosomal protein P1 putative mRNA, complete cds	gi|224125288|ref|XP_002329768.1|	80	75.9	1e-12	predicted protein [Populus trichocarpa] predicted protein [Populus trichocarpa]
MGB_lrc325	701	46.65	25	9	16	65.5	133.1	Up	0.082173	ref|XM_002319233.1|	82	210	7e-51	Populus trichocarpa histone 2 (HTA903), mRNA	gi|255637355|gb|ACU19007.1|	70	160	1e-37	unknown [Glycine max]	sp|Q9LD28|H2A6_ARATH	70	159	1e-38	Histone H2A.6 OS=Arabidopsis thaliana GN=RAT5 PE=1 SV=1	ath:AT5G54640	70	159	1e-37	HTA1/RAT5; HTA1/RAT5 (RESISTANT TO AGROBACTERIUM TRANSFORMATION 5); DNA binding ; K11251 histone H2A	|Human Diseases; Immune Disorders; Systemic lupus erythematosus[PATH:ko05322-Map:ko05322];|Protein Families; Genetic Information Processing; Chromosome[BR:ko03036];|	YDR225w	2e-27	Sce	B	COG5262	Histone H2A	INFORMATION STORAGE AND PROCESSING	Chromatin structure and dynamics
MGB_lrc326	1251	40.45	40	16	24	116.4	199.7	Up	0.09072	ref|XM_002315037.1|	83	335	3e-88	Populus trichocarpa predicted protein, mRNA	gi|157357917|emb|CAO64929.1|	79	366	2e-99	unnamed protein product [Vitis vinifera]						ath:AT1G16320	70	340	7e-92	hypothetical protein		alr0953	8e-27	---	---	---	---	---	---
MGB_lrc327	497	47.69	21	6	15	43.7	124.8	Up	0.022877	ref|XM_002309220.1|	83	224	3e-55	Populus trichocarpa predicted protein, mRNA	gi|255574015|ref|XP_002527925.1|	88	210	3e-53	60S ribosomal protein L27a, putative [Ricinus communis] 60S ribosomal protein L27a, putative [Ricinus communis]	sp|Q9LR33|R27A2_ARATH	86	203	3e-52	60S ribosomal protein L27a-2 OS=Arabidopsis thaliana GN=RPL27AB PE=2 SV=1	ath:AT1G23290	86	203	2e-51	RPL27A; RPL27A (RIBOSOMAL PROTEIN L27A); structural constituent of ribosome ; K02900 large subunit ribosomal protein L27Ae	|Genetic Information Processing; Translation; Ribosome [PATH:ko03010-Map:ko03010];|Protein Families; Genetic Information Processing; Ribosome[BR:ko03011];|	YGL103w	1e-32	Sce	J	COG0200	Ribosomal protein L15	INFORMATION STORAGE AND PROCESSING	Translation, ribosomal structure and biogenesis
MGB_lrc328	557	46.14	24	23	1	167.4	8.3	Down	3e-05	dbj|AK244364.1|	85	145	3e-31	Glycine max cDNA, clone: GMFL01-02-M24	gi|255571610|ref|XP_002526751.1|	87	147	4e-34	conserved hypothetical protein [Ricinus communis] conserved hypothetical protein [Ricinus communis]						ath:AT3G57785	83	142	7e-33	hypothetical protein
MGB_lrc329	940	38.83	32	26	6	189.2	49.9	Down	0.001553	gb|AF207673.1|AF207673	98	1102	0	Pseudeminia comosa cytochrome oxidase subunit 2 (cox2) mRNA, complete cds; mitochondrial gene for mitochondrial product	gi|162279926|ref|NP_064061.2|	83	358	4e-97	cytochrome c oxidase subunit 2 [Beta vulgaris subsp. vulgaris] cytochrome oxidase subunit 2 [Beta vulgaris subsp. vulgaris] cytochrome c oxidase subunit 2 [Beta vulgaris subsp. vulgaris]	sp|P93285|COX2_ARATH	84	350	5e-96	Cytochrome c oxidase subunit 2 OS=Arabidopsis thaliana GN=COX2 PE=1 SV=2	ath:ArthMp015	81	328	2e-88	cox2; cytochrome c oxidase subunit 2 ; K02261 cytochrome c oxidase subunit II [EC:1.9.3.1]	|Human Diseases; Neurodegenerative Diseases; Alzheimer's disease[PATH:ko05010-Map:ko05010];|Human Diseases; Neurodegenerative Diseases; Huntington's disease[PATH:ko05016-Map:ko05016];|Human Diseases; Neurodegenerative Diseases; Parkinson's disease[PATH:ko05012-Map:ko05012];|Metabolism; Energy Metabolism; Oxidative phosphorylation[PATH:ko00190-Map:ko00190];|	Q0250	2e-46	Sce	C	COG1622	Heme/copper-type cytochrome/quinol oxidases, subunit 2	METABOLISM	Energy production and conversion
MGB_lrc330	803	43.71	26	0	26	0	216.3	Up	0	ref|XM_002284616.1|	82	210	8e-51	PREDICTED: Vitis vinifera hypothetical protein LOC100252623 (LOC100252623), mRNA	gi|42568081|ref|NP_197938.2|	86	297	7e-79	zinc finger (C3HC4-type RING finger) family protein [Arabidopsis thaliana]	sp|Q96PM5|ZN363_HUMAN	48	163	1e-39	RING finger and CHY zinc finger domain-containing protein 1 OS=Homo sapiens GN=RCHY1 PE=1 SV=1	ath:AT5G25560	89	238	4e-65	zinc finger (C3HC4-type RING finger) family protein		SPAC2F3.16	4e-28	---	---	---	---	---	---
MGB_lrc331	826	45.16	38	7	31	50.9	257.9	Up	1.6e-05	dbj|AB095018.1|	100	87.7	9e-14	Cynops pyrrhogaster RPE65 mRNA for retinal pigment epithelium abundant protein, complete cds
MGB_lrc332	489	39.47	21	12	9	87.3	74.9	Down	0.727006	dbj|AB095018.1|	100	85.7	2e-13	Cynops pyrrhogaster RPE65 mRNA for retinal pigment epithelium abundant protein, complete cds
MGB_lrc333	966	42.44	36	34	2	247.4	16.6	Down	1e-06	dbj|AK244547.1|	84	333	9e-88	Glycine max cDNA, clone: GMFL01-06-H02	gi|732893|emb|CAA59694.1|	67	202	3e-50	tobacco calretulin [Nicotiana tabacum]	sp|P93508|CALR_RICCO	50	201	4e-51	Calreticulin OS=Ricinus communis PE=2 SV=1	osa:4342826	65	192	2e-47	Os07g0246200; hypothetical protein ; K08057 calreticulin	|Cellular Processes; Immune System; Antigen processing andpresentation [PATH:ko04612-Map:ko04612];|Protein Families; Cellular Processes and Signaling; Glycan BindngProteins [BR:ko04091];|Protein Families; Genetic Information Processing; Chaperones andfolding catalysts [BR:ko03110];|	SPAC3C7.11c	2e-11	---	---	---	---	---	---
MGB_lrc334	607	36.57	23	17	6	123.7	49.9	Down	0.047976	ref|XM_002277248.1|	83	161	5e-36	PREDICTED: Vitis vinifera hypothetical protein LOC100250274 (LOC100250274), mRNA	gi|84468444|dbj|BAE71305.1|	88	174	6e-42	putative DNA-damage-repair/toleration protein DRT102 [Trifolium pratense]	sp|Q05212|DR102_ARATH	82	159	1e-38	DNA-damage-repair/toleration protein DRT102 OS=Arabidopsis thaliana GN=DRT102 PE=2 SV=2	ath:AT3G04880	82	159	8e-38	DRT102; DRT102 (DNA-DAMAGE-REPAIR/TOLERATION 2)
MGB_lrc335	758	45.91	30	25	5	181.9	41.6	Down	0.000992	gb|AF112440.1|AF112440	87	345	2e-91	Pisum sativum ribosomal protein S26 (RPS26) mRNA, complete cds	gi|5706704|gb|AAD47346.1|AF112440_1	73	192	3e-47	ribosomal protein S26 [Pisum sativum]	sp|P49206|RS261_ARATH	62	164	6e-40	40S ribosomal protein S26-1 OS=Arabidopsis thaliana GN=RPS26A PE=2 SV=2	ath:AT2G40590	62	164	5e-39	40S ribosomal protein S26 (RPS26B) ; K02976 small subunit ribosomal protein S26e	|Genetic Information Processing; Translation; Ribosome [PATH:ko03010-Map:ko03010];|Protein Families; Genetic Information Processing; Ribosome[BR:ko03011];|	SPAC1805.11c	8e-23	Spo	J	COG4830	Ribosomal protein S26	INFORMATION STORAGE AND PROCESSING	Translation, ribosomal structure and biogenesis
MGB_c336	490	38.16	22	14	8	101.9	66.6	Down	0.333112	gb|BT057814.1|	100	76.5	1e-10	Salmo salar clone ssal-evd-541-186 60S acidic ribosomal protein P1 putative mRNA, complete cds
MGB_lrc337	966	42.75	36	25	11	181.9	91.5	Down	0.052781	ref|XM_002263832.1|	81	188	4e-44	PREDICTED: Vitis vinifera hypothetical protein LOC100264180 (LOC100264180), mRNA	gi|157356766|emb|CAO62968.1|	69	287	1e-75	unnamed protein product [Vitis vinifera]						ath:AT3G53120	73	266	2e-69	hypothetical protein
MGB_lrc338	793	39.6	15	14	1	101.9	8.3	Down	0.001905	ref|XM_002514856.1|	85	170	7e-39	Ricinus communis stress associated endoplasmic reticulum protein, putative, mRNA	gi|157358487|emb|CAO66154.1|	84	130	1e-28	unnamed protein product [Vitis vinifera]						osa:4352336	88	122	1e-26	Os12g0514100; hypothetical protein
MGB_c339	653	48.24	24	21	3	152.8	25	Down	0.000795	gb|EF148745.1|	84	292	2e-75	Populus trichocarpa x Populus deltoides clone WS0137_F10 unknown mRNA	gi|224070503|ref|XP_002303160.1|	85	293	7e-78	light-harvesting complex II protein Lhcb6 [Populus trichocarpa] unknown [Populus trichocarpa] unknown [Populus trichocarpa x Populus deltoides] light-harvesting complex II protein Lhcb6 [Populus trichocarpa]	sp|P27524|CB4A_SOLLC	84	287	4e-77	Chlorophyll a-b binding protein CP24 10A, chloroplastic OS=Solanum lycopersicum GN=CAP10A PE=3 SV=1	osa:4336028	79	276	4e-73	Os04g0457000; hypothetical protein
MGB_c340	451	36.59	22	5	17	36.4	141.4	Up	0.003996	gb|BT057204.1|	97	79.9	1e-11	Salmo salar clone ssal-evd-533-067 Troponin T, fast skeletal muscle putative mRNA, complete cds	gi|157327691|emb|CAO16106.1|	70	141	2e-32	unnamed protein product [Vitis vinifera]	sp|Q9LYT3|TT12_ARATH	50	90.5	3e-18	Protein TRANSPARENT TESTA 12 OS=Arabidopsis thaliana GN=TT12 PE=2 SV=1	ath:AT1G23300	59	129	3e-29	MATE efflux family protein
MGB_c341	680	42.5	27	11	16	80.1	133.1	Up	0.189315	ref|XM_002265358.1|	84	135	3e-28	PREDICTED: Vitis vinifera hypothetical protein LOC100252724 (LOC100252724), mRNA	gi|161377377|gb|ABX71676.1|	86	118	2e-38	60S ribosomal protein L6-like protein [Panax quinquefolius]	sp|P34091|RL6_MESCR	87	114	5e-38	60S ribosomal protein L6 OS=Mesembryanthemum crystallinum GN=RPL6 PE=2 SV=1	ppp:PHYPADRAFT_106052	60	113	6e-36	hypothetical protein; K02934 large subunit ribosomal protein L6e	|Genetic Information Processing; Translation; Ribosome [PATH:ko03010-Map:ko03010];|Protein Families; Genetic Information Processing; Ribosome[BR:ko03011];|	YLR448w	1e-24	Sce	J	COG2163	Ribosomal protein L14E/L6E/L27E	INFORMATION STORAGE AND PROCESSING	Translation, ribosomal structure and biogenesis
MGB_lrc342	1001	47.45	32	27	5	196.5	41.6	Down	0.000433	gb|DQ288260.1|	80	89.8	3e-14	Glycine max allene oxide synthase (aos1) mRNA, complete cds	gi|16973300|emb|CAC82911.1|	65	357	1e-96	allene oxide synthase [Nicotiana attenuata]	sp|Q96242|CP74A_ARATH	62	347	6e-95	Cytochrome P450 74A, chloroplastic OS=Arabidopsis thaliana GN=CYP74A PE=1 SV=3	ath:AT5G42650	62	347	5e-94	AOS; AOS (ALLENE OXIDE SYNTHASE); hydro-lyase/ oxygen binding ; K01723 hydroperoxide dehydratase [EC:4.2.1.92]	|Metabolism; Lipid Metabolism; alpha-Linolenic acid metabolism[PATH:ko00592-Map:ko00592];|
MGB_lrc343	519	39.11	28	5	23	36.4	191.4	Up	0.000167	gb|BT057814.1|	100	71.9	3e-09	Salmo salar clone ssal-evd-541-186 60S acidic ribosomal protein P1 putative mRNA, complete cds	gi|224071441|ref|XP_002303461.1|	64	115	2e-24	predicted protein [Populus trichocarpa] predicted protein [Populus trichocarpa]						bfu:BC1G_03266	38	75.1	1e-12	hypothetical protein
MGB_lrc344	966	44.93	28	4	24	29.1	199.7	Up	3.4e-05	ref|XM_002330269.1|	81	62.1	5e-06	Populus trichocarpa cytochrome P450 (CYP82C14P), mRNA	gi|224105491|ref|XP_002313829.1|	72	228	5e-97	cytochrome P450 [Populus trichocarpa] cytochrome P450 [Populus trichocarpa]	sp|O49858|C82A3_SOYBN	54	167	2e-66	Cytochrome P450 82A3 OS=Glycine max GN=CYP82A3 PE=2 SV=1	ath:AT4G31950	64	191	3e-74	CYP82C3; CYP82C3 (cytochrome P450, family 82, subfamily C, polypeptide 3); oxygen binding		Rv3685c	5e-16	Mtu	Q	COG2124	Cytochrome P450	METABOLISM	Secondary metabolites biosynthesis, transport and catabolism
MGB_c345	692	50.87	24	13	11	94.6	91.5	Down	0.935486	ref|XM_002313826.1|	82	266	1e-67	Populus trichocarpa predicted protein, mRNA	gi|255555393|ref|XP_002518733.1|	78	191	4e-47	polyadenylate-binding protein, putative [Ricinus communis] polyadenylate-binding protein, putative [Ricinus communis]	sp|P42731|PABP2_ARATH	68	132	2e-30	Polyadenylate-binding protein 2 OS=Arabidopsis thaliana GN=PAB2 PE=1 SV=1	osa:4346409	68	172	1e-41	Os09g0115400; hypothetical protein
MGB_lrc346	933	42.55	26	23	3	167.4	25	Down	0.000331	gb|AC171498.6|	81	185	3e-43	Medicago truncatula chromosome 7 BAC clone mth2-7n16, complete sequence	gi|84468444|dbj|BAE71305.1|	73	317	1e-84	putative DNA-damage-repair/toleration protein DRT102 [Trifolium pratense]	sp|Q05212|DR102_ARATH	65	289	2e-77	DNA-damage-repair/toleration protein DRT102 OS=Arabidopsis thaliana GN=DRT102 PE=2 SV=2	ath:AT3G04880	65	289	2e-76	DRT102; DRT102 (DNA-DAMAGE-REPAIR/TOLERATION 2)
MGB_lrc347	634	45.27	23	21	2	152.8	16.6	Down	0.000263	ref|XM_002309841.1|	86	206	9e-50	Populus trichocarpa predicted protein, mRNA	gi|255629932|gb|ACU15318.1|	85	202	1e-50	unknown [Glycine max]	sp|O04287|FKB12_VICFA	86	200	4e-51	Peptidyl-prolyl isomerase FKBP12 OS=Vicia faba GN=FKBP12 PE=1 SV=1	ath:AT5G64350	85	199	8e-50	FKBP12; FKBP12 (FK506-binding protein 12 kD); FK506 binding / peptidyl-prolyl cis-trans isomerase ; K01802 peptidylprolyl isomerase [EC:5.2.1.8]	|Genetic Information Processing; Folding, Sorting and Degradation;Protein folding and associated processing|	slr1761	4e-17	Syn	O	COG0545	FKBP-type peptidyl-prolyl cis-trans isomerases 1	CELLULAR PROCESSES AND SIGNALING	Posttranslational modification, protein turnover, chaperones
MGB_lrc348	678	42.77	25	23	2	167.4	16.6	Down	0.000107	ref|XM_002314616.1|	86	375	1e-100	Populus trichocarpa predicted protein, mRNA	gi|224085603|ref|XP_002307632.1|	97	278	2e-73	predicted protein [Populus trichocarpa] unknown [Populus trichocarpa] unknown [Populus trichocarpa] predicted protein [Populus trichocarpa]	sp|Q945U1|RS15_ELAOL	89	264	3e-70	40S ribosomal protein S15 OS=Elaeis oleifera GN=RPS15 PE=2 SV=1	osa:4334438	90	266	6e-70	Os03g0798600; hypothetical protein ; K02958 small subunit ribosomal protein S15e	|Genetic Information Processing; Translation; Ribosome [PATH:ko03010-Map:ko03010];|Protein Families; Genetic Information Processing; Ribosome[BR:ko03011];|	SPAC1071.07c	7e-52	Spo	J	COG0185	Ribosomal protein S19	INFORMATION STORAGE AND PROCESSING	Translation, ribosomal structure and biogenesis
MGB_lrc349	1570	46.56	77	21	56	152.8	465.9	Up	5e-06	dbj|BA000042.1|	96	782	0	Nicotiana tabacum mitochondrial DNA, complete genome	gi|13449402|ref|NP_085585.1|	70	148	1e-33	hypothetical protein ArthMp026 [Arabidopsis thaliana] RecName: Full=Uncharacterized mitochondrial protein AtMg01330; AltName: Full=ORF107h unnamed protein product [Arabidopsis thaliana]	sp|P92563|M1330_ARATH	70	148	8e-35	Uncharacterized mitochondrial protein AtMg01330 OS=Arabidopsis thaliana GN=AtMg01330 PE=4 SV=1	osa:OrsajM_p53	59	128	1e-27	orf173; hypothetical protein
MGB_lrc350	552	43.12	27	4	23	29.1	191.4	Up	6e-05	gb|AC141323.10|	83	113	9e-22	Medicago truncatula clone mth2-6a23, complete sequence	gi|225455270|ref|XP_002273781.1|	82	149	1e-34	PREDICTED: hypothetical protein isoform 3 [Vitis vinifera]						ath:AT3G49350	77	139	5e-32	RAB GTPase activator
MGB_lrc351	997	41.12	33	13	20	94.6	166.4	Up	0.108218	ref|XM_002535076.1|	92	668	0	Ricinus communis cytochrome C oxidase polypeptide III, putative, mRNA	gi|54606772|dbj|BAD66795.1|	67	244	1e-62	ATPase subunit 8 [Beta vulgaris subsp. vulgaris]	sp|P41248|YMF19_HELAN	78	243	9e-64	Putative ATP synthase protein YMF19 OS=Helianthus annuus GN=YMF19 PE=3 SV=1	ath:ArthMp040	75	225	2e-57	orfB; orfB
MGB_lrc352	846	44.09	26	24	2	174.7	16.6	Down	6.8e-05	dbj|AK286548.1|	94	61.9	5e-06	Glycine max cDNA, clone: GMFL01-31-A10	gi|224117268|ref|XP_002331738.1|	82	215	5e-54	predicted protein [Populus trichocarpa] unknown [Populus trichocarpa] predicted protein [Populus trichocarpa]						ath:AT5G19590	74	187	4e-46	hypothetical protein
MGB_c353	818	42.18	81	74	7	538.5	58.2	Down	0	gb|DQ402075.1|	89	620	1e-174	Gossypium hirsutum aquaporin 1 (AQP1) mRNA, complete cds	gi|89212808|gb|ABD63904.1|	96	355	3e-96	aquaporin 1 [Gossypium hirsutum]	sp|Q08733|PIP13_ARATH	91	335	2e-91	Aquaporin PIP1-3 OS=Arabidopsis thaliana GN=PIP1-3 PE=1 SV=1	ath:AT1G01620	91	335	2e-90	PIP1C; PIP1C (PLASMA MEMBRANE INTRINSIC PROTEIN 1;3); water channel ; K09872 aquaporin PIP	|Protein Families; Cellular Processes and Signaling; Receptors andchannels [BR:ko04000];|	SMc01870	3e-21	Sme	G	COG0580	Glycerol uptake facilitator and related permeases (Major Intrinsic Protein Family)	METABOLISM	Carbohydrate transport and metabolism
MGB_c354	798	44.36	21	4	17	29.1	141.4	Up	0.001631	ref|XM_002327874.1|	80	177	1e-40	Populus trichocarpa aminophospholipid ATPase, mRNA	gi|255553667|ref|XP_002517874.1|	90	241	8e-62	phospholipid-transporting atpase, putative [Ricinus communis] phospholipid-transporting atpase, putative [Ricinus communis]	sp|P98205|ALA2_ARATH	82	232	2e-60	Putative phospholipid-transporting ATPase 2 OS=Arabidopsis thaliana GN=ALA2 PE=2 SV=1	ath:AT5G44240	82	232	1e-59	haloacid dehalogenase-like hydrolase family protein ; K01530 phospholipid-translocating ATPase [EC:3.6.3.1]	|Unclassified; Metabolism; Other enzymes|
MGB_lrc355	1160	49.05	28	27	1	196.5	8.3	Down	5e-06	gb|EU573212.1|	91	1041	0	Abelmoschus manihot chalcone synthase (CHS) mRNA, complete cds	gi|189908192|gb|ACE60221.1|	80	464	1e-136	chalcone synthase [Abelmoschus manihot]	sp|Q9FUB7|CHSY_HYPAN	78	456	1e-133	Chalcone synthase OS=Hypericum androsaemum PE=1 SV=1	ath:AT5G13930	74	429	1e-124	ATCHS/CHS/TT4; ATCHS/CHS/TT4 (CHALCONE SYNTHASE); naringenin-chalcone synthase ; K00660 chalcone synthase [EC:2.3.1.74]	|Metabolism; Biosynthesis of Secondary Metabolites; Flavonoidbiosynthesis [PATH:ko00941-Map:ko00941];|	Rv1372	5e-22	Mtu	Q	COG3424	Predicted naringenin-chalcone synthase	METABOLISM	Secondary metabolites biosynthesis, transport and catabolism
MGB_lrc356	706	45.04	22	2	20	14.6	166.4	Up	3.2e-05	ref|XM_002520100.1|	84	87.9	7e-14	Ricinus communis homeobox protein, putative, mRNA	gi|255558238|ref|XP_002520146.1|	85	110	5e-48	homeobox protein, putative [Ricinus communis] homeobox protein, putative [Ricinus communis]	sp|A2X980|HOX16_ORYSI	75	97.4	3e-22	Homeobox-leucine zipper protein HOX16 OS=Oryza sativa subsp. indica GN=HOX16 PE=2 SV=1	ppp:PHYPADRAFT_150953	75	95.5	7e-22	hypothetical protein
MGB_lrc357	581	45.09	37	10	27	72.8	224.6	Up	0.001333	ref|XM_002511462.1|	85	242	2e-60	Ricinus communis H(\+)-transporting atpase plant/fungi plasma membrane type, putative, mRNA	gi|255540887|ref|XP_002511508.1|	76	134	2e-37	H(\+)-transporting atpase plant/fungi plasma membrane type, putative [Ricinus communis] H(\+)-transporting atpase plant/fungi plasma membrane type, putative [Ricinus communis]	sp|Q9SU58|PMA4_ARATH	74	130	1e-37	ATPase 4, plasma membrane-type OS=Arabidopsis thaliana GN=AHA4 PE=1 SV=2	ath:AT3G47950	74	130	1e-36	AHA4; AHA4 (Arabidopsis H(+)-ATPase 4); ATPase ; K01535 H+-transporting ATPase [EC:3.6.3.6]	|Metabolism; Energy Metabolism; ATPases|Metabolism; Energy Metabolism; Oxidative phosphorylation[PATH:ko00190-Map:ko00190];|
MGB_lrc358	745	42.82	31	22	9	160.1	74.9	Down	0.049161	dbj|AB206871.1|	83	129	2e-26	Prunus persica mRNA, microsatellite marker M19a	gi|255549625|ref|XP_002515864.1|	64	203	1e-50	conserved hypothetical protein [Ricinus communis] conserved hypothetical protein [Ricinus communis]						ath:AT1G08480	59	177	3e-43	hypothetical protein
MGB_c359	766	48.56	26	22	4	160.1	33.3	Down	0.001391	gb|EU402413.1|	88	559	1e-156	Gossypium hirsutum aquaporin PIP2;4 (PIP2;4) mRNA, complete cds	gi|171190270|gb|ACB42441.1|	95	170	7e-80	aquaporin PIP2;4 [Gossypium hirsutum]	sp|Q9ZVX8|PIP28_ARATH	92	165	7e-75	Probable aquaporin PIP2-8 OS=Arabidopsis thaliana GN=PIP2-8 PE=2 SV=1	ath:AT2G16850	92	165	6e-74	PIP2;8/PIP3B; PIP2;8/PIP3B (plasma membrane intrinsic protein 2;8); water channel ; K09872 aquaporin PIP	|Protein Families; Cellular Processes and Signaling; Receptors andchannels [BR:ko04000];|	slr2057	3e-12	Syn	G	COG0580	Glycerol uptake facilitator and related permeases (Major Intrinsic Protein Family)	METABOLISM	Carbohydrate transport and metabolism
MGB_lrc360	536	45.71	20	5	15	36.4	124.8	Up	0.01106	gb|AY821908.1|	85	234	4e-58	Gossypium hirsutum putative histone 2a mRNA, partial cds	gi|255559384|ref|XP_002520712.1|	68	165	2e-39	histone h2a, putative [Ricinus communis] histone h2a, putative [Ricinus communis]	sp|Q2QPG9|H2AXB_ORYSJ	66	162	7e-40	Probable histone H2AXb OS=Oryza sativa subsp. japonica GN=Os12g0530000 PE=2 SV=1	osa:4352398	66	162	5e-39	Os12g0530000; hypothetical protein ; K11251 histone H2A	|Human Diseases; Immune Disorders; Systemic lupus erythematosus[PATH:ko05322-Map:ko05322];|Protein Families; Genetic Information Processing; Chromosome[BR:ko03036];|	YDR225w	4e-32	Sce	B	COG5262	Histone H2A	INFORMATION STORAGE AND PROCESSING	Chromatin structure and dynamics
MGB_lrc361	740	43.24	26	16	10	116.4	83.2	Down	0.40217	gb|U10283.1|FBU10283	85	327	5e-86	Flaveria bidentis clone pNDK-b nucleoside diphosphate kinase mRNA, complete cds	gi|1346675|sp|P47920.1|NDKB_FLABI	92	285	3e-75	RecName: Full=Nucleoside diphosphate kinase B; Short=NDP kinase B; Short=NDK B nucleoside diphosphate kinase	sp|P47920|NDKB_FLABI	92	285	2e-76	Nucleoside diphosphate kinase B OS=Flaveria bidentis PE=2 SV=1	ath:AT4G09320	85	273	6e-72	NDPK1; NDPK1 (nucleoside diphosphate kinase 1); ATP binding / nucleoside diphosphate kinase		sll1852	2e-53	Syn	F	COG0105	Nucleoside diphosphate kinase	METABOLISM	Nucleotide transport and metabolism
MGB_lrc362	907	45.09	25	25	0	181.9	0	Down	3e-06	ref|XM_002308024.1|	82	123	2e-24	Populus trichocarpa predicted protein, mRNA	gi|224087088|ref|XP_002308060.1|	60	104	1e-20	predicted protein [Populus trichocarpa] unknown [Populus trichocarpa] predicted protein [Populus trichocarpa]						osa:4341639	52	97.1	1e-18	Os06g0643500; hypothetical protein
MGB_lrc363	472	50.42	19	19	0	138.3	0	Down	4.6e-05	gb|BC092447.1|	100	79.8	1e-11	Homo sapiens cDNA clone IMAGE:30721737	gi|255571760|ref|XP_002526823.1|	50	72	2e-11	Gibberellin-regulated protein 2 precursor, putative [Ricinus communis] Gibberellin-regulated protein 2 precursor, putative [Ricinus communis]
MGB_c364	565	45.84	23	4	19	29.1	158.1	Up	0.000548	gb|DQ122189.1|	84	244	4e-61	Gossypium hirsutum 3-ketoacyl-CoA synthase mRNA, complete cds	gi|255581653|ref|XP_002531630.1|	92	207	6e-52	acyltransferase, putative [Ricinus communis] acyltransferase, putative [Ricinus communis]	sp|Q9XF43|KCS6_ARATH	92	203	4e-52	3-ketoacyl-CoA synthase 6 OS=Arabidopsis thaliana GN=CUT1 PE=2 SV=1	ath:AT1G68530	92	203	3e-51	CUT1; CUT1 (CUTICULAR 1); acyltransferase/ catalytic
MGB_lrc365	955	43.35	34	32	2	232.9	16.6	Down	2e-06	gb|FJ870998.1|	91	632	1e-178	Gossypium hirsutum ATP synthase beta subunit 1 mRNA, complete cds	gi|242129046|gb|ACS83602.1|	100	306	2e-81	ATP synthase beta subunit 1 [Gossypium hirsutum]	sp|P29685|ATPBM_HEVBR	98	304	6e-82	ATP synthase subunit beta, mitochondrial OS=Hevea brasiliensis GN=ATPB PE=2 SV=1	osa:4339546	96	300	9e-80	Os05g0553000; hypothetical protein ; K02133 F-type H+-transporting ATPase subunit beta [EC:3.6.3.14]	|Human Diseases; Neurodegenerative Diseases; Alzheimer's disease[PATH:ko05010-Map:ko05010];|Human Diseases; Neurodegenerative Diseases; Huntington's disease[PATH:ko05016-Map:ko05016];|Human Diseases; Neurodegenerative Diseases; Parkinson's disease[PATH:ko05012-Map:ko05012];|Metabolism; Energy Metabolism; Oxidative phosphorylation[PATH:ko00190-Map:ko00190];|	Cj0107	1e-61	Cje	C	COG0055	F0F1-type ATP synthase, beta subunit	METABOLISM	Energy production and conversion
MGB_lrc366	881	45.63	70	10	60	72.8	499.2	Up	0	gb|AY007822.1|	96	311	4e-81	Daucus carota ATPase9 (ATP9) gene, ATP9-N1 allele, complete cds; mitochondrial gene for mitochondrial product	gi|255590094|ref|XP_002535169.1|	95	89.4	4e-16	conserved hypothetical protein [Ricinus communis] conserved hypothetical protein [Ricinus communis]
MGB_lrc367	337	37.98	37	8	29	58.2	241.3	Up	0.00011	emb|FM879141.1|	100	81.8	2e-12	Bombus lapidarius mRNA for acyl-CoA delta-9 desaturase (npve gene)
MGB_c368	1181	41.66	48	29	19	211	158.1	Down	0.325841	ref|XM_002274819.1|	88	74	2e-09	PREDICTED: Vitis vinifera hypothetical protein LOC100246461 (LOC100246461), mRNA	gi|255568114|ref|XP_002525033.1|	49	200	3e-49	conserved hypothetical protein [Ricinus communis] conserved hypothetical protein [Ricinus communis]						osa:4330570	39	124	1e-26	Os02g0723300; hypothetical protein
MGB_lrc369	1135	48.19	31	22	9	160.1	74.9	Down	0.049161	gb|EF079902.1|	89	961	0	Gossypium hirsutum PIP2 protein (PIP2;2) mRNA, complete cds	gi|164668308|gb|ABK60195.2|	91	542	1e-152	PIP2 protein [Gossypium hirsutum]	sp|P43287|PIP22_ARATH	83	492	1e-138	Aquaporin PIP2-2 OS=Arabidopsis thaliana GN=PIP2-2 PE=1 SV=2	ath:AT2G37170	83	492	1e-137	PIP2B; PIP2B (plasma membrane intrinsic protein 2;2); water channel ; K09872 aquaporin PIP	|Protein Families; Cellular Processes and Signaling; Receptors andchannels [BR:ko04000];|	SMc01870	9e-28	Sme	G	COG0580	Glycerol uptake facilitator and related permeases (Major Intrinsic Protein Family)	METABOLISM	Carbohydrate transport and metabolism
MGB_lrc370	1011	47.08	42	30	12	218.3	99.8	Down	0.01879	gb|BT047941.1|	100	87.8	1e-13	Salmo salar clone ssal-eve-522-129 Eukaryotic translation initiation factor 3 subunit K putative mRNA, complete cds
MGB_lrc371	425	43.29	22	1	21	7.3	174.7	Up	4e-06	gb|BT049815.1|	100	79.8	1e-11	Salmo salar clone ssal-evd-556-339 C-C motif chemokine 28 precursor putative mRNA, complete cds	gi|224120738|ref|XP_002318405.1|	53	86.7	7e-16	predicted protein [Populus trichocarpa] predicted protein [Populus trichocarpa]
MGB_lrc372	1637	51.44	36	31	5	225.6	41.6	Down	8.1e-05	ref|XM_002518864.1|	80	467	1e-128	Ricinus communis cystathionine gamma-synthase, putative, mRNA	gi|255555749|ref|XP_002518910.1|	87	697	0	cystathionine gamma-synthase, putative [Ricinus communis] cystathionine gamma-synthase, putative [Ricinus communis]	sp|P13254|MEGL_PSEPU	36	188	9e-47	Methionine gamma-lyase OS=Pseudomonas putida GN=mdeA PE=1 SV=2	ath:AT1G64660	78	619	1e-177	ATMGL; ATMGL; catalytic/ methionine gamma-lyase		DR0921	4e-52	Dra	E	COG0626	Cystathionine beta-lyases/cystathionine gamma-synthases	METABOLISM	Amino acid transport and metabolism
MGB_lrc373	714	46.5	16	3	13	21.8	108.2	Up	0.005543	ref|XM_002285260.1|	84	91.8	5e-15	PREDICTED: Vitis vinifera hypothetical protein LOC100263849 (LOC100263849), mRNA	gi|225435367|ref|XP_002285296.1|	83	236	1e-61	PREDICTED: hypothetical protein [Vitis vinifera]	sp|P84527|KIWEL_ACTDE	80	238	2e-62	Kiwellin OS=Actinidia deliciosa PE=1 SV=1	osa:4335579	66	201	3e-50	Os04g0364800; hypothetical protein
MGB_lrc374	562	44.13	22	2	20	14.6	166.4	Up	3.2e-05	ref|XM_002277656.1|	86	260	6e-66	PREDICTED: Vitis vinifera hypothetical protein LOC100243029 (LOC100243029), mRNA	gi|225460129|ref|XP_002277692.1|	96	205	2e-51	PREDICTED: hypothetical protein [Vitis vinifera] unnamed protein product [Vitis vinifera] mitochondrial cytochrome c [Vitis vinifera]	sp|P00051|CYC_CUCMA	96	204	3e-52	Cytochrome c OS=Cucurbita maxima PE=1 SV=1	osa:4338825	93	201	1e-50	Os05g0420600; hypothetical protein ; K08738 cytochrome c	|Cellular Processes; Cell Growth and Death; Apoptosis [PATH:ko04210-Map:ko04210];|Cellular Processes; Cell Growth and Death; p53 signaling pathway[PATH:ko04115-Map:ko04115];|Human Diseases; Cancers; Colorectal cancer [PATH:ko05210-Map:ko05210];|Human Diseases; Cancers; Small cell lung cancer [PATH:ko05222-Map:ko05222];|Human Diseases; Neurodegenerative Diseases; Alzheimer's disease[PATH:ko05010-M…	SPCC191.07	9e-32	Spo	C	COG3474	Cytochrome c2	METABOLISM	Energy production and conversion
MGB_lrc375	384	40.89	22	3	19	21.8	158.1	Up	0.000189	gb|BT049815.1|	100	81.9	2e-12	Salmo salar clone ssal-evd-556-339 C-C motif chemokine 28 precursor putative mRNA, complete cds
MGB_lrc376	637	42.07	25	2	23	14.6	191.4	Up	6e-06	gb|BT057814.1|	100	77.8	7e-11	Salmo salar clone ssal-evd-541-186 60S acidic ribosomal protein P1 putative mRNA, complete cds	gi|224115546|ref|XP_002317061.1|	51	114	9e-24	predicted protein [Populus trichocarpa] unknown [Populus trichocarpa x Populus deltoides] predicted protein [Populus trichocarpa]						ath:AT1G16500	44	87	6e-16	hypothetical protein
MGB_lrc377	910	37.8	33	28	5	203.8	41.6	Down	0.000285	ref|XM_002283833.1|	86	173	2e-39	PREDICTED: Vitis vinifera hypothetical protein LOC100262893 (LOC100262893), mRNA	gi|225429940|ref|XP_002283869.1|	56	198	7e-49	PREDICTED: hypothetical protein [Vitis vinifera] unnamed protein product [Vitis vinifera]						ath:AT5G11600	41	152	3e-35	hypothetical protein
MGB_c378	578	37.54	25	24	1	174.7	8.3	Down	1.9e-05						gi|255555073|ref|XP_002518574.1|	49	84	8e-15	transcription regulator, putative [Ricinus communis] transcription regulator, putative [Ricinus communis]
MGB_lrc379	1277	44.32	35	27	8	196.5	66.6	Down	0.004763	ref|XM_002302408.1|	87	672	0	Populus trichocarpa predicted protein, mRNA	gi|224136700|ref|XP_002326923.1|	88	542	1e-152	predicted protein [Populus trichocarpa] predicted protein [Populus trichocarpa]	sp|Q9LT08|PSDE_ARATH	85	512	1e-144	26S proteasome non-ATPase regulatory subunit 14 OS=Arabidopsis thaliana GN=RPN11 PE=2 SV=1	osa:4338586	85	514	1e-144	Os05g0371200; hypothetical protein ; K03030 26S proteasome regulatory subunit N11	|Genetic Information Processing; Folding, Sorting and Degradation;Proteasome [PATH:ko03050-Map:ko03050];|Protein Families; Genetic Information Processing; Ubiquitin system[BR:ko04121];|	SPAC31G5.13	1e-101	Spo	R	COG1310	Predicted metal-dependent protease of the PAD1/JAB1 superfamily	POORLY CHARACTERIZED	General function prediction only
MGB_lrc380	675	45.04	36	34	2	247.4	16.6	Down	1e-06	emb|CU350898.1|	100	81.9	4e-12	Aphanomyces euteiches cDNA	gi|225456585|ref|XP_002266495.1|	86	79.7	1e-28	PREDICTED: hypothetical protein [Vitis vinifera] unnamed protein product [Vitis vinifera]						ath:AT5G08060	62	76.3	3e-22	hypothetical protein
MGB_lrc381	583	41.17	17	16	1	116.4	8.3	Down	0.000752	ref|XM_002514856.1|	86	194	3e-46	Ricinus communis stress associated endoplasmic reticulum protein, putative, mRNA	gi|157358487|emb|CAO66154.1|	86	131	3e-29	unnamed protein product [Vitis vinifera]						ath:AT1G27350	86	122	1e-26	hypothetical protein
MGB_lrc382	630	52.06	22	19	3	138.3	25	Down	0.001904	gb|BT049815.1|	100	83.8	1e-12	Salmo salar clone ssal-evd-556-339 C-C motif chemokine 28 precursor putative mRNA, complete cds	gi|45357074|gb|AAS58496.1|	55	122	6e-34	chloroplast ferredoxin I [Nicotiana tabacum]	sp|O04090|FER1_ARATH	53	121	6e-35	Ferredoxin-1, chloroplastic OS=Arabidopsis thaliana GN=FD1 PE=1 SV=1	ath:AT1G10960	53	121	5e-34	ATFD1; ATFD1 (FERREDOXIN 1); 2 iron, 2 sulfur cluster binding / electron carrier/ iron-sulfur cluster binding ; K02639 ferredoxin	|Metabolism; Energy Metabolism; Photosynthesis [PATH:ko00195-Map:ko00195];|Protein Families; Metabolism; Photosynthesis proteins [BR:ko00194];|	ssl0020	1e-25	Syn	C	COG0633	Ferredoxin	METABOLISM	Energy production and conversion
MGB_lrc383	1018	52.36	26	13	13	94.6	108.2	Up	0.73262	gb|GQ220325.1|	95	944	0	Vitis vinifera strain PN40024 mitochondrion, partial genome	gi|255590537|ref|XP_002535295.1|	65	137	3e-33	conserved hypothetical protein [Ricinus communis] conserved hypothetical protein [Ricinus communis]	sp|P08834|NU1M_CITLA	48	108	6e-23	NADH-ubiquinone oxidoreductase chain 1 OS=Citrullus lanatus GN=ND1 PE=2 SV=1
MGB_lrc384	825	39.76	30	29	1	211	8.3	Down	2e-06	gb|EF434784.2|	85	131	6e-27	Calotropis procera alpha expansin protein 4 (EXPA4) mRNA, complete cds	gi|255638143|gb|ACU19385.1|	73	221	5e-56	unknown [Glycine max]	sp|Q38864|EXPA5_ARATH	69	203	1e-51	Expansin-A5 OS=Arabidopsis thaliana GN=EXPA5 PE=2 SV=1	ath:AT3G29030	69	203	9e-51	ATEXPA5; ATEXPA5 (ARABIDOPSIS THALIANA EXPANSIN A5)
MGB_lrc385	1043	43.24	34	19	15	138.3	124.8	Down	0.766552	emb|CU223764.1|	94	252	3e-63	Populus EST from leave	gi|79325213|ref|NP_001031691.1|	78	293	2e-77	oxidoreductase, zinc-binding dehydrogenase family protein [Arabidopsis thaliana] AT4G21580 [Arabidopsis thaliana]	sp|Q53FA7|QORX_HUMAN	38	130	1e-29	Putative quinone oxidoreductase OS=Homo sapiens GN=TP53I3 PE=1 SV=2	ath:AT4G21580	78	293	8e-78	oxidoreductase, zinc-binding dehydrogenase family protein		AGc1508	4e-50	Atu	CR	COG0604	NADPH:quinone reductase and related Zn-dependent oxidoreductases	METABOLISM	Energy production and conversion
MGB_lrc386	545	43.49	21	2	19	14.6	158.1	Up	5.7e-05	ref|XM_002529874.1|	82	167	8e-38	Ricinus communis dihydrolipoamide succinyltransferase component of 2-oxoglutarate dehydrogenase, putative, mRNA	gi|255578100|ref|XP_002529920.1|	64	181	4e-44	dihydrolipoamide succinyltransferase component of 2-oxoglutarate dehydrogenase, putative [Ricinus communis] dihydrolipoamide succinyltransferase component of 2-oxoglutarate dehydrogenase, putative [Ricinus communis]	sp|Q49XM4|ODO2_STAS1	52	81.6	2e-15	Dihydrolipoyllysine-residue succinyltransferase component of 2-oxoglutarate dehydrogenase complex OS=Staphylococcus saprophyticus subsp. saprophyticus (strain ATCC 15305 / DSM 20229) GN=odhB PE=3 SV=1	ath:AT4G26910	53	147	3e-34	2-oxoacid dehydrogenase family protein ; K00658 2-oxoglutarate dehydrogenase E2 component (dihydrolipoamide succinyltransferase) [EC:2.3.1.61]	|Metabolism; Amino Acid Metabolism; Lysine degradation [PATH:ko00310-Map:ko00310];|Metabolism; Carbohydrate Metabolism; Citrate cycle (TCA cycle)[PATH:ko00020-Map:ko00020];|	BMEI0141	7e-16	Bme	C	COG0508	Pyruvate/2-oxoglutarate dehydrogenase complex, dihydrolipoamide acyltransferase (E2) component, and related enzymes	METABOLISM	Energy production and conversion
MGB_lrc387	1034	44.39	24	13	11	94.6	91.5	Down	0.935486	gb|BT056658.1|	97	86.3	3e-13	Salmo salar clone ssal-evd-572-379 NADH dehydrogenase 1 subunit C2 putative mRNA, complete cds	gi|224155037|ref|XP_002337555.1|	36	79	8e-13	predicted protein [Populus trichocarpa] predicted protein [Populus trichocarpa]
MGB_c388	605	54.88	20	19	1	138.3	8.3	Down	0.000188	ref|XM_002326920.1|	80	168	2e-38	Populus trichocarpa predicted protein, mRNA	gi|224136832|ref|XP_002326956.1|	86	315	1e-84	predicted protein [Populus trichocarpa] predicted protein [Populus trichocarpa]	sp|Q8GXG1|ASPG2_ARATH	80	300	3e-81	Probable isoaspartyl peptidase/L-asparaginase 2 OS=Arabidopsis thaliana GN=At3g16150 PE=2 SV=2	ath:AT3G16150	80	300	2e-80	L-asparaginase, putative / L-asparagine amidohydrolase, putative		STM0847	1e-26	Sty	E	COG1446	Asparaginase	METABOLISM	Amino acid transport and metabolism
MGB_lrc389	651	45.16	21	12	9	87.3	74.9	Down	0.727006	ref|XM_002511462.1|	85	244	4e-61	Ricinus communis H(\+)-transporting atpase plant/fungi plasma membrane type, putative, mRNA	gi|255540887|ref|XP_002511508.1|	82	169	1e-40	H(\+)-transporting atpase plant/fungi plasma membrane type, putative [Ricinus communis] H(\+)-transporting atpase plant/fungi plasma membrane type, putative [Ricinus communis]	sp|Q9SU58|PMA4_ARATH	79	166	1e-40	ATPase 4, plasma membrane-type OS=Arabidopsis thaliana GN=AHA4 PE=1 SV=2	ath:AT3G47950	79	166	8e-40	AHA4; AHA4 (Arabidopsis H(+)-ATPase 4); ATPase ; K01535 H+-transporting ATPase [EC:3.6.3.6]	|Metabolism; Energy Metabolism; ATPases|Metabolism; Energy Metabolism; Oxidative phosphorylation[PATH:ko00190-Map:ko00190];|
MGB_lrc390	797	42.41	29	5	24	36.4	199.7	Up	9.7e-05	gb|AF509502.1|	87	232	2e-57	Gossypium hirsutum dehydration responsive element binding protein (DREB) mRNA, complete cds	gi|33324520|gb|AAQ08000.1|	76	201	7e-50	dehydration responsive element binding protein [Gossypium hirsutum] DRE binding protein 1 [Gossypium hirsutum]	sp|Q8LC30|RAP21_ARATH	58	139	1e-32	Ethylene-responsive transcription factor RAP2-1 OS=Arabidopsis thaliana GN=RAP2-1 PE=2 SV=1	ath:AT1G46768	58	139	1e-31	RAP2.1; RAP2.1 (related to AP2 1); DNA binding / transcription factor ; K09286 EREBP-like factor	|Protein Families; Genetic Information Processing; Transcriptionfactors [BR:ko03000];|
MGB_c391	938	45.84	25	6	19	43.7	158.1	Up	0.003272	emb|CU224961.1|	85	103	2e-18	Populus EST from leave	gi|255539052|ref|XP_002510591.1|	69	301	5e-80	conserved hypothetical protein [Ricinus communis] conserved hypothetical protein [Ricinus communis]						ath:AT1G76020	60	266	8e-70	hypothetical protein
MGB_c392	936	37.29	47	20	27	145.6	224.6	Up	0.138129	emb|BX821643.1|	87	99.6	3e-17	Arabidopsis thaliana Full-length cDNA Complete sequence from clone GSLTSIL60ZD05 of Silique of strain col-0 of Arabidopsis thaliana (thale cress)	gi|224098938|ref|XP_002311324.1|	46	189	3e-46	predicted protein [Populus trichocarpa] predicted protein [Populus trichocarpa]						ath:AT3G11810	42	169	2e-40	hypothetical protein
MGB_c393	520	42.12	22	12	10	87.3	83.2	Down	0.909941	gb|DQ006269.1|	91	212	1e-51	Gossypium hirsutum GIA/RGA-like gibberellin response modulator (GAI) gene, complete cds	gi|63054405|gb|AAY28970.1|	84	122	2e-26	GIA/RGA-like gibberellin response modulator [Gossypium hirsutum]	sp|Q8S4W7|GAI1_VITVI	89	112	1e-24	DELLA protein GAI1 OS=Vitis vinifera GN=GAI1 PE=2 SV=1	osa:4333860	87	107	3e-22	Os03g0707600; hypothetical protein
MGB_lrc394	1827	46.63	46	45	1	327.5	8.3	Down	0	gb|AY366398.1|	82	95.7	8e-16	Nicotiana tabacum ntp201 (pntp201) mRNA, complete cds	gi|224073106|ref|XP_002303974.1|	71	777	0	predicted protein [Populus trichocarpa] predicted protein [Populus trichocarpa]	sp|Q00624|ASOL_BRANA	68	756	0	L-ascorbate oxidase homolog OS=Brassica napus GN=Bp10 PE=2 SV=1	ath:AT1G55570	68	760	0	SKS12; SKS12 (SKU5 Similar 12); copper ion binding / oxidoreductase ; K00423 L-ascorbate oxidase [EC:1.10.3.3]	|Metabolism; Carbohydrate Metabolism; Ascorbate and aldaratemetabolism [PATH:ko00053-Map:ko00053];|	YMR058w	6e-14	Sce	Q	COG2132	Putative multicopper oxidases	METABOLISM	Secondary metabolites biosynthesis, transport and catabolism
MGB_lrc395	775	45.29	28	27	1	196.5	8.3	Down	5e-06	gb|DQ006269.1|	88	519	1e-144	Gossypium hirsutum GIA/RGA-like gibberellin response modulator (GAI) gene, complete cds	gi|63054405|gb|AAY28970.1|	93	310	7e-83	GIA/RGA-like gibberellin response modulator [Gossypium hirsutum]	sp|Q84TQ7|GAI_GOSHI	93	291	4e-78	DELLA protein GAI OS=Gossypium hirsutum GN=GAI PE=2 SV=1	ath:AT2G01570	72	244	3e-63	RGA1; RGA1 (REPRESSOR OF GA1-3 1); transcription factor
MGB_lrc396	804	43.28	17	17	0	123.7	0	Down	0.000115	gb|EF672634.1|	89	324	6e-85	Gossypium hirsutum fasciclin-like arabinogalactan protein 8 (FLA8) mRNA, complete cds	gi|157273650|gb|ABV27479.1|	83	257	8e-67	fasciclin-like arabinogalactan protein 8 [Gossypium hirsutum]	sp|Q9SNC3|FLA4_ARATH	65	159	2e-38	Fasciclin-like arabinogalactan protein 4 OS=Arabidopsis thaliana GN=FLA4 PE=1 SV=1	osa:4327395	62	170	8e-41	Os01g0841100; hypothetical protein
MGB_lrc397	534	39.14	27	11	16	80.1	133.1	Up	0.189315	ref|XM_002511938.1|	85	135	3e-28	Ricinus communis Oleosin, putative, mRNA	gi|255541840|ref|XP_002511984.1|	85	112	2e-23	Oleosin, putative [Ricinus communis] Oleosin, putative [Ricinus communis]						osa:4339696	78	99	1e-19	Os05g0576700; hypothetical protein
MGB_lrc398	706	40.37	32	32	0	232.9	0	Down	0	gb|GQ386947.1|	83	208	3e-50	Solanum tuberosum auxin/indole-3-acetic acid 3 (IAA3) mRNA, complete cds	gi|225453024|ref|XP_002264963.1|	83	254	5e-66	PREDICTED: hypothetical protein [Vitis vinifera] unnamed protein product [Vitis vinifera]	sp|P13089|AUX28_SOYBN	78	237	4e-62	Auxin-induced protein AUX28 OS=Glycine max GN=AUX28 PE=2 SV=1	ath:AT3G04730	68	228	2e-58	IAA16; IAA16 (indoleacetic acid-induced protein 16); transcription factor
MGB_lrc399	529	41.21	24	13	11	94.6	91.5	Down	0.935486	ref|XM_002308582.1|	86	167	7e-38	Populus trichocarpa predicted protein, mRNA	gi|255551036|ref|XP_002516566.1|	91	157	3e-37	aspartate aminotransferase, putative [Ricinus communis] aspartate aminotransferase, putative [Ricinus communis]	sp|P46644|AAT3_ARATH	86	151	2e-36	Aspartate aminotransferase, chloroplastic OS=Arabidopsis thaliana GN=ASP3 PE=1 SV=1	ath:AT5G11520	86	151	2e-35	ASP3; ASP3 (ASPARTATE AMINOTRANSFERASE 3) ; K00813 aspartate aminotransferase [EC:2.6.1.1]	|Metabolism; Amino Acid Metabolism; Alanine and aspartate metabolism[PATH:ko00252-Map:ko00252];|Metabolism; Amino Acid Metabolism; Arginine and proline metabolism[PATH:ko00330-Map:ko00330];|Metabolism; Amino Acid Metabolism; Cysteine metabolism[PATH:ko00272-Map:ko00272];|Metabolism; Amino Acid Metabolism; Glutamate metabolism[PATH:ko00251-Map:ko00251];|Metabolism; Amino Acid Metabolism; Phenylala…	SPAC10F6.13c	7e-21	Spo	E	COG1448	Aspartate/tyrosine/aromatic aminotransferase	METABOLISM	Amino acid transport and metabolism
MGB_c400	717	39.47	26	17	9	123.7	74.9	Down	0.218366	ref|XM_002512087.1|	83	103	1e-18	Ricinus communis conserved hypothetical protein, mRNA	gi|255542138|ref|XP_002512133.1|	89	84.3	1e-30	conserved hypothetical protein [Ricinus communis] conserved hypothetical protein [Ricinus communis]						ath:AT1G26640	72	79.3	2e-24	aspartate/glutamate/uridylate kinase family protein
MGB_lrc401	2664	44.86	69	42	27	305.7	224.6	Down	0.210033	gb|AF361893.4|	83	226	4e-55	Gossypium hirsutum bacterial-induced lipoxygenase (Lox1) mRNA, complete cds	gi|124365601|gb|AAK50778.4|AF361893_1	63	1073	0	bacterial-induced lipoxygenase [Gossypium hirsutum]	sp|P38415|LOXA_SOLLC	58	974	0	Lipoxygenase A OS=Solanum lycopersicum GN=LOX1.1 PE=2 SV=1	ath:AT1G55020	58	953	0	LOX1; LOX1 (Lipoxygenase 1); lipoxygenase ; K00454 lipoxygenase [EC:1.13.11.12]	|Metabolism; Lipid Metabolism; Linoleic acid metabolism[PATH:ko00591-Map:ko00591];|Metabolism; Lipid Metabolism; alpha-Linolenic acid metabolism[PATH:ko00592-Map:ko00592];|	PA1169	1e-38	---	---	---	---	---	---
MGB_c402	855	44.44	110	96	14	698.6	116.5	Down	0	ref|XM_002263727.1|	83	270	1e-68	PREDICTED: Vitis vinifera hypothetical protein LOC100247979 (LOC100247979), mRNA	gi|118486766|gb|ABK95218.1|	76	379	1e-103	unknown [Populus trichocarpa]	sp|Q60352|Y044_METJA	26	80.5	1e-14	Uncharacterized protein MJ0044 OS=Methanocaldococcus jannaschii GN=MJ0044 PE=4 SV=1	ath:AT1G26640	74	372	1e-101	aspartate/glutamate/uridylate kinase family protein		PAB0373	3e-23	Pab	R	COG1608	Predicted archaeal kinase	POORLY CHARACTERIZED	General function prediction only
MGB_lrc403	821	49.82	31	31	0	225.6	0	Down	0	gb|DQ372578.1|	87	242	2e-60	Gossypium hirsutum isolate vdrg19 GASA-like protein (GER) mRNA, complete cds	gi|112350249|gb|ABI15167.1|	86	137	1e-30	GASA-like protein [Gossypium hirsutum]	sp|Q93X17|SNAK2_SOLTU	62	89	3e-17	Snakin-2 OS=Solanum tuberosum GN=SN2 PE=1 SV=1	osa:4336089	58	97.1	9e-19	Os04g0465300; hypothetical protein
MGB_c404	974	47.64	24	24	0	174.7	0	Down	5e-06	ref|XM_002515886.1|	80	155	5e-34	Ricinus communis zinc finger protein, putative, mRNA	gi|255549762|ref|XP_002515932.1|	78	483	1e-134	zinc finger protein, putative [Ricinus communis] zinc finger protein, putative [Ricinus communis]	sp|P40602|APG_ARATH	33	166	1e-40	Anter-specific proline-rich protein APG OS=Arabidopsis thaliana GN=APG PE=2 SV=2	ath:AT3G16370	71	436	1e-121	GDSL-motif lipase/hydrolase family protein		all3634	1e-12	Nos	IR	COG3240	Phospholipase/lecithinase/hemolysin	METABOLISM	Lipid transport and metabolism
MGB_c405	783	45.72	77	18	59	131	490.9	Up	0	emb|AM697674.1|	90	141	7e-30	Platynereis dumerilii mRNA for hypothetical protein (ORF1), isolate 2	gi|255627933|gb|ACU14311.1|	84	219	7e-63	unknown [Glycine max]						ath:AT3G53990	78	197	1e-53	universal stress protein (USP) family protein
MGB_lrc406	701	37.09	21	21	0	152.8	0	Down	1.8e-05	gb|EF151310.1|	82	248	3e-62	Gossypium hirsutum polygalacturonase-inhibiting protein (PGIPL) mRNA, complete cds	gi|134035512|gb|ABO47744.1|	82	228	5e-58	polygalacturonase-inhibiting protein [Gossypium hirsutum]	sp|Q00874|DR100_ARATH	59	166	1e-40	DNA-damage-repair/toleration protein DRT100 OS=Arabidopsis thaliana GN=DRT100 PE=2 SV=2	ath:AT3G20820	64	174	3e-42	leucine-rich repeat family protein
MGB_lrc407	496	44.96	29	4	25	29.1	208	Up	2e-05	gb|BT097784.1|	83	172	1e-39	Soybean clone JCVI-FLGm-22F1 unknown mRNA	gi|225460969|ref|XP_002280080.1|	84	163	5e-39	PREDICTED: hypothetical protein isoform 2 [Vitis vinifera] PREDICTED: hypothetical protein isoform 1 [Vitis vinifera] unnamed protein product [Vitis vinifera]	sp|Q94JV4|SUI12_ARATH	79	154	2e-37	Protein translation factor SUI1 homolog 2 OS=Arabidopsis thaliana GN=At1g54290 PE=2 SV=1	ath:AT5G54940	84	154	2e-36	eukaryotic translation initiation factor SUI1, putative		YNL244c	2e-26	Sce	J	COG0023	Translation initiation factor 1 (eIF-1/SUI1) and related proteins	INFORMATION STORAGE AND PROCESSING	Translation, ribosomal structure and biogenesis
MGB_lrc408	672	44.79	29	18	11	131	91.5	Down	0.346173	ref|NM_100721.4|	84	135	3e-28	Arabidopsis thaliana unknown protein (AT1G08480) mRNA, complete cds	gi|255549625|ref|XP_002515864.1|	65	186	2e-45	conserved hypothetical protein [Ricinus communis] conserved hypothetical protein [Ricinus communis]						ath:AT1G08480	59	170	6e-41	hypothetical protein
MGB_lrc409	508	47.44	18	12	6	87.3	49.9	Down	0.257141	gb|BT049884.1|	100	87.8	5e-14	Salmo salar clone ssal-evd-547-061 Mitochondrial 28S ribosomal protein S6 putative mRNA, complete cds
MGB_lrc410	652	42.02	24	1	23	7.3	191.4	Up	1e-06	gb|BT056413.1|	100	87.7	7e-14	Salmo salar clone ssal-evd-533-239 CWC15 homolog putative mRNA, complete cds
MGB_c411	939	42.6	27	23	4	167.4	33.3	Down	0.000911	ref|XM_002263727.1|	81	135	5e-28	PREDICTED: Vitis vinifera hypothetical protein LOC100247979 (LOC100247979), mRNA	gi|225424940|ref|XP_002263763.1|	69	293	2e-77	PREDICTED: hypothetical protein [Vitis vinifera]						ath:AT1G26640	63	275	3e-72	aspartate/glutamate/uridylate kinase family protein		PAB0373	6e-14	Pab	R	COG1608	Predicted archaeal kinase	POORLY CHARACTERIZED	General function prediction only
MGB_lrc412	1462	40.36	49	35	14	254.7	116.5	Down	0.011149	ref|XM_002527361.1|	84	874	0	Ricinus communis Endosomal P24A protein precursor, putative, mRNA	gi|255572953|ref|XP_002527407.1|	81	636	1e-180	Endosomal P24A protein precursor, putative [Ricinus communis] Endosomal P24A protein precursor, putative [Ricinus communis]	sp|P58021|TM9S2_MOUSE	54	432	1e-120	Transmembrane 9 superfamily member 2 OS=Mus musculus GN=Tm9sf2 PE=2 SV=1	ath:AT3G13772	78	620	1e-176	endomembrane protein 70, putative		YDR107c	1e-78	---	---	---	---	---	---
MGB_c413	522	46.93	19	2	17	14.6	141.4	Up	0.000183	gb|DQ122189.1|	86	270	6e-69	Gossypium hirsutum 3-ketoacyl-CoA synthase mRNA, complete cds	gi|224111690|ref|XP_002315942.1|	92	193	2e-48	predicted protein [Populus trichocarpa] unknown [Populus trichocarpa] predicted protein [Populus trichocarpa]	sp|Q9XF43|KCS6_ARATH	91	189	2e-48	3-ketoacyl-CoA synthase 6 OS=Arabidopsis thaliana GN=CUT1 PE=2 SV=1	ath:AT1G68530	91	189	1e-47	CUT1; CUT1 (CUTICULAR 1); acyltransferase/ catalytic
MGB_lrc414	362	35.91	24	5	19	36.4	158.1	Up	0.00141	gb|BT049815.1|	100	82.2	2e-12	Salmo salar clone ssal-evd-556-339 C-C motif chemokine 28 precursor putative mRNA, complete cds	gi|224080626|ref|XP_002306185.1|	80	67.4	5e-10	predicted protein [Populus trichocarpa] predicted protein [Populus trichocarpa]
MGB_lrc415	1020	43.33	26	12	14	87.3	116.5	Up	0.462477	gb|AY429441.1|	84	415	1e-112	Gossypium barbadense fiber protein Fb37 mRNA, complete cds	gi|255565591|ref|XP_002523785.1|	59	196	4e-48	zinc finger protein, putative [Ricinus communis] zinc finger protein, putative [Ricinus communis]	sp|Q9ZNU9|SAP3_ARATH	53	167	9e-41	Zinc finger A20 and AN1 domain-containing stress-associated protein 3 OS=Arabidopsis thaliana GN=SAP3 PE=2 SV=1	ath:AT2G27580	53	167	8e-40	zinc finger (AN1-like) family protein
MGB_c416	653	53.6	26	19	7	138.3	58.2	Down	0.04368	gb|GQ220323.1|	96	1082	0	Vitis vinifera strain PN40024 mitochondrion, partial genome	gi|255550706|ref|XP_002516402.1|	78	71.6	5e-11	conserved hypothetical protein [Ricinus communis] conserved hypothetical protein [Ricinus communis]
MGB_c417	588	38.78	21	19	2	138.3	16.6	Down	0.000647	emb|CU223145.1|	100	83.8	9e-13	Populus EST from leave	gi|255555297|ref|XP_002518685.1|	63	92.4	2e-17	Interleukin-1 receptor-associated kinase, putative [Ricinus communis] Interleukin-1 receptor-associated kinase, putative [Ricinus communis]	sp|Q94C77|RPKL_ARATH	57	70.1	8e-12	Receptor protein kinase-like protein At4g34220 OS=Arabidopsis thaliana GN=At4g34220 PE=2 SV=1	ath:AT4G37250	59	77.4	4e-13	leucine-rich repeat family protein / protein kinase family protein
MGB_lrc418	418	37.56	24	2	22	14.6	183	Up	1e-05	gb|BT057405.1|	100	85.7	2e-13	Salmo salar clone ssal-evd-514-217 Dynein light chain 1, cytoplasmic putative mRNA, complete cds
MGB_c419	633	44.08	33	33	0	240.2	0	Down	0	ref|XM_002298472.1|	91	182	2e-42	Populus trichocarpa predicted protein, mRNA	gi|225464063|ref|XP_002269289.1|	74	144	8e-33	PREDICTED: hypothetical protein [Vitis vinifera] unnamed protein product [Vitis vinifera]						osa:4333749	64	120	4e-26	Os03g0685500; hypothetical protein
MGB_c420	621	45.57	23	22	1	160.1	8.3	Down	4.8e-05	gb|EF101897.1|	85	287	4e-74	Durio zibethinus 1-aminocyclopropane-1-carboxylic acid oxidase mRNA, complete cds						sp|Q08507|ACCO3_PETHY	75	174	3e-43	1-aminocyclopropane-1-carboxylate oxidase 3 OS=Petunia hybrida GN=ACO3 PE=3 SV=1	ath:AT1G05010	70	165	1e-39	EFE; EFE (ETHYLENE FORMING ENZYME) ; K05933 aminocyclopropanecarboxylate oxidase [EC:1.14.17.4]	|Metabolism; Amino Acid Metabolism; Methionine metabolism[PATH:ko00271-Map:ko00271];|
MGB_lrc421	637	48.35	21	19	2	138.3	16.6	Down	0.000647	gb|BT056774.1|	100	80	1e-11	Salmo salar clone ssal-evd-562-272 Cytochrome c putative mRNA, complete cds
MGB_lrc422	860	45.7	26	9	17	65.5	141.4	Up	0.055599	ref|XM_002273250.1|	84	210	8e-51	PREDICTED: Vitis vinifera hypothetical protein LOC100257720 (LOC100257720), mRNA	gi|118484114|gb|ABK93941.1|	97	197	8e-49	unknown [Populus trichocarpa] unknown [Populus trichocarpa x Populus deltoides]	sp|Q9LTF2|RS103_ARATH	86	179	2e-44	40S ribosomal protein S10-3 OS=Arabidopsis thaliana GN=RPS10C PE=2 SV=2	ath:AT5G52650	86	179	2e-43	40S ribosomal protein S10 (RPS10C) ; K02947 small subunit ribosomal protein S10e	|Genetic Information Processing; Translation; Ribosome [PATH:ko03010-Map:ko03010];|Protein Families; Genetic Information Processing; Ribosome[BR:ko03011];|	SPBP22H7.08	1e-26	Spo	J	COG5045	Ribosomal protein S10E	INFORMATION STORAGE AND PROCESSING	Translation, ribosomal structure and biogenesis
MGB_lrc423	477	35.01	20	1	19	7.3	158.1	Up	1.5e-05
MGB_lrc424	481	39.5	19	15	4	109.2	33.3	Down	0.025268	ref|XM_002273414.1|	89	103	9e-19	PREDICTED: Vitis vinifera hypothetical protein LOC100252869 (LOC100252869), mRNA											osa:4338967	76	75.9	6e-13	Os05g0452800; hypothetical protein
MGB_lrc425	447	40.94	25	23	2	167.4	16.6	Down	0.000107	gb|DQ372581.1|	100	739	0	Gossypium hirsutum ribosomal protein S7 gene, complete cds	gi|89258508|gb|ABD65464.1|	100	84.3	4e-15	ribosomal protein S7 [Gossypium hirsutum]	sp|P92557|RT07_ARATH	95	79	8e-15	Ribosomal protein S7, mitochondrial OS=Arabidopsis thaliana GN=RPS7 PE=2 SV=1	ath:ArthMp103	95	79	7e-14	rps7; ribosomal protein S7
MGB_c426	388	40.21	25	3	22	21.8	183	Up	3.4e-05	emb|FM955618.1|	100	88	3e-14	Bombus terrestris mRNA for acyl-CoA delta-9 desaturase (npve gene)
MGB_lrc427	848	43.28	31	30	1	218.3	8.3	Down	1e-06	ref|XM_002518848.1|	84	145	4e-31	Ricinus communis Stellacyanin, putative, mRNA	gi|225426627|ref|XP_002280885.1|	64	246	2e-63	PREDICTED: hypothetical protein [Vitis vinifera] hypothetical protein [Vitis vinifera]	sp|Q9SK27|ENL1_ARATH	35	90.1	1e-17	Early nodulin-like protein 1 OS=Arabidopsis thaliana GN=At2g25060 PE=1 SV=2	ath:AT1G64640	51	168	3e-40	plastocyanin-like domain-containing protein
MGB_lrc428	626	55.91	25	21	4	152.8	33.3	Down	0.002121	gb|FJ384629.1|	88	656	0	Gossypium hirsutum tonoplast intrinsic protein (TIP1;1) mRNA, complete cds	gi|227434194|gb|ACP28878.1|	97	377	1e-103	tonoplast intrinsic protein [Gossypium hirsutum]	sp|P25818|TIP11_ARATH	88	349	6e-96	Aquaporin TIP1-1 OS=Arabidopsis thaliana GN=TIP1-1 PE=1 SV=1	ath:AT2G36830	88	349	5e-95	GAMMA-TIP; GAMMA-TIP (Tonoplast intrinsic protein (TIP) gamma); water channel ; K09873 aquaporin TIP	|Protein Families; Cellular Processes and Signaling; Receptors andchannels [BR:ko04000];|	MTH103	1e-19	Mth	G	COG0580	Glycerol uptake facilitator and related permeases (Major Intrinsic Protein Family)	METABOLISM	Carbohydrate transport and metabolism
MGB_c429	667	36.73	24	13	11	94.6	91.5	Down	0.935486	emb|CU223764.1|	90	107	8e-20	Populus EST from leave
MGB_lrc430	871	45.69	40	30	10	218.3	83.2	Down	0.006036						gi|31615437|pdb|1J1F|A	33	94	2e-17	Chain A, Crystal Structure Of The Rnase Mc1 Mutant N71t In Complex With 5'-Gmp	sp|P23540|RNMC_MOMCH	31	93.2	2e-18	Ribonuclease MC OS=Momordica charantia PE=1 SV=1	ath:AT2G02990	29	86.3	2e-15	RNS1; RNS1 (RIBONUCLEASE 1); endoribonuclease
MGB_lrc431	975	43.28	38	28	10	203.8	83.2	Down	0.011947	dbj|AK329897.1|	83	91.7	7e-15	Solanum lycopersicum cDNA, clone: LEFL3160F05, HTC in root	gi|157327278|emb|CAO15071.1|	56	178	7e-43	unnamed protein product [Vitis vinifera]	sp|Q9LHJ8|SAP5_ARATH	54	172	2e-42	Zinc finger A20 and AN1 domain-containing stress-associated protein 5 OS=Arabidopsis thaliana GN=SAP5 PE=2 SV=1	ath:AT3G12630	54	172	2e-41	zinc finger (AN1-like) family protein
MGB_lrc432	872	43	39	16	23	116.4	191.4	Up	0.123091	ref|XM_002267891.1|	82	141	7e-30	PREDICTED: Vitis vinifera hypothetical protein LOC100262495 (LOC100262495), partial mRNA	gi|15234529|ref|NP_193889.1|	76	289	3e-76	oxidoreductase, zinc-binding dehydrogenase family protein [Arabidopsis thaliana] AT4g21580/F18E5_200 [Arabidopsis thaliana] putative NADPH quinone oxidoreductase [Arabidopsis thaliana] putative NADPH quinone oxidoreductase [Arabidopsis thaliana] putative NADPH quinone oxidoreductase [Arabidopsis thaliana] putative NADPH quinone oxidoreductase [Arabidopsis thaliana] AT4g21580/F18E5_200 [Arabidopsi…	sp|Q53FA7|QORX_HUMAN	39	131	4e-30	Putative quinone oxidoreductase OS=Homo sapiens GN=TP53I3 PE=1 SV=2	ath:AT4G21580	76	289	1e-76	oxidoreductase, zinc-binding dehydrogenase family protein		AGc1508	2e-49	Atu	CR	COG0604	NADPH:quinone reductase and related Zn-dependent oxidoreductases	METABOLISM	Energy production and conversion
MGB_lrc433	1160	45.43	23	3	20	21.8	166.4	Up	0.000107	ref|XM_002329117.1|	83	367	6e-98	Populus trichocarpa predicted protein, mRNA	gi|118488904|gb|ABK96261.1|	66	391	1e-119	unknown [Populus trichocarpa x Populus deltoides]						ath:AT1G52870	59	360	1e-110	peroxisomal membrane protein-related
MGB_lrc434	554	27.8	27	27	0	196.5	0	Down	1e-06	gb|DQ826273.1|	91	212	1e-51	Hibiscus macrophyllus trnV-ndhC intergenic spacer, partial sequence; chloroplast
MGB_lrc435	660	40.91	20	10	10	72.8	83.2	Up	0.764454	gb|DQ306835.1|	86	137	6e-29	Hevea brasiliensis isolate SSH106 mRNA sequence
MGB_lrc436	1365	43.3	32	26	6	189.2	49.9	Down	0.001553	ref|XM_002322849.1|	86	804	0	Populus trichocarpa predicted protein, mRNA	gi|224138722|ref|XP_002322885.1|	90	613	1e-178	predicted protein [Populus trichocarpa] predicted protein [Populus trichocarpa]	sp|Q945K7|IDH5_ARATH	86	592	1e-173	Isocitrate dehydrogenase [NAD] catalytic subunit 5, mitochondrial OS=Arabidopsis thaliana GN=IDH5 PE=1 SV=1	ath:AT5G03290	86	592	1e-172	isocitrate dehydrogenase, putative / NAD+ isocitrate dehydrogenase, putative ; K00030 isocitrate dehydrogenase (NAD+) [EC:1.1.1.41]	|Metabolism; Carbohydrate Metabolism; Citrate cycle (TCA cycle)[PATH:ko00020-Map:ko00020];|	SPBC902.05c	1e-100	Spo	CE	COG0473	Isocitrate/isopropylmalate dehydrogenase	METABOLISM	Energy production and conversion
MGB_lrc437	1021	50.44	31	31	0	225.6	0	Down	0	gb|EF672639.1|	86	567	1e-158	Gossypium hirsutum fasciclin-like arabinogalactan protein 13 (FLA13) mRNA, complete cds	gi|157273660|gb|ABV27484.1|	63	318	6e-85	fasciclin-like arabinogalactan protein 13 [Gossypium hirsutum]	sp|O22126|FLA8_ARATH	72	273	2e-72	Fasciclin-like arabinogalactan protein 8 OS=Arabidopsis thaliana GN=FLA8 PE=1 SV=1	ath:AT2G45470	72	273	1e-71	FLA8; FLA8 (Arabinogalactan protein 8)
MGB_lrc438	504	45.24	20	3	17	21.8	141.4	Up	0.000588	ref|XM_002273496.1|	83	139	2e-29	PREDICTED: Vitis vinifera hypothetical protein LOC100249520 (LOC100249520), mRNA	gi|5230728|gb|AAD40979.1|AF089851_1	84	163	5e-39	peroxisomal copper-containing amine oxidase [Glycine max]	sp|Q07123|AMO2_ARTS1	48	89.7	7e-18	Copper methylamine oxidase OS=Arthrobacter sp. (strain P1) GN=maoII PE=1 SV=1	osa:4336153	76	147	3e-34	Os04g0476100; hypothetical protein ; K00276 primary-amine oxidase [EC:1.4.3.21]	|Metabolism; Amino Acid Metabolism; Glycine, serine and threoninemetabolism [PATH:ko00260-Map:ko00260];|Metabolism; Amino Acid Metabolism; Phenylalanine metabolism[PATH:ko00360-Map:ko00360];|Metabolism; Amino Acid Metabolism; Tyrosine metabolism[PATH:ko00350-Map:ko00350];|Metabolism; Biosynthesis of Secondary Metabolites; Alkaloidbiosynthesis II [PATH:ko00960-Map:ko00960];|Metabolism; Metabolism …	alr3431	4e-16	Nos	Q	COG3733	Cu2+-containing amine oxidase	METABOLISM	Secondary metabolites biosynthesis, transport and catabolism
MGB_lrc439	795	41.26	32	23	9	167.4	74.9	Down	0.035592	ref|XM_002520622.1|	84	129	2e-26	Ricinus communis nucleic acid binding protein, putative, mRNA	gi|225436765|ref|XP_002267320.1|	68	111	1e-28	PREDICTED: hypothetical protein isoform 1 [Vitis vinifera]	sp|Q84W91|ZFNL1_ARATH	80	97.4	5e-22	Zinc finger CCCH domain-containing protein ZFN-like 1 OS=Arabidopsis thaliana GN=At2g47850 PE=2 SV=2	ath:AT2G47850	80	97.4	4e-21	zinc finger (CCCH-type) family protein
MGB_c440	654	50	30	29	1	211	8.3	Down	2e-06	gb|EU830653.1|	81	208	3e-50	Linum usitatissimum clone LU0027G11 mRNA sequence	gi|224074251|ref|XP_002304321.1|	83	179	2e-43	predicted protein [Populus trichocarpa] unknown [Populus trichocarpa] predicted protein [Populus trichocarpa]	sp|P51414|RL261_ARATH	77	169	1e-41	60S ribosomal protein L26-1 OS=Arabidopsis thaliana GN=RPL26A PE=2 SV=2	ath:AT3G49910	77	169	1e-40	60S ribosomal protein L26 (RPL26A) ; K02898 large subunit ribosomal protein L26e	|Genetic Information Processing; Translation; Ribosome [PATH:ko03010-Map:ko03010];|Protein Families; Genetic Information Processing; Ribosome[BR:ko03011];|	SPBC29B5.03c	2e-28	Spo	J	COG0198	Ribosomal protein L24	INFORMATION STORAGE AND PROCESSING	Translation, ribosomal structure and biogenesis
MGB_lrc441	687	50.22	21	3	18	21.8	149.8	Up	0.000334	ref|XM_002326001.1|	80	137	9e-29	Populus trichocarpa predicted protein, mRNA	gi|224083508|ref|XP_002307055.1|	79	249	1e-64	predicted protein [Populus trichocarpa] predicted protein [Populus trichocarpa]	sp|O49675|CCD4_ARATH	74	236	8e-62	Probable carotenoid cleavage dioxygenase 4, chloroplastic OS=Arabidopsis thaliana GN=CCD4 PE=1 SV=1	ath:AT4G19170	74	236	7e-61	NCED4; NCED4 (NINE-CIS-EPOXYCAROTENOID DIOXYGENASE 4)		all1106	1e-13	Nos	Q	COG3670	Lignostilbene-alpha,beta-dioxygenase and related enzymes	METABOLISM	Secondary metabolites biosynthesis, transport and catabolism
MGB_lrc442	602	44.35	11	11	0	80.1	0	Down	0.001923	ref|XM_002308024.1|	81	137	8e-29	Populus trichocarpa predicted protein, mRNA	gi|224087088|ref|XP_002308060.1|	64	122	2e-26	predicted protein [Populus trichocarpa] unknown [Populus trichocarpa] predicted protein [Populus trichocarpa]	sp|Q00451|PRF1_SOLLC	41	79	2e-14	36.4 kDa proline-rich protein OS=Solanum lycopersicum GN=TPRP-F1 PE=2 SV=1	osa:4341639	54	108	1e-22	Os06g0643500; hypothetical protein
MGB_lrc443	631	47.23	17	16	1	116.4	8.3	Down	0.000752	ref|XM_002306151.1|	85	288	2e-74	Populus trichocarpa aquaporin, MIP family, PIP subfamily, mRNA	gi|238814676|gb|ACR56614.1|	92	236	5e-62	plasma intrinsic protein 2;4 [Juglans regia]	sp|Q9ZVX8|PIP28_ARATH	94	234	2e-62	Probable aquaporin PIP2-8 OS=Arabidopsis thaliana GN=PIP2-8 PE=2 SV=1	ath:AT2G16850	94	234	2e-61	PIP2;8/PIP3B; PIP2;8/PIP3B (plasma membrane intrinsic protein 2;8); water channel ; K09872 aquaporin PIP	|Protein Families; Cellular Processes and Signaling; Receptors andchannels [BR:ko04000];|	YLL053c	3e-13	Sce	G	COG0580	Glycerol uptake facilitator and related permeases (Major Intrinsic Protein Family)	METABOLISM	Carbohydrate transport and metabolism
MGB_lrc444	807	45.97	29	29	0	211	0	Down	0	gb|EF148691.1|	83	76.9	2e-10	Populus trichocarpa x Populus deltoides clone WS0136_G22 unknown mRNA	gi|255566853|ref|XP_002524410.1|	70	270	1e-70	Plastid-lipid-associated protein, chloroplast precursor, putative [Ricinus communis] Plastid-lipid-associated protein, chloroplast precursor, putative [Ricinus communis]	sp|P80471|LIPC_SOLTU	68	267	4e-71	Light-induced protein, chloroplastic OS=Solanum tuberosum PE=1 SV=2	osa:4346460	66	258	2e-67	Os09g0133600; hypothetical protein		alr4318	7e-12	---	---	---	---	---	---
MGB_lrc445	964	40.35	26	20	6	145.6	49.9	Down	0.01594	ref|XM_002328226.1|	83	440	1e-120	Populus trichocarpa predicted protein, mRNA	gi|255575724|ref|XP_002528761.1|	86	390	1e-106	isocitrate dehydrogenase, putative [Ricinus communis] isocitrate dehydrogenase, putative [Ricinus communis]	sp|Q8LFC0|IDH1_ARATH	83	374	1e-103	Isocitrate dehydrogenase [NAD] regulatory subunit 1, mitochondrial OS=Arabidopsis thaliana GN=IDH1 PE=1 SV=2	osa:4329858	84	381	1e-104	Os02g0595500; hypothetical protein ; K00030 isocitrate dehydrogenase (NAD+) [EC:1.1.1.41]	|Metabolism; Carbohydrate Metabolism; Citrate cycle (TCA cycle)[PATH:ko00020-Map:ko00020];|	SPAC11G7.03	2e-54	Spo	CE	COG0473	Isocitrate/isopropylmalate dehydrogenase	METABOLISM	Energy production and conversion
MGB_lrc446	516	37.6	22	0	22	0	183	Up	1e-06	dbj|AP004484.1|	92	85.7	2e-13	Lotus japonicus genomic DNA, chromosome 1, clone: LjT06I17, TM0017, complete sequence	gi|118482189|gb|ABK93023.1|	69	86.3	1e-15	unknown [Populus trichocarpa]
MGB_c447	348	35.34	24	15	9	109.2	74.9	Down	0.368488	gb|BC092447.1|	100	79.9	8e-12	Homo sapiens cDNA clone IMAGE:30721737						sp|P53537|PHSH_VICFA	76	68.6	9e-12	Alpha-glucan phosphorylase, H isozyme OS=Vicia faba PE=2 SV=1
MGB_c448	1474	53.12	100	6	94	43.7	782.1	Up	0	gb|AF194001.1|	98	2276	0	Crossosoma bigelovii small subunit ribosomal RNA (mtSSU) gene, partial sequence; mitochondrial gene for mitochondrial product	gi|94502665|ref|YP_588403.1|	85	166	6e-39	hypothetical protein ZeamMp158 [Zea mays subsp. mays] hypothetical protein [Zea mays]						osa:4352375	69	106	4e-21	Os12g0525300; hypothetical protein
MGB_lrc449	670	50.9	34	33	1	240.2	8.3	Down	0	gb|BT069677.1|	82	65.9	3e-07	Zea mays full-length cDNA clone ZM_BFb0213D20 mRNA, complete cds	gi|255582022|ref|XP_002531808.1|	66	199	2e-49	conserved hypothetical protein [Ricinus communis] conserved hypothetical protein [Ricinus communis]						ath:AT3G08640	61	181	3e-44	alphavirus core protein family
MGB_c450	1179	40.29	32	22	10	160.1	83.2	Down	0.080605	ref|XM_002519777.1|	83	577	1e-161	Ricinus communis acetylornithine deacetylase, putative, mRNA	gi|255557587|ref|XP_002519823.1|	87	530	1e-155	acetylornithine deacetylase, putative [Ricinus communis] acetylornithine deacetylase, putative [Ricinus communis]	sp|P54638|ARGE_DICDI	48	282	3e-81	Acetylornithine deacetylase OS=Dictyostelium discoideum GN=argE PE=1 SV=2	ath:AT4G17830	80	494	1e-145	peptidase M20/M25/M40 family protein ; K01438 acetylornithine deacetylase [EC:3.5.1.16]	|Metabolism; Amino Acid Metabolism; Urea cycle and metabolism ofamino groups [PATH:ko00220-Map:ko00220];|
MGB_lrc451	524	39.5	22	6	16	43.7	133.1	Up	0.01424	gb|BT057814.1|	100	77.8	5e-11	Salmo salar clone ssal-evd-541-186 60S acidic ribosomal protein P1 putative mRNA, complete cds	gi|255579689|ref|XP_002530684.1|	54	94.7	3e-18	conserved hypothetical protein [Ricinus communis] conserved hypothetical protein [Ricinus communis]						osa:4329667	47	82	1e-14	Os02g0556700; hypothetical protein
MGB_lrc452	697	46.34	27	4	23	29.1	191.4	Up	6e-05	gb|GQ220325.1|	95	600	1e-168	Vitis vinifera strain PN40024 mitochondrion, partial genome	gi|57013909|ref|YP_173382.1|	94	73.9	1e-11	hypothetical protein NitaMp036 [Nicotiana tabacum] hypothetical protein [Nicotiana tabacum]
MGB_lrc453	353	33.99	26	18	8	131	66.6	Down	0.104373	gb|AF038045.1|AF038045	93	89.7	9e-15	Gossypium hirsutum 3-hydroxy-3-methylglutaryl-coenzyme A reductase 1 (hmg1) gene, complete cds
MGB_lrc454	496	43.75	26	6	20	43.7	166.4	Up	0.001978	gb|BT057814.1|	100	77.9	5e-11	Salmo salar clone ssal-evd-541-186 60S acidic ribosomal protein P1 putative mRNA, complete cds	gi|129771233|gb|ABO31372.1|	85	52	9e-06	sucrose transporter 1 [Gossypium hirsutum]
MGB_c455	400	37.75	27	22	5	160.1	41.6	Down	0.003379	gb|DQ116441.1|	94	155	2e-34	Gossypium hirsutum ubiquitin extension protein (UBQ7) mRNA, complete cds	gi|126038342|gb|ABN72579.1|	97	79.3	1e-13	ubiquitin extension protein [Hevea brasiliensis]	sp|P62981|RS27A_SOLTU	94	77.4	2e-14	40S ribosomal protein S27a OS=Solanum tuberosum GN=UBI3 PE=3 SV=1	ppp:PHYPADRAFT_168664	88	73.6	3e-12	hypothetical protein; K02977 small subunit ribosomal protein S27Ae	|Genetic Information Processing; Translation; Ribosome [PATH:ko03010-Map:ko03010];|Protein Families; Genetic Information Processing; Ribosome[BR:ko03011];|
MGB_lrc456	357	40.34	31	24	7	174.7	58.2	Down	0.007204	emb|AM901605.1|	93	69.9	9e-09	Fragaria vesca subsp. vesca microsatellite DNA, clone fvp2b10
MGB_lrc457	748	47.33	37	30	7	218.3	58.2	Down	0.000719	gb|EF079900.1|	89	609	1e-171	Gossypium hirsutum PIP1 protein (PIP1;1) mRNA, complete cds	gi|118132686|gb|ABK60194.1|	92	352	3e-95	PIP1 protein [Gossypium hirsutum]	sp|Q06611|PIP12_ARATH	86	332	2e-90	Aquaporin PIP1-2 OS=Arabidopsis thaliana GN=PIP1-2 PE=1 SV=1	ath:AT3G61430	87	330	3e-89	PIP1A; PIP1A (PLASMA MEMBRANE INTRINSIC PROTEIN 1A) ; K09872 aquaporin PIP	|Protein Families; Cellular Processes and Signaling; Receptors andchannels [BR:ko04000];|	BMEI0070	7e-21	Bme	G	COG0580	Glycerol uptake facilitator and related permeases (Major Intrinsic Protein Family)	METABOLISM	Carbohydrate transport and metabolism
MGB_c458	1341	44.07	31	25	6	181.9	49.9	Down	0.002309	dbj|BA000042.1|	94	246	2e-61	Nicotiana tabacum mitochondrial DNA, complete genome
MGB_lrc459	1386	52.24	36	29	7	211	58.2	Down	0.001064	gb|EU849490.1|	97	2371	0	Gonystylus bancanus chloroplast, partial genome	gi|78033430|emb|CAJ30045.1|	45	82.8	5e-33	conserved hypothetical protein [Magnetospirillum gryphiswaldense]						bmj:BMULJ_05093	48	88.2	9e-16	hypothetical protein
MGB_c460	553	48.82	17	8	9	58.2	74.9	Up	0.603526	emb|X92646.1|	89	93.7	1e-15	H.annuus mRNA for homologous early light induced protein	gi|224102115|ref|XP_002312552.1|	77	177	6e-43	early light-inducible protein [Populus trichocarpa] early light-inducible protein [Populus trichocarpa]	sp|P11432|ELI_PEA	69	159	6e-39	Early light-induced protein, chloroplastic OS=Pisum sativum PE=2 SV=1	ath:AT3G22840	75	171	2e-41	ELIP1; ELIP1 (EARLY LIGHT-INDUCABLE PROTEIN); chlorophyll binding
MGB_lrc461	758	46.04	20	4	16	29.1	133.1	Up	0.002799	emb|CU351194.1|	93	64	1e-06	Aphanomyces euteiches cDNA	gi|125535004|gb|EAY81552.1|	53	132	5e-29	hypothetical protein OsI_36718 [Oryza sativa Indica Group] hypothetical protein OsJ_34486 [Oryza sativa Japonica Group]	sp|P02877|HEVE_HEVBR	45	115	2e-25	Pro-hevein OS=Hevea brasiliensis GN=HEV1 PE=1 SV=2	osa:4350822	53	132	2e-29	Os11g0592100; hypothetical protein
MGB_c462	526	43.35	18	4	14	29.1	116.5	Up	0.008129	gb|AY117059.1|	91	468	1e-128	Gossypioides kirkii putative polyubiquitin gene, partial cds	gi|225461088|ref|XP_002282119.1|	100	192	7e-51	PREDICTED: similar to polyubiquitin [Vitis vinifera]	sp|P69326|UBIQ_WHEAT	100	135	9e-32	Ubiquitin OS=Triticum aestivum PE=3 SV=1	osa:4341860	100	192	4e-51	Os06g0681400; hypothetical protein		SPBC337.08c	2e-51	Spo	O	COG5272	Ubiquitin	CELLULAR PROCESSES AND SIGNALING	Posttranslational modification, protein turnover, chaperones
MGB_lrc463	633	45.02	20	17	3	123.7	25	Down	0.00454	ref|XM_002301406.1|	86	343	6e-91	Populus trichocarpa predicted protein, mRNA						sp|Q1XDM0|ODPA_PORYE	50	101	3e-21	Pyruvate dehydrogenase E1 component subunit alpha OS=Porphyra yezoensis GN=pdhA PE=3 SV=1	ath:AT1G01090	81	202	7e-51	PDH-E1_ALPHA; PDH-E1 ALPHA (PYRUVATE DEHYDROGENASE E1 ALPHA); pyruvate dehydrogenase (acetyl-transferring) ; K00161 pyruvate dehydrogenase E1 component subunit alpha [EC:1.2.4.1]	|Metabolism; Amino Acid Metabolism; Valine, leucine and isoleucinebiosynthesis [PATH:ko00290-Map:ko00290];|Metabolism; Carbohydrate Metabolism; Butanoate metabolism[PATH:ko00650-Map:ko00650];|Metabolism; Carbohydrate Metabolism; Citrate cycle (TCA cycle)[PATH:ko00020-Map:ko00020];|Metabolism; Carbohydrate Metabolism; Glycolysis / Gluconeogenesis[PATH:ko00010-Map:ko00010];|Metabolism; Carbohydrate…	alr2708	2e-24	Nos	C	COG1071	Pyruvate/2-oxoglutarate dehydrogenase complex, dehydrogenase (E1) component, eukaryotic type, alpha subunit	METABOLISM	Energy production and conversion
MGB_lrc464	526	39.92	21	9	12	65.5	99.8	Up	0.335455	ref|XM_002518845.1|	84	155	3e-34	Ricinus communis fad NAD binding oxidoreductases, putative, mRNA	gi|255630379|gb|ACU15546.1|	85	150	5e-35	unknown [Glycine max]	sp|Q9T096|YIPL6_ARATH	80	133	4e-31	Protein yippee-like At4g27745 OS=Arabidopsis thaliana GN=At4g27745 PE=3 SV=2	osa:4352226	89	147	3e-34	Os12g0484700; hypothetical protein		YBL049w	7e-12	---	---	---	---	---	---
MGB_c465	601	43.76	20	16	4	116.4	33.3	Down	0.016859	emb|X69319.1|	93	605	1e-169	R.sativus L. mitochondrial atp9 gene for F0-F1 ATPase proteolipid						sp|P60112|ATP9_ARATH	72	82.8	1e-15	ATP synthase subunit 9, mitochondrial OS=Arabidopsis thaliana GN=ATP9 PE=2 SV=2	ath:ArthMp094	68	78.6	2e-13	atp9; ATPase subunit 9 ; K02128 F-type H+-transporting ATPase subunit c [EC:3.6.3.14]	|Human Diseases; Neurodegenerative Diseases; Alzheimer's disease[PATH:ko05010-Map:ko05010];|Human Diseases; Neurodegenerative Diseases; Huntington's disease[PATH:ko05016-Map:ko05016];|Human Diseases; Neurodegenerative Diseases; Parkinson's disease[PATH:ko05012-Map:ko05012];|Metabolism; Energy Metabolism; Oxidative phosphorylation[PATH:ko00190-Map:ko00190];|
MGB_lrc466	1048	41.98	25	3	22	21.8	183	Up	3.4e-05	ref|XM_002273508.1|	84	361	4e-96	PREDICTED: Vitis vinifera hypothetical protein LOC100267827, transcript variant 1 (LOC100267827), mRNA						sp|O80845|PX11D_ARATH	86	390	1e-108	Peroxisomal membrane protein 11D OS=Arabidopsis thaliana GN=PEX11D PE=1 SV=2	ath:AT2G45740	86	390	1e-107	PEX11D; PEX11D
MGB_lrc467	768	45.44	30	23	7	167.4	58.2	Down	0.01044	gb|DQ006269.1|	86	408	1e-110	Gossypium hirsutum GIA/RGA-like gibberellin response modulator (GAI) gene, complete cds						sp|Q84TQ7|GAI_GOSHI	90	188	8e-71	DELLA protein GAI OS=Gossypium hirsutum GN=GAI PE=2 SV=1	ath:AT2G01570	71	149	4e-57	RGA1; RGA1 (REPRESSOR OF GA1-3 1); transcription factor
MGB_lrc468	1856	47.25	48	47	1	342	8.3	Down	0	ref|XM_002522760.1|	84	998	0	Ricinus communis serine hydroxymethyltransferase, putative, mRNA	gi|255563608|ref|XP_002522806.1|	91	882	0	serine hydroxymethyltransferase, putative [Ricinus communis] serine hydroxymethyltransferase, putative [Ricinus communis]	sp|Q54EW1|GLYC2_DICDI	60	581	1e-165	Serine hydroxymethyltransferase 2 OS=Dictyostelium discoideum GN=shmt2 PE=3 SV=1	ath:AT4G13930	88	859	0	SHM4; SHM4 (SERINE HYDROXYMETHYLTRANSFERASE 4); glycine hydroxymethyltransferase ; K00600 glycine hydroxymethyltransferase [EC:2.1.2.1]	|Metabolism; Amino Acid Metabolism; Glycine, serine and threoninemetabolism [PATH:ko00260-Map:ko00260];|Metabolism; Energy Metabolism; Methane metabolism [PATH:ko00680-Map:ko00680];|Metabolism; Metabolism of Cofactors and Vitamins; One carbon pool byfolate [PATH:ko00670-Map:ko00670];|Metabolism; Metabolism of Other Amino Acids; Cyanoamino acidmetabolism [PATH:ko00460-Map:ko00460];|	SPAC18G6.04c	1e-139	Spo	E	COG0112	Glycine/serine hydroxymethyltransferase	METABOLISM	Amino acid transport and metabolism
MGB_lrc469	1137	50.84	28	24	4	174.7	33.3	Down	0.000595	dbj|AB185328.1|	100	81.8	8e-12	Mizuhopecten yessoensis SP-S mRNA for scallop shell matrix protein, complete cds	gi|15237783|ref|NP_197744.1|	61	379	1e-103	AtCXE18 (Arabidopsis thaliana carboxyesterase 18); carboxylesterase unnamed protein product [Arabidopsis thaliana] hypothetical protein [Arabidopsis thaliana] At5g23530 [Arabidopsis thaliana]	sp|Q940G6|GI1L3_ARATH	36	185	5e-46	Probable gibberellin receptor GID1L3 OS=Arabidopsis thaliana GN=GID1L3 PE=2 SV=1	ath:AT5G23530	61	379	1e-103	ATCXE18; ATCXE18 (ARABIDOPSIS THALIANA CARBOXYESTERASE 18); carboxylesterase		SMc01650	8e-21	Sme	I	COG0657	Esterase/lipase	METABOLISM	Lipid transport and metabolism
MGB_lrc470	712	40.87	31	18	13	131	108.2	Down	0.598165	ref|XM_002319585.1|	85	310	9e-81	Populus trichocarpa predicted protein, mRNA	gi|224110294|ref|XP_002315474.1|	77	213	1e-68	predicted protein [Populus trichocarpa] unknown [Populus trichocarpa] predicted protein [Populus trichocarpa]	sp|O34598|GUAD_BACSU	55	96.7	1e-19	Guanine deaminase OS=Bacillus subtilis GN=guaD PE=1 SV=1	osa:4342824	77	216	5e-66	Os07g0245100; hypothetical protein		MA3407	3e-20	Mac	FJ	COG0590	Cytosine/adenosine deaminases	METABOLISM	Nucleotide transport and metabolism
MGB_c471	694	51.87	22	21	1	152.8	8.3	Down	7.5e-05	ref|XM_002511916.1|	82	79.8	2e-11	Ricinus communis Aspartic proteinase nepenthesin-1 precursor, putative, mRNA	gi|224126221|ref|XP_002329620.1|	73	277	6e-73	predicted protein [Populus trichocarpa] predicted protein [Populus trichocarpa]	sp|Q766C3|NEP1_NEPGR	36	115	3e-25	Aspartic proteinase nepenthesin-1 OS=Nepenthes gracilis GN=nep1 PE=1 SV=1	ath:AT3G18490	68	256	7e-67	aspartyl protease family protein
MGB_lrc472	791	46.4	23	3	20	21.8	166.4	Up	0.000107	ref|XM_002299642.1|	90	101	5e-18	Populus trichocarpa predicted protein, mRNA	gi|255565552|ref|XP_002523766.1|	40	67	2e-09	dc50, putative [Ricinus communis] dc50, putative [Ricinus communis]
MGB_lrc473	606	39.6	22	15	7	109.2	58.2	Down	0.162944	ref|XM_002301206.1|	82	103	1e-18	Populus trichocarpa predicted protein, mRNA	gi|255571071|ref|XP_002526486.1|	60	97.8	6e-19	1-phosphatidylinositol-4-phosphate 5-kinase, putative [Ricinus communis] 1-phosphatidylinositol-4-phosphate 5-kinase, putative [Ricinus communis]
MGB_lrc474	757	46.1	26	26	0	189.2	0	Down	2e-06	gb|BT053451.1|	85	87.7	8e-14	Medicago truncatula clone MTYFP_FQ_FR_FS1G-O-3 unknown mRNA	gi|8745402|gb|AAF78903.1|AF248055_1	89	144	7e-33	proline-rich protein [Glycine max] unknown [Glycine max]	sp|P14009|14KD_DAUCA	65	110	1e-23	14 kDa proline-rich protein DC2.15 OS=Daucus carota PE=2 SV=1	ath:AT2G45180	73	124	6e-27	protease inhibitor/seed storage/lipid transfer protein (LTP) family protein
MGB_lrc475	633	47.71	15	12	3	87.3	25	Down	0.038492	gb|DQ402075.1|	88	470	1e-129	Gossypium hirsutum aquaporin 1 (AQP1) mRNA, complete cds	gi|89212808|gb|ABD63904.1|	96	284	5e-75	aquaporin 1 [Gossypium hirsutum]	sp|Q08733|PIP13_ARATH	90	266	6e-71	Aquaporin PIP1-3 OS=Arabidopsis thaliana GN=PIP1-3 PE=1 SV=1	ath:AT1G01620	90	266	5e-70	PIP1C; PIP1C (PLASMA MEMBRANE INTRINSIC PROTEIN 1;3); water channel ; K09872 aquaporin PIP	|Protein Families; Cellular Processes and Signaling; Receptors andchannels [BR:ko04000];|	YLL053c	5e-15	Sce	G	COG0580	Glycerol uptake facilitator and related permeases (Major Intrinsic Protein Family)	METABOLISM	Carbohydrate transport and metabolism
MGB_lrc476	1164	45.96	40	30	10	218.3	83.2	Down	0.006036	ref|XM_002277248.1|	81	177	1e-40	PREDICTED: Vitis vinifera hypothetical protein LOC100250274 (LOC100250274), mRNA	gi|84468444|dbj|BAE71305.1|	75	432	1e-119	putative DNA-damage-repair/toleration protein DRT102 [Trifolium pratense]	sp|Q05212|DR102_ARATH	67	395	1e-109	DNA-damage-repair/toleration protein DRT102 OS=Arabidopsis thaliana GN=DRT102 PE=2 SV=2	ath:AT3G04880	67	395	1e-108	DRT102; DRT102 (DNA-DAMAGE-REPAIR/TOLERATION 2)		TM1080	4e-13	Tma	G	COG0698	Ribose 5-phosphate isomerase RpiB	METABOLISM	Carbohydrate transport and metabolism
MGB_c477	660	45.76	32	29	3	211	25	Down	2.4e-05	ref|XM_002528547.1|	84	244	4e-61	Ricinus communis fructose-bisphosphate aldolase, putative, mRNA	gi|255575381|ref|XP_002528593.1|	93	218	5e-55	fructose-bisphosphate aldolase, putative [Ricinus communis] fructose-bisphosphate aldolase, putative [Ricinus communis]	sp|P17784|ALF_ORYSJ	86	208	2e-53	Fructose-bisphosphate aldolase cytoplasmic isozyme OS=Oryza sativa subsp. japonica GN=FBA PE=1 SV=2	ath:AT3G52930	89	213	8e-54	fructose-bisphosphate aldolase, putative ; K01623 fructose-bisphosphate aldolase, class I [EC:4.1.2.13]	|Metabolism; Carbohydrate Metabolism; Fructose and mannose metabolism[PATH:ko00051-Map:ko00051];|Metabolism; Carbohydrate Metabolism; Glycolysis / Gluconeogenesis[PATH:ko00010-Map:ko00010];|Metabolism; Carbohydrate Metabolism; Pentose phosphate pathway[PATH:ko00030-Map:ko00030];|Metabolism; Energy Metabolism; Carbon fixation in photosyntheticorganisms [PATH:ko00710-Map:ko00710];|	SMc03983	7e-22	Sme	G	COG3588	Fructose-1,6-bisphosphate aldolase	METABOLISM	Carbohydrate transport and metabolism
MGB_lrc478	667	51.87	16	7	9	50.9	74.9	Up	0.441812	ref|XM_002306864.1|	82	202	2e-48	Populus trichocarpa predicted protein, mRNA	gi|255538808|ref|XP_002510469.1|	79	342	2e-92	cysteine protease, putative [Ricinus communis] cysteine protease, putative [Ricinus communis]	sp|P43296|RD19A_ARATH	72	322	1e-87	Cysteine proteinase RD19a OS=Arabidopsis thaliana GN=RD19A PE=2 SV=1	ath:AT4G39090	72	322	9e-87	RD19; RD19 (RESPONSIVE TO DEHYDRATION 19); cysteine-type peptidase		AF1946_2	1e-15	Afu	O	COG4870	Cysteine protease	CELLULAR PROCESSES AND SIGNALING	Posttranslational modification, protein turnover, chaperones
MGB_lrc479	825	42.79	43	28	15	203.8	124.8	Down	0.12169	ref|XM_002521997.1|	83	236	2e-58	Ricinus communis phosphate abc transporter, putative, mRNA	gi|255562070|ref|XP_002522043.1|	89	244	2e-71	phosphate abc transporter, putative [Ricinus communis] phosphate abc transporter, putative [Ricinus communis]	sp|Q9C9W0|NAP3_ARATH	85	238	3e-71	Non-intrinsic ABC protein 3 OS=Arabidopsis thaliana GN=NAP3 PE=2 SV=1	ath:AT1G67940	85	238	3e-70	ATNAP3; ATNAP3 (Arabidopsis thaliana non-intrinsic ABC protein 3)		BB0218	2e-22	Bbu	P	COG1117	ABC-type phosphate transport system, ATPase component	METABOLISM	Inorganic ion transport and metabolism
MGB_lrc480	1463	44.98	45	44	1	320.2	8.3	Down	0	gb|DQ355030.1|	90	405	1e-109	Gossypium hirsutum putative retinoblastoma binding protein gene, complete cds	gi|85725391|gb|ABC79303.1|	91	524	0	putative retinoblastoma binding protein [Gossypium hirsutum]	sp|O22469|MSI3_ARATH	75	456	0	WD-40 repeat-containing protein MSI3 OS=Arabidopsis thaliana GN=MSI3 PE=1 SV=2	ath:AT4G35050	75	456	0	MSI3; MSI3 (NUCLEOSOME/CHROMATIN ASSEMBLY FACTOR GROUP C 3); protein binding ; K10752 histone-binding protein RBBP4	|Protein Families; Genetic Information Processing; Chromosome[BR:ko03036];|	SPCC1672.10	2e-87	Spo	R	COG2319	FOG: WD40 repeat	POORLY CHARACTERIZED	General function prediction only
MGB_c481	827	45.47	27	1	26	7.3	216.3	Up	0	ref|XM_002521058.1|	87	83.8	1e-12	Ricinus communis protein with unknown function, mRNA	gi|157353591|emb|CAO46108.1|	58	141	1e-64	unnamed protein product [Vitis vinifera]	sp|Q6GLM5|F152B_XENLA	40	68.2	5e-11	UPF0326 protein FAM152B OS=Xenopus laevis GN=fam152b PE=2 SV=1	ath:AT3G07090	52	119	7e-55	hypothetical protein
MGB_c482	445	41.8	21	3	18	21.8	149.8	Up	0.000334	ref|XM_002285260.1|	83	84	6e-13	PREDICTED: Vitis vinifera hypothetical protein LOC100263849 (LOC100263849), mRNA	gi|225435367|ref|XP_002285296.1|	79	155	1e-36	PREDICTED: hypothetical protein [Vitis vinifera]	sp|P84527|KIWEL_ACTDE	77	152	6e-37	Kiwellin OS=Actinidia deliciosa PE=1 SV=1	osa:4335579	67	122	7e-27	Os04g0364800; hypothetical protein
MGB_lrc483	578	45.16	32	1	31	7.3	257.9	Up	0	gb|BT057814.1|	100	77.9	6e-11	Salmo salar clone ssal-evd-541-186 60S acidic ribosomal protein P1 putative mRNA, complete cds	gi|224115546|ref|XP_002317061.1|	52	114	4e-24	predicted protein [Populus trichocarpa] unknown [Populus trichocarpa x Populus deltoides] predicted protein [Populus trichocarpa]						ath:AT1G16500	43	89.4	9e-17	hypothetical protein
MGB_lrc484	894	43.4	33	24	9	174.7	74.9	Down	0.025596	ref|XM_002526495.1|	88	129	3e-26	Ricinus communis Auxin-responsive protein IAA13, putative, mRNA	gi|255574879|ref|XP_002528346.1|	62	240	1e-61	Auxin-responsive protein IAA13, putative [Ricinus communis] Auxin-responsive protein IAA13, putative [Ricinus communis]	sp|Q38831|IAA13_ARATH	52	204	7e-52	Auxin-responsive protein IAA13 OS=Arabidopsis thaliana GN=IAA13 PE=2 SV=2	ath:AT2G33310	52	204	5e-51	IAA13; IAA13 (indoleacetic acid-induced protein 13)
MGB_lrc485	527	37.76	18	13	5	94.6	41.6	Down	0.10835	gb|BT049815.1|	100	79.8	1e-11	Salmo salar clone ssal-evd-556-339 C-C motif chemokine 28 precursor putative mRNA, complete cds	gi|255647490|gb|ACU24209.1|	67	102	1e-20	unknown [Glycine max]						ath:AT3G11660	65	97.1	4e-19	NHL1; NHL1 (NDR1/HIN1-like 1)
MGB_lrc486	422	38.86	20	14	6	101.9	49.9	Down	0.135359	emb|FM879141.1|	100	81.8	3e-12	Bombus lapidarius mRNA for acyl-CoA delta-9 desaturase (npve gene)
MGB_lrc487	449	41.43	26	0	26	0	216.3	Up	0	gb|BT049815.1|	100	80	1e-11	Salmo salar clone ssal-evd-556-339 C-C motif chemokine 28 precursor putative mRNA, complete cds	gi|224108301|ref|XP_002314795.1|	76	110	4e-23	predicted protein [Populus trichocarpa] predicted protein [Populus trichocarpa]	sp|P17407|21KD_DAUCA	55	69.7	5e-12	21 kDa protein OS=Daucus carota PE=2 SV=1	ath:AT2G01610	72	97.8	1e-19	invertase/pectin methylesterase inhibitor family protein
MGB_lrc488	677	40.47	23	17	6	123.7	49.9	Down	0.047976	gb|EU373046.1|	89	415	1e-112	Gossypium hirsutum gland development related protein 56-like mRNA, complete sequence	gi|224139392|ref|XP_002323090.1|	91	190	9e-47	predicted protein [Populus trichocarpa] predicted protein [Populus trichocarpa]	sp|Q54I86|S35B1_DICDI	44	85.1	3e-16	Solute carrier family 35 member B1 OS=Dictyostelium discoideum GN=slc35b1 PE=3 SV=1	ath:AT1G14360	91	187	5e-46	ATUTR3/UTR3; ATUTR3/UTR3 (UDP-GALACTOSE TRANSPORTER 3); pyrimidine nucleotide sugar transmembrane transporter		SPBC839.11c	2e-11	Spo	GER	COG0697	Permeases of the drug/metabolite transporter (DMT) superfamily	METABOLISM	Carbohydrate transport and metabolism
MGB_c489	1338	46.56	33	29	4	211	33.3	Down	7e-05	gb|AF006489.1|AF006489	89	1172	0	Gossypium hirsutum adenine nucleotide translocator 1 (CANT1) mRNA, complete cds	gi|3334115|sp|O22342.1|ADT1_GOSHI	86	656	0	RecName: Full=ADP,ATP carrier protein 1, mitochondrial; AltName: Full=ADP/ATP translocase 1; AltName: Full=Adenine nucleotide translocator 1; Short=ANT 1; Flags: Precursor adenine nucleotide translocator 1 [Gossypium hirsutum]	sp|O22342|ADT1_GOSHI	86	656	0	ADP,ATP carrier protein 1, mitochondrial OS=Gossypium hirsutum GN=ANT1 PE=2 SV=1	ath:AT5G13490	79	607	1e-172	AAC2; AAC2 (ADP/ATP CARRIER 2); ATP:ADP antiporter/ binding ; K05863 solute carrier family 25 (mitochondrial carrier; adenine nucleotide translocator)	|Environmental Information Processing; Membrane Transport; Otherion-coupled transporters|Environmental Information Processing; Signal Transduction; Calciumsignaling pathway [PATH:ko04020-Map:ko04020];|Human Diseases; Neurodegenerative Diseases; Huntington's disease[PATH:ko05016-Map:ko05016];|Human Diseases; Neurodegenerative Diseases; Parkinson's disease[PATH:ko05012-Map:ko05012];|	SPBC530.10c	1e-120	---	---	---	---	---	---
MGB_lrc490	597	40.2	23	4	19	29.1	158.1	Up	0.000548	gb|BT057814.1|	100	75.8	2e-10	Salmo salar clone ssal-evd-541-186 60S acidic ribosomal protein P1 putative mRNA, complete cds	gi|224135525|ref|XP_002322095.1|	71	208	2e-52	predicted protein [Populus trichocarpa] predicted protein [Populus trichocarpa]	sp|Q39434|RB2BV_BETVU	53	154	2e-37	Ras-related protein Rab2BV OS=Beta vulgaris GN=RAB2BV PE=2 SV=1	ath:AT1G18200	63	185	1e-45	AtRABA6b; AtRABA6b (Arabidopsis Rab GTPase homolog A6b); GTP binding ; K07976 Rab family, other	|Protein Families; Cellular Processes and Signaling; GTP-bindingproteins [BR:ko04031];|	SPAC18G6.03	9e-31	Spo	R	COG1100	GTPase SAR1 and related small G proteins	POORLY CHARACTERIZED	General function prediction only
MGB_c491	1391	45.58	30	3	27	21.8	224.6	Up	2e-06	gb|BT049815.1|	100	78	1e-10	Salmo salar clone ssal-evd-556-339 C-C motif chemokine 28 precursor putative mRNA, complete cds	gi|112253906|ref|YP_717161.1|	54	49.7	3e-10	hypothetical protein BrnapMp064 [Brassica napus] hypothetical protein [Brassica napus]
MGB_c492	561	46.7	12	1	11	7.3	91.5	Up	0.001776	dbj|AP010412.1|	85	214	4e-52	Lotus japonicus genomic DNA, chromosome 1, clone: LjT27B01, TM2069, complete sequence											ath:AT1G61040	64	234	1e-60	VIP5; VIP5 (VERNALIZATION INDEPENDENCE 5)
MGB_lrc493	695	43.88	22	15	7	109.2	58.2	Down	0.162944	gb|BT057814.1|	100	75.8	3e-10	Salmo salar clone ssal-evd-541-186 60S acidic ribosomal protein P1 putative mRNA, complete cds	gi|224133194|ref|XP_002327983.1|	64	195	3e-48	predicted protein [Populus trichocarpa] predicted protein [Populus trichocarpa]	sp|Q9SID1|STH_ARATH	50	125	2e-28	Salt tolerance-like protein OS=Arabidopsis thaliana GN=STH PE=1 SV=2	ath:AT2G31380	50	125	1e-27	STH; STH (salt tolerance homologue); transcription factor/ zinc ion binding
MGB_lrc494	1422	47.82	50	27	23	196.5	191.4	Down	0.925734	ref|XM_002328607.1|	81	495	1e-136	Populus trichocarpa predicted protein, mRNA	gi|254952729|gb|ACT97165.1|	89	786	0	heat shock protein [Vitis labrusca x Vitis vinifera]	sp|P42730|HS101_ARATH	88	777	0	Heat shock protein 101 OS=Arabidopsis thaliana GN=HSP101 PE=2 SV=2	ath:AT1G74310	88	777	0	ATHSP101; ATHSP101 (HEAT SHOCK PROTEIN 101); ATP binding / ATPase		CAC0959	1e-152	Cac	O	COG0542	ATPases with chaperone activity, ATP-binding subunit	CELLULAR PROCESSES AND SIGNALING	Posttranslational modification, protein turnover, chaperones
MGB_lrc495	692	51.73	35	12	23	87.3	191.4	Up	0.02382	dbj|AB095018.1|	100	86.1	2e-13	Cynops pyrrhogaster RPE65 mRNA for retinal pigment epithelium abundant protein, complete cds						sp|Q9CA40|NUDT1_ARATH	60	107	1e-38	Nudix hydrolase 1 OS=Arabidopsis thaliana GN=NUDT1 PE=1 SV=1	ath:AT1G68760	60	107	1e-37	ATNUDT1; ATNUDT1 (Arabidopsis thaliana Nudix hydrolase homolog 1); dihydroneopterin triphosphate pyrophosphohydrolase/ hydrolase		PA2769	4e-19	Pae	F	COG1051	ADP-ribose pyrophosphatase	METABOLISM	Nucleotide transport and metabolism
MGB_lrc496	481	38.05	19	4	15	29.1	124.8	Up	0.004782	gb|BT097625.1|	94	82	3e-12	Soybean clone JCVI-FLGm-16C20 unknown mRNA											osa:4337424	75	70.9	2e-11	Os04g0679800; hypothetical protein
MGB_lrc497	415	36.87	22	2	20	14.6	166.4	Up	3.2e-05
MGB_lrc498	501	43.11	19	12	7	87.3	58.2	Down	0.391089	emb|CU223145.1|	100	83.9	8e-13	Populus EST from leave	gi|255555297|ref|XP_002518685.1|	65	93.6	6e-18	Interleukin-1 receptor-associated kinase, putative [Ricinus communis] Interleukin-1 receptor-associated kinase, putative [Ricinus communis]	sp|Q94C77|RPKL_ARATH	57	70.5	4e-12	Receptor protein kinase-like protein At4g34220 OS=Arabidopsis thaliana GN=At4g34220 PE=2 SV=1	ath:AT5G67280	50	75.9	7e-13	RLK; RLK (RECEPTOR-LIKE KINASE); ATP binding / kinase/ protein serine/threonine kinase
MGB_lrc499	970	48.04	41	40	1	291.1	8.3	Down	0	gb|DQ402075.1|	89	791	0	Gossypium hirsutum aquaporin 1 (AQP1) mRNA, complete cds	gi|89212808|gb|ABD63904.1|	92	456	1e-126	aquaporin 1 [Gossypium hirsutum]	sp|Q08733|PIP13_ARATH	86	423	1e-118	Aquaporin PIP1-3 OS=Arabidopsis thaliana GN=PIP1-3 PE=1 SV=1	osa:4330248	85	421	1e-116	Os02g0666200; hypothetical protein ; K09872 aquaporin PIP	|Protein Families; Cellular Processes and Signaling; Receptors andchannels [BR:ko04000];|	SMc01870	1e-27	Sme	G	COG0580	Glycerol uptake facilitator and related permeases (Major Intrinsic Protein Family)	METABOLISM	Carbohydrate transport and metabolism
MGB_lrc500	650	45.08	18	4	14	29.1	116.5	Up	0.008129	gb|BT057204.1|	100	89.9	2e-14	Salmo salar clone ssal-evd-533-067 Troponin T, fast skeletal muscle putative mRNA, complete cds	gi|255573169|ref|XP_002527514.1|	38	68.2	6e-10	conserved hypothetical protein [Ricinus communis] conserved hypothetical protein [Ricinus communis]
MGB_lrc501	352	41.19	23	4	19	29.1	158.1	Up	0.000548	gb|BT057130.1|	100	83.9	5e-13	Salmo salar clone ssal-evd-572-133 DNA-directed RNA polymerase III subunit RPC7-like putative mRNA, complete cds
MGB_c502	1281	47.31	22	20	2	145.6	16.6	Down	0.000412	gb|EF606850.1|	80	278	6e-71	Nicotiana tabacum plastid division regulator MinD mRNA, complete cds; nuclear gene for plastid product	gi|225464575|ref|XP_002273527.1|	88	401	1e-110	PREDICTED: hypothetical protein [Vitis vinifera] unnamed protein product [Vitis vinifera]	sp|Q20EV4|MIND_OLTVI	54	227	1e-58	Putative septum site-determining protein minD OS=Oltmannsiellopsis viridis GN=minD PE=3 SV=1	ath:AT5G24020	85	391	1e-107	MIND; MIND (ACCUMULATION AND REPLICATION OF CHLOROPLAST 11) ; K03609 septum site-determining protein MinD	|Cellular Processes; Cell Growth and Death; Cell division|Protein Families; Genetic Information Processing; Chromosome[BR:ko03036];|	alr3456	2e-44	Nos	D	COG2894	Septum formation inhibitor-activating ATPase	CELLULAR PROCESSES AND SIGNALING	Cell cycle control, cell division, chromosome partitioning
MGB_lrc503	496	39.92	21	2	19	14.6	158.1	Up	5.7e-05	ref|XM_002527689.1|	85	107	5e-20	Ricinus communis conserved hypothetical protein, mRNA	gi|255573625|ref|XP_002527735.1|	83	131	3e-29	conserved hypothetical protein [Ricinus communis] conserved hypothetical protein [Ricinus communis]						ath:AT3G12570	80	126	4e-28	FYD; FYD
MGB_lrc504	1345	49.59	21	1	20	7.3	166.4	Up	8e-06	ref|XM_002303822.1|	80	225	6e-55	Populus trichocarpa hydroxycinnamoyl CoA shikimate/quinate hydroxycinnamoyltransferase (HCQ7), mRNA	gi|224072741|ref|XP_002303858.1|	89	316	0	hydroxycinnamoyl CoA shikimate/quinate hydroxycinnamoyltransferase [Populus trichocarpa] hydroxycinnamoyl CoA shikimate/quinate hydroxycinnamoyltransferase [Populus trichocarpa]	sp|O23917|HCBT2_DIACA	48	169	2e-86	Anthranilate N-benzoyltransferase protein 2 OS=Dianthus caryophyllus GN=HCBT2 PE=1 SV=1	ath:AT5G48930	84	305	0	transferase family protein
MGB_lrc505	672	49.55	48	48	0	349.3	0	Down	0	gb|BT057814.1|	100	77.8	7e-11	Salmo salar clone ssal-evd-541-186 60S acidic ribosomal protein P1 putative mRNA, complete cds	gi|156349174|ref|XP_001621948.1|	25	80.1	2e-13	hypothetical protein NEMVEDRAFT_v1g143109 [Nematostella vectensis] predicted protein [Nematostella vectensis]						nve:NEMVE_v1g143109	25	80.1	8e-14	hypothetical protein
MGB_lrc506	529	43.1	21	2	19	14.6	158.1	Up	5.7e-05	emb|CU353215.1|	100	81.8	4e-12	Aphanomyces euteiches cDNA
MGB_lrc507	539	37.66	14	9	5	65.5	41.6	Down	0.411772	gb|BT049815.1|	100	80	1e-11	Salmo salar clone ssal-evd-556-339 C-C motif chemokine 28 precursor putative mRNA, complete cds	gi|224138358|ref|XP_002322794.1|	76	105	2e-21	predicted protein [Populus trichocarpa] predicted protein [Populus trichocarpa]						ath:AT3G11660	66	99.8	6e-20	NHL1; NHL1 (NDR1/HIN1-like 1)
MGB_lrc508	550	49.82	20	8	12	58.2	99.8	Up	0.231656	gb|BT056413.1|	97	85.7	2e-13	Salmo salar clone ssal-evd-533-239 CWC15 homolog putative mRNA, complete cds
MGB_lrc509	838	44.03	25	0	25	0	208	Up	0	gb|EF101897.1|	86	466	1e-128	Durio zibethinus 1-aminocyclopropane-1-carboxylic acid oxidase mRNA, complete cds	gi|118500901|gb|ABK97619.1|	87	318	3e-85	1-aminocyclopropane-1-carboxylic acid oxidase [Durio zibethinus]	sp|Q9MB94|ACCO_PRUMU	83	306	7e-83	1-aminocyclopropane-1-carboxylate oxidase OS=Prunus mume GN=ACO1 PE=2 SV=1	ath:AT1G05010	76	285	2e-75	EFE; EFE (ETHYLENE FORMING ENZYME) ; K05933 aminocyclopropanecarboxylate oxidase [EC:1.14.17.4]	|Metabolism; Amino Acid Metabolism; Methionine metabolism[PATH:ko00271-Map:ko00271];|	PA4191	2e-15	Pae	R	COG3491	Isopenicillin N synthase and related dioxygenases	POORLY CHARACTERIZED	General function prediction only
MGB_c510	567	46.74	18	6	12	43.7	99.8	Up	0.088813						gi|147852426|emb|CAN83785.1|	59	154	6e-36	hypothetical protein [Vitis vinifera]						osa:4336420	54	138	1e-31	Os04g0519900; hypothetical protein
MGB_lrc511	935	48.66	20	11	9	80.1	74.9	Down	0.881872	emb|CU223145.1|	100	85.8	4e-13	Populus EST from leave
MGB_lrc512	776	42.01	24	10	14	72.8	116.5	Up	0.251546	ref|XM_002526422.1|	84	321	4e-84	Ricinus communis nucleoside diphosphate kinase, putative, mRNA	gi|1346675|sp|P47920.1|NDKB_FLABI	90	235	5e-69	RecName: Full=Nucleoside diphosphate kinase B; Short=NDP kinase B; Short=NDK B nucleoside diphosphate kinase	sp|P47920|NDKB_FLABI	90	235	3e-70	Nucleoside diphosphate kinase B OS=Flaveria bidentis PE=2 SV=1	ath:AT4G09320	86	224	1e-66	NDPK1; NDPK1 (nucleoside diphosphate kinase 1); ATP binding / nucleoside diphosphate kinase		sll1852	3e-47	Syn	F	COG0105	Nucleoside diphosphate kinase	METABOLISM	Nucleotide transport and metabolism
MGB_lrc513	790	41.52	22	21	1	152.8	8.3	Down	7.5e-05	dbj|AK286756.1|	83	91.7	6e-15	Glycine max cDNA, clone: GMFL01-36-D07	gi|224096318|ref|XP_002310603.1|	58	127	1e-27	predicted protein [Populus trichocarpa] predicted protein [Populus trichocarpa]						ath:AT5G09960	52	115	2e-24	hypothetical protein
MGB_c514	520	38.46	19	4	15	29.1	124.8	Up	0.004782	gb|BT049815.1|	100	87.7	6e-14	Salmo salar clone ssal-evd-556-339 C-C motif chemokine 28 precursor putative mRNA, complete cds	gi|23466403|tpg|DAA00292.1|	57	67.4	5e-10	TPA: TPA_exp: putative phytosulfokine peptide precursor [Solanum tuberosum]
MGB_c515	633	41.23	19	3	16	21.8	133.1	Up	0.001033	ref|XM_002329816.1|	86	71.9	4e-09	Populus trichocarpa predicted protein, mRNA
MGB_lrc516	1180	44.75	33	29	4	211	33.3	Down	7e-05	gb|BT049815.1|	100	83.8	2e-12	Salmo salar clone ssal-evd-556-339 C-C motif chemokine 28 precursor putative mRNA, complete cds						sp|Q9FHH8|COL5_ARATH	41	147	2e-34	Zinc finger protein CONSTANS-LIKE 5 OS=Arabidopsis thaliana GN=COL5 PE=2 SV=2	ath:AT5G57660	41	147	1e-33	zinc finger (B-box type) family protein
MGB_c517	777	41.31	18	14	4	101.9	33.3	Down	0.037697	gb|U60197.1|GHU60197	88	127	1e-25	Gossypium hirsutum class I chitinase gene, complete cds	gi|3126963|gb|AAC16010.1|	73	222	3e-56	acidic chitinase [Elaeagnus umbellata]	sp|Q39799|CHI1_GOSHI	71	218	3e-56	Endochitinase 1 OS=Gossypium hirsutum PE=3 SV=1	osa:4338719	71	217	6e-55	Os05g0399400; hypothetical protein ; K01183 chitinase [EC:3.2.1.14]	|Metabolism; Carbohydrate Metabolism; Aminosugars metabolism[PATH:ko00530-Map:ko00530];|	STM0233	2e-21	Sty	R	COG3979	Uncharacterized protein contain chitin-binding domain type 3	POORLY CHARACTERIZED	General function prediction only
MGB_lrc518	847	42.86	18	5	13	36.4	108.2	Up	0.029692	dbj|AB259759.1|	88	113	2e-21	Takifugu rubripes fgLH1 mRNA for lysyl hydroxylase 1, complete cds	gi|255573169|ref|XP_002527514.1|	43	68.6	7e-10	conserved hypothetical protein [Ricinus communis] conserved hypothetical protein [Ricinus communis]
MGB_c519	473	47.36	6	6	0	43.7	0	Down	0.021969	gb|BT091560.1|	84	200	5e-48	Soybean clone JCVI-FLGm-8E2 unknown mRNA	gi|255630770|gb|ACU15746.1|	89	185	2e-45	unknown [Glycine max]	sp|Q9M9B4|NDUS6_ARATH	81	164	1e-40	NADH dehydrogenase [ubiquinone] iron-sulfur protein 6 OS=Arabidopsis thaliana GN=At1g49140 PE=3 SV=1	ath:AT3G18410	81	168	7e-41	NADH-ubiquinone oxidoreductase-related ; K03966 NADH dehydrogenase (ubiquinone) 1 beta subcomplex 10 [EC:1.6.5.3 1.6.99.3]	|Human Diseases; Neurodegenerative Diseases; Alzheimer's disease[PATH:ko05010-Map:ko05010];|Human Diseases; Neurodegenerative Diseases; Huntington's disease[PATH:ko05016-Map:ko05016];|Human Diseases; Neurodegenerative Diseases; Parkinson's disease[PATH:ko05012-Map:ko05012];|Metabolism; Energy Metabolism; Oxidative phosphorylation[PATH:ko00190-Map:ko00190];|
MGB_c520	530	45.85	38	6	32	43.7	266.2	Up	3e-06	gb|BT097723.1|	86	123	1e-24	Soybean clone JCVI-FLGm-22O18 unknown mRNA	gi|224090711|ref|XP_002309065.1|	80	161	3e-38	predicted protein [Populus trichocarpa] unknown [Populus trichocarpa] predicted protein [Populus trichocarpa]						ath:AT5G02230	72	145	7e-34	haloacid dehalogenase-like hydrolase family protein
MGB_c521	732	52.73	37	17	20	123.7	166.4	Up	0.367109	gb|GQ220323.1|	97	1242	0	Vitis vinifera strain PN40024 mitochondrion, partial genome	gi|157350152|emb|CAO40090.1|	81	69.3	2e-13	unnamed protein product [Vitis vinifera]
MGB_c522	1460	48.7	21	20	1	145.6	8.3	Down	0.000119	gb|DQ083549.1|	81	470	1e-129	Citrus x paradisi pyruvate dehydrogenase mRNA, partial cds	gi|224107863|ref|XP_002314631.1|	80	204	2e-50	predicted protein [Populus trichocarpa] predicted protein [Populus trichocarpa]	sp|P52901|ODPA1_ARATH	53	269	4e-71	Pyruvate dehydrogenase E1 component subunit alpha-1, mitochondrial OS=Arabidopsis thaliana GN=At1g59900 PE=1 SV=2	ath:AT1G24180	76	198	5e-49	IAR4; IAR4 (IAA-conjugate-resistant 4); pyruvate dehydrogenase (acetyl-transferring) ; K00161 pyruvate dehydrogenase E1 component subunit alpha [EC:1.2.4.1]	|Metabolism; Amino Acid Metabolism; Valine, leucine and isoleucinebiosynthesis [PATH:ko00290-Map:ko00290];|Metabolism; Carbohydrate Metabolism; Butanoate metabolism[PATH:ko00650-Map:ko00650];|Metabolism; Carbohydrate Metabolism; Citrate cycle (TCA cycle)[PATH:ko00020-Map:ko00020];|Metabolism; Carbohydrate Metabolism; Glycolysis / Gluconeogenesis[PATH:ko00010-Map:ko00010];|Metabolism; Carbohydrate…	SPAC26F1.03	7e-68	Spo	C	COG1071	Pyruvate/2-oxoglutarate dehydrogenase complex, dehydrogenase (E1) component, eukaryotic type, alpha subunit	METABOLISM	Energy production and conversion
MGB_lrc523	791	51.2	15	14	1	101.9	8.3	Down	0.001905	gb|GQ292530.1|	85	395	1e-106	Gossypium hirsutum cydophilin (cyp1) mRNA, complete cds	gi|62728587|gb|AAX94775.1|	87	284	7e-75	cyclophilin [Cucumis sativus]	sp|O49886|CYPH_LUPLU	80	270	7e-72	Peptidyl-prolyl cis-trans isomerase OS=Lupinus luteus PE=2 SV=1	ath:AT4G38740	78	256	9e-67	ROC1; ROC1 (rotamase CyP 1); peptidyl-prolyl cis-trans isomerase ; K01802 peptidylprolyl isomerase [EC:5.2.1.8]	|Genetic Information Processing; Folding, Sorting and Degradation;Protein folding and associated processing|	slr1251	7e-54	Syn	O	COG0652	Peptidyl-prolyl cis-trans isomerase (rotamase) - cyclophilin family	CELLULAR PROCESSES AND SIGNALING	Posttranslational modification, protein turnover, chaperones
MGB_lrc524	499	44.09	18	16	2	116.4	16.6	Down	0.002502	ref|XM_002517936.1|	86	147	7e-32	Ricinus communis conserved hypothetical protein, mRNA	gi|224126765|ref|XP_002319921.1|	78	120	6e-26	predicted protein [Populus trichocarpa] predicted protein [Populus trichocarpa]						ath:AT2G20820	68	95.5	9e-19	hypothetical protein
MGB_lrc525	560	40.36	21	14	7	101.9	58.2	Down	0.220962	gb|DQ381456.1|	97	706	0	Beta vulgaris subsp. vulgaris NADH dehydrogenase subunit 3 (nad3) and ribosomal protein S12 (rps12) mRNAs, complete cds; mitochondrial	gi|162279930|ref|NP_064075.2|	96	246	1e-63	ribosomal protein S12 [Beta vulgaris subsp. vulgaris] ribosomal protein S12 [Beta vulgaris subsp. vulgaris] ribosomal protein S12 [Beta vulgaris subsp. vulgaris]	sp|Q96033|RT12_HELAN	95	244	3e-64	Ribosomal protein S12, mitochondrial OS=Helianthus annuus GN=RPS12 PE=2 SV=1	ath:ArthMp085	88	224	2e-57	rps12; ribosomal protein S12		aq_735	9e-43	Aae	J	COG0048	Ribosomal protein S12	INFORMATION STORAGE AND PROCESSING	Translation, ribosomal structure and biogenesis
MGB_c526	643	45.57	19	15	4	109.2	33.3	Down	0.025268	gb|EF079900.1|	89	461	1e-126	Gossypium hirsutum PIP1 protein (PIP1;1) mRNA, complete cds	gi|118132686|gb|ABK60194.1|	96	246	9e-64	PIP1 protein [Gossypium hirsutum]	sp|Q06611|PIP12_ARATH	92	241	3e-63	Aquaporin PIP1-2 OS=Arabidopsis thaliana GN=PIP1-2 PE=1 SV=1	ath:AT3G61430	93	240	4e-62	PIP1A; PIP1A (PLASMA MEMBRANE INTRINSIC PROTEIN 1A) ; K09872 aquaporin PIP	|Protein Families; Cellular Processes and Signaling; Receptors andchannels [BR:ko04000];|	YLL053c	6e-15	Sce	G	COG0580	Glycerol uptake facilitator and related permeases (Major Intrinsic Protein Family)	METABOLISM	Carbohydrate transport and metabolism
MGB_c527	265	52.08	30	5	25	36.4	208	Up	5.7e-05	gb|EU431224.1|	98	199	5e-48	Carica papaya mitochondrion, complete genome	gi|57014006|ref|YP_173477.1|	90	61.2	3e-08	hypothetical protein NitaMp140 [Nicotiana tabacum] hypothetical protein [Nicotiana tabacum]
MGB_lrc528	737	46.68	23	23	0	167.4	0	Down	7e-06	ref|XM_002309512.1|	81	236	1e-58	Populus trichocarpa aquaporin, MIP family, TIP subfamily, mRNA	gi|224092296|ref|XP_002309548.1|	89	322	2e-86	aquaporin, MIP family, TIP subfamily [Populus trichocarpa] aquaporin, MIP family, TIP subfamily [Populus trichocarpa]	sp|O82316|TIP41_ARATH	82	299	9e-81	Aquaporin TIP4-1 OS=Arabidopsis thaliana GN=TIP4-1 PE=2 SV=1	ath:AT2G25810	82	299	8e-80	TIP4;1; TIP4;1 (tonoplast intrinsic protein 4;1); water channel ; K09873 aquaporin TIP	|Protein Families; Cellular Processes and Signaling; Receptors andchannels [BR:ko04000];|	mll6943	1e-13	Mlo	G	COG0580	Glycerol uptake facilitator and related permeases (Major Intrinsic Protein Family)	METABOLISM	Carbohydrate transport and metabolism
MGB_c529	598	42.31	19	15	4	109.2	33.3	Down	0.025268	emb|AM472446.2|	90	87.8	6e-14	Vitis vinifera contig VV78X122639.5, whole genome shotgun sequence	gi|224107775|ref|XP_002314596.1|	65	155	3e-36	predicted protein [Populus trichocarpa] predicted protein [Populus trichocarpa]						ath:AT1G67900	57	116	8e-25	phototropic-responsive NPH3 family protein
MGB_c530	487	41.07	19	12	7	87.3	58.2	Down	0.391089	gb|AF024716.1|AF024716	92	337	2e-89	Gossypium hirsutum histone 3 mRNA, complete cds	gi|125553915|gb|EAY99520.1|	100	158	2e-37	hypothetical protein OsI_21490 [Oryza sativa Indica Group]	sp|Q71H73|H33_VITVI	100	158	1e-38	Histone H3.3 OS=Vitis vinifera PE=2 SV=3	ppp:PHYPADRAFT_111893	100	158	1e-37	HTR1512; histone H3; K11253 histone H3	|Human Diseases; Immune Disorders; Systemic lupus erythematosus[PATH:ko05322-Map:ko05322];|Protein Families; Genetic Information Processing; Chromosome[BR:ko03036];|	SPBPI060	1e-33	Spo	B	COG2036	Histones H3 and H4	INFORMATION STORAGE AND PROCESSING	Chromatin structure and dynamics
MGB_c531	879	47.78	14	11	3	80.1	25	Down	0.058458	gb|AY351650.1|	88	862	0	Gossypium hirsutum Anx1 (Anx1) mRNA, complete cds	gi|38194890|gb|AAR13288.1|	90	486	1e-135	Anx1 [Gossypium hirsutum]	sp|Q9XEE2|ANXD2_ARATH	73	396	1e-110	Annexin D2 OS=Arabidopsis thaliana GN=ANN2 PE=2 SV=1	ath:AT5G65020	73	396	1e-109	ANNAT2; ANNAT2 (ANNEXIN ARABIDOPSIS 2); calcium ion binding / calcium-dependent phospholipid binding
MGB_c532	537	37.06	27	7	20	50.9	166.4	Up	0.004294																ath:AT1G33590	70	102	1e-20	disease resistance protein-related / LRR protein-related
MGB_lrc533	490	42.65	22	20	2	145.6	16.6	Down	0.000412	gb|AY117059.1|	91	414	1e-112	Gossypioides kirkii putative polyubiquitin gene, partial cds						sp|P69326|UBIQ_WHEAT	100	150	3e-36	Ubiquitin OS=Triticum aestivum PE=3 SV=1	ath:AT4G05050	100	199	4e-50	UBQ11; UBQ11 (UBIQUITIN 11); protein binding		YLL039c	1e-49	Sce	O	COG5272	Ubiquitin	CELLULAR PROCESSES AND SIGNALING	Posttranslational modification, protein turnover, chaperones
MGB_lrc534	536	52.05	18	12	6	87.3	49.9	Down	0.257141	gb|BT047941.1|	100	87.7	6e-14	Salmo salar clone ssal-eve-522-129 Eukaryotic translation initiation factor 3 subunit K putative mRNA, complete cds
MGB_lrc535	958	48.43	25	7	18	50.9	149.8	Up	0.011084	ref|XM_002283173.1|	83	181	7e-42	PREDICTED: Vitis vinifera glutathione S-transferase 5 (LOC100233043), mRNA						sp|P42761|GSTF3_ARATH	63	291	4e-78	Glutathione S-transferase ERD13 OS=Arabidopsis thaliana GN=ERD13 PE=1 SV=3	ath:AT2G30870	63	291	3e-77	ATGSTF10; ATGSTF10 (EARLY DEHYDRATION-INDUCED 13); glutathione transferase		SMb20420	9e-17	Sme	O	COG0625	Glutathione S-transferase	CELLULAR PROCESSES AND SIGNALING	Posttranslational modification, protein turnover, chaperones
MGB_lrc536	536	41.04	18	11	7	80.1	58.2	Down	0.508807	emb|FM955618.1|	100	81.8	4e-12	Bombus terrestris mRNA for acyl-CoA delta-9 desaturase (npve gene)	gi|225436920|ref|XP_002275003.1|	70	73.9	6e-12	PREDICTED: hypothetical protein isoform 2 [Vitis vinifera] PREDICTED: hypothetical protein isoform 1 [Vitis vinifera] unnamed protein product [Vitis vinifera]	sp|Q9M651|RAGP2_ARATH	42	66.6	7e-11	RAN GTPase-activating protein 2 OS=Arabidopsis thaliana GN=RANGAP2 PE=1 SV=2
MGB_c537	687	47.74	28	27	1	196.5	8.3	Down	5e-06	gb|BT056658.1|	100	89.7	2e-14	Salmo salar clone ssal-evd-572-379 NADH dehydrogenase 1 subunit C2 putative mRNA, complete cds	gi|2497753|sp|Q43019.1|NLTP3_PRUDU	51	131	6e-29	RecName: Full=Non-specific lipid-transfer protein 3; Short=LTP 3; Flags: Precursor lipid transfer protein [Prunus dulcis] putative allergen Pru du 3.02 [Prunus dulcis x Prunus persica] putative allergen Pru p 3.02 [Prunus dulcis x Prunus persica]	sp|Q43019|NLTP3_PRUDU	51	131	4e-30	Non-specific lipid-transfer protein 3 OS=Prunus dulcis PE=2 SV=1	ath:AT3G08770	49	118	3e-25	LTP6; LTP6 (Lipid transfer protein 6); lipid binding
MGB_lrc538	1352	47.41	54	14	40	101.9	332.8	Up	5.4e-05	gb|BT049987.1|	100	85.8	6e-13	Salmo salar clone ssal-evd-512-360 ATP synthase subunit e, mitochondrial putative mRNA, complete cds	gi|224105491|ref|XP_002313829.1|	66	314	1e-83	cytochrome P450 [Populus trichocarpa] cytochrome P450 [Populus trichocarpa]	sp|Q43068|C82A1_PEA	52	233	1e-60	Cytochrome P450 82A1 (Fragment) OS=Pisum sativum GN=CYP82A1 PE=2 SV=2	ath:AT4G31940	58	270	2e-70	CYP82C4; CYP82C4 (cytochrome P450, family 82, subfamily C, polypeptide 4); oxygen binding ; K00517	|Metabolism; Biosynthesis of Secondary Metabolites; Limonene andpinene degradation [PATH:ko00903-Map:ko00903];|Metabolism; Biosynthesis of Secondary Metabolites; Phenylpropanoidbiosynthesis [PATH:ko00940-Map:ko00940];|Metabolism; Xenobiotics Biodegradation and Metabolism; Naphthaleneand anthracene degradation [PATH:ko00626-Map:ko00626];|Metabolism; Xenobiotics Biodegradation and Metabolism;gamma-…	BH0579	2e-21	Bha	Q	COG2124	Cytochrome P450	METABOLISM	Secondary metabolites biosynthesis, transport and catabolism
MGB_lrc539	661	49.32	12	2	10	14.6	83.2	Up	0.010874	emb|FM955618.1|	100	81.8	4e-12	Bombus terrestris mRNA for acyl-CoA delta-9 desaturase (npve gene)	gi|225448767|ref|XP_002281756.1|	62	73.2	2e-11	PREDICTED: hypothetical protein [Vitis vinifera]
MGB_lrc540	802	46.88	23	23	0	167.4	0	Down	7e-06	gb|FJ384629.1|	88	462	1e-126	Gossypium hirsutum tonoplast intrinsic protein (TIP1;1) mRNA, complete cds	gi|60172264|gb|AAX14478.1|	85	241	8e-62	putative tonoplast intrinsic protein [Gossypium hirsutum]	sp|P25818|TIP11_ARATH	77	219	1e-56	Aquaporin TIP1-1 OS=Arabidopsis thaliana GN=TIP1-1 PE=1 SV=1	ath:AT2G36830	77	219	9e-56	GAMMA-TIP; GAMMA-TIP (Tonoplast intrinsic protein (TIP) gamma); water channel ; K09873 aquaporin TIP	|Protein Families; Cellular Processes and Signaling; Receptors andchannels [BR:ko04000];|
MGB_lrc541	742	50.81	88	64	24	465.8	199.7	Down	0.000267	ref|XM_002510900.1|	88	99.6	2e-17	Ricinus communis conserved hypothetical protein, mRNA	gi|255539763|ref|XP_002510946.1|	73	137	3e-65	conserved hypothetical protein [Ricinus communis] conserved hypothetical protein [Ricinus communis]						osa:4328013	58	119	2e-29	Os02g0105500; hypothetical protein
MGB_c542	701	46.5	25	25	0	181.9	0	Down	3e-06	gb|AY464060.1|	94	80.3	1e-11	Gossypium hirsutum clone OCF010D8 mRNA sequence	gi|223667948|gb|ACN11576.1|	51	131	7e-29	lipid transfer protein 3 precursor [Prunus dulcis]	sp|Q43019|NLTP3_PRUDU	50	129	1e-29	Non-specific lipid-transfer protein 3 OS=Prunus dulcis PE=2 SV=1	ath:AT3G08770	48	117	5e-25	LTP6; LTP6 (Lipid transfer protein 6); lipid binding
MGB_lrc543	627	38.92	21	2	19	14.6	158.1	Up	5.7e-05	ref|XM_002302776.1|	85	230	6e-57	Populus trichocarpa predicted protein, mRNA	gi|224068735|ref|XP_002302812.1|	77	140	1e-31	predicted protein [Populus trichocarpa] predicted protein [Populus trichocarpa]	sp|P93051|ERDL7_ARATH	73	139	2e-32	Sugar transporter ERD6-like 7 OS=Arabidopsis thaliana GN=At2g48020 PE=2 SV=2	ath:AT2G48020	73	139	1e-31	sugar transporter, putative
MGB_lrc544	722	48.61	15	14	1	101.9	8.3	Down	0.001905	ref|XM_002301731.1|	81	133	1e-27	Populus trichocarpa predicted protein, mRNA	gi|224065308|ref|XP_002301767.1|	72	227	9e-58	predicted protein [Populus trichocarpa] predicted protein [Populus trichocarpa]						ath:AT3G07480	68	221	2e-56	electron carrier/ iron-sulfur cluster binding
MGB_lrc545	948	42.51	24	6	18	43.7	149.8	Up	0.00538	gb|AY429441.1|	90	242	3e-60	Gossypium barbadense fiber protein Fb37 mRNA, complete cds	gi|255565591|ref|XP_002523785.1|	60	201	1e-49	zinc finger protein, putative [Ricinus communis] zinc finger protein, putative [Ricinus communis]	sp|Q9ZNU9|SAP3_ARATH	52	172	3e-42	Zinc finger A20 and AN1 domain-containing stress-associated protein 3 OS=Arabidopsis thaliana GN=SAP3 PE=2 SV=1	ath:AT2G27580	52	172	3e-41	zinc finger (AN1-like) family protein
MGB_lrc546	993	49.55	20	20	0	145.6	0	Down	2.9e-05	ref|XM_002315046.1|	83	145	4e-31	Populus trichocarpa predicted protein, mRNA	gi|224109096|ref|XP_002315082.1|	69	435	1e-120	predicted protein [Populus trichocarpa] predicted protein [Populus trichocarpa]	sp|Q9WTN6|S22AL_MOUSE	29	117	8e-26	Solute carrier family 22 member 21 OS=Mus musculus GN=Slc22a21 PE=2 SV=1	ath:AT1G16390	59	396	1e-109	ATOCT3; ATOCT3 (ARABIDOPSIS THALIANA ORGANIC CATION/CARNITINE TRANSPORTER2); carbohydrate transmembrane transporter/ sugar:hydrogen ion symporter		RSp0052	2e-12	Rso	GEPR	COG0477	Permeases of the major facilitator superfamily	METABOLISM	Carbohydrate transport and metabolism
MGB_lrc547	551	45.74	18	17	1	123.7	8.3	Down	0.000473	ref|XM_002316929.1|	87	186	9e-44	Populus trichocarpa histone H2 (HTA901), mRNA	gi|225461156|ref|XP_002282795.1|	93	123	8e-27	PREDICTED: hypothetical protein [Vitis vinifera] unnamed protein product [Vitis vinifera]	sp|Q9C681|H2A1_ARATH	92	120	6e-27	Probable histone H2A.1 OS=Arabidopsis thaliana GN=At1g51060 PE=1 SV=1	ath:AT1G51060	92	120	4e-26	HTA10; HTA10; DNA binding ; K11251 histone H2A	|Human Diseases; Immune Disorders; Systemic lupus erythematosus[PATH:ko05322-Map:ko05322];|Protein Families; Genetic Information Processing; Chromosome[BR:ko03036];|	YBL003c	4e-20	Sce	B	COG5262	Histone H2A	INFORMATION STORAGE AND PROCESSING	Chromatin structure and dynamics
MGB_lrc548	890	42.7	37	25	12	181.9	99.8	Down	0.082817	ref|XM_002526495.1|	87	113	1e-21	Ricinus communis Auxin-responsive protein IAA13, putative, mRNA	gi|255574879|ref|XP_002528346.1|	59	220	1e-55	Auxin-responsive protein IAA13, putative [Ricinus communis] Auxin-responsive protein IAA13, putative [Ricinus communis]	sp|Q38831|IAA13_ARATH	50	190	8e-48	Auxin-responsive protein IAA13 OS=Arabidopsis thaliana GN=IAA13 PE=2 SV=2	ath:AT2G33310	50	191	5e-47	IAA13; IAA13 (indoleacetic acid-induced protein 13)
MGB_lrc549	1122	48.75	33	21	12	152.8	99.8	Down	0.235855	gb|FJ719767.1|	84	118	9e-23	Mangifera indica cultivar Zihua CONSTANS-like protein (CO) mRNA, complete cds	gi|255548652|ref|XP_002515382.1|	69	294	1e-77	Salt-tolerance protein, putative [Ricinus communis] Salt-tolerance protein, putative [Ricinus communis]	sp|Q940T9|COL4_ARATH	55	240	9e-63	Zinc finger protein CONSTANS-LIKE 4 OS=Arabidopsis thaliana GN=COL4 PE=2 SV=2	ath:AT5G24930	55	240	9e-62	zinc finger (B-box type) family protein
MGB_c550	833	44.42	18	16	2	116.4	16.6	Down	0.002502	gb|AY088719.1|	81	210	9e-51	Arabidopsis thaliana clone 92908 mRNA, complete sequence	gi|118483528|gb|ABK93662.1|	72	173	3e-67	unknown [Populus trichocarpa]	sp|O48671|RER1B_ARATH	71	163	1e-59	Protein RER1B OS=Arabidopsis thaliana GN=RER1B PE=2 SV=2	ath:AT2G21600	71	163	9e-59	ATRER1B; ATRER1B (Arabidopsis thaliana endoplasmatic reticulum retrieval protein 1B)		SPAC22E12.05c	3e-24	Spo	U	COG5249	Golgi protein involved in Golgi-to-ER retrieval	CELLULAR PROCESSES AND SIGNALING	Intracellular trafficking, secretion, and vesicular transport
MGB_lrc551	664	46.84	19	18	1	131	8.3	Down	0.000298	gb|BT056446.1|	100	85.7	3e-13	Salmo salar clone ssal-evd-541-218 dpy-30 homolog putative mRNA, complete cds	gi|225458808|ref|XP_002285235.1|	53	87.8	7e-16	PREDICTED: hypothetical protein [Vitis vinifera] unnamed protein product [Vitis vinifera]
MGB_lrc552	941	40.91	25	3	22	21.8	183	Up	3.4e-05	gb|FJ172343.1|	85	365	2e-97	Litchi chinensis glutathione peroxidase (gpx) mRNA, complete cds	gi|224071850|ref|XP_002303583.1|	79	333	1e-89	glutathione peroxidase [Populus trichocarpa] glutathione peroxidase [Populus trichocarpa]	sp|O48646|GPX6_ARATH	81	306	1e-82	Probable phospholipid hydroperoxide glutathione peroxidase 6, mitochondrial OS=Arabidopsis thaliana GN=GPX6 PE=2 SV=2	ath:AT4G11600	81	306	1e-81	ATGPX6; ATGPX6 (GLUTATHIONE PEROXIDASE 6); glutathione peroxidase ; K00432 glutathione peroxidase [EC:1.11.1.9]	|Metabolism; Lipid Metabolism; Arachidonic acid metabolism[PATH:ko00590-Map:ko00590];|Metabolism; Metabolism of Other Amino Acids; Glutathione metabolism[PATH:ko00480-Map:ko00480];|	BH2830	1e-44	Bha	O	COG0386	Glutathione peroxidase	CELLULAR PROCESSES AND SIGNALING	Posttranslational modification, protein turnover, chaperones
MGB_lrc553	539	41.19	20	17	3	123.7	25	Down	0.00454	ref|XM_002262848.1|	88	151	5e-33	PREDICTED: Vitis vinifera hypothetical protein LOC100258249 (LOC100258249), mRNA	gi|255580012|ref|XP_002530840.1|	96	107	5e-22	Pre-mRNA branch site protein p14, putative [Ricinus communis] Pre-mRNA branch site protein p14, putative [Ricinus communis]	sp|Q9FMP4|PM14_ARATH	87	99	1e-20	Pre-mRNA branch site p14-like protein OS=Arabidopsis thaliana GN=At5g12190 PE=2 SV=1	ath:AT5G12190	87	99	1e-19	RNA recognition motif (RRM)-containing protein
MGB_lrc554	979	42.7	17	12	5	87.3	41.6	Down	0.154053	gb|AY305726.1|	95	921	0	Gossypium hirsutum actin (ACT4) mRNA, complete cds	gi|32186902|gb|AAP73455.1|	98	374	1e-101	actin [Gossypium hirsutum]	sp|P53492|ACT7_ARATH	96	368	1e-101	Actin-7 OS=Arabidopsis thaliana GN=ACT7 PE=1 SV=1	ath:AT5G09810	96	368	1e-100	ACT7; ACT7 (actin 7) ; K10355 actin, other eukaryote	|Protein Families; Cellular Processes and Signaling; Cytoskeletonproteins [BR:ko04812];|	SPBC32H8.12c	3e-88	Spo	Z	COG5277	Actin and related proteins	CELLULAR PROCESSES AND SIGNALING	Cytoskeleton
MGB_lrc555	1076	44.14	27	17	10	123.7	83.2	Down	0.3163	gb|BT057405.1|	100	85.7	5e-13	Salmo salar clone ssal-evd-514-217 Dynein light chain 1, cytoplasmic putative mRNA, complete cds	gi|225440538|ref|XP_002275792.1|	40	151	1e-34	PREDICTED: hypothetical protein [Vitis vinifera] unnamed protein product [Vitis vinifera]						osa:4324862	33	110	1e-22	Os01g0850000; hypothetical protein
MGB_c556	496	42.54	21	5	16	36.4	133.1	Up	0.006669	gb|BT049815.1|	100	85.7	2e-13	Salmo salar clone ssal-evd-556-339 C-C motif chemokine 28 precursor putative mRNA, complete cds
MGB_c557	412	36.17	33	3	30	21.8	249.6	Up	0	gb|BT049815.1|	100	79.9	1e-11	Salmo salar clone ssal-evd-556-339 C-C motif chemokine 28 precursor putative mRNA, complete cds
MGB_lrc558	771	55.9	23	20	3	145.6	25	Down	0.001231	gb|AF479135.1|	98	1336	0	Ochroma pyramidale 26S ribosomal RNA gene, complete sequence	gi|196251194|ref|ZP_03149866.1|	95	94.4	6e-36	hypothetical protein G11MC16DRAFT_3625 [Geobacillus sp. G11MC16] hypothetical protein G11MC16DRAFT_3625 [Geobacillus sp. G11MC16]						cal:CaO19.6835	74	103	1e-25	hypothetical protein
MGB_c559	758	40.9	23	23	0	167.4	0	Down	7e-06	gb|EU373046.1|	91	686	0	Gossypium hirsutum gland development related protein 56-like mRNA, complete sequence	gi|224139392|ref|XP_002323090.1|	88	278	5e-73	predicted protein [Populus trichocarpa] predicted protein [Populus trichocarpa]	sp|Q54I86|S35B1_DICDI	39	102	3e-21	Solute carrier family 35 member B1 OS=Dictyostelium discoideum GN=slc35b1 PE=3 SV=1	ath:AT1G14360	89	275	1e-72	ATUTR3/UTR3; ATUTR3/UTR3 (UDP-GALACTOSE TRANSPORTER 3); pyrimidine nucleotide sugar transmembrane transporter		SPBC839.11c	9e-17	Spo	GER	COG0697	Permeases of the drug/metabolite transporter (DMT) superfamily	METABOLISM	Carbohydrate transport and metabolism
MGB_lrc560	577	39.34	22	9	13	65.5	108.2	Up	0.242398	ref|XM_002321681.1|	90	97.6	6e-17	Populus trichocarpa predicted protein, mRNA
MGB_lrc561	677	47.12	21	17	4	123.7	33.3	Down	0.011204	gb|AC189415.2|	86	88.4	5e-14	Brassica rapa subsp. pekinensis clone KBrB061L05, complete sequence	gi|255539775|ref|XP_002510952.1|	65	142	3e-32	heat-shock protein, putative [Ricinus communis] heat-shock protein, putative [Ricinus communis]	sp|Q39818|HS22M_SOYBN	68	132	1e-30	Heat shock 22 kDa protein, mitochondrial OS=Glycine max GN=HSP23.9 PE=2 SV=1	ath:AT5G51440	55	124	4e-27	23.5 kDa mitochondrial small heat shock protein (HSP23.5-M)
MGB_lrc562	693	42.14	24	22	2	160.1	16.6	Down	0.000167	ref|XM_002331232.1|	86	206	1e-49	Populus trichocarpa predicted protein, mRNA	gi|224119264|ref|XP_002331268.1|	88	129	2e-28	predicted protein [Populus trichocarpa] unknown [Populus trichocarpa] predicted protein [Populus trichocarpa]						osa:4339635	66	92.4	2e-17	Os05g0566600; hypothetical protein
MGB_lrc563	562	40.93	21	4	17	29.1	141.4	Up	0.001631						gi|225460602|ref|XP_002263735.1|	60	145	2e-33	PREDICTED: hypothetical protein [Vitis vinifera]	sp|Q9ZVR7|PSKR_ARATH	35	71.2	3e-12	Putative phytosulfokine receptor OS=Arabidopsis thaliana GN=PSKR PE=2 SV=4	ath:AT5G42440	57	129	8e-29	protein kinase family protein
MGB_lrc564	1216	41.53	40	37	3	269.3	25	Down	1e-06						gi|219470155|ref|XP_002232609.1|	24	68.9	1e-09	hypothetical protein BRAFLDRAFT_95211 [Branchiostoma floridae]
MGB_lrc565	1036	41.99	39	31	8	225.6	66.6	Down	0.001064	ref|XM_002326663.1|	85	290	1e-74	Populus trichocarpa predicted protein, mRNA	gi|224138824|ref|XP_002326699.1|	87	188	7e-46	predicted protein [Populus trichocarpa] predicted protein [Populus trichocarpa]	sp|Q9FJR0|RENT1_ARATH	69	147	1e-34	Regulator of nonsense transcripts 1 homolog OS=Arabidopsis thaliana GN=UPF1 PE=2 SV=2	ath:AT5G47010	69	147	1e-33	LBA1/UPF1; LBA1/UPF1 (LOW-LEVEL BETA-AMYLASE 1); RNA helicase
MGB_c566	381	38.32	23	1	22	7.3	183	Up	2e-06	gb|BT048265.1|	100	83.8	6e-13	Salmo salar clone ssal-evd-526-111 Retinol-binding protein I, cellular putative mRNA, complete cds
MGB_lrc567	480	43.54	15	14	1	101.9	8.3	Down	0.001905	ref|XM_002512639.1|	86	226	9e-56	Ricinus communis 40S ribosomal protein S27, putative, mRNA	gi|255626769|gb|ACU13729.1|	86	156	6e-37	unknown [Glycine max]	sp|Q9M2F1|RS272_ARATH	81	152	6e-37	40S ribosomal protein S27-2 OS=Arabidopsis thaliana GN=RPS27B PE=2 SV=2	ath:AT3G61110	81	152	4e-36	ARS27A; ARS27A (ARABIDOPSIS RIBOSOMAL PROTEIN S27); structural constituent of ribosome ; K02978 small subunit ribosomal protein S27e	|Genetic Information Processing; Translation; Ribosome [PATH:ko03010-Map:ko03010];|Protein Families; Genetic Information Processing; Ribosome[BR:ko03011];|	SPBC1685.10	1e-26	Spo	J	COG2051	Ribosomal protein S27E	INFORMATION STORAGE AND PROCESSING	Translation, ribosomal structure and biogenesis
MGB_lrc568	1508	52.79	41	3	38	21.8	316.2	Up	0	gb|AF194001.1|	97	2090	0	Crossosoma bigelovii small subunit ribosomal RNA (mtSSU) gene, partial sequence; mitochondrial gene for mitochondrial product	gi|94502665|ref|YP_588403.1|	84	161	2e-37	hypothetical protein ZeamMp158 [Zea mays subsp. mays] hypothetical protein [Zea mays]						osa:4352375	69	107	2e-21	Os12g0525300; hypothetical protein
MGB_c569	346	41.62	19	4	15	29.1	124.8	Up	0.004782	gb|BT048265.1|	100	85.7	1e-13	Salmo salar clone ssal-evd-526-111 Retinol-binding protein I, cellular putative mRNA, complete cds
MGB_c570	1035	51.69	65	38	27	276.5	224.6	Down	0.408017	gb|GQ220323.1|	97	1617	0	Vitis vinifera strain PN40024 mitochondrion, partial genome	gi|237666514|ref|ZP_04526499.1|	57	98.6	9e-19	conserved hypothetical protein [Clostridium butyricum E4 str. BoNT E BL5262] conserved hypothetical protein [Clostridium butyricum E4 str. BoNT E BL5262] conserved hypothetical protein [Clostridium butyricum E4 str. BoNT E BL5262] conserved hypothetical protein [Clostridium butyricum E4 str. BoNT E BL5262]						cef:CE1543	42	78.6	5e-13	hypothetical protein
MGB_lrc571	393	42.24	23	1	22	7.3	183	Up	2e-06	gb|BT057814.1|	100	77.9	4e-11	Salmo salar clone ssal-evd-541-186 60S acidic ribosomal protein P1 putative mRNA, complete cds	gi|255644940|gb|ACU22970.1|	74	99.8	8e-20	unknown [Glycine max]						ath:AT5G02230	65	86.7	3e-16	haloacid dehalogenase-like hydrolase family protein
MGB_c572	503	37.77	19	3	16	21.8	133.1	Up	0.001033	gb|BT049815.1|	100	81.9	3e-12	Salmo salar clone ssal-evd-556-339 C-C motif chemokine 28 precursor putative mRNA, complete cds	gi|5921735|sp|Q96539.1|CH10_BRANA	78	93.6	6e-18	RecName: Full=10 kDa chaperonin; AltName: Full=Protein CPN10; AltName: Full=Protein groES 10 kDa chaperonin	sp|Q96539|CH10_BRANA	78	93.6	5e-19	10 kDa chaperonin OS=Brassica napus PE=3 SV=1	ath:AT1G14980	76	91.7	1e-17	CPN10; CPN10 (CHAPERONIN 10) ; K04078 chaperonin GroES	|Protein Families; Genetic Information Processing; Chaperones andfolding catalysts [BR:ko03110];|
MGB_lrc573	899	43.83	38	21	17	152.8	141.4	Down	0.812383	ref|XM_002526495.1|	86	117	1e-22	Ricinus communis Auxin-responsive protein IAA13, putative, mRNA	gi|255574879|ref|XP_002528346.1|	62	239	4e-61	Auxin-responsive protein IAA13, putative [Ricinus communis] Auxin-responsive protein IAA13, putative [Ricinus communis]	sp|Q38831|IAA13_ARATH	50	201	5e-51	Auxin-responsive protein IAA13 OS=Arabidopsis thaliana GN=IAA13 PE=2 SV=2	ath:AT2G33310	51	201	3e-50	IAA13; IAA13 (indoleacetic acid-induced protein 13)
MGB_lrc574	856	41.71	23	23	0	167.4	0	Down	7e-06	ref|XM_002285835.1|	85	373	1e-100	PREDICTED: Vitis vinifera similar to PBC1 (20S proteasome beta subunit C1); peptidase, transcript variant 1 (LOC100250625), mRNA	gi|255627485|gb|ACU14087.1|	94	347	7e-94	unknown [Glycine max]	sp|Q9XI05|PSB3A_ARATH	93	340	5e-93	Proteasome subunit beta type-3-A OS=Arabidopsis thaliana GN=PBC1 PE=1 SV=1	ath:AT1G21720	93	340	4e-92	PBC1; PBC1 (20S proteasome beta subunit C1); peptidase ; K02735 20S proteasome subunit beta 3 [EC:3.4.25.1]	|Genetic Information Processing; Folding, Sorting and Degradation;Proteasome [PATH:ko03050-Map:ko03050];|Protein Families; Genetic Information Processing; Ubiquitin system[BR:ko04121];|Protein Families; Metabolism; Peptidases [BR:ko01002];|	SPCC63.12c	1e-54	Spo	O	COG0638	20S proteasome, alpha and beta subunits	CELLULAR PROCESSES AND SIGNALING	Posttranslational modification, protein turnover, chaperones
MGB_lrc575	619	43.94	17	10	7	72.8	58.2	Down	0.65054	ref|XM_002299240.1|	86	219	2e-53	Populus trichocarpa glutathione reductase (PtrcGR2), mRNA	gi|224057577|ref|XP_002299276.1|	89	219	1e-55	glutathione reductase [Populus trichocarpa] glutathione reductase [Populus trichocarpa]	sp|P48641|GSHRC_ARATH	80	202	8e-52	Glutathione reductase, cytosolic OS=Arabidopsis thaliana GN=At3g24170 PE=2 SV=1	ath:AT3G24170	80	202	7e-51	ATGR1; ATGR1 (GLUTATHIONE-DISULFIDE REDUCTASE)		PA2025	5e-21	Pae	C	COG1249	Pyruvate/2-oxoglutarate dehydrogenase complex, dihydrolipoamide dehydrogenase (E3) component, and related enzymes	METABOLISM	Energy production and conversion
MGB_c576	540	53.15	13	10	3	72.8	25	Down	0.088329	gb|EF079900.1|	87	472	1e-129	Gossypium hirsutum PIP1 protein (PIP1;1) mRNA, complete cds	gi|118132686|gb|ABK60194.1|	94	231	4e-74	PIP1 protein [Gossypium hirsutum]	sp|P25794|PIP2_PEA	89	215	4e-68	Probable aquaporin PIP-type 7a OS=Pisum sativum GN=TRG-31 PE=2 SV=2	ath:AT4G00430	87	204	9e-67	TMP-C; TMP-C (PLASMA MEMBRANE INTRINSIC PROTEIN 1;4); water channel ; K09872 aquaporin PIP	|Protein Families; Cellular Processes and Signaling; Receptors andchannels [BR:ko04000];|	SP1778	5e-12	Spn	G	COG0580	Glycerol uptake facilitator and related permeases (Major Intrinsic Protein Family)	METABOLISM	Carbohydrate transport and metabolism
MGB_lrc577	736	56.39	17	15	2	109.2	16.6	Down	0.003928	gb|FJ384629.1|	86	662	0	Gossypium hirsutum tonoplast intrinsic protein (TIP1;1) mRNA, complete cds	gi|227434194|gb|ACP28878.1|	90	419	1e-115	tonoplast intrinsic protein [Gossypium hirsutum]	sp|P25818|TIP11_ARATH	80	380	1e-105	Aquaporin TIP1-1 OS=Arabidopsis thaliana GN=TIP1-1 PE=1 SV=1	ath:AT2G36830	80	380	1e-104	GAMMA-TIP; GAMMA-TIP (Tonoplast intrinsic protein (TIP) gamma); water channel ; K09873 aquaporin TIP	|Protein Families; Cellular Processes and Signaling; Receptors andchannels [BR:ko04000];|	MTH103	2e-19	Mth	G	COG0580	Glycerol uptake facilitator and related permeases (Major Intrinsic Protein Family)	METABOLISM	Carbohydrate transport and metabolism
MGB_lrc578	1209	41.94	48	1	47	7.3	391.1	Up	0	ref|XM_002266775.1|	81	121	9e-24	PREDICTED: Vitis vinifera hypothetical protein LOC100252522 (LOC100252522), mRNA	gi|255560117|ref|XP_002521076.1|	71	375	1e-106	Xyloglucan endotransglucosylase/hydrolase protein 2 precursor, putative [Ricinus communis] Xyloglucan endotransglucosylase/hydrolase protein 2 precursor, putative [Ricinus communis]	sp|Q9SV60|XTH2_ARATH	59	312	1e-87	Xyloglucan endotransglucosylase/hydrolase protein 2 OS=Arabidopsis thaliana GN=XTH2 PE=2 SV=1	ath:AT4G13090	59	312	9e-87	xyloglucan:xyloglucosyl transferase, putative / xyloglucan endotransglycosylase, putative / endo-xyloglucan transferase, putative ; K08235 xyloglucan:xyloglucosyl transferase [EC:2.4.1.207]	|Unclassified; Metabolism; Other enzymes|
MGB_lrc579	1179	44.11	26	26	0	189.2	0	Down	2e-06	ref|XM_002522474.1|	85	101	8e-18	Ricinus communis zinc finger protein, putative, mRNA	gi|224077024|ref|XP_002305097.1|	67	461	1e-128	predicted protein [Populus trichocarpa] predicted protein [Populus trichocarpa]	sp|P40602|APG_ARATH	33	199	3e-50	Anter-specific proline-rich protein APG OS=Arabidopsis thaliana GN=APG PE=2 SV=2	ath:AT5G45950	52	356	1e-96	GDSL-motif lipase/hydrolase family protein		all3634	2e-13	Nos	IR	COG3240	Phospholipase/lecithinase/hemolysin	METABOLISM	Lipid transport and metabolism
MGB_c580	389	39.33	26	7	19	50.9	158.1	Up	0.006925	emb|CU223764.1|	91	117	5e-23	Populus EST from leave
MGB_lrc581	923	45.5	27	25	2	181.9	16.6	Down	4.3e-05	gb|EU829972.1|	86	76.1	3e-10	Linum usitatissimum clone LU0014E01 mRNA sequence	gi|118484458|gb|ABK94105.1|	69	267	1e-69	unknown [Populus trichocarpa]	sp|Q766C3|NEP1_NEPGR	36	114	6e-25	Aspartic proteinase nepenthesin-1 OS=Nepenthes gracilis GN=nep1 PE=1 SV=1	ath:AT3G18490	69	249	1e-64	aspartyl protease family protein
MGB_c582	1573	52	56	35	21	254.7	174.7	Down	0.169503	gb|GQ220323.1|	97	1644	0	Vitis vinifera strain PN40024 mitochondrion, partial genome	gi|21618136|gb|AAM67186.1|	65	82.4	8e-25	nonspecific lipid-transfer protein-like protein [Arabidopsis thaliana]	sp|Q8VYI9|NLTL5_ARATH	64	80.9	1e-25	Non-specific lipid-transfer protein-like protein At5g64080 OS=Arabidopsis thaliana GN=At5g64080 PE=1 SV=1	ath:AT5G64080	64	80.9	1e-24	protease inhibitor/seed storage/lipid transfer protein (LTP) family protein
MGB_lrc583	759	46.77	30	28	2	203.8	16.6	Down	1.1e-05	gb|BT057204.1|	100	87.8	8e-14	Salmo salar clone ssal-evd-533-067 Troponin T, fast skeletal muscle putative mRNA, complete cds	gi|8745402|gb|AAF78903.1|AF248055_1	75	184	8e-45	proline-rich protein [Glycine max] unknown [Glycine max]	sp|P14009|14KD_DAUCA	52	130	1e-29	14 kDa proline-rich protein DC2.15 OS=Daucus carota PE=2 SV=1	ath:AT2G45180	60	147	7e-34	protease inhibitor/seed storage/lipid transfer protein (LTP) family protein
MGB_lrc584	1130	43.1	46	37	9	269.3	74.9	Down	0.00023	ref|XM_002509775.1|	85	99.6	3e-17	Ricinus communis potassium channel tetramerization domain-containing protein, putative, mRNA	gi|255537509|ref|XP_002509821.1|	72	425	1e-117	potassium channel tetramerization domain-containing protein, putative [Ricinus communis] potassium channel tetramerization domain-containing protein, putative [Ricinus communis]						ath:AT5G41330	61	346	1e-93	potassium channel tetramerisation domain-containing protein
MGB_c585	717	43.1	27	5	22	36.4	183	Up	0.000286	ref|NM_117717.4|	93	85.8	3e-13	Arabidopsis thaliana ECHIA (ENOYL-COA HYDRATASE/ISOMERASE A); catalytic (ECHIA) mRNA, complete cds	gi|147827140|emb|CAN70976.1|	74	234	8e-60	hypothetical protein [Vitis vinifera]	sp|P52046|CRT_CLOAB	34	92	3e-18	3-hydroxybutyryl-CoA dehydratase OS=Clostridium acetobutylicum GN=crt PE=3 SV=1	ath:AT4G16210	73	227	5e-58	enoyl-CoA hydratase/isomerase family protein ; K01692 enoyl-CoA hydratase [EC:4.2.1.17]	|Metabolism; Amino Acid Metabolism; Lysine degradation [PATH:ko00310-Map:ko00310];|Metabolism; Amino Acid Metabolism; Tryptophan metabolism[PATH:ko00380-Map:ko00380];|Metabolism; Amino Acid Metabolism; Valine, leucine and isoleucinedegradation [PATH:ko00280-Map:ko00280];|Metabolism; Biosynthesis of Secondary Metabolites; Limonene andpinene degradation [PATH:ko00903-Map:ko00903];|Metabolism; Carbo…	CC1723	2e-29	Ccr	I	COG1024	Enoyl-CoA hydratase/carnithine racemase	METABOLISM	Lipid transport and metabolism
MGB_lrc586	841	48.39	29	24	5	174.7	41.6	Down	0.001496	gb|AY206000.1|	80	192	2e-45	Malva pusilla glutathione S-transferase F1 mRNA, partial cds	gi|29419473|gb|AAO61853.1|	77	257	1e-66	glutathione S-transferase F1 [Malva pusilla]	sp|P46423|GSTF_HYOMU	58	214	5e-55	Glutathione S-transferase OS=Hyoscyamus muticus PE=1 SV=1	ath:AT2G47730	56	205	2e-51	ATGSTF8; ATGSTF8 (GLUTATHIONE S-TRANSFERASE 8); glutathione transferase ; K00799 glutathione S-transferase [EC:2.5.1.18]	|Metabolism; Metabolism of Other Amino Acids; Glutathione metabolism[PATH:ko00480-Map:ko00480];|Metabolism; Xenobiotics Biodegradation and Metabolism; Drugmetabolism - cytochrome P450 [PATH:ko00982-Map:ko00982];|Metabolism; Xenobiotics Biodegradation and Metabolism; Metabolism ofxenobiotics by cytochrome P450 [PATH:ko00980-Map:ko00980];|	CC2085	8e-11	Ccr	O	COG0625	Glutathione S-transferase	CELLULAR PROCESSES AND SIGNALING	Posttranslational modification, protein turnover, chaperones
MGB_c587	1387	46.29	39	33	6	240.2	49.9	Down	9e-05	ref|XM_002277971.1|	84	157	2e-34	PREDICTED: Vitis vinifera hypothetical protein LOC100251097 (LOC100251097), mRNA	gi|224099785|ref|XP_002311617.1|	71	605	1e-171	predicted protein [Populus trichocarpa] predicted protein [Populus trichocarpa]	sp|P38415|LOXA_SOLLC	68	571	1e-162	Lipoxygenase A OS=Solanum lycopersicum GN=LOX1.1 PE=2 SV=1	ath:AT3G22400	69	587	1e-166	LOX5; LOX5; lipoxygenase ; K00454 lipoxygenase [EC:1.13.11.12]	|Metabolism; Lipid Metabolism; Linoleic acid metabolism[PATH:ko00591-Map:ko00591];|Metabolism; Lipid Metabolism; alpha-Linolenic acid metabolism[PATH:ko00592-Map:ko00592];|	PA1169	2e-32	---	---	---	---	---	---
MGB_lrc588	856	41	28	18	10	131	83.2	Down	0.245728	ref|XM_002530044.1|	85	125	4e-25	Ricinus communis conserved hypothetical protein, mRNA	gi|255578451|ref|XP_002530090.1|	76	174	8e-42	conserved hypothetical protein [Ricinus communis] conserved hypothetical protein [Ricinus communis]						ath:AT2G41430	55	132	2e-29	ERD15; ERD15 (EARLY RESPONSIVE TO DEHYDRATION 15)
MGB_c589	566	40.11	15	3	12	21.8	99.8	Up	0.009638	gb|BT049971.1|	100	87.7	6e-14	Salmo salar clone ssal-evd-518-149 Guanidinoacetate N-methyltransferase putative mRNA, complete cds
MGB_lrc590	502	55.98	23	6	17	43.7	141.4	Up	0.008787	gb|BT079232.1|	100	62.2	3e-06	Esox lucius clone eluc-evq-502-269 Condensin complex subunit 3 putative mRNA, complete cds
MGB_lrc591	656	42.07	13	6	7	43.7	58.2	Up	0.603377	emb|AJ293392.1|	85	99.6	2e-17	Homo sapiens mRNA differentially expressed in malignant melanoma, clone MM K2
MGB_c592	758	38.79	15	0	15	0	124.8	Up	3.5e-05	dbj|AB095018.1|	100	87.7	8e-14	Cynops pyrrhogaster RPE65 mRNA for retinal pigment epithelium abundant protein, complete cds
MGB_c593	613	36.7	17	17	0	123.7	0	Down	0.000115	gb|EF151310.1|	84	202	2e-48	Gossypium hirsutum polygalacturonase-inhibiting protein (PGIPL) mRNA, complete cds	gi|134035512|gb|ABO47744.1|	85	187	7e-46	polygalacturonase-inhibiting protein [Gossypium hirsutum]	sp|Q00874|DR100_ARATH	64	143	8e-34	DNA-damage-repair/toleration protein DRT100 OS=Arabidopsis thaliana GN=DRT100 PE=2 SV=2	ath:AT3G20820	67	149	1e-34	leucine-rich repeat family protein
MGB_lrc594	455	44.18	21	0	21	0	174.7	Up	1e-06	emb|X52305.1|	83	105	2e-19	Cotton mRNA for malate synthase (EC 4.1.3.2)	gi|126767|sp|P24571.1|MASY_CUCMA	80	169	9e-41	RecName: Full=Malate synthase, glyoxysomal malate synthase (EC 4.1.3.2) - cucurbit malate synthase [Cucurbita cv. Kurokawa Amakuri]	sp|P24571|MASY_CUCMA	80	169	5e-42	Malate synthase, glyoxysomal OS=Cucurbita maxima PE=1 SV=1	ath:AT5G03860	68	146	4e-34	MLS; MLS (MALATE SYNTHASE); malate synthase ; K01638 malate synthase [EC:2.3.3.9]	|Metabolism; Carbohydrate Metabolism; Glyoxylate and dicarboxylatemetabolism [PATH:ko00630-Map:ko00630];|Metabolism; Carbohydrate Metabolism; Pyruvate metabolism[PATH:ko00620-Map:ko00620];|
MGB_lrc595	471	44.8	22	16	6	116.4	49.9	Down	0.068362	gb|DQ006269.1|	90	211	3e-51	Gossypium hirsutum GIA/RGA-like gibberellin response modulator (GAI) gene, complete cds						sp|Q8S4W7|GAI1_VITVI	91	113	5e-25	DELLA protein GAI1 OS=Vitis vinifera GN=GAI1 PE=2 SV=1	osa:4333860	89	108	1e-22	Os03g0707600; hypothetical protein
MGB_c596	424	40.57	16	3	13	21.8	108.2	Up	0.005543	emb|CU223764.1|	91	121	3e-24	Populus EST from leave
MGB_c597	497	40.24	62	27	35	196.5	291.2	Up	0.122102	emb|CU223764.1|	90	109	1e-20	Populus EST from leave						sp|P80471|LIPC_SOLTU	90	66.2	8e-11	Light-induced protein, chloroplastic OS=Solanum tuberosum PE=1 SV=2
MGB_c598	461	40.56	8	1	7	7.3	58.2	Up	0.020579	emb|FM879141.1|	100	73.8	7e-10	Bombus lapidarius mRNA for acyl-CoA delta-9 desaturase (npve gene)	gi|147767934|emb|CAN64534.1|	56	74.3	4e-12	hypothetical protein [Vitis vinifera]						ath:AT3G13050	50	68.6	1e-10	transporter-related
MGB_c599	1283	50.58	29	29	0	211	0	Down	0	ref|XM_002326920.1|	80	169	4e-38	Populus trichocarpa predicted protein, mRNA	gi|224136832|ref|XP_002326956.1|	84	494	1e-138	predicted protein [Populus trichocarpa] predicted protein [Populus trichocarpa]	sp|Q8GXG1|ASPG2_ARATH	81	485	1e-136	Probable isoaspartyl peptidase/L-asparaginase 2 OS=Arabidopsis thaliana GN=At3g16150 PE=2 SV=2	ath:AT3G16150	81	485	1e-135	L-asparaginase, putative / L-asparagine amidohydrolase, putative		RSc1378	5e-51	Rso	E	COG1446	Asparaginase	METABOLISM	Amino acid transport and metabolism
MGB_lrc600	692	50	16	12	4	87.3	33.3	Down	0.082468	dbj|AB077113.1|	85	310	5e-81	Prunus persica mRNA, microsatellite marker M9a	gi|255574015|ref|XP_002527925.1|	82	254	4e-66	60S ribosomal protein L27a, putative [Ricinus communis] 60S ribosomal protein L27a, putative [Ricinus communis]	sp|P49637|R27A3_ARATH	80	247	4e-65	60S ribosomal protein L27a-3 OS=Arabidopsis thaliana GN=RPL27AC PE=2 SV=2	ath:AT1G70600	80	247	3e-64	60S ribosomal protein L27A (RPL27aC) ; K02900 large subunit ribosomal protein L27Ae	|Genetic Information Processing; Translation; Ribosome [PATH:ko03010-Map:ko03010];|Protein Families; Genetic Information Processing; Ribosome[BR:ko03011];|	YGL103w	2e-43	Sce	J	COG0200	Ribosomal protein L15	INFORMATION STORAGE AND PROCESSING	Translation, ribosomal structure and biogenesis
MGB_c601	514	40.08	19	19	0	138.3	0	Down	4.6e-05	gb|BT053451.1|	85	93.7	9e-16	Medicago truncatula clone MTYFP_FQ_FR_FS1G-O-3 unknown mRNA	gi|217075502|gb|ACJ86111.1|	89	87	6e-16	unknown [Medicago truncatula]	sp|P14009|14KD_DAUCA	67	70.5	4e-12	14 kDa proline-rich protein DC2.15 OS=Daucus carota PE=2 SV=1	ath:AT1G62510	73	78.2	2e-13	protease inhibitor/seed storage/lipid transfer protein (LTP) family protein
MGB_lrc602	1335	46.59	38	3	35	21.8	291.2	Up	0	gb|DQ122175.1|	87	904	0	Gossypium hirsutum ACC oxidase ACO4 mRNA, complete cds	gi|73761689|gb|AAZ83344.1|	82	543	1e-152	ACC oxidase 3 [Gossypium hirsutum]	sp|Q08507|ACCO3_PETHY	76	503	1e-142	1-aminocyclopropane-1-carboxylate oxidase 3 OS=Petunia hybrida GN=ACO3 PE=3 SV=1	ath:AT1G05010	70	475	1e-132	EFE; EFE (ETHYLENE FORMING ENZYME) ; K05933 aminocyclopropanecarboxylate oxidase [EC:1.14.17.4]	|Metabolism; Amino Acid Metabolism; Methionine metabolism[PATH:ko00271-Map:ko00271];|	PA4191	7e-22	Pae	R	COG3491	Isopenicillin N synthase and related dioxygenases	POORLY CHARACTERIZED	General function prediction only
MGB_c603	556	39.03	18	0	18	0	149.8	Up	6e-06	gb|BT049884.1|	97	80.7	8e-12	Salmo salar clone ssal-evd-547-061 Mitochondrial 28S ribosomal protein S6 putative mRNA, complete cds	gi|225449851|ref|XP_002265081.1|	50	86.3	1e-15	PREDICTED: hypothetical protein [Vitis vinifera]						ath:AT3G07530	46	69.7	7e-11	hypothetical protein
MGB_c604	573	56.72	7	3	4	21.8	33.3	Up	0.578156	gb|BT046226.1|	97	83.9	8e-13	Salmo salar clone ssal-evd-572-300 Cytochrome c oxidase polypeptide VIII-heart, mitochondrial precursor putative mRNA, complete cds	gi|224131318|ref|XP_002328509.1|	70	223	6e-57	predicted protein [Populus trichocarpa] predicted protein [Populus trichocarpa]	sp|Q05212|DR102_ARATH	64	210	3e-54	DNA-damage-repair/toleration protein DRT102 OS=Arabidopsis thaliana GN=DRT102 PE=2 SV=2	ath:AT3G04880	64	210	3e-53	DRT102; DRT102 (DNA-DAMAGE-REPAIR/TOLERATION 2)		CAC2880	9e-17	Cac	G	COG0698	Ribose 5-phosphate isomerase RpiB	METABOLISM	Carbohydrate transport and metabolism
MGB_lrc605	859	40.05	24	18	6	131	49.9	Down	0.033432	ref|XM_002301482.1|	79	89.8	2e-14	Populus trichocarpa predicted protein, mRNA	gi|255548409|ref|XP_002515261.1|	75	192	4e-47	carboxypeptidase regulatory region-containingprotein, putative [Ricinus communis] carboxypeptidase regulatory region-containingprotein, putative [Ricinus communis]						osa:4325779	68	171	3e-41	Os01g0300600; hypothetical protein
MGB_lrc606	498	44.38	17	3	14	21.8	116.5	Up	0.003176	gb|AY082005.1|	92	462	1e-127	Gossypium hirsutum ubiquitin-conjugating enzyme E2 (UBC2) mRNA, complete cds						sp|P35131|UBC8_ARATH	98	216	5e-56	Ubiquitin-conjugating enzyme E2 8 OS=Arabidopsis thaliana GN=UBC8 PE=1 SV=1	ppp:PHYPADRAFT_105371	99	216	3e-55	hypothetical protein; K06689 ubiquitin-conjugating enzyme E2 D/E [EC:6.3.2.19]	|Genetic Information Processing; Folding, Sorting and Degradation;Ubiquitin mediated proteolysis [PATH:ko04120-Map:ko04120];|Protein Families; Genetic Information Processing; Ubiquitin system[BR:ko04121];|	YBR082c	6e-48	Sce	O	COG5078	Ubiquitin-protein ligase	CELLULAR PROCESSES AND SIGNALING	Posttranslational modification, protein turnover, chaperones
MGB_c607	996	46.79	24	23	1	167.4	8.3	Down	3e-05	ref|XM_002526262.1|	85	664	0	Ricinus communis fructose-bisphosphate aldolase, putative, mRNA						sp|Q9ZU52|ALFC3_ARATH	87	493	1e-139	Probable fructose-bisphosphate aldolase 3, chloroplastic OS=Arabidopsis thaliana GN=FBA3 PE=1 SV=1	osa:4326074	88	496	1e-141	Os01g0118000; hypothetical protein ; K01623 fructose-bisphosphate aldolase, class I [EC:4.1.2.13]	|Metabolism; Carbohydrate Metabolism; Fructose and mannose metabolism[PATH:ko00051-Map:ko00051];|Metabolism; Carbohydrate Metabolism; Glycolysis / Gluconeogenesis[PATH:ko00010-Map:ko00010];|Metabolism; Carbohydrate Metabolism; Pentose phosphate pathway[PATH:ko00030-Map:ko00030];|Metabolism; Energy Metabolism; Carbon fixation in photosyntheticorganisms [PATH:ko00710-Map:ko00710];|	XF0826	2e-59	Xfa	G	COG3588	Fructose-1,6-bisphosphate aldolase	METABOLISM	Carbohydrate transport and metabolism
MGB_c608	1950	45.79	52	22	30	160.1	249.6	Up	0.110672	ref|XM_002285072.1|	83	212	5e-51	PREDICTED: Vitis vinifera hypothetical protein LOC100245822 (LOC100245822), mRNA	gi|225445460|ref|XP_002285108.1|	62	645	0	PREDICTED: hypothetical protein [Vitis vinifera]	sp|Q75HJ0|RH37_ORYSJ	66	605	1e-172	DEAD-box ATP-dependent RNA helicase 37 OS=Oryza sativa subsp. japonica GN=PL10A PE=2 SV=1	osa:4334493	66	605	1e-171	Os03g0805200; hypothetical protein ; K11594 ATP-dependent RNA helicase bel [EC:3.6.1.-]	|Protein Families; Genetic Information Processing; Chromosome[BR:ko03036];|	YOR204w	1e-123	Sce	LKJ	COG0513	Superfamily II DNA and RNA helicases	INFORMATION STORAGE AND PROCESSING	Replication, recombination and repair
MGB_lrc609	579	43.7	23	16	7	116.4	58.2	Down	0.118856	gb|FJ750952.1|	89	306	1e-79	Kosteletzkya virginica stearoyl-acyl carrier protein desaturase (SAD) mRNA, complete cds	gi|224612145|gb|ACN60146.1|	89	167	5e-40	stearoyl-acyl carrier protein desaturase [Kosteletzkya virginica]	sp|P22337|STAD_RICCO	80	150	4e-36	Acyl-[acyl-carrier-protein] desaturase, chloroplastic OS=Ricinus communis PE=1 SV=1	osa:4335627	68	134	2e-30	Os04g0379900; hypothetical protein
MGB_c610	979	47.7	85	74	11	538.5	91.5	Down	0	gb|DQ073046.1|	85	655	0	Gossypium hirsutum pectate lyase mRNA, complete cds						sp|Q9C5M8|PEL18_ARATH	80	452	1e-126	Probable pectate lyase 18 OS=Arabidopsis thaliana GN=At4g24780 PE=2 SV=2	ath:AT4G24780	80	452	1e-125	pectate lyase family protein		BH0698	2e-13	Bha	G	COG3866	Pectate lyase	METABOLISM	Carbohydrate transport and metabolism
MGB_lrc611	482	44.19	16	4	12	29.1	99.8	Up	0.023053	ref|XM_002285165.1|	82	256	1e-64	PREDICTED: Vitis vinifera hypothetical protein LOC100249416 (LOC100249416), mRNA	gi|157336724|emb|CAO71409.1|	91	217	3e-67	unnamed protein product [Vitis vinifera]	sp|Q9SHY8|SLU7A_ARATH	85	205	2e-65	Pre-mRNA-splicing factor SLU7-A OS=Arabidopsis thaliana GN=At1g65660 PE=2 SV=2	ath:AT1G65660	85	205	1e-64	SMP1; SMP1 (swellmap 1); nucleic acid binding
MGB_c612	501	43.51	23	1	22	7.3	183	Up	2e-06	emb|CU223145.1|	100	85.8	2e-13	Populus EST from leave
MGB_lrc613	1007	40.52	14	6	8	43.7	66.6	Up	0.431618	ref|XM_002520081.1|	90	569	1e-159	Ricinus communis ubiquitin-conjugating enzyme rad6, putative, mRNA	gi|224146049|ref|XP_002325860.1|	90	285	5e-75	histone ubiquitination proteins group [Populus trichocarpa] unknown [Populus trichocarpa] unknown [Populus trichocarpa] histone ubiquitination proteins group [Populus trichocarpa]	sp|P42745|UBC2_ARATH	89	282	2e-75	Ubiquitin-conjugating enzyme E2 2 OS=Arabidopsis thaliana GN=UBC2 PE=2 SV=1	ath:AT2G02760	89	282	2e-74	ATUBC2; ATUBC2 (UBIQUITING-CONJUGATING ENZYME 2); ubiquitin-protein ligase ; K10573 ubiquitin-conjugating enzyme E2 A [EC:6.3.2.19]	|Genetic Information Processing; Folding, Sorting and Degradation;Ubiquitin mediated proteolysis [PATH:ko04120-Map:ko04120];|Protein Families; Genetic Information Processing; DNA repair andrecombination proteins [BR:ko03400];|Protein Families; Genetic Information Processing; Ubiquitin system[BR:ko04121];|	SPAC18B11.07c	7e-53	Spo	O	COG5078	Ubiquitin-protein ligase	CELLULAR PROCESSES AND SIGNALING	Posttranslational modification, protein turnover, chaperones
MGB_lrc614	874	46	27	8	19	58.2	158.1	Up	0.013513	dbj|BA000042.1|	89	105	4e-19	Nicotiana tabacum mitochondrial DNA, complete genome	gi|253761635|ref|XP_002489193.1|	60	57.4	2e-06	hypothetical protein SORBIDRAFT_0013s009070 [Sorghum bicolor] hypothetical protein SORBIDRAFT_0013s009070 [Sorghum bicolor]
MGB_c615	693	49.06	12	3	9	21.8	74.9	Up	0.04906	emb|CU223764.1|	90	113	1e-21	Populus EST from leave	gi|206584339|gb|ACI15342.1|	65	163	2e-38	NAC domain protein NAC2 [Gossypium hirsutum] NAC domain protein NAC2 [Gossypium hirsutum]	sp|Q39013|NAC2_ARATH	65	124	5e-28	NAC domain-containing protein 2 OS=Arabidopsis thaliana GN=ATAF1 PE=2 SV=2	ath:AT1G01720	65	124	4e-27	ATAF1; ATAF1 (Arabidopsis NAC domain containing protein 2); transcription factor
MGB_lrc616	940	51.38	31	22	9	160.1	74.9	Down	0.049161	gb|FJ014844.1|	82	165	5e-37	Glycine max clone cw165 leucine rich repeat protein mRNA, complete cds	gi|223452540|gb|ACM89597.1|	73	428	1e-118	leucine rich repeat protein [Glycine max]	sp|Q00874|DR100_ARATH	56	324	4e-88	DNA-damage-repair/toleration protein DRT100 OS=Arabidopsis thaliana GN=DRT100 PE=2 SV=2	ath:AT3G20820	73	407	1e-112	leucine-rich repeat family protein		alr0124_1	1e-12	Nos	S	COG4886	Leucine-rich repeat (LRR) protein	POORLY CHARACTERIZED	Function unknown
MGB_lrc617	982	39.51	21	20	1	145.6	8.3	Down	0.000119	emb|CU223145.1|	100	85.8	4e-13	Populus EST from leave
MGB_c618	488	42.01	15	2	13	14.6	108.2	Up	0.001896	gb|AY117059.1|	92	406	1e-110	Gossypioides kirkii putative polyubiquitin gene, partial cds	gi|19715913|emb|CAC84144.1|	97	201	3e-50	polyubiquitin-like protein [Nicotiana tabacum]	sp|P69326|UBIQ_WHEAT	100	150	3e-36	Ubiquitin OS=Triticum aestivum PE=3 SV=1	ath:AT4G05050	100	199	4e-50	UBQ11; UBQ11 (UBIQUITIN 11); protein binding		YLL039c	1e-49	Sce	O	COG5272	Ubiquitin	CELLULAR PROCESSES AND SIGNALING	Posttranslational modification, protein turnover, chaperones
MGB_lrc619	767	46.68	19	8	11	58.2	91.5	Up	0.326166	gb|GQ220325.1|	95	1078	0	Vitis vinifera strain PN40024 mitochondrion, partial genome	gi|255590603|ref|XP_002535312.1|	89	134	7e-30	60S ribosomal protein L16, putative [Ricinus communis] 60S ribosomal protein L16, putative [Ricinus communis]	sp|P27754|RT03_OENBE	76	107	5e-23	Ribosomal protein S3, mitochondrial OS=Oenothera bertiana GN=RPS3 PE=3 SV=2	ath:ArthMp009	92	107	6e-22	rps3; ribosomal protein S3
MGB_c620	474	43.04	16	7	9	50.9	74.9	Up	0.441812	gb|BT057814.1|	100	75.8	2e-10	Salmo salar clone ssal-evd-541-186 60S acidic ribosomal protein P1 putative mRNA, complete cds
MGB_lrc621	423	45.15	21	1	20	7.3	166.4	Up	8e-06	emb|CU223764.1|	88	99.8	1e-17	Populus EST from leave
MGB_c622	497	42.45	14	0	14	0	116.5	Up	6.3e-05	gb|BT052042.1|	86	240	5e-60	Medicago truncatula clone MTYF9_FA_FB_FC1G-L-9 unknown mRNA	gi|255638871|gb|ACU19738.1|	95	202	9e-51	unknown [Glycine max]	sp|Q08466|CSK22_ARATH	90	192	7e-49	Casein kinase II subunit alpha-2 OS=Arabidopsis thaliana GN=CKA2 PE=2 SV=2	ath:AT5G67380	90	192	5e-48	CKA1; CKA1 (CASEIN KINASE ALPHA 1); kinase		SPAC23C11.11	2e-26	Spo	RTKL	COG0515	Serine/threonine protein kinase	POORLY CHARACTERIZED	General function prediction only
MGB_c623	660	49.85	26	5	21	36.4	174.7	Up	0.000489	gb|EU650389.1|	95	843	0	Coffea liberica isolate CCC1025 26S ribosomal RNA gene, partial sequence; mitochondrial	gi|90419459|ref|ZP_01227369.1|	76	103	1e-27	conserved hypothetical protein [Aurantimonas manganoxydans SI85-9A1] conserved hypothetical protein [Aurantimonas manganoxydans SI85-9A1]	sp|Q9PLI5|Y114_CHLMU	63	95.1	3e-19	Uncharacterized protein TC_0114 OS=Chlamydia muridarum GN=TC_0114 PE=4 SV=2	rty:RT0201	83	105	2e-24	hypothetical protein
MGB_lrc624	555	46.13	19	17	2	123.7	16.6	Down	0.001594	gb|EU402413.1|	91	347	3e-92	Gossypium hirsutum aquaporin PIP2;4 (PIP2;4) mRNA, complete cds	gi|171190270|gb|ACB42441.1|	79	171	3e-41	aquaporin PIP2;4 [Gossypium hirsutum]	sp|Q9ZVX8|PIP28_ARATH	79	169	1e-41	Probable aquaporin PIP2-8 OS=Arabidopsis thaliana GN=PIP2-8 PE=2 SV=1	ath:AT2G16850	79	169	8e-41	PIP2;8/PIP3B; PIP2;8/PIP3B (plasma membrane intrinsic protein 2;8); water channel ; K09872 aquaporin PIP	|Protein Families; Cellular Processes and Signaling; Receptors andchannels [BR:ko04000];|
MGB_lrc625	404	38.12	17	5	12	36.4	99.8	Up	0.047944	gb|BT047626.1|	100	85.7	2e-13	Salmo salar clone ssal-evd-514-306 Splicing factor, arginine/serine-rich 3 putative mRNA, complete cds
MGB_lrc626	625	44.48	27	7	20	50.9	166.4	Up	0.004294	gb|FJ594492.1|	85	133	1e-27	Gossypium hirsutum truncated cellulose synthase mRNA, complete cds	gi|1171035|sp|P43390.1|MT2_ACTDE	67	75.5	3e-12	RecName: Full=Metallothionein-like protein type 2 metallothionein-like protein - kiwi fruit metallothionein-like protein	sp|P43390|MT2_ACTDE	67	75.5	2e-13	Metallothionein-like protein type 2 OS=Actinidia deliciosa GN=pKIWI504 PE=2 SV=1
MGB_lrc627	519	47.21	16	15	1	109.2	8.3	Down	0.001195	gb|BT049183.1|	100	83.9	8e-13	Salmo salar clone ssal-evd-534-240 Myosin light polypeptide 6 putative mRNA, complete cds
MGB_lrc628	686	46.5	9	6	3	43.7	25	Down	0.42298	ref|XM_002528588.1|	87	405	1e-109	Ricinus communis 60S ribosomal protein L24, putative, mRNA	gi|255575465|ref|XP_002528634.1|	95	221	6e-56	60S ribosomal protein L24, putative [Ricinus communis] 60S ribosomal protein L24, putative [Ricinus communis]	sp|Q9FUL4|RL24_PRUAV	95	219	1e-56	60S ribosomal protein L24 OS=Prunus avium GN=RPL24 PE=2 SV=1	osa:4327483	92	213	8e-54	Os01g0815800; hypothetical protein ; K02896 large subunit ribosomal protein L24e	|Genetic Information Processing; Translation; Ribosome [PATH:ko03010-Map:ko03010];|Protein Families; Genetic Information Processing; Ribosome[BR:ko03011];|	SPCC330.14c	3e-27	Spo	J	COG2075	Ribosomal protein L24E	INFORMATION STORAGE AND PROCESSING	Translation, ribosomal structure and biogenesis
MGB_c629	887	42.5	41	4	37	29.1	307.8	Up	0	gb|AY117058.1|	82	259	2e-65	Gossypium barbadense D-subgenome putative polyubiquitin gene, partial cds	gi|226499354|ref|NP_001147027.1|	98	295	5e-78	polyubiquitin containing 7 ubiquitin monomers [Zea mays] polyubiquitin containing 7 ubiquitin monomers [Zea mays]	sp|P69326|UBIQ_WHEAT	98	149	2e-35	Ubiquitin OS=Triticum aestivum PE=3 SV=1	ath:AT5G20620	98	293	8e-78	UBQ4; UBQ4 (ubiquitin 4); protein binding		YLL039c	9e-78	Sce	O	COG5272	Ubiquitin	CELLULAR PROCESSES AND SIGNALING	Posttranslational modification, protein turnover, chaperones
MGB_lrc630	1161	44.7	47	7	40	50.9	332.8	Up	0	gb|BT089318.1|	85	550	1e-153	Soybean clone JCVI-FLGm-1L23 unknown mRNA	gi|225434307|ref|XP_002264609.1|	93	434	1e-119	PREDICTED: hypothetical protein [Vitis vinifera]	sp|Q9SPB3|RL10_VITRI	92	430	1e-120	60S ribosomal protein L10 OS=Vitis riparia GN=RPL10 PE=2 SV=1	ppp:PHYPADRAFT_177230	89	410	1e-113	hypothetical protein; K02866 large subunit ribosomal protein L10e	|Genetic Information Processing; Translation; Ribosome [PATH:ko03010-Map:ko03010];|Protein Families; Genetic Information Processing; Ribosome[BR:ko03011];|	SPAP7G5.05	6e-78	Spo	J	COG0197	Ribosomal protein L16/L10E	INFORMATION STORAGE AND PROCESSING	Translation, ribosomal structure and biogenesis
MGB_lrc631	503	43.14	20	19	1	138.3	8.3	Down	0.000188	gb|AF118230.1|AF118230	89	195	3e-46	Gossypium hirsutum metallothionein-like protein mRNA, complete cds	gi|4545262|gb|AAD22465.1|AF118230_1	77	78.6	2e-13	metallothionein-like protein [Gossypium hirsutum]	sp|P43389|MT3_ACTDE	69	68.2	2e-11	Metallothionein-like protein type 3 OS=Actinidia deliciosa GN=pKIWI503 PE=2 SV=1
MGB_lrc632	831	43.44	19	17	2	123.7	16.6	Down	0.001594	gb|FJ409869.1|	88	605	1e-169	Gossypium hirsutum MADS-12 mRNA, complete cds	gi|212525792|gb|ACJ26767.1|	83	234	2e-82	MADS-12 [Gossypium hirsutum]	sp|Q07474|MADS2_PETHY	57	158	9e-58	Floral homeotic protein PMADS 2 OS=Petunia hybrida GN=PMADS2 PE=2 SV=1	ath:AT5G20240	50	139	2e-48	PI; PI (PISTILLATA); DNA binding / transcription factor ; K09264 MADS-box transcription factor, plant	|Protein Families; Genetic Information Processing; Transcriptionfactors [BR:ko03000];|
MGB_lrc633	651	41.17	22	18	4	131	33.3	Down	0.00742	ref|NM_001073310.1|	86	145	3e-31	Oryza sativa (japonica cultivar-group) Os12g0484700 (Os12g0484700) mRNA, complete cds	gi|255555711|ref|XP_002518891.1|	89	148	3e-34	fad NAD binding oxidoreductases, putative [Ricinus communis] fad NAD binding oxidoreductases, putative [Ricinus communis]	sp|Q9T096|YIPL6_ARATH	77	131	3e-30	Protein yippee-like At4g27745 OS=Arabidopsis thaliana GN=At4g27745 PE=3 SV=2	osa:4352226	86	144	2e-33	Os12g0484700; hypothetical protein		YBL049w	5e-11	---	---	---	---	---	---
MGB_lrc634	636	47.48	20	19	1	138.3	8.3	Down	0.000188	ref|XM_002512998.1|	83	159	2e-35	Ricinus communis Aspartic proteinase nepenthesin-1 precursor, putative, mRNA	gi|255638149|gb|ACU19388.1|	85	218	3e-55	unknown [Glycine max]	sp|Q766C3|NEP1_NEPGR	36	75.1	3e-13	Aspartic proteinase nepenthesin-1 OS=Nepenthes gracilis GN=nep1 PE=1 SV=1	ath:AT3G54400	79	207	3e-52	aspartyl protease family protein
MGB_lrc635	885	46.33	22	14	8	101.9	66.6	Down	0.333112	ref|XM_002308087.1|	84	299	1e-77	Populus trichocarpa predicted protein, mRNA	gi|255647178|gb|ACU24057.1|	93	315	3e-84	unknown [Glycine max]	sp|Q9FF52|RL123_ARATH	88	300	9e-81	60S ribosomal protein L12-3 OS=Arabidopsis thaliana GN=RPL12C PE=2 SV=1	osa:4330425	92	306	9e-82	Os02g0699600; hypothetical protein ; K02870 large subunit ribosomal protein L12e	|Genetic Information Processing; Translation; Ribosome [PATH:ko03010-Map:ko03010];|Protein Families; Genetic Information Processing; Ribosome[BR:ko03011];|	SPCC31H12.04c	4e-65	Spo	J	COG0080	Ribosomal protein L11	INFORMATION STORAGE AND PROCESSING	Translation, ribosomal structure and biogenesis
MGB_lrc636	437	35.93	21	4	17	29.1	141.4	Up	0.001631	emb|FM955618.1|	100	82.3	2e-12	Bombus terrestris mRNA for acyl-CoA delta-9 desaturase (npve gene)
MGB_lrc637	828	42.51	16	8	8	58.2	66.6	Up	0.788698	gb|BT094679.1|	87	450	1e-123	Soybean clone JCVI-FLGm-5P18 unknown mRNA	gi|224116926|ref|XP_002331848.1|	100	314	8e-84	predicted protein [Populus trichocarpa] predicted protein [Populus trichocarpa] unknown [Populus trichocarpa] unknown [Populus trichocarpa] ubiquitin conjugating enzyme [Elaeis guineensis] predicted protein [Populus trichocarpa] predicted protein [Populus trichocarpa]	sp|P35133|UBC10_ARATH	97	306	7e-83	Ubiquitin-conjugating enzyme E2 10 OS=Arabidopsis thaliana GN=UBC10 PE=1 SV=1	ppp:PHYPADRAFT_183940	98	310	4e-83	hypothetical protein		SPBC119.02	8e-70	Spo	O	COG5078	Ubiquitin-protein ligase	CELLULAR PROCESSES AND SIGNALING	Posttranslational modification, protein turnover, chaperones
MGB_lrc638	491	41.55	16	6	10	43.7	83.2	Up	0.203987	ref|XM_002311955.1|	83	125	2e-25	Populus trichocarpa predicted protein, mRNA	gi|224109832|ref|XP_002315327.1|	88	155	1e-36	predicted protein [Populus trichocarpa] predicted protein [Populus trichocarpa]						ath:AT2G36840	72	129	4e-29	ACT domain-containing protein
MGB_c639	987	51.98	19	10	9	72.8	74.9	Up	0.950475	ref|XM_002276910.1|	82	215	5e-52	PREDICTED: Vitis vinifera similar to chalcone synthase (LOC100263443), mRNA	gi|157341208|emb|CAO49115.1|	87	352	1e-114	unnamed protein product [Vitis vinifera]	sp|P51090|CHSY_VITVI	86	345	1e-113	Chalcone synthase OS=Vitis vinifera GN=CHS PE=2 SV=1	ath:AT5G13930	80	325	1e-107	ATCHS/CHS/TT4; ATCHS/CHS/TT4 (CHALCONE SYNTHASE); naringenin-chalcone synthase ; K00660 chalcone synthase [EC:2.3.1.74]	|Metabolism; Biosynthesis of Secondary Metabolites; Flavonoidbiosynthesis [PATH:ko00941-Map:ko00941];|	DR2091	1e-18	Dra	Q	COG3424	Predicted naringenin-chalcone synthase	METABOLISM	Secondary metabolites biosynthesis, transport and catabolism
MGB_lrc640	924	49.24	24	3	21	21.8	174.7	Up	6e-05	emb|X52305.1|	82	452	1e-123	Cotton mRNA for malate synthase (EC 4.1.3.2)	gi|126770|sp|P17432.1|MASY_GOSHI	71	365	3e-99	RecName: Full=Malate synthase, glyoxysomal unnamed protein product [Gossypium hirsutum]	sp|P17432|MASY_GOSHI	71	365	1e-100	Malate synthase, glyoxysomal OS=Gossypium hirsutum PE=2 SV=1	ath:AT5G03860	66	340	4e-92	MLS; MLS (MALATE SYNTHASE); malate synthase ; K01638 malate synthase [EC:2.3.3.9]	|Metabolism; Carbohydrate Metabolism; Glyoxylate and dicarboxylatemetabolism [PATH:ko00630-Map:ko00630];|Metabolism; Carbohydrate Metabolism; Pyruvate metabolism[PATH:ko00620-Map:ko00620];|	YPO3726	1e-47	Ype	C	COG2225	Malate synthase	METABOLISM	Energy production and conversion
MGB_lrc641	999	46.75	37	21	16	152.8	133.1	Down	0.677166	ref|XM_002513715.1|	82	333	1e-87	Ricinus communis Photosystem II 22 kDa protein, chloroplast precursor, putative, mRNA	gi|188509922|gb|ACD56611.1|	74	387	1e-106	putative photosystem II protein [Gossypioides kirkii]	sp|Q02060|PSBS_SPIOL	61	305	2e-82	Photosystem II 22 kDa protein, chloroplastic OS=Spinacia oleracea GN=PSBS PE=1 SV=1	ath:AT1G44575	62	294	4e-78	NPQ4; NPQ4 (NONPHOTOCHEMICAL QUENCHING) ; K03542 photosystem II 22kDa protein	|Metabolism; Energy Metabolism; Photosynthesis [PATH:ko00195-Map:ko00195];|Protein Families; Metabolism; Photosynthesis proteins [BR:ko00194];|
MGB_lrc642	918	37.25	29	16	13	116.4	108.2	Down	0.843397	emb|BX821643.1|	87	99.7	2e-17	Arabidopsis thaliana Full-length cDNA Complete sequence from clone GSLTSIL60ZD05 of Silique of strain col-0 of Arabidopsis thaliana (thale cress)	gi|224098938|ref|XP_002311324.1|	40	143	2e-32	predicted protein [Populus trichocarpa] predicted protein [Populus trichocarpa]						ath:AT3G11810	36	131	4e-29	hypothetical protein
MGB_c643	796	30.03	13	10	3	72.8	25	Down	0.088329	gb|DQ345959.1|	94	613	1e-172	Gossypium hirsutum cultivar coker 310 FR chloroplast, complete genome	gi|91208884|ref|YP_538917.1|	95	134	8e-30	ribosomal protein S16 [Gossypium hirsutum] RecName: Full=30S ribosomal protein S16, chloroplastic ribosomal protein S16 [Gossypium hirsutum]	sp|Q2L8Y7|RR16_GOSHI	95	134	4e-31	30S ribosomal protein S16, chloroplastic OS=Gossypium hirsutum GN=rps16 PE=3 SV=1	ath:ArthCp004	79	107	8e-22	rps16; ribosomal protein S16		ssr0482	5e-12	Syn	J	COG0228	Ribosomal protein S16	INFORMATION STORAGE AND PROCESSING	Translation, ribosomal structure and biogenesis
MGB_lrc644	562	45.2	21	5	16	36.4	133.1	Up	0.006669	ref|XM_002323819.1|	83	121	4e-24	Populus trichocarpa predicted protein, mRNA	gi|224140981|ref|XP_002323855.1|	65	115	2e-24	predicted protein [Populus trichocarpa] predicted protein [Populus trichocarpa]						ath:AT3G28917	64	103	3e-21	MIF2; MIF2 (MINI ZINC FINGER 2); DNA binding
MGB_lrc645	1674	44.32	28	6	22	43.7	183	Up	0.000711	gb|GQ220325.1|	94	928	0	Vitis vinifera strain PN40024 mitochondrion, partial genome	gi|44889073|sp|Q95747.3|RM16_ARATH	90	273	4e-71	RecName: Full=60S ribosomal protein L16, mitochondrial	sp|Q95747|RM16_ARATH	90	273	2e-72	60S ribosomal protein L16, mitochondrial OS=Arabidopsis thaliana GN=RPL16 PE=2 SV=3	ath:ArthMp008	89	269	3e-70	rpl16; ribosomal protein L16		mlr0301	9e-27	Mlo	J	COG0197	Ribosomal protein L16/L10E	INFORMATION STORAGE AND PROCESSING	Translation, ribosomal structure and biogenesis
MGB_c646	588	44.39	15	9	6	65.5	49.9	Down	0.60525	emb|CU223145.1|	100	84.1	8e-13	Populus EST from leave	gi|225425710|ref|XP_002275229.1|	63	148	3e-34	PREDICTED: hypothetical protein [Vitis vinifera] unnamed protein product [Vitis vinifera]	sp|O94298|YOOF_SCHPO	44	95.5	2e-19	Uncharacterized hydroxylase C887.15c OS=Schizosaccharomyces pombe GN=SPBC887.15c PE=1 SV=1	ath:AT1G14290	58	146	5e-34	acid phosphatase, putative		SPBC887.15c	7e-20	Spo	I	COG3000	Sterol desaturase	METABOLISM	Lipid transport and metabolism
MGB_c647	464	40.73	17	4	13	29.1	108.2	Up	0.013738	gb|EF151301.1|	93	302	1e-78	Gossypium hirsutum alpha-tubulin (TUA5) mRNA, complete cds	gi|1101025|gb|AAB36609.1|	96	103	6e-21	alpha-tubulin [Eucalyptus globulus subsp. bicostata]	sp|P46259|TBA1_PEA	97	102	6e-22	Tubulin alpha-1 chain OS=Pisum sativum GN=TUBA1 PE=3 SV=1	cme:CMT504C	97	103	3e-21	alpha-tubulin ; K07374 tubulin alpha	|Cellular Processes; Cell Communication; Gap junction [PATH:ko04540-Map:ko04540];|Protein Families; Cellular Processes and Signaling; Cytoskeletonproteins [BR:ko04812];|	SPBC800.05c	3e-20	Spo	Z	COG5023	Tubulin	CELLULAR PROCESSES AND SIGNALING	Cytoskeleton
MGB_c648	769	48.89	31	31	0	225.6	0	Down	0	gb|FJ384629.1|	87	434	1e-118	Gossypium hirsutum tonoplast intrinsic protein (TIP1;1) mRNA, complete cds	gi|227434194|gb|ACP28878.1|	85	238	5e-61	tonoplast intrinsic protein [Gossypium hirsutum]	sp|P25818|TIP11_ARATH	77	216	8e-56	Aquaporin TIP1-1 OS=Arabidopsis thaliana GN=TIP1-1 PE=1 SV=1	ath:AT2G36830	77	216	7e-55	GAMMA-TIP; GAMMA-TIP (Tonoplast intrinsic protein (TIP) gamma); water channel ; K09873 aquaporin TIP	|Protein Families; Cellular Processes and Signaling; Receptors andchannels [BR:ko04000];|
MGB_c649	686	40.38	24	7	17	50.9	141.4	Up	0.017589	ref|XM_002284028.1|	87	238	3e-59	PREDICTED: Vitis vinifera similar to Citrate synthase, glyoxysomal (LOC100255795), mRNA	gi|224138682|ref|XP_002322875.1|	87	228	3e-58	predicted protein [Populus trichocarpa] predicted protein [Populus trichocarpa]	sp|P49299|CYSZ_CUCMA	83	223	6e-58	Citrate synthase, glyoxysomal OS=Cucurbita maxima PE=1 SV=1	ath:AT2G42790	83	219	7e-56	CSY3; CSY3 (CITRATE SYNTHASE 3); citrate (SI)-synthase ; K01647 citrate synthase [EC:2.3.3.1]	|Metabolism; Carbohydrate Metabolism; Citrate cycle (TCA cycle)[PATH:ko00020-Map:ko00020];|Metabolism; Carbohydrate Metabolism; Glyoxylate and dicarboxylatemetabolism [PATH:ko00630-Map:ko00630];|	Cgl0806	3e-29	Cgl	C	COG0372	Citrate synthase	METABOLISM	Energy production and conversion
MGB_c650	937	41.94	23	2	21	14.6	174.7	Up	1.8e-05	gb|BT049884.1|	100	89.7	3e-14	Salmo salar clone ssal-evd-547-061 Mitochondrial 28S ribosomal protein S6 putative mRNA, complete cds	gi|224139328|ref|XP_002323058.1|	52	261	7e-68	predicted protein [Populus trichocarpa] predicted protein [Populus trichocarpa]	sp|P07602|SAP_HUMAN	24	80.9	1e-14	Proactivator polypeptide OS=Homo sapiens GN=PSAP PE=1 SV=2	ath:AT3G51730	54	218	3e-55	saposin B domain-containing protein
MGB_c651	717	47.28	22	17	5	123.7	41.6	Down	0.02445	gb|BT057814.1|	97	81.8	5e-12	Salmo salar clone ssal-evd-541-186 60S acidic ribosomal protein P1 putative mRNA, complete cds	gi|45357074|gb|AAS58496.1|	57	156	2e-36	chloroplast ferredoxin I [Nicotiana tabacum]	sp|O04090|FER1_ARATH	56	156	1e-37	Ferredoxin-1, chloroplastic OS=Arabidopsis thaliana GN=FD1 PE=1 SV=1	ath:AT1G10960	56	156	1e-36	ATFD1; ATFD1 (FERREDOXIN 1); 2 iron, 2 sulfur cluster binding / electron carrier/ iron-sulfur cluster binding ; K02639 ferredoxin	|Metabolism; Energy Metabolism; Photosynthesis [PATH:ko00195-Map:ko00195];|Protein Families; Metabolism; Photosynthesis proteins [BR:ko00194];|	ssl0020	6e-30	Syn	C	COG0633	Ferredoxin	METABOLISM	Energy production and conversion
MGB_lrc652	761	47.83	20	8	12	58.2	99.8	Up	0.231656	emb|CT834200.1|	83	294	6e-76	Oryza sativa (indica cultivar-group) cDNA clone:OSIGCEA042O23, full insert sequence	gi|108706108|gb|ABF93903.1|	91	316	1e-84	60S ribosomal protein L21, putative, expressed [Oryza sativa (japonica cultivar-group)] hypothetical protein OsI_09955 [Oryza sativa Indica Group] hypothetical protein OsJ_09354 [Oryza sativa Japonica Group] Os03g0141000 [Oryza sativa Japonica Group]	sp|Q43291|RL211_ARATH	88	307	4e-83	60S ribosomal protein L21-1 OS=Arabidopsis thaliana GN=RPL21A PE=2 SV=2	osa:4348839	90	314	3e-84	Os10g0465800; hypothetical protein ; K02889 large subunit ribosomal protein L21e	|Genetic Information Processing; Translation; Ribosome [PATH:ko03010-Map:ko03010];|Protein Families; Genetic Information Processing; Ribosome[BR:ko03011];|	YBR191w	9e-41	Sce	J	COG2139	Ribosomal protein L21E	INFORMATION STORAGE AND PROCESSING	Translation, ribosomal structure and biogenesis
MGB_c653	391	40.92	19	2	17	14.6	141.4	Up	0.000183	gb|BT057814.1|	100	77.9	4e-11	Salmo salar clone ssal-evd-541-186 60S acidic ribosomal protein P1 putative mRNA, complete cds
MGB_c654	865	41.16	16	16	0	116.4	0	Down	0.000183	gb|EF151310.1|	84	428	1e-116	Gossypium hirsutum polygalacturonase-inhibiting protein (PGIPL) mRNA, complete cds	gi|134035512|gb|ABO47744.1|	86	334	8e-90	polygalacturonase-inhibiting protein [Gossypium hirsutum]	sp|Q00874|DR100_ARATH	63	247	7e-65	DNA-damage-repair/toleration protein DRT100 OS=Arabidopsis thaliana GN=DRT100 PE=2 SV=2	ath:AT3G20820	67	257	6e-67	leucine-rich repeat family protein		lin0741	1e-11	---	---	---	---	---	---
MGB_lrc655	1055	44.36	28	17	11	123.7	91.5	Down	0.43424	gb|EF147869.1|	85	793	0	Populus trichocarpa clone WS0125_J07 unknown mRNA	gi|224115648|ref|XP_002332108.1|	89	598	1e-169	predicted protein [Populus trichocarpa] predicted protein [Populus trichocarpa]	sp|Q2MHE4|HT1_ARATH	48	273	9e-73	Serine/threonine-protein kinase HT1 OS=Arabidopsis thaliana GN=HT1 PE=1 SV=1	ath:AT2G24360	85	569	1e-160	serine/threonine/tyrosine kinase, putative		YJL095w	2e-32	Sce	RTKL	COG0515	Serine/threonine protein kinase	POORLY CHARACTERIZED	General function prediction only
MGB_lrc656	618	46.12	13	1	12	7.3	99.8	Up	0.000969	ref|XM_002515190.1|	95	66.1	2e-07	Ricinus communis gibberellin 2-oxidase, putative, mRNA	gi|255548359|ref|XP_002515236.1|	75	154	6e-45	gibberellin 2-oxidase, putative [Ricinus communis] gibberellin 2-oxidase, putative [Ricinus communis]	sp|Q9XHM5|G2OX2_PEA	60	134	9e-40	Gibberellin 2-beta-dioxygenase 2 OS=Pisum sativum GN=GA2OX2 PE=2 SV=1	ath:AT1G02400	62	127	3e-36	ATGA2OX6/DTA1; ATGA2OX6/DTA1 (GIBBERELLIN 2-OXIDASE 6); gibberellin 2-beta-dioxygenase
MGB_c657	569	42.36	13	2	11	14.6	91.5	Up	0.006081	ref|XM_002312288.1|	87	161	5e-36	Populus trichocarpa predicted protein, mRNA	gi|225431984|ref|XP_002273100.1|	91	134	5e-30	PREDICTED: hypothetical protein [Vitis vinifera] unnamed protein product [Vitis vinifera]						osa:4334677	73	107	2e-22	Os03g0832400; hypothetical protein
MGB_lrc658	652	44.02	26	10	16	72.8	133.1	Up	0.128251	gb|BT090236.1|	81	131	5e-27	Soybean clone JCVI-FLGm-4A5 unknown mRNA	gi|255627933|gb|ACU14311.1|	84	271	5e-71	unknown [Glycine max]						ath:AT3G53990	78	239	7e-62	universal stress protein (USP) family protein		L1010	2e-12	Lla	T	COG0589	Universal stress protein UspA and related nucleotide-binding proteins	CELLULAR PROCESSES AND SIGNALING	Signal transduction mechanisms
MGB_lrc659	413	37.77	23	5	18	36.4	149.8	Up	0.00238	gb|BT056774.1|	100	87.9	4e-14	Salmo salar clone ssal-evd-562-272 Cytochrome c putative mRNA, complete cds
MGB_lrc660	680	43.82	16	16	0	116.4	0	Down	0.000183	ref|XM_002274061.1|	93	109	3e-20	PREDICTED: Vitis vinifera hypothetical protein LOC100248412 (LOC100248412), mRNA	gi|255559597|ref|XP_002520818.1|	70	128	5e-28	conserved hypothetical protein [Ricinus communis] conserved hypothetical protein [Ricinus communis]	sp|P20144|WUN1_SOLTU	71	118	2e-26	Wound-induced protein 1 OS=Solanum tuberosum GN=WUN1 PE=2 SV=1	ath:AT3G10985	69	114	4e-24	SAG20; SAG20 (WOUND-INDUCED PROTEIN 12)
MGB_lrc661	1492	50.34	32	27	5	196.5	41.6	Down	0.000433	ref|XM_002511916.1|	86	133	3e-27	Ricinus communis Aspartic proteinase nepenthesin-1 precursor, putative, mRNA	gi|255541796|ref|XP_002511962.1|	69	573	1e-161	Aspartic proteinase nepenthesin-1 precursor, putative [Ricinus communis] Aspartic proteinase nepenthesin-1 precursor, putative [Ricinus communis]	sp|Q766C3|NEP1_NEPGR	37	235	4e-61	Aspartic proteinase nepenthesin-1 OS=Nepenthes gracilis GN=nep1 PE=1 SV=1	ath:AT3G18490	64	523	1e-147	aspartyl protease family protein
MGB_c662	693	41.7	27	7	20	50.9	166.4	Up	0.004294	dbj|AK317177.1|	87	169	2e-38	Arabidopsis thaliana AT1G80160 mRNA, complete cds, clone: RAFL21-75-N06	gi|255553127|ref|XP_002517606.1|	82	162	3e-38	lactoylglutathione lyase, putative [Ricinus communis] lactoylglutathione lyase, putative [Ricinus communis]						ath:AT1G80160	77	152	1e-35	lactoylglutathione lyase family protein / glyoxalase I family protein
MGB_lrc663	489	42.13	19	0	19	0	158.1	Up	3e-06	emb|FM955618.1|	100	85.8	2e-13	Bombus terrestris mRNA for acyl-CoA delta-9 desaturase (npve gene)
MGB_lrc664	584	41.78	14	10	4	72.8	33.3	Down	0.174935	ref|XM_002458831.1|	87	266	8e-68	Sorghum bicolor hypothetical protein, mRNA	gi|255644963|gb|ACU22981.1|	95	228	2e-58	unknown [Glycine max]	sp|P00052|CYC_PHAAU	94	223	4e-58	Cytochrome c OS=Phaseolus aureus PE=1 SV=1	ath:AT4G10040	91	221	2e-56	CYTC-2; CYTC-2 (CYTOCHROME C-2); electron carrier ; K08738 cytochrome c	|Cellular Processes; Cell Growth and Death; Apoptosis [PATH:ko04210-Map:ko04210];|Cellular Processes; Cell Growth and Death; p53 signaling pathway[PATH:ko04115-Map:ko04115];|Human Diseases; Cancers; Colorectal cancer [PATH:ko05210-Map:ko05210];|Human Diseases; Cancers; Small cell lung cancer [PATH:ko05222-Map:ko05222];|Human Diseases; Neurodegenerative Diseases; Alzheimer's disease[PATH:ko05010-M…	SPCC191.07	2e-34	Spo	C	COG3474	Cytochrome c2	METABOLISM	Energy production and conversion
MGB_lrc665	1811	42.46	42	36	6	262	49.9	Down	2.6e-05	ref|XM_002280958.1|	80	504	1e-139	PREDICTED: Vitis vinifera hypothetical protein LOC100242036 (LOC100242036), mRNA	gi|225454014|ref|XP_002280967.1|	80	693	0	PREDICTED: hypothetical protein [Vitis vinifera]	sp|O81312|GAE3_ARATH	77	667	0	UDP-glucuronate 4-epimerase 3 OS=Arabidopsis thaliana GN=GAE3 PE=2 SV=1	ath:AT4G00110	77	667	0	GAE3; GAE3 (UDP-D-GLUCURONATE 4-EPIMERASE 3); catalytic ; K01795	|Unclassified; Metabolism; Other enzymes|	BH3709	3e-78	Bha	MG	COG0451	Nucleoside-diphosphate-sugar epimerases	CELLULAR PROCESSES AND SIGNALING	Cell wall/membrane/envelope biogenesis
MGB_c666	404	42.57	19	3	16	21.8	133.1	Up	0.001033	ref|XM_002511938.1|	83	91.7	3e-15	Ricinus communis Oleosin, putative, mRNA	gi|255541840|ref|XP_002511984.1|	78	105	2e-21	Oleosin, putative [Ricinus communis] Oleosin, putative [Ricinus communis]						osa:4339696	75	94.4	2e-18	Os05g0576700; hypothetical protein
MGB_lrc667	1126	42.36	29	25	4	181.9	33.3	Down	0.000389	ref|XM_002279268.1|	85	232	3e-57	PREDICTED: Vitis vinifera hypothetical protein LOC100264343 (LOC100264343), mRNA	gi|224138824|ref|XP_002326699.1|	86	187	2e-45	predicted protein [Populus trichocarpa] predicted protein [Populus trichocarpa]	sp|Q9FJR0|RENT1_ARATH	68	146	2e-34	Regulator of nonsense transcripts 1 homolog OS=Arabidopsis thaliana GN=UPF1 PE=2 SV=2	ath:AT5G47010	68	146	2e-33	LBA1/UPF1; LBA1/UPF1 (LOW-LEVEL BETA-AMYLASE 1); RNA helicase
MGB_lrc668	619	43.3	28	20	8	145.6	66.6	Down	0.055053	dbj|AB077108.1|	81	151	5e-33	Prunus persica mRNA, microsatellite marker M3b	gi|255627255|gb|ACU13972.1|	70	173	9e-42	unknown [Glycine max]	sp|P48502|QCR7_SOLTU	66	157	4e-38	Cytochrome b-c1 complex subunit 7 OS=Solanum tuberosum PE=1 SV=1	ath:AT5G25450	72	172	1e-41	ubiquinol-cytochrome C reductase complex 14 kDa protein, putative ; K00417 ubiquinol-cytochrome c reductase subunit 7 [EC:1.10.2.2]	|Human Diseases; Neurodegenerative Diseases; Alzheimer's disease[PATH:ko05010-Map:ko05010];|Human Diseases; Neurodegenerative Diseases; Huntington's disease[PATH:ko05016-Map:ko05016];|Human Diseases; Neurodegenerative Diseases; Parkinson's disease[PATH:ko05012-Map:ko05012];|Metabolism; Energy Metabolism; Oxidative phosphorylation[PATH:ko00190-Map:ko00190];|
MGB_lrc669	443	37.47	17	4	13	29.1	108.2	Up	0.013738	gb|BT049815.1|	100	81.8	3e-12	Salmo salar clone ssal-evd-556-339 C-C motif chemokine 28 precursor putative mRNA, complete cds
MGB_lrc670	659	47.8	17	6	11	43.7	91.5	Up	0.135781	gb|L31374.1|SALGRP1A	87	117	7e-23	Sinapis alba RNA-binding protein homologue (grp1a) mRNA, complete cds	gi|255571962|ref|XP_002526922.1|	87	118	4e-25	glycine-rich RNA-binding protein, putative [Ricinus communis] glycine-rich RNA-binding protein, putative [Ricinus communis]	sp|P49310|GRP1_SINAL	85	116	1e-25	Glycine-rich RNA-binding protein GRP1A OS=Sinapis alba PE=2 SV=1	ath:AT2G21660	84	115	1e-24	ATGRP7; ATGRP7 (COLD, CIRCADIAN RHYTHM, AND RNA BINDING 2); RNA binding / double-stranded DNA binding / single-stranded DNA binding
MGB_c671	898	43.88	86	14	72	101.9	599.1	Up	0	gb|BT057814.1|	100	77.8	9e-11	Salmo salar clone ssal-evd-541-186 60S acidic ribosomal protein P1 putative mRNA, complete cds	gi|255583629|ref|XP_002532570.1|	51	223	2e-56	geranyl geranyl pyrophosphate synthase, putative [Ricinus communis] geranyl geranyl pyrophosphate synthase, putative [Ricinus communis]	sp|Q94ID7|GGPPS_HEVBR	30	98.6	4e-20	Geranylgeranyl pyrophosphate synthetase, chloroplastic OS=Hevea brasiliensis GN=GGPS PE=1 SV=1	ath:AT2G18620	32	101	4e-20	geranylgeranyl pyrophosphate synthase, putative / GGPP synthetase, putative / farnesyltranstransferase, putative ; K00795 geranyltranstransferase [EC:2.5.1.10]	|Metabolism; Biosynthesis of Secondary Metabolites; Terpenoidbiosynthesis [PATH:ko00900-Map:ko00900];|Metabolism; Lipid Metabolism; Biosynthesis of steroids[PATH:ko00100-Map:ko00100];|	slr0739	8e-12	Syn	H	COG0142	Geranylgeranyl pyrophosphate synthase	METABOLISM	Coenzyme transport and metabolism
MGB_c672	410	41.46	29	9	20	65.5	166.4	Up	0.016033	gb|DQ885785.1|	87	210	3e-51	Gossypium barbadense COR413-like protein gene, complete cds	gi|224105477|ref|XP_002313824.1|	84	142	9e-33	predicted protein [Populus trichocarpa] predicted protein [Populus trichocarpa]						ath:AT2G15970	73	119	4e-26	COR413-PM1; COR413-PM1 (cold regulated 413 plasma membrane 1)
MGB_c673	784	52.55	19	16	3	116.4	25	Down	0.006994	gb|GQ220323.1|	97	1051	0	Vitis vinifera strain PN40024 mitochondrion, partial genome	gi|255550706|ref|XP_002516402.1|	78	71.6	8e-11	conserved hypothetical protein [Ricinus communis] conserved hypothetical protein [Ricinus communis]
MGB_lrc674	677	43.13	29	29	0	211	0	Down	0	gb|AY660751.1|	84	218	3e-53	Populus tomentosa Gip1-like protein mRNA, complete cds	gi|56236464|gb|AAV84588.1|	83	207	7e-52	Gip1-like protein [Populus tomentosa] Gip1-like protein [Populus tomentosa]	sp|P46690|GASA4_ARATH	72	162	1e-39	Gibberellin-regulated protein 4 OS=Arabidopsis thaliana GN=GASA4 PE=2 SV=2	ath:AT1G74670	62	147	3e-34	gibberellin-responsive protein, putative
MGB_lrc675	671	42.03	14	10	4	72.8	33.3	Down	0.174935	gb|FJ362592.1|	85	269	1e-68	Vernicia fordii 60S ribosomal protein L35a (RPL35A) mRNA, complete cds	gi|224112609|ref|XP_002316240.1|	93	154	1e-53	predicted protein [Populus trichocarpa] unknown [Populus trichocarpa] predicted protein [Populus trichocarpa]	sp|Q9C912|R35A3_ARATH	89	147	3e-52	60S ribosomal protein L35a-3 OS=Arabidopsis thaliana GN=RPL35AC PE=2 SV=1	ath:AT1G74270	89	147	3e-51	60S ribosomal protein L35a (RPL35aC) ; K02917 large subunit ribosomal protein L35Ae	|Genetic Information Processing; Translation; Ribosome [PATH:ko03010-Map:ko03010];|Protein Families; Genetic Information Processing; Ribosome[BR:ko03011];|	YOR234c	6e-25	Sce	J	COG2451	Ribosomal protein L35AE/L33A	INFORMATION STORAGE AND PROCESSING	Translation, ribosomal structure and biogenesis
MGB_lrc676	537	44.51	20	19	1	138.3	8.3	Down	0.000188	gb|AF059616.1|AF059616	86	232	2e-57	Arachis hypogaea profilin (Ara h 5) mRNA, complete cds	gi|3914436|sp|O65810.1|PROF2_SOYBN	75	166	1e-39	RecName: Full=Profilin-2; AltName: Full=GmPRO2; AltName: Allergen=Gly m 3.0102 profilin [Glycine max]	sp|O65810|PROF2_SOYBN	75	166	6e-41	Profilin-2 OS=Glycine max GN=PRO2 PE=1 SV=1	osa:4340155	69	155	7e-37	Os06g0152100; hypothetical protein ; K05759 profilin	|Cellular Processes; Cell Motility; Regulation of actin cytoskeleton[PATH:ko04810-Map:ko04810];|Protein Families; Cellular Processes and Signaling; Cytoskeletonproteins [BR:ko04812];|
MGB_lrc677	1236	46.04	21	16	5	116.4	41.6	Down	0.035831	ref|XM_002302300.1|	79	105	6e-19	Populus trichocarpa predicted protein, mRNA	gi|255545932|ref|XP_002514026.1|	75	503	1e-140	Aspartic proteinase nepenthesin-1 precursor, putative [Ricinus communis] Aspartic proteinase nepenthesin-1 precursor, putative [Ricinus communis]	sp|Q766C3|NEP1_NEPGR	33	157	2e-37	Aspartic proteinase nepenthesin-1 OS=Nepenthes gracilis GN=nep1 PE=1 SV=1	ath:AT1G09750	65	426	1e-117	chloroplast nucleoid DNA-binding protein-related
MGB_lrc678	872	38.65	22	19	3	138.3	25	Down	0.001904	ref|XM_002266594.1|	85	452	1e-123	PREDICTED: Vitis vinifera hypothetical protein LOC100262362 (LOC100262362), mRNA	gi|225436371|ref|XP_002270884.1|	92	363	2e-98	PREDICTED: hypothetical protein [Vitis vinifera] unnamed protein product [Vitis vinifera]	sp|A6TF98|ARNA_KLEP7	36	126	2e-28	Bifunctional polymyxin resistance protein arnA OS=Klebsiella pneumoniae subsp. pneumoniae (strain ATCC 700721 / MGH 78578) GN=arnA PE=3 SV=1	ath:AT1G08200	92	360	5e-98	AXS2; AXS2 (UDP-D-APIOSE/UDP-D-XYLOSE SYNTHASE 2)		RSc1319	1e-32	Rso	MG	COG0451	Nucleoside-diphosphate-sugar epimerases	CELLULAR PROCESSES AND SIGNALING	Cell wall/membrane/envelope biogenesis
MGB_lrc679	623	41.73	20	19	1	138.3	8.3	Down	0.000188	ref|XM_002281139.1|	84	256	1e-64	PREDICTED: Vitis vinifera hypothetical protein LOC100253697 (LOC100253697), mRNA	gi|224132410|ref|XP_002328262.1|	76	176	7e-45	predicted protein [Populus trichocarpa] predicted protein [Populus trichocarpa]	sp|O81796|IDH3_ARATH	70	167	4e-43	Isocitrate dehydrogenase [NAD] regulatory subunit 3, mitochondrial OS=Arabidopsis thaliana GN=IDH3 PE=1 SV=1	osa:4329858	72	168	1e-42	Os02g0595500; hypothetical protein ; K00030 isocitrate dehydrogenase (NAD+) [EC:1.1.1.41]	|Metabolism; Carbohydrate Metabolism; Citrate cycle (TCA cycle)[PATH:ko00020-Map:ko00020];|	YNL037c	2e-15	Sce	CE	COG0473	Isocitrate/isopropylmalate dehydrogenase	METABOLISM	Energy production and conversion
MGB_lrc680	1020	33.82	25	18	7	131	58.2	Down	0.061479	dbj|AP009123.1|	92	697	0	Gossypium barbadense chloroplast DNA, complete genome
MGB_lrc681	557	48.65	21	16	5	116.4	41.6	Down	0.035831	ref|XM_002521033.1|	84	170	5e-39	Ricinus communis conserved hypothetical protein, mRNA	gi|224132216|ref|XP_002321284.1|	84	175	2e-42	predicted protein [Populus trichocarpa] unknown [Populus trichocarpa] predicted protein [Populus trichocarpa]	sp|P55852|SMT3_ARATH	91	166	5e-41	Ubiquitin-like protein SMT3 OS=Arabidopsis thaliana GN=SMT3 PE=1 SV=2	ath:AT5G55160	94	170	3e-41	SUM2; SUM2 (SMALL UBIQUITIN-LIKE MODIFIER 2)		SPBC365.06	3e-23	Spo	O	COG5227	Ubiquitin-like protein (sentrin)	CELLULAR PROCESSES AND SIGNALING	Posttranslational modification, protein turnover, chaperones
MGB_lrc682	948	42.09	32	30	2	218.3	16.6	Down	5e-06	dbj|AK244547.1|	86	290	8e-75	Glycine max cDNA, clone: GMFL01-06-H02	gi|233955399|gb|ACQ91203.1|	91	147	2e-33	calreticulin [Carica papaya]	sp|Q9ZPP1|CALR_BERST	87	142	2e-33	Calreticulin OS=Berberis stolonifera PE=2 SV=1	ath:AT1G56340	85	140	1e-31	CRT1; CRT1 (CALRETICULIN 1); calcium ion binding
MGB_lrc683	857	40.84	16	5	11	36.4	91.5	Up	0.076492	ref|XM_002328315.1|	83	310	1e-80	Populus trichocarpa predicted protein, mRNA	gi|225451281|ref|XP_002277809.1|	87	286	1e-75	PREDICTED: hypothetical protein [Vitis vinifera]	sp|Q5E993|TTC35_BOVIN	44	126	1e-28	Tetratricopeptide repeat protein 35 OS=Bos taurus GN=TTC35 PE=2 SV=1	ath:AT5G28220	77	263	6e-69	binding		SPBC14C8.18c	2e-14	Spo	R	COG0457	FOG: TPR repeat	POORLY CHARACTERIZED	General function prediction only
MGB_c684	728	44.92	16	3	13	21.8	108.2	Up	0.005543	ref|XM_002283135.1|	81	254	4e-64	PREDICTED: Vitis vinifera similar to Glutamine synthetase cytosolic isozyme 1 (LOC100266191), mRNA	gi|225451379|ref|XP_002263856.1|	90	297	6e-79	PREDICTED: hypothetical protein [Vitis vinifera] unnamed protein product [Vitis vinifera]	sp|P51119|GLNA2_VITVI	90	297	4e-80	Glutamine synthetase cytosolic isozyme 2 OS=Vitis vinifera GN=GS1-2 PE=2 SV=1	osa:4330649	86	289	1e-76	Os02g0735200; hypothetical protein ; K01915 glutamine synthetase [EC:6.3.1.2]	|Environmental Information Processing; Signal Transduction;Two-component system [PATH:ko02020-Map:ko02020];|Metabolism; Amino Acid Metabolism; Glutamate metabolism[PATH:ko00251-Map:ko00251];|Metabolism; Energy Metabolism; Nitrogen metabolism [PATH:ko00910-Map:ko00910];|Metabolism; Glycan Biosynthesis and Metabolism; Peptidoglycanbiosynthesis [PATH:ko00550-Map:ko00550];|	YPR035w	6e-49	Sce	E	COG0174	Glutamine synthetase	METABOLISM	Amino acid transport and metabolism
MGB_lrc685	1538	42.91	32	31	1	225.6	8.3	Down	1e-06	ref|XM_002526386.1|	84	385	1e-103	Ricinus communis elongation factor 1 gamma, putative, mRNA	gi|225465198|ref|XP_002264400.1|	73	609	1e-172	PREDICTED: hypothetical protein [Vitis vinifera]	sp|Q9FUM1|EF1G_PRUAV	68	579	1e-164	Elongation factor 1-gamma OS=Prunus avium PE=2 SV=1	ppp:PHYPADRAFT_216725	54	452	1e-125	hypothetical protein; K03233 elongation factor EF-1 gamma subunit	|Protein Families; Genetic Information Processing; Translationfactors [BR:ko03012];|	YPL048w	1e-31	Sce	O	COG0625	Glutathione S-transferase	CELLULAR PROCESSES AND SIGNALING	Posttranslational modification, protein turnover, chaperones
MGB_lrc686	1082	48.06	31	14	17	101.9	141.4	Up	0.361185	gb|AC006225.3|	95	1010	0	Arabidopsis thaliana chromosome 2 BAC T5E7 genomic sequence, complete sequence	gi|224167073|ref|XP_002338995.1|	86	310	2e-82	predicted protein [Populus trichocarpa] predicted protein [Populus trichocarpa]	sp|P93286|CCMF_ARATH	83	290	3e-77	Putative cytochrome c biogenesis ccmF-like mitochondrial protein OS=Arabidopsis thaliana GN=CCMFC PE=2 SV=2	ath:ArthMp017	76	295	3e-78	ccb452; cytochrome c biogenesis orf452
MGB_lrc687	585	47.01	21	19	2	138.3	16.6	Down	0.000647	gb|EU402413.1|	90	455	1e-124	Gossypium hirsutum aquaporin PIP2;4 (PIP2;4) mRNA, complete cds						sp|Q9ZVX8|PIP28_ARATH	93	158	1e-46	Probable aquaporin PIP2-8 OS=Arabidopsis thaliana GN=PIP2-8 PE=2 SV=1	ath:AT2G16850	93	158	1e-45	PIP2;8/PIP3B; PIP2;8/PIP3B (plasma membrane intrinsic protein 2;8); water channel ; K09872 aquaporin PIP	|Protein Families; Cellular Processes and Signaling; Receptors andchannels [BR:ko04000];|	slr2057	5e-11	Syn	G	COG0580	Glycerol uptake facilitator and related permeases (Major Intrinsic Protein Family)	METABOLISM	Carbohydrate transport and metabolism
MGB_lrc688	492	39.02	20	1	19	7.3	158.1	Up	1.5e-05	gb|BT057405.1|	97	80	1e-11	Salmo salar clone ssal-evd-514-217 Dynein light chain 1, cytoplasmic putative mRNA, complete cds
MGB_lrc689	802	44.39	29	5	24	36.4	199.7	Up	9.7e-05	emb|FM955618.1|	100	83.8	1e-12	Bombus terrestris mRNA for acyl-CoA delta-9 desaturase (npve gene)
MGB_lrc690	310	38.06	22	4	18	29.1	149.8	Up	0.000947	gb|BT057405.1|	100	87.6	4e-14	Salmo salar clone ssal-evd-514-217 Dynein light chain 1, cytoplasmic putative mRNA, complete cds
MGB_c691	606	41.75	44	28	16	203.8	133.1	Down	0.171054	gb|BT049815.1|	100	81.8	4e-12	Salmo salar clone ssal-evd-556-339 C-C motif chemokine 28 precursor putative mRNA, complete cds
MGB_c692	454	41.85	16	3	13	21.8	108.2	Up	0.005543	ref|XM_002301168.1|	84	153	8e-34	Populus trichocarpa predicted protein, mRNA	gi|224063559|ref|XP_002301204.1|	68	141	3e-32	predicted protein [Populus trichocarpa] predicted protein [Populus trichocarpa]						osa:4335932	43	77.8	2e-13	Os04g0441800; hypothetical protein
MGB_lrc693	581	43.2	22	19	3	138.3	25	Down	0.001904	gb|FJ594492.1|	86	214	3e-52	Gossypium hirsutum truncated cellulose synthase mRNA, complete cds	gi|15149875|emb|CAC39481.2|	85	110	6e-23	metallothionein-like protein [Quercus suber]	sp|P43390|MT2_ACTDE	72	90.5	5e-18	Metallothionein-like protein type 2 OS=Actinidia deliciosa GN=pKIWI504 PE=2 SV=1	osa:4324514	61	84	4e-15	Os01g0149800; hypothetical protein
MGB_lrc694	1008	46.63	23	7	16	50.9	133.1	Up	0.027648	ref|XM_002317959.1|	86	95.7	4e-16	Populus trichocarpa predicted protein, mRNA	gi|224119140|ref|XP_002317995.1|	74	342	4e-92	predicted protein [Populus trichocarpa] predicted protein [Populus trichocarpa]	sp|Q9M817|PTR2X_ARATH	34	154	8e-37	Probable peptide transporter At1g52190 OS=Arabidopsis thaliana GN=At1g52190 PE=1 SV=1	ath:AT3G47960	57	281	5e-74	proton-dependent oligopeptide transport (POT) family protein
MGB_c695	240	42.08	15	2	13	14.6	108.2	Up	0.001896	gb|BT079902.1|	100	66.3	7e-08	Esox lucius clone eluc-evq-502-256 60S ribosomal protein L26 putative mRNA, complete cds
MGB_lrc696	707	41.87	16	15	1	109.2	8.3	Down	0.001195						gi|255648236|gb|ACU24571.1|	58	159	3e-37	unknown [Glycine max]						ath:AT2G39050	56	150	7e-35	hydroxyproline-rich glycoprotein family protein
MGB_lrc697	831	47.05	25	25	0	181.9	0	Down	3e-06	ref|XM_002280070.1|	90	555	1e-154	PREDICTED: Vitis vinifera hypothetical protein LOC100243560 (LOC100243560), mRNA	gi|223635320|sp|A4PU48.1|METK_MEDTR	89	283	1e-74	RecName: Full=S-adenosylmethionine synthetase; Short=AdoMet synthetase; AltName: Full=Methionine adenosyltransferase; Short=MAT S-adenosylmethionine synthetase [Medicago truncatula]	sp|P43281|METK2_SOLLC	87	278	3e-74	S-adenosylmethionine synthetase 2 OS=Solanum lycopersicum GN=SAM2 PE=2 SV=1	osa:4337733	85	273	7e-72	Os05g0135700; hypothetical protein ; K00789 S-adenosylmethionine synthetase [EC:2.5.1.6]	|Metabolism; Amino Acid Metabolism; Methionine metabolism[PATH:ko00271-Map:ko00271];|Metabolism; Metabolism of Other Amino Acids; Selenoamino acidmetabolism [PATH:ko00450-Map:ko00450];|	NMB1799	1e-39	Nme	H	COG0192	S-adenosylmethionine synthetase	METABOLISM	Coenzyme transport and metabolism
MGB_c698	523	38.24	17	8	9	58.2	74.9	Up	0.603526	gb|DQ345959.1|	96	698	0	Gossypium hirsutum cultivar coker 310 FR chloroplast, complete genome	gi|91208888|ref|YP_538921.1|	87	268	1e-70	ATP synthase CF0 B subunit [Gossypium hirsutum] ATP synthase I subunit [Gossypium barbadense] RecName: Full=ATP synthase subunit b, chloroplastic; AltName: Full=ATPase subunit I; AltName: Full=ATP synthase F(0) sector subunit b RecName: Full=ATP synthase subunit b, chloroplastic; AltName: Full=ATPase subunit I; AltName: Full=ATP synthase F(0) sector subunit b ATP synthase CF0 subunit I [Gossypium…	sp|P06290|ATPF_TOBAC	82	251	2e-66	ATP synthase B chain, chloroplastic OS=Nicotiana tabacum GN=atpF PE=2 SV=3	ath:ArthCp008	77	241	9e-63	atpF; ATPase subunit I ; K02109 F-type H+-transporting ATPase subunit b [EC:3.6.3.14]	|Metabolism; Energy Metabolism; Oxidative phosphorylation[PATH:ko00190-Map:ko00190];|Metabolism; Energy Metabolism; Photosynthesis [PATH:ko00195-Map:ko00195];|Protein Families; Metabolism; Photosynthesis proteins [BR:ko00194];|	all0007	6e-13	Nos	C	COG0711	F0F1-type ATP synthase, subunit b	METABOLISM	Energy production and conversion
MGB_c699	449	51.45	24	4	20	29.1	166.4	Up	0.000316	gb|EU604080.1|	86	293	4e-76	Gossypium hirsutum ubiquitin (UBI1) mRNA, complete cds	gi|124359683|gb|ABD32351.2|	90	207	4e-52	Ubiquitin [Medicago truncatula]	sp|P69326|UBIQ_WHEAT	98	147	2e-35	Ubiquitin OS=Triticum aestivum PE=3 SV=1	olu:OSTLU_26775	89	204	8e-52	predicted protein; K08770 ubiquitin C	|Cellular Processes; Endocrine System; PPAR signaling pathway[PATH:ko03320-Map:ko03320];|	SPBC337.08c	5e-52	Spo	O	COG5272	Ubiquitin	CELLULAR PROCESSES AND SIGNALING	Posttranslational modification, protein turnover, chaperones
MGB_c700	657	38.81	20	6	14	43.7	116.5	Up	0.036387	ref|XM_002323557.1|	82	104	7e-19	Populus trichocarpa predicted protein, mRNA	gi|224087766|ref|XP_002308226.1|	79	111	5e-23	predicted protein [Populus trichocarpa] predicted protein [Populus trichocarpa]						ath:AT5G01350	66	90.1	7e-17	hypothetical protein
MGB_lrc701	1662	46.09	38	30	8	218.3	66.6	Down	0.001556	ref|XM_002311125.1|	83	1007	0	Populus trichocarpa predicted protein, mRNA	gi|224098390|ref|XP_002311161.1|	86	830	0	predicted protein [Populus trichocarpa] predicted protein [Populus trichocarpa]	sp|P22953|HSP71_ARATH	89	813	0	Heat shock cognate 70 kDa protein 1 OS=Arabidopsis thaliana GN=HSC70-1 PE=1 SV=3	ath:AT3G12580	90	820	0	HSP70; HSP70 (heat shock protein 70); ATP binding ; K03283 heat shock 70kDa protein 1/8	|Cellular Processes; Immune System; Antigen processing andpresentation [PATH:ko04612-Map:ko04612];|Environmental Information Processing; Membrane Transport; Pores ionchannels|Environmental Information Processing; Signal Transduction; MAPKsignaling pathway [PATH:ko04010-Map:ko04010];|Protein Families; Genetic Information Processing; Chaperones andfolding catalysts [BR:ko03110];|Protein Families; G…	SPCC1739.13	0	Spo	O	COG0443	Molecular chaperone	CELLULAR PROCESSES AND SIGNALING	Posttranslational modification, protein turnover, chaperones
MGB_lrc702	1086	42.27	10	6	4	43.7	33.3	Down	0.673014	gb|BT090554.1|	85	412	1e-111	Soybean clone JCVI-FLGm-4D18 unknown mRNA	gi|118484167|gb|ABK93965.1|	82	390	1e-106	unknown [Populus trichocarpa]	sp|Q94HF1|EIF3K_ORYSJ	75	345	3e-94	Eukaryotic translation initiation factor 3 subunit K OS=Oryza sativa subsp. japonica GN=TIF3K1 PE=2 SV=1	osa:4331842	74	346	1e-93	Os03g0182700; hypothetical protein
MGB_lrc703	344	42.15	12	1	11	7.3	91.5	Up	0.001776	emb|AM437348.1|	83	117	4e-23	Vitis vinifera, whole genome shotgun sequence, contig VV78X182114.5, clone ENTAV 115	gi|225468822|ref|XP_002264406.1|	85	115	1e-24	PREDICTED: hypothetical protein [Vitis vinifera] unnamed protein product [Vitis vinifera]	sp|Q9ZRF1|MTDH_FRAAN	85	105	5e-23	Probable mannitol dehydrogenase OS=Fragaria ananassa GN=CAD PE=2 SV=1	ath:AT4G37970	80	103	2e-21	mannitol dehydrogenase, putative ; K00095 mannitol dehydrogenase [EC:1.1.1.255]	|Unclassified; Metabolism; Other enzymes|	RSc0632	3e-13	Rso	R	COG1064	Zn-dependent alcohol dehydrogenases	POORLY CHARACTERIZED	General function prediction only
MGB_c704	954	52.31	16	14	2	101.9	16.6	Down	0.006166	ref|XM_002527420.1|	81	256	1e-64	Ricinus communis Indole-3-acetic acid-amido synthetase GH3.3, putative, mRNA	gi|255573073|ref|XP_002527466.1|	87	519	1e-145	Indole-3-acetic acid-amido synthetase GH3.3, putative [Ricinus communis] Indole-3-acetic acid-amido synthetase GH3.3, putative [Ricinus communis]	sp|O82333|GH31_ARATH	80	462	1e-129	Probable indole-3-acetic acid-amido synthetase GH3.1 OS=Arabidopsis thaliana GN=GH3.1 PE=2 SV=1	ath:AT2G14960	80	462	1e-128	GH3.1; GH3.1		CAC3411	6e-35	---	---	---	---	---	---
MGB_c705	401	44.64	25	7	18	50.9	149.8	Up	0.011084	gb|EU223835.1|	86	149	1e-32	Gossypium hirsutum low molecular weight heat shock protein (LMWHSP4) mRNA, complete cds	gi|159138941|gb|ABW89470.1|	86	105	2e-21	low molecular weight heat shock protein [Gossypium hirsutum]	sp|P27880|HSP12_MEDSA	83	102	6e-22	18.2 kDa class I heat shock protein OS=Medicago sativa GN=HSP18.2 PE=2 SV=1	osa:4325696	79	99.4	5e-20	Os01g0136000; hypothetical protein
MGB_lrc706	604	50.66	15	15	0	109.2	0	Down	0.000292	gb|BT057814.1|	100	78	6e-11	Salmo salar clone ssal-evd-541-186 60S acidic ribosomal protein P1 putative mRNA, complete cds
MGB_lrc707	245	48.16	27	3	24	21.8	199.7	Up	1.1e-05	emb|FM955618.1|	100	85.7	1e-13	Bombus terrestris mRNA for acyl-CoA delta-9 desaturase (npve gene)
MGB_lrc708	911	45.77	19	17	2	123.7	16.6	Down	0.001594	gb|BT057130.1|	100	83.8	1e-12	Salmo salar clone ssal-evd-572-133 DNA-directed RNA polymerase III subunit RPC7-like putative mRNA, complete cds
MGB_lrc709	1155	49.09	59	9	50	65.5	416	Up	0	emb|X64345.1|	82	532	1e-147	P.crispum gene Pcubi4-2 for polyubiquitin	gi|242062832|ref|XP_002452705.1|	98	427	1e-159	hypothetical protein SORBIDRAFT_04g031060 [Sorghum bicolor] hypothetical protein SORBIDRAFT_04g031060 [Sorghum bicolor]	sp|P69326|UBIQ_WHEAT	100	150	1e-35	Ubiquitin OS=Triticum aestivum PE=3 SV=1	osa:4341860	98	426	1e-159	Os06g0681400; hypothetical protein		SPBC337.08c	1e-157	Spo	O	COG5272	Ubiquitin	CELLULAR PROCESSES AND SIGNALING	Posttranslational modification, protein turnover, chaperones
MGB_lrc710	761	47.17	19	19	0	138.3	0	Down	4.6e-05	ref|XM_002517751.1|	83	151	6e-33	Ricinus communis conserved hypothetical protein, mRNA	gi|224059614|ref|XP_002299934.1|	82	330	9e-89	predicted protein [Populus trichocarpa] predicted protein [Populus trichocarpa]						ath:AT3G08030	71	284	3e-75	hypothetical protein
MGB_lrc711	404	43.07	16	1	15	7.3	124.8	Up	0.000159	dbj|AB185328.1|	100	82.3	2e-12	Mizuhopecten yessoensis SP-S mRNA for scallop shell matrix protein, complete cds
MGB_lrc712	620	43.06	15	12	3	87.3	25	Down	0.038492	gb|AF406809.1|AF406809	85	273	1e-69	Tilia platyphyllos glutaredoxin (Cl31) mRNA, complete cds	gi|15637350|gb|AAL04507.1|AF406809_1	81	181	4e-44	glutaredoxin [Tilia platyphyllos]	sp|Q9ZR41|GLRX_SOLLC	74	166	7e-41	Glutaredoxin OS=Solanum lycopersicum PE=3 SV=1	osa:4336354	74	163	6e-39	Os04g0508300; hypothetical protein		SPAC15E1.09	6e-15	Spo	O	COG0695	Glutaredoxin and related proteins	CELLULAR PROCESSES AND SIGNALING	Posttranslational modification, protein turnover, chaperones
MGB_lrc713	1250	41.44	19	17	2	123.7	16.6	Down	0.001594	gb|U89609.1|GHU89609	88	526	1e-145	Gossypium hirsutum fiber annexin mRNA, complete cds	gi|3493172|gb|AAC33305.1|	84	530	1e-148	fiber annexin [Gossypium hirsutum]	sp|Q9SYT0|ANXD1_ARATH	68	439	1e-122	Annexin D1 OS=Arabidopsis thaliana GN=ANN1 PE=1 SV=1	ath:AT1G35720	68	439	1e-121	ANNAT1; ANNAT1 (ANNEXIN ARABIDOPSIS 1); calcium ion binding / calcium-dependent phospholipid binding
MGB_lrc714	1582	44.18	25	17	8	123.7	66.6	Down	0.141801	dbj|AK228936.1|	87	113	3e-21	Arabidopsis thaliana mRNA for putative pectinacetylesterase protein, complete cds, clone: RAFL16-24-N19	gi|224129908|ref|XP_002328833.1|	65	323	1e-154	predicted protein [Populus trichocarpa] predicted protein [Populus trichocarpa]	sp|Q8R116|NOTUM_MOUSE	32	73.6	3e-17	Protein notum homolog OS=Mus musculus GN=Notum PE=2 SV=2	ath:AT4G19410	60	304	1e-148	pectinacetylesterase, putative
MGB_lrc715	764	45.81	31	27	4	196.5	33.3	Down	0.000165	gb|DQ174251.1|	88	396	1e-107	Gossypium hirsutum translation elongation factor 1A-2 (EF1A2) mRNA, complete cds	gi|8778823|gb|AAF79822.1|AC026875_2	66	235	3e-60	T6D22.2 [Arabidopsis thaliana]	sp|O49169|EF1A_MANES	95	231	4e-60	Elongation factor 1-alpha OS=Manihot esculenta GN=EF1 PE=3 SV=1	osa:4331813	93	227	4e-58	Os03g0178000; hypothetical protein		YPR080w	5e-43	Sce	J	COG5256	Translation elongation factor EF-1alpha (GTPase)	INFORMATION STORAGE AND PROCESSING	Translation, ribosomal structure and biogenesis
MGB_lrc716	500	46.8	3	3	0	21.8	0	Down		dbj|BA000009.3|	95	145	2e-31	Beta vulgaris subsp. vulgaris mitochondrial DNA, complete genome
MGB_lrc717	842	44.06	12	3	9	21.8	74.9	Up	0.04906	emb|CU233340.1|	89	506	1e-140	Populus EST from severe drought-stressed opposite wood	gi|255626923|gb|ACU13806.1|	99	312	3e-83	unknown [Glycine max]	sp|P35133|UBC10_ARATH	97	306	9e-83	Ubiquitin-conjugating enzyme E2 10 OS=Arabidopsis thaliana GN=UBC10 PE=1 SV=1	ppp:PHYPADRAFT_183940	98	310	6e-83	hypothetical protein		SPBC119.02	8e-70	Spo	O	COG5078	Ubiquitin-protein ligase	CELLULAR PROCESSES AND SIGNALING	Posttranslational modification, protein turnover, chaperones
MGB_lrc718	1010	43.47	26	7	19	50.9	158.1	Up	0.006925	gb|AF044584.1|AF044584	80	101	7e-18	Lavatera thuringiaca cold regulated LTCOR18 (LtCor18) mRNA, complete cds	gi|147782603|emb|CAN66038.1|	69	51.6	4e-11	hypothetical protein [Vitis vinifera]
MGB_lrc719	651	43.47	17	3	14	21.8	116.5	Up	0.003176	emb|X92646.1|	87	85.9	2e-13	H.annuus mRNA for homologous early light induced protein	gi|224102115|ref|XP_002312552.1|	76	175	3e-42	early light-inducible protein [Populus trichocarpa] early light-inducible protein [Populus trichocarpa]	sp|P11432|ELI_PEA	68	157	3e-38	Early light-induced protein, chloroplastic OS=Pisum sativum PE=2 SV=1	ath:AT3G22840	74	169	1e-40	ELIP1; ELIP1 (EARLY LIGHT-INDUCABLE PROTEIN); chlorophyll binding
MGB_c720	529	37.05	17	17	0	123.7	0	Down	0.000115	ref|XM_002273867.1|	84	149	1e-32	PREDICTED: Vitis vinifera hypothetical protein LOC100267310 (LOC100267310), mRNA	gi|157343111|emb|CAO66600.1|	91	141	2e-32	unnamed protein product [Vitis vinifera]	sp|Q9LMU0|FCL2_ARATH	85	131	2e-30	Putative GDP-L-fucose synthase 2 OS=Arabidopsis thaliana GN=GER2 PE=2 SV=1	ath:AT1G17890	85	131	2e-29	GER2; GER2; catalytic ; K02377 GDP-L-fucose synthase [EC:1.1.1.271]	|Metabolism; Carbohydrate Metabolism; Fructose and mannose metabolism[PATH:ko00051-Map:ko00051];|	wcaG	1e-18	Eco	MG	COG0451	Nucleoside-diphosphate-sugar epimerases	CELLULAR PROCESSES AND SIGNALING	Cell wall/membrane/envelope biogenesis
MGB_lrc721	597	40.87	18	17	1	123.7	8.3	Down	0.000473	ref|XM_002300985.1|	85	240	7e-60	Populus trichocarpa predicted protein, mRNA	gi|225459431|ref|XP_002285824.1|	73	176	2e-42	PREDICTED: hypothetical protein [Vitis vinifera] unnamed protein product [Vitis vinifera]	sp|A3PA63|GRPE_PROM0	42	104	4e-22	Protein grpE OS=Prochlorococcus marinus (strain MIT 9301) GN=grpE PE=3 SV=1	ppp:PHYPADRAFT_152605	62	134	3e-30	hypothetical protein; K03687 molecular chaperone GrpE	|Protein Families; Genetic Information Processing; Chaperones andfolding catalysts [BR:ko03110];|	sll0057	4e-18	Syn	O	COG0576	Molecular chaperone GrpE (heat shock protein)	CELLULAR PROCESSES AND SIGNALING	Posttranslational modification, protein turnover, chaperones
MGB_lrc722	1955	47.01	39	10	29	72.8	241.3	Up	0.000524	gb|AY502939.1|	83	1097	0	Hevea brasiliensis putative 1-deoxy-D-xylulose 5-phosphate synthase (DXS) mRNA, complete cds; nuclear gene for plastid product	gi|255551595|ref|XP_002516843.1|	91	1094	0	1-deoxyxylulose-5-phosphate synthase, putative [Ricinus communis] 1-deoxyxylulose-5-phosphate synthase, putative [Ricinus communis]	sp|O78328|DXS_CAPAN	90	1088	0	Probable 1-deoxy-D-xylulose-5-phosphate synthase, chloroplastic OS=Capsicum annuum GN=TKT2 PE=2 SV=1	osa:4338768	88	1050	0	Os05g0408900; hypothetical protein ; K01662 1-deoxy-D-xylulose-5-phosphate synthase [EC:2.2.1.7]	|Metabolism; Lipid Metabolism; Biosynthesis of steroids[PATH:ko00100-Map:ko00100];|	BMEI1498	0	Bme	HI	COG1154	Deoxyxylulose-5-phosphate synthase	METABOLISM	Coenzyme transport and metabolism
MGB_lrc723	725	48.83	18	17	1	123.7	8.3	Down	0.000473	gb|EU223835.1|	83	329	1e-86	Gossypium hirsutum low molecular weight heat shock protein (LMWHSP4) mRNA, complete cds	gi|159138941|gb|ABW89470.1|	82	257	8e-67	low molecular weight heat shock protein [Gossypium hirsutum]	sp|P27880|HSP12_MEDSA	75	239	1e-62	18.2 kDa class I heat shock protein OS=Medicago sativa GN=HSP18.2 PE=2 SV=1	ath:AT2G29500	74	231	2e-59	17.6 kDa class I small heat shock protein (HSP17.6B-CI)		TM0374	5e-16	Tma	O	COG0071	Molecular chaperone (small heat shock protein)	CELLULAR PROCESSES AND SIGNALING	Posttranslational modification, protein turnover, chaperones
MGB_lrc724	1124	44.75	20	19	1	138.3	8.3	Down	0.000188	ref|XM_002316765.1|	90	131	6e-27	Populus trichocarpa predicted protein, mRNA	gi|224114581|ref|XP_002316801.1|	51	125	3e-56	predicted protein [Populus trichocarpa] predicted protein [Populus trichocarpa]						ath:AT3G15095	49	87.8	3e-20	hypothetical protein
MGB_c725	587	40.89	19	12	7	87.3	58.2	Down	0.391089						gi|225449212|ref|XP_002279619.1|	51	80.9	7e-14	PREDICTED: hypothetical protein [Vitis vinifera]
MGB_lrc726	1508	42.04	36	33	3	240.2	25	Down	4e-06	ref|XM_002320278.1|	82	555	1e-154	Populus trichocarpa predicted protein, mRNA	gi|255548505|ref|XP_002515309.1|	86	598	1e-169	protein disulfide isomerase, putative [Ricinus communis] protein disulfide isomerase, putative [Ricinus communis]	sp|P38661|PDIA6_MEDSA	80	552	1e-156	Probable protein disulfide-isomerase A6 OS=Medicago sativa PE=2 SV=1	osa:4326806	76	540	1e-152	Os01g0339900; hypothetical protein ; K01829 protein disulfide-isomerase [EC:5.3.4.1]	|Genetic Information Processing; Folding, Sorting and Degradation;Protein folding and associated processing|	SPAC17H9.14c	4e-72	Spo	OC	COG0526	Thiol-disulfide isomerase and thioredoxins	CELLULAR PROCESSES AND SIGNALING	Posttranslational modification, protein turnover, chaperones
MGB_lrc727	667	39.58	17	9	8	65.5	66.6	Up	0.973545	ref|XM_002517111.1|	91	78.4	5e-11	Ricinus communis chloroplast-targeted copper chaperone, putative, mRNA
MGB_c728	576	37.5	19	3	16	21.8	133.1	Up	0.001033	gb|BT050044.1|	100	85.8	2e-13	Salmo salar clone ssal-evd-571-171 60S ribosomal protein L22 putative mRNA, complete cds
MGB_c729	690	48.7	19	19	0	138.3	0	Down	4.6e-05	gb|BT057204.1|	100	87.7	7e-14	Salmo salar clone ssal-evd-533-067 Troponin T, fast skeletal muscle putative mRNA, complete cds	gi|223667948|gb|ACN11576.1|	51	130	1e-28	lipid transfer protein 3 precursor [Prunus dulcis]	sp|Q43019|NLTP3_PRUDU	50	129	2e-29	Non-specific lipid-transfer protein 3 OS=Prunus dulcis PE=2 SV=1	ath:AT3G08770	49	118	2e-25	LTP6; LTP6 (Lipid transfer protein 6); lipid binding
MGB_c730	773	44.11	41	41	0	298.4	0	Down	0	gb|AF512542.1|	84	244	5e-61	Gossypium hirsutum alpha-expansin precursor (Exp4) gene, complete cds	gi|61104881|gb|AAX38235.1|	85	196	3e-48	expansin 10 [Cucumis sativus]	sp|Q852A1|EXPA7_ORYSJ	81	186	9e-47	Expansin-A7 OS=Oryza sativa subsp. japonica GN=EXPA7 PE=2 SV=1	osa:4334606	81	186	8e-46	Os03g0822000; hypothetical protein
MGB_c731	437	41.65	16	1	15	7.3	124.8	Up	0.000159	ref|XM_002514153.1|	88	145	1e-31	Ricinus communis profilin, putative, mRNA	gi|1346802|sp|P49231.1|PROF1_PHAVU	86	84.3	4e-15	RecName: Full=Profilin-1 profilin [Phaseolus vulgaris]	sp|P49231|PROF1_PHAVU	86	84.3	2e-16	Profilin-1 OS=Phaseolus vulgaris PE=1 SV=1	osa:4348317	76	76.3	5e-13	Os10g0323900; hypothetical protein
MGB_lrc732	383	38.64	32	8	24	58.2	199.7	Up	0.001309	emb|CU223764.1|	100	161	3e-36	Populus EST from leave
MGB_lrc733	677	35.3	20	17	3	123.7	25	Down	0.00454	gb|DQ345959.1|	92	819	0	Gossypium hirsutum cultivar coker 310 FR chloroplast, complete genome	gi|78675163|dbj|BAE47589.1|	90	82.4	3e-14	photosystem II protein D2 [Lactuca sativa]	sp|P69686|PSBD_TOBAC	97	76.6	1e-13	Photosystem II D2 protein OS=Nicotiana tabacum GN=psbD PE=3 SV=1	ath:ArthCp017	94	74.3	4e-12	psbD; photosystem II protein D2 ; K02706 photosystem II PsbD protein	|Metabolism; Energy Metabolism; Photosynthesis [PATH:ko00195-Map:ko00195];|Protein Families; Metabolism; Photosynthesis proteins [BR:ko00194];|
MGB_lrc734	707	46.53	19	15	4	109.2	33.3	Down	0.025268	gb|BT089665.1|	86	292	2e-75	Soybean clone JCVI-FLGm-2F7 unknown mRNA	gi|255626799|gb|ACU13744.1|	93	133	1e-29	unknown [Glycine max]	sp|P46301|RS25_SOLLC	87	129	2e-29	40S ribosomal protein S25 OS=Solanum lycopersicum GN=RPS25 PE=3 SV=1	ath:AT4G39200	87	127	4e-28	40S ribosomal protein S25 (RPS25E) ; K02975 small subunit ribosomal protein S25e	|Genetic Information Processing; Translation; Ribosome [PATH:ko03010-Map:ko03010];|Protein Families; Genetic Information Processing; Ribosome[BR:ko03011];|	YGR027c	5e-13	Sce	J	COG4901	Ribosomal protein S25	INFORMATION STORAGE AND PROCESSING	Translation, ribosomal structure and biogenesis
MGB_c735	524	45.42	33	10	23	72.8	191.4	Up	0.007975
MGB_c736	582	45.88	47	46	1	334.8	8.3	Down	0	gb|AF154648.1|	84	204	3e-49	Nicotiana tabacum clone PR33 mRNA sequence	gi|186505865|ref|NP_001118453.1|	90	209	9e-53	fructose-bisphosphate aldolase, putative [Arabidopsis thaliana]	sp|P17784|ALF_ORYSJ	85	204	3e-52	Fructose-bisphosphate aldolase cytoplasmic isozyme OS=Oryza sativa subsp. japonica GN=FBA PE=1 SV=2	ath:AT2G36460	90	209	5e-53	fructose-bisphosphate aldolase, putative ; K01623 fructose-bisphosphate aldolase, class I [EC:4.1.2.13]	|Metabolism; Carbohydrate Metabolism; Fructose and mannose metabolism[PATH:ko00051-Map:ko00051];|Metabolism; Carbohydrate Metabolism; Glycolysis / Gluconeogenesis[PATH:ko00010-Map:ko00010];|Metabolism; Carbohydrate Metabolism; Pentose phosphate pathway[PATH:ko00030-Map:ko00030];|Metabolism; Energy Metabolism; Carbon fixation in photosyntheticorganisms [PATH:ko00710-Map:ko00710];|	SMc03983	2e-22	Sme	G	COG3588	Fructose-1,6-bisphosphate aldolase	METABOLISM	Carbohydrate transport and metabolism
MGB_c737	776	52.58	17	15	2	109.2	16.6	Down	0.003928	gb|EF079900.1|	87	765	0	Gossypium hirsutum PIP1 protein (PIP1;1) mRNA, complete cds	gi|118132686|gb|ABK60194.1|	97	469	1e-130	PIP1 protein [Gossypium hirsutum]	sp|P25794|PIP2_PEA	90	433	1e-121	Probable aquaporin PIP-type 7a OS=Pisum sativum GN=TRG-31 PE=2 SV=2	ath:AT3G61430	89	432	1e-120	PIP1A; PIP1A (PLASMA MEMBRANE INTRINSIC PROTEIN 1A) ; K09872 aquaporin PIP	|Protein Families; Cellular Processes and Signaling; Receptors andchannels [BR:ko04000];|	BMEI0070	5e-28	Bme	G	COG0580	Glycerol uptake facilitator and related permeases (Major Intrinsic Protein Family)	METABOLISM	Carbohydrate transport and metabolism
MGB_lrc738	332	31.93	32	18	14	131	116.5	Down	0.741617	gb|BT049815.1|	100	79.8	8e-12	Salmo salar clone ssal-evd-556-339 C-C motif chemokine 28 precursor putative mRNA, complete cds
MGB_lrc739	322	40.06	20	4	16	29.1	133.1	Up	0.002799	gb|EU373018.1|	91	190	3e-45	Gossypium hirsutum gland development related protein 26-like mRNA, complete sequence	gi|225452270|ref|XP_002270233.1|	88	88.2	3e-16	PREDICTED: hypothetical protein [Vitis vinifera]	sp|P28644|ROC1_SPIOL	82	87.4	2e-17	28 kDa ribonucleoprotein, chloroplastic OS=Spinacia oleracea PE=1 SV=1	osa:4347871	76	80.9	2e-14	Os09g0565200; hypothetical protein
MGB_c740	750	40.27	18	17	1	123.7	8.3	Down	0.000473	ref|XM_002328226.1|	82	308	4e-80	Populus trichocarpa predicted protein, mRNA	gi|255575724|ref|XP_002528761.1|	80	257	9e-67	isocitrate dehydrogenase, putative [Ricinus communis] isocitrate dehydrogenase, putative [Ricinus communis]	sp|Q8LFC0|IDH1_ARATH	76	242	1e-63	Isocitrate dehydrogenase [NAD] regulatory subunit 1, mitochondrial OS=Arabidopsis thaliana GN=IDH1 PE=1 SV=2	osa:4329858	77	249	9e-65	Os02g0595500; hypothetical protein ; K00030 isocitrate dehydrogenase (NAD+) [EC:1.1.1.41]	|Metabolism; Carbohydrate Metabolism; Citrate cycle (TCA cycle)[PATH:ko00020-Map:ko00020];|	YNL037c	2e-26	Sce	CE	COG0473	Isocitrate/isopropylmalate dehydrogenase	METABOLISM	Energy production and conversion
MGB_lrc741	446	40.81	16	7	9	50.9	74.9	Up	0.441812
MGB_c742	859	52.74	16	14	2	101.9	16.6	Down	0.006166	gb|FJ384629.1|	86	284	7e-73	Gossypium hirsutum tonoplast intrinsic protein (TIP1;1) mRNA, complete cds	gi|227434194|gb|ACP28878.1|	81	190	3e-76	tonoplast intrinsic protein [Gossypium hirsutum]	sp|P25818|TIP11_ARATH	72	173	1e-70	Aquaporin TIP1-1 OS=Arabidopsis thaliana GN=TIP1-1 PE=1 SV=1	ath:AT2G36830	72	173	1e-69	GAMMA-TIP; GAMMA-TIP (Tonoplast intrinsic protein (TIP) gamma); water channel ; K09873 aquaporin TIP	|Protein Families; Cellular Processes and Signaling; Receptors andchannels [BR:ko04000];|
MGB_lrc743	754	49.6	14	1	13	7.3	108.2	Up	0.00053	gb|BT057130.1|	100	93.7	1e-15	Salmo salar clone ssal-evd-572-133 DNA-directed RNA polymerase III subunit RPC7-like putative mRNA, complete cds	gi|225435367|ref|XP_002285296.1|	53	184	6e-45	PREDICTED: hypothetical protein [Vitis vinifera]	sp|P84527|KIWEL_ACTDE	51	181	3e-45	Kiwellin OS=Actinidia deliciosa PE=1 SV=1	osa:4335579	42	94.4	5e-18	Os04g0364800; hypothetical protein
MGB_c744	527	40.61	43	0	43	0	357.8	Up	0	gb|AF007215.1|AF007215	88	293	5e-76	Lavatera thuringiaca stress-induced cysteine proteinase (LtCyp1) mRNA, partial cds	gi|2253415|gb|AAB62937.1|	92	187	4e-46	stress-induced cysteine proteinase [Lavatera thuringiaca]	sp|P05993|PAPA5_CARPA	81	169	7e-42	Cysteine proteinase (Fragment) OS=Carica papaya PE=3 SV=1	osa:4335455	77	160	3e-38	Os04g0311400; hypothetical protein ; K01376	|Unclassified; Metabolism; Other enzymes|
MGB_lrc745	356	27.53	36	32	4	232.9	33.3	Down	1.9e-05	gb|EU024484.1|	90	83.9	5e-13	Litchi chinensis rapid alkalinization factor precursor, mRNA, complete cds
MGB_c746	885	43.05	51	39	12	283.8	99.8	Down	0.000929	ref|XM_002263727.1|	81	169	3e-38	PREDICTED: Vitis vinifera hypothetical protein LOC100247979 (LOC100247979), mRNA	gi|225424940|ref|XP_002263763.1|	84	336	2e-90	PREDICTED: hypothetical protein [Vitis vinifera]						ath:AT1G26640	75	313	9e-84	aspartate/glutamate/uridylate kinase family protein		MTH47	2e-19	Mth	R	COG1608	Predicted archaeal kinase	POORLY CHARACTERIZED	General function prediction only
MGB_c747	702	42.45	21	3	18	21.8	149.8	Up	0.000334	ref|XM_002277996.1|	84	157	1e-34	PREDICTED: Vitis vinifera hypothetical protein LOC100257150 (LOC100257150), mRNA	gi|161377377|gb|ABX71676.1|	64	172	3e-41	60S ribosomal protein L6-like protein [Panax quinquefolius]	sp|P34091|RL6_MESCR	62	169	2e-41	60S ribosomal protein L6 OS=Mesembryanthemum crystallinum GN=RPL6 PE=2 SV=1	osa:4336140	62	166	1e-39	Os04g0473400; hypothetical protein ; K02934 large subunit ribosomal protein L6e	|Genetic Information Processing; Translation; Ribosome [PATH:ko03010-Map:ko03010];|Protein Families; Genetic Information Processing; Ribosome[BR:ko03011];|	YLR448w	7e-28	Sce	J	COG2163	Ribosomal protein L14E/L6E/L27E	INFORMATION STORAGE AND PROCESSING	Translation, ribosomal structure and biogenesis
MGB_lrc748	379	37.73	28	5	23	36.4	191.4	Up	0.000167	emb|FM879141.1|	100	81.9	2e-12	Bombus lapidarius mRNA for acyl-CoA delta-9 desaturase (npve gene)
MGB_c749	472	41.74	16	11	5	80.1	41.6	Down	0.216679	dbj|AB077108.1|	82	113	8e-22	Prunus persica mRNA, microsatellite marker M3b	gi|225430198|ref|XP_002284960.1|	89	124	4e-31	PREDICTED: hypothetical protein [Vitis vinifera] unnamed protein product [Vitis vinifera]	sp|P48502|QCR7_SOLTU	82	116	5e-30	Cytochrome b-c1 complex subunit 7 OS=Solanum tuberosum PE=1 SV=1	ath:AT5G25450	86	120	2e-30	ubiquinol-cytochrome C reductase complex 14 kDa protein, putative ; K00417 ubiquinol-cytochrome c reductase subunit 7 [EC:1.10.2.2]	|Human Diseases; Neurodegenerative Diseases; Alzheimer's disease[PATH:ko05010-Map:ko05010];|Human Diseases; Neurodegenerative Diseases; Huntington's disease[PATH:ko05016-Map:ko05016];|Human Diseases; Neurodegenerative Diseases; Parkinson's disease[PATH:ko05012-Map:ko05012];|Metabolism; Energy Metabolism; Oxidative phosphorylation[PATH:ko00190-Map:ko00190];|
MGB_lrc750	646	37.15	27	12	15	87.3	124.8	Up	0.354017	gb|BT057814.1|	100	78	6e-11	Salmo salar clone ssal-evd-541-186 60S acidic ribosomal protein P1 putative mRNA, complete cds
MGB_c751	692	46.82	68	67	1	487.6	8.3	Down	0	gb|AF512542.1|	85	258	4e-65	Gossypium hirsutum alpha-expansin precursor (Exp4) gene, complete cds	gi|115334948|gb|ABI94060.1|	87	198	4e-49	ripening-related expansin [Cucumis melo]	sp|Q852A1|EXPA7_ORYSJ	83	189	1e-47	Expansin-A7 OS=Oryza sativa subsp. japonica GN=EXPA7 PE=2 SV=1	osa:4334606	83	189	1e-46	Os03g0822000; hypothetical protein
MGB_lrc752	1271	45.24	31	23	8	167.4	66.6	Down	0.019953	ref|XM_002298560.1|	85	87.9	1e-13	Populus trichocarpa predicted protein, mRNA	gi|255537005|ref|XP_002509569.1|	58	353	2e-95	ankyrin repeat-containing protein, putative [Ricinus communis] ankyrin repeat-containing protein, putative [Ricinus communis]						ath:AT3G01750	41	216	2e-54	ankyrin repeat family protein
MGB_c753	681	44.35	18	18	0	131	0	Down	7.2e-05	ref|XM_002281283.1|	81	118	4e-23	PREDICTED: Vitis vinifera hypothetical protein LOC100255366 (LOC100255366), mRNA	gi|225434724|ref|XP_002281319.1|	75	165	4e-39	PREDICTED: hypothetical protein [Vitis vinifera] unnamed protein product [Vitis vinifera]						ath:AT5G52370	74	154	3e-36	hypothetical protein
MGB_lrc754	330	41.52	19	3	16	21.8	133.1	Up	0.001033	gb|BT049815.1|	100	79.8	8e-12	Salmo salar clone ssal-evd-556-339 C-C motif chemokine 28 precursor putative mRNA, complete cds
MGB_c755	1350	46.07	19	19	0	138.3	0	Down	4.6e-05	ref|XM_002525663.1|	86	1051	0	Ricinus communis 5-methyltetrahydropteroyltriglutamate--homocysteine methyltransferase, putative, mRNA	gi|255569484|ref|XP_002525709.1|	92	675	0	5-methyltetrahydropteroyltriglutamate--homocysteine methyltransferase, putative [Ricinus communis] 5-methyltetrahydropteroyltriglutamate--homocysteine methyltransferase, putative [Ricinus communis]	sp|Q42662|METE_SOLSC	90	664	0	5-methyltetrahydropteroyltriglutamate--homocysteine methyltransferase OS=Solenostemon scutellarioides GN=MET PE=1 SV=2	osa:4352832	88	659	0	Os12g0623900; hypothetical protein		XF2272	1e-122	Xfa	E	COG0620	Methionine synthase II (cobalamin-independent)	METABOLISM	Amino acid transport and metabolism
MGB_lrc756	1163	48.07	20	5	15	36.4	124.8	Up	0.01106	gb|EF079900.1|	87	846	0	Gossypium hirsutum PIP1 protein (PIP1;1) mRNA, complete cds	gi|97958025|emb|CAG27864.2|	87	330	1e-129	aquaporin PIP1 [Chenopodium rubrum]	sp|P93004|PIP27_ARATH	75	292	1e-102	Aquaporin PIP2-7 OS=Arabidopsis thaliana GN=PIP2-7 PE=1 SV=2	ath:AT4G35100	75	292	1e-101	PIP3; PIP3 (PLASMA MEMBRANE INTRINSIC PROTEIN 3); water channel ; K09872 aquaporin PIP	|Protein Families; Cellular Processes and Signaling; Receptors andchannels [BR:ko04000];|	YPR192w	6e-24	Sce	G	COG0580	Glycerol uptake facilitator and related permeases (Major Intrinsic Protein Family)	METABOLISM	Carbohydrate transport and metabolism
MGB_c757	671	44.56	18	6	12	43.7	99.8	Up	0.088813	gb|BT057814.1|	100	77.9	7e-11	Salmo salar clone ssal-evd-541-186 60S acidic ribosomal protein P1 putative mRNA, complete cds	gi|255559104|ref|XP_002520574.1|	57	172	3e-41	UDP-glucosyltransferase, putative [Ricinus communis] UDP-glucosyltransferase, putative [Ricinus communis]	sp|Q40288|UFOG6_MANES	56	161	3e-39	Anthocyanidin 3-O-glucosyltransferase 6 (Fragment) OS=Manihot esculenta GN=GT6 PE=2 SV=1	ath:AT3G21760	53	151	3e-35	UDP-glucoronosyl/UDP-glucosyl transferase family protein
MGB_c758	575	48.87	13	4	9	29.1	74.9	Up	0.102792	gb|AF061740.1|	84	281	2e-72	Elaeagnus umbellata asparagine synthetase (AS) mRNA, complete cds	gi|114261|sp|P19252.3|ASNS2_PEA	89	261	4e-79	RecName: Full=Asparagine synthetase, root [glutamine-hydrolyzing]; AltName: Full=Glutamine-dependent asparagine synthetase unnamed protein product [Pisum sativum]	sp|P19252|ASNS2_PEA	89	261	2e-80	Asparagine synthetase, root [glutamine-hydrolyzing] OS=Pisum sativum GN=AS2 PE=2 SV=3	ath:AT3G47340	74	273	3e-72	ASN1; ASN1 (DARK INDUCIBLE 6) ; K01953 asparagine synthase (glutamine-hydrolysing) [EC:6.3.5.4]	|Metabolism; Amino Acid Metabolism; Alanine and aspartate metabolism[PATH:ko00252-Map:ko00252];|Metabolism; Energy Metabolism; Nitrogen metabolism [PATH:ko00910-Map:ko00910];|	asnB	9e-31	Eco	E	COG0367	Asparagine synthase (glutamine-hydrolyzing)	METABOLISM	Amino acid transport and metabolism
MGB_c759	500	37	22	5	17	36.4	141.4	Up	0.003996						gi|147827140|emb|CAN70976.1|	72	107	4e-22	hypothetical protein [Vitis vinifera]						ath:AT4G16210	68	100	3e-20	enoyl-CoA hydratase/isomerase family protein ; K01692 enoyl-CoA hydratase [EC:4.2.1.17]	|Metabolism; Amino Acid Metabolism; Lysine degradation [PATH:ko00310-Map:ko00310];|Metabolism; Amino Acid Metabolism; Tryptophan metabolism[PATH:ko00380-Map:ko00380];|Metabolism; Amino Acid Metabolism; Valine, leucine and isoleucinedegradation [PATH:ko00280-Map:ko00280];|Metabolism; Biosynthesis of Secondary Metabolites; Limonene andpinene degradation [PATH:ko00903-Map:ko00903];|Metabolism; Carbo…
MGB_lrc760	602	45.51	18	16	2	116.4	16.6	Down	0.002502	dbj|AP004536.1|	84	218	2e-53	Lotus japonicus genomic DNA, chromosome 4, clone: LjT15N19, TM0097b, complete sequence	gi|225424349|ref|XP_002284875.1|	90	157	5e-37	PREDICTED: hypothetical protein [Vitis vinifera] unnamed protein product [Vitis vinifera]						ath:AT5G17190	87	155	9e-37	hypothetical protein
MGB_c761	780	43.21	21	3	18	21.8	149.8	Up	0.000334	gb|AF169019.1|AF169019	84	71.9	5e-09	Glycine max seed maturation protein PM40 (PM40) mRNA, complete cds	gi|224074697|ref|XP_002304429.1|	65	269	2e-70	predicted protein [Populus trichocarpa] predicted protein [Populus trichocarpa]	sp|P49042|VPE_RICCO	63	266	1e-70	Vacuolar-processing enzyme OS=Ricinus communis PE=1 SV=1	ath:AT1G62710	64	263	9e-69	BETA-VPE; BETA-VPE (vacuolar processing enzyme beta); cysteine-type endopeptidase ; K01376	|Unclassified; Metabolism; Other enzymes|
MGB_lrc762	643	49.46	9	7	2	50.9	16.6	Down	0.141715	dbj|AB077113.1|	84	312	2e-81	Prunus persica mRNA, microsatellite marker M9a	gi|255574015|ref|XP_002527925.1|	92	266	1e-69	60S ribosomal protein L27a, putative [Ricinus communis] 60S ribosomal protein L27a, putative [Ricinus communis]	sp|Q9LR33|R27A2_ARATH	89	259	8e-69	60S ribosomal protein L27a-2 OS=Arabidopsis thaliana GN=RPL27AB PE=2 SV=1	ath:AT1G23290	89	259	7e-68	RPL27A; RPL27A (RIBOSOMAL PROTEIN L27A); structural constituent of ribosome ; K02900 large subunit ribosomal protein L27Ae	|Genetic Information Processing; Translation; Ribosome [PATH:ko03010-Map:ko03010];|Protein Families; Genetic Information Processing; Ribosome[BR:ko03011];|	YGL103w	2e-46	Sce	J	COG0200	Ribosomal protein L15	INFORMATION STORAGE AND PROCESSING	Translation, ribosomal structure and biogenesis
MGB_c763	606	45.38	15	15	0	109.2	0	Down	0.000292	gb|FJ384629.1|	86	284	4e-73	Gossypium hirsutum tonoplast intrinsic protein (TIP1;1) mRNA, complete cds	gi|60172264|gb|AAX14478.1|	82	192	2e-47	putative tonoplast intrinsic protein [Gossypium hirsutum]	sp|P50156|TIP11_ORYSJ	76	175	2e-43	Probable aquaporin TIP1-1 OS=Oryza sativa subsp. japonica GN=TIP1-1 PE=2 SV=1	ath:AT2G36830	73	175	1e-42	GAMMA-TIP; GAMMA-TIP (Tonoplast intrinsic protein (TIP) gamma); water channel ; K09873 aquaporin TIP	|Protein Families; Cellular Processes and Signaling; Receptors andchannels [BR:ko04000];|
MGB_c764	639	45.7	17	6	11	43.7	91.5	Up	0.135781	gb|BT057814.1|	100	75.8	3e-10	Salmo salar clone ssal-evd-541-186 60S acidic ribosomal protein P1 putative mRNA, complete cds
MGB_c765	1208	44.78	19	3	16	21.8	133.1	Up	0.001033	ref|XM_002280412.1|	81	411	1e-111	PREDICTED: Vitis vinifera hypothetical protein LOC100247252 (LOC100247252), mRNA	gi|224138100|ref|XP_002326518.1|	76	489	1e-136	predicted protein [Populus trichocarpa] predicted protein [Populus trichocarpa]						ath:AT2G35260	71	439	1e-121	hypothetical protein
MGB_c766	348	57.76	15	6	9	43.7	74.9	Up	0.300274	gb|AY962407.1|	94	443	1e-121	Hibiscus kokio subsp. kokio internal transcribed spacer 1, 5.8S gene, and internal transcribed spacer 2, complete sequence
MGB_lrc767	872	37.96	33	32	1	232.9	8.3	Down	1e-06	ref|XM_002526800.1|	82	99	2e-17	Ricinus communis conserved hypothetical protein, mRNA	gi|255626951|gb|ACU13820.1|	77	220	1e-55	unknown [Glycine max]	sp|Q641M3|TMM18_DANRE	47	87	1e-16	Transmembrane protein 18 OS=Danio rerio GN=tmem18 PE=2 SV=1	ath:AT1G34350	65	191	3e-47	hypothetical protein
MGB_c768	1238	47.42	17	12	5	87.3	41.6	Down	0.154053	ref|XM_002300884.1|	91	149	3e-32	Populus trichocarpa predicted protein, mRNA	gi|157352533|emb|CAO43639.1|	35	179	4e-62	unnamed protein product [Vitis vinifera]						ath:AT1G76880	56	173	2e-41	trihelix DNA-binding protein, putative
MGB_lrc769	354	35.59	20	3	17	21.8	141.4	Up	0.000588	gb|BT049815.1|	100	85.7	1e-13	Salmo salar clone ssal-evd-556-339 C-C motif chemokine 28 precursor putative mRNA, complete cds
MGB_c770	570	53.51	13	8	5	58.2	41.6	Down	0.553606	ref|XM_002263256.1|	85	71.9	4e-09	PREDICTED: Vitis vinifera hypothetical protein LOC100244317 (LOC100244317), mRNA	gi|224106053|ref|XP_002314027.1|	52	169	2e-40	predicted protein [Populus trichocarpa] predicted protein [Populus trichocarpa]	sp|Q9LHJ8|SAP5_ARATH	55	161	2e-39	Zinc finger A20 and AN1 domain-containing stress-associated protein 5 OS=Arabidopsis thaliana GN=SAP5 PE=2 SV=1	ath:AT3G12630	55	161	2e-38	zinc finger (AN1-like) family protein
MGB_lrc771	542	46.49	19	2	17	14.6	141.4	Up	0.000183	gb|BT049448.1|	100	93.7	9e-16	Salmo salar clone ssal-evd-509-256 Integrin beta-3 precursor putative mRNA, complete cds
MGB_c772	419	39.62	15	15	0	109.2	0	Down	0.000292						gi|225435464|ref|XP_002285466.1|	56	94	5e-18	PREDICTED: hypothetical protein [Vitis vinifera] unnamed protein product [Vitis vinifera]	sp|Q70E96|AL3F1_ARATH	36	69.3	6e-12	Aldehyde dehydrogenase family 3 member F1 OS=Arabidopsis thaliana GN=ALDH3F1 PE=1 SV=2	osa:4330149	51	84	2e-15	Os02g0647900; hypothetical protein
MGB_lrc773	586	44.88	13	1	12	7.3	99.8	Up	0.000969	gb|BT057814.1|	100	87.7	6e-14	Salmo salar clone ssal-evd-541-186 60S acidic ribosomal protein P1 putative mRNA, complete cds
MGB_c774	242	36.36	28	5	23	36.4	191.4	Up	0.000167	gb|BT049815.1|	100	79.8	6e-12	Salmo salar clone ssal-evd-556-339 C-C motif chemokine 28 precursor putative mRNA, complete cds
MGB_lrc775	327	36.09	16	1	15	7.3	124.8	Up	0.000159	gb|BT048265.1|	100	83.9	5e-13	Salmo salar clone ssal-evd-526-111 Retinol-binding protein I, cellular putative mRNA, complete cds
MGB_lrc776	1031	45.78	18	7	11	50.9	91.5	Up	0.218991	ref|XM_002509736.1|	80	131	7e-27	Ricinus communis AMP dependent CoA ligase, putative, mRNA	gi|255537431|ref|XP_002509782.1|	81	445	1e-123	AMP dependent CoA ligase, putative [Ricinus communis] AMP dependent CoA ligase, putative [Ricinus communis]	sp|O74976|FAT2_SCHPO	55	285	3e-76	Putative peroxisomal-coenzyme A synthetase OS=Schizosaccharomyces pombe GN=SPCC1827.03c PE=1 SV=1	ath:AT3G48990	79	418	1e-115	AMP-dependent synthetase and ligase family protein		SPCC1827.03c	1e-76	Spo	IQ	COG0318	Acyl-CoA synthetases (AMP-forming)/AMP-acid ligases II	METABOLISM	Lipid transport and metabolism
MGB_lrc777	371	46.63	14	0	14	0	116.5	Up	6.3e-05	emb|CU223145.1|	100	83.8	6e-13	Populus EST from leave	gi|225444708|ref|XP_002278146.1|	61	57	6e-07	PREDICTED: hypothetical protein [Vitis vinifera]
MGB_lrc778	1054	44.88	20	0	20	0	166.4	Up	2e-06	emb|CU222952.1|	82	264	8e-67	Populus EST from leave	gi|255571441|ref|XP_002526668.1|	75	322	5e-86	ferritin, plant, putative [Ricinus communis] ferritin, plant, putative [Ricinus communis]	sp|Q948P6|FRI3_SOYBN	63	311	4e-84	Ferritin-3, chloroplastic OS=Glycine max PE=2 SV=1	ath:AT5G01600	67	294	5e-78	ATFER1; ATFER1 (FERRETIN 1); ferric iron binding
MGB_c779	831	43.08	24	20	4	145.6	33.3	Down	0.003227	gb|BT057814.1|	100	77.9	8e-11	Salmo salar clone ssal-evd-541-186 60S acidic ribosomal protein P1 putative mRNA, complete cds	gi|164605008|dbj|BAF98300.1|	54	255	3e-66	geranyl-diphosphate synthase [Hevea brasiliensis]	sp|Q39108|GGR_ARATH	31	116	2e-25	Geranylgeranyl pyrophosphate synthase-related protein, chloroplastic OS=Arabidopsis thaliana GN=GGR PE=2 SV=2	ath:AT4G38460	31	116	2e-24	GGR; GGR (GERANYLGERANYL REDUCTASE); farnesyltranstransferase		alr0213	4e-18	Nos	H	COG0142	Geranylgeranyl pyrophosphate synthase	METABOLISM	Coenzyme transport and metabolism
MGB_lrc780	603	45.27	24	22	2	160.1	16.6	Down	0.000167	gb|FJ750952.1|	87	274	3e-70	Kosteletzkya virginica stearoyl-acyl carrier protein desaturase (SAD) mRNA, complete cds	gi|224612145|gb|ACN60146.1|	89	166	1e-39	stearoyl-acyl carrier protein desaturase [Kosteletzkya virginica]	sp|P22337|STAD_RICCO	82	154	2e-37	Acyl-[acyl-carrier-protein] desaturase, chloroplastic OS=Ricinus communis PE=1 SV=1	osa:4335627	71	139	1e-31	Os04g0379900; hypothetical protein
MGB_c781	544	39.71	43	1	42	7.3	349.4	Up	0	gb|AF007215.1|AF007215	87	272	2e-69	Lavatera thuringiaca stress-induced cysteine proteinase (LtCyp1) mRNA, partial cds	gi|2253415|gb|AAB62937.1|	86	119	2e-41	stress-induced cysteine proteinase [Lavatera thuringiaca]	sp|P05993|PAPA5_CARPA	77	106	4e-37	Cysteine proteinase (Fragment) OS=Carica papaya PE=3 SV=1	osa:4335455	78	110	1e-33	Os04g0311400; hypothetical protein ; K01376	|Unclassified; Metabolism; Other enzymes|
MGB_c782	653	49.31	19	19	0	138.3	0	Down	4.6e-05	gb|AY464060.1|	94	79.9	2e-11	Gossypium hirsutum clone OCF010D8 mRNA sequence	gi|15231964|ref|NP_187489.1|	58	96.3	4e-21	LTP6; lipid binding [Arabidopsis thaliana] RecName: Full=Non-specific lipid-transfer protein 6; Short=LTP 6; AltName: Full=Xylogen-like protein 15; Short=AtXYP15; Flags: Precursor putative nonspecific lipid-transfer protein; 75707-75272 [Arabidopsis thaliana] lipid transfer protein 6 [Arabidopsis thaliana] putative nonspecific lipid-transfer protein [Arabidopsis thaliana] putative nonspecific lip…	sp|Q9LDB4|NLTP6_ARATH	58	96.3	3e-22	Non-specific lipid-transfer protein 6 OS=Arabidopsis thaliana GN=LTP6 PE=1 SV=1	ath:AT3G08770	58	96.3	2e-21	LTP6; LTP6 (Lipid transfer protein 6); lipid binding
MGB_lrc783	566	41.52	28	2	26	14.6	216.3	Up	1e-06	gb|AY210417.1|	89	154	5e-34	Gossypium hirsutum putative nodulin protein mRNA, complete cds	gi|28932732|gb|AAO60157.1|	56	66.2	2e-09	putative nodulin protein [Gossypium hirsutum]
MGB_lrc784	1586	46.53	45	39	6	283.8	49.9	Down	7e-06	ref|XM_002522760.1|	83	842	0	Ricinus communis serine hydroxymethyltransferase, putative, mRNA	gi|255563608|ref|XP_002522806.1|	96	421	0	serine hydroxymethyltransferase, putative [Ricinus communis] serine hydroxymethyltransferase, putative [Ricinus communis]	sp|Q54Z26|GLYC1_DICDI	65	300	1e-144	Serine hydroxymethyltransferase 1 OS=Dictyostelium discoideum GN=shmt1 PE=1 SV=1	ath:AT4G13930	93	412	0	SHM4; SHM4 (SERINE HYDROXYMETHYLTRANSFERASE 4); glycine hydroxymethyltransferase ; K00600 glycine hydroxymethyltransferase [EC:2.1.2.1]	|Metabolism; Amino Acid Metabolism; Glycine, serine and threoninemetabolism [PATH:ko00260-Map:ko00260];|Metabolism; Energy Metabolism; Methane metabolism [PATH:ko00680-Map:ko00680];|Metabolism; Metabolism of Cofactors and Vitamins; One carbon pool byfolate [PATH:ko00670-Map:ko00670];|Metabolism; Metabolism of Other Amino Acids; Cyanoamino acidmetabolism [PATH:ko00460-Map:ko00460];|	YLR058c	1e-116	Sce	E	COG0112	Glycine/serine hydroxymethyltransferase	METABOLISM	Amino acid transport and metabolism
MGB_c785	720	49.31	8	8	0	58.2	0	Down	0.008162	gb|AY273899.1|	91	199	1e-47	Gossypium barbadense fiber protein Fb23 mRNA, partial cds	gi|15225932|ref|NP_182139.1|	60	165	4e-39	zinc finger (C3HC4-type RING finger) family protein [Arabidopsis thaliana] RecName: Full=RING-H2 finger protein ATL2M hypothetical protein [Arabidopsis thaliana] At2g46160/T3F17.19 [Arabidopsis thaliana]	sp|O82353|ATL2M_ARATH	60	165	3e-40	RING-H2 finger protein ATL2M OS=Arabidopsis thaliana GN=ATL2M PE=2 SV=1	ath:AT2G46160	60	165	2e-39	zinc finger (C3HC4-type RING finger) family protein
MGB_lrc786	1116	43.82	25	16	9	116.4	74.9	Down	0.285431	gb|BT057814.1|	100	73.9	2e-09	Salmo salar clone ssal-evd-541-186 60S acidic ribosomal protein P1 putative mRNA, complete cds	gi|118489068|gb|ABK96341.1|	48	222	6e-56	unknown [Populus trichocarpa x Populus deltoides]						osa:4325371	44	187	8e-46	Os01g0651800; hypothetical protein
MGB_c787	342	40.35	30	5	25	36.4	208	Up	5.7e-05	emb|CU223764.1|	90	118	2e-23	Populus EST from leave
MGB_lrc788	506	36.17	15	15	0	109.2	0	Down	0.000292	dbj|AK322781.1|	88	180	5e-42	Solanum lycopersicum cDNA, clone: LEFL1043AD10, HTC in leaf	gi|225453024|ref|XP_002264963.1|	89	161	3e-38	PREDICTED: hypothetical protein [Vitis vinifera] unnamed protein product [Vitis vinifera]	sp|O24407|IAA16_ARATH	85	154	2e-37	Auxin-responsive protein IAA16 OS=Arabidopsis thaliana GN=IAA16 PE=2 SV=1	ath:AT3G04730	85	154	2e-36	IAA16; IAA16 (indoleacetic acid-induced protein 16); transcription factor
MGB_lrc789	1154	43.33	20	0	20	0	166.4	Up	2e-06	ref|XM_002336444.1|	86	87.7	1e-13	Populus trichocarpa predicted protein, mRNA	gi|15241265|ref|NP_199892.1|	56	253	2e-65	nodulin MtN3 family protein [Arabidopsis thaliana] MtN3-like protein [Arabidopsis thaliana] MtN3-like protein [Arabidopsis thaliana] MtN3-like protein [Arabidopsis thaliana] MtN3-like protein [Arabidopsis thaliana]	sp|Q8LFH5|RPG1_ARATH	34	102	5e-21	Protein RUPTURED POLLEN GRAIN 1 OS=Arabidopsis thaliana GN=RPG1 PE=2 SV=1	ath:AT5G50790	56	253	1e-65	nodulin MtN3 family protein
MGB_c790	836	45.81	18	8	10	58.2	83.2	Up	0.449207	gb|BT096245.1|	100	74	1e-09	Soybean clone JCVI-FLGm-20H7 unknown mRNA	gi|225424881|ref|XP_002269144.1|	37	96.7	3e-18	PREDICTED: hypothetical protein [Vitis vinifera] unnamed protein product [Vitis vinifera]
MGB_lrc791	621	43.8	20	13	7	94.6	58.2	Down	0.295993	gb|U35015.1|GHU35015	90	329	8e-87	Gossypium hirsutum acyl-CoA-binding protein mRNA, complete cds	gi|3334113|sp|Q39779.1|ACBP_GOSHI	88	160	1e-37	RecName: Full=Acyl-CoA-binding protein; Short=ACBP acyl-CoA-binding protein	sp|Q39779|ACBP_GOSHI	88	160	6e-39	Acyl-CoA-binding protein OS=Gossypium hirsutum PE=3 SV=1	ath:AT1G31812	77	139	7e-32	ACBP; ACBP (ACYL-COA-BINDING PROTEIN); acyl-CoA binding		SPBC1539.06	6e-18	Spo	I	COG4281	Acyl-CoA-binding protein	METABOLISM	Lipid transport and metabolism
MGB_lrc792	453	41.72	14	2	12	14.6	99.8	Up	0.003397	gb|BT057130.1|	100	84.5	5e-13	Salmo salar clone ssal-evd-572-133 DNA-directed RNA polymerase III subunit RPC7-like putative mRNA, complete cds	gi|255552323|ref|XP_002517206.1|	64	114	3e-24	catalytic, putative [Ricinus communis] catalytic, putative [Ricinus communis]						osa:4347255	43	74.3	2e-12	Os09g0455900; hypothetical protein
MGB_lrc793	618	44.66	27	9	18	65.5	149.8	Up	0.037144	gb|EU223835.1|	87	306	8e-80	Gossypium hirsutum low molecular weight heat shock protein (LMWHSP4) mRNA, complete cds	gi|159138941|gb|ABW89470.1|	86	200	9e-50	low molecular weight heat shock protein [Gossypium hirsutum]	sp|P04794|HSP14_SOYBN	80	191	3e-48	17.5 kDa class I heat shock protein OS=Glycine max GN=HSP17.5-E PE=3 SV=1	ath:AT2G29500	74	177	3e-43	17.6 kDa class I small heat shock protein (HSP17.6B-CI)		TM0374	6e-15	Tma	O	COG0071	Molecular chaperone (small heat shock protein)	CELLULAR PROCESSES AND SIGNALING	Posttranslational modification, protein turnover, chaperones
MGB_lrc794	536	49.44	22	8	14	58.2	116.5	Up	0.110402	gb|FJ594492.1|	87	131	4e-27	Gossypium hirsutum truncated cellulose synthase mRNA, complete cds	gi|56121699|gb|AAV74186.1|	75	99	2e-19	metallothionein-like protein [Gossypium hirsutum]	sp|O24058|MT2_MALDO	75	94.4	3e-19	Metallothionein-like protein type 2 OS=Malus domestica GN=MT1 PE=3 SV=1	osa:4324514	63	82.8	7e-15	Os01g0149800; hypothetical protein
MGB_lrc795	525	45.71	11	10	1	72.8	8.3	Down	0.012506	ref|XM_002514856.1|	86	195	2e-46	Ricinus communis stress associated endoplasmic reticulum protein, putative, mRNA	gi|157358487|emb|CAO66154.1|	86	133	8e-30	unnamed protein product [Vitis vinifera]						osa:4352336	89	124	2e-27	Os12g0514100; hypothetical protein
MGB_lrc796	796	39.82	26	3	23	21.8	191.4	Up	1.9e-05
MGB_lrc797	982	47.66	29	27	2	196.5	16.6	Down	1.8e-05	ref|XM_002328155.1|	85	83.8	2e-12	Populus trichocarpa predicted protein, mRNA	gi|255575657|ref|XP_002528728.1|	57	155	5e-72	golgi membrane protein sb140, putative [Ricinus communis] golgi membrane protein sb140, putative [Ricinus communis]	sp|Q8N8F6|YIPF7_HUMAN	37	68.6	3e-17	Protein YIPF7 OS=Homo sapiens GN=YIPF7 PE=1 SV=2	ath:AT2G36300	54	152	7e-72	integral membrane Yip1 family protein		YGR172c	1e-12	Sce	U	COG5080	Rab GTPase interacting factor, Golgi membrane protein	CELLULAR PROCESSES AND SIGNALING	Intracellular trafficking, secretion, and vesicular transport
MGB_c798	364	37.36	23	9	14	65.5	116.5	Up	0.17185	gb|BT049815.1|	100	85.9	1e-13	Salmo salar clone ssal-evd-556-339 C-C motif chemokine 28 precursor putative mRNA, complete cds
MGB_lrc799	546	45.24	9	9	0	65.5	0	Down	0.005019	gb|BT057130.1|	100	76.7	1e-10	Salmo salar clone ssal-evd-572-133 DNA-directed RNA polymerase III subunit RPC7-like putative mRNA, complete cds
MGB_lrc800	1019	50.54	25	24	1	174.7	8.3	Down	1.9e-05	gb|EF672639.1|	87	453	1e-123	Gossypium hirsutum fasciclin-like arabinogalactan protein 13 (FLA13) mRNA, complete cds	gi|157273660|gb|ABV27484.1|	77	244	8e-81	fasciclin-like arabinogalactan protein 13 [Gossypium hirsutum]	sp|O22126|FLA8_ARATH	71	219	4e-63	Fasciclin-like arabinogalactan protein 8 OS=Arabidopsis thaliana GN=FLA8 PE=1 SV=1	ath:AT2G45470	71	219	3e-62	FLA8; FLA8 (Arabinogalactan protein 8)
MGB_c801	873	51.89	22	12	10	87.3	83.2	Down	0.909941	gb|FJ797564.1|	87	740	0	Gossypium hirsutum chloroplast chlorophyll A-B binding protein (CBP2) mRNA, complete cds; nuclear gene for chloroplast product	gi|31753114|gb|AAH53854.1|	95	397	1e-124	Unknown (protein for IMAGE:5194336) [Homo sapiens] Unknown (protein for IMAGE:5198300) [Homo sapiens]	sp|P27491|CB27_TOBAC	96	399	1e-124	Chlorophyll a-b binding protein 7, chloroplastic OS=Nicotiana tabacum GN=CAB7 PE=3 SV=1	osa:4324705	97	399	1e-122	Os01g0720500; hypothetical protein
MGB_c802	552	48.01	16	16	0	116.4	0	Down	0.000183	gb|BT091560.1|	83	185	3e-43	Soybean clone JCVI-FLGm-8E2 unknown mRNA	gi|255630770|gb|ACU15746.1|	88	183	8e-45	unknown [Glycine max]	sp|Q9M9B4|NDUS6_ARATH	80	162	8e-40	NADH dehydrogenase [ubiquinone] iron-sulfur protein 6 OS=Arabidopsis thaliana GN=At1g49140 PE=3 SV=1	ath:AT3G18410	80	166	4e-40	NADH-ubiquinone oxidoreductase-related ; K03966 NADH dehydrogenase (ubiquinone) 1 beta subcomplex 10 [EC:1.6.5.3 1.6.99.3]	|Human Diseases; Neurodegenerative Diseases; Alzheimer's disease[PATH:ko05010-Map:ko05010];|Human Diseases; Neurodegenerative Diseases; Huntington's disease[PATH:ko05016-Map:ko05016];|Human Diseases; Neurodegenerative Diseases; Parkinson's disease[PATH:ko05012-Map:ko05012];|Metabolism; Energy Metabolism; Oxidative phosphorylation[PATH:ko00190-Map:ko00190];|
MGB_c803	664	43.37	39	37	2	269.3	16.6	Down	0	gb|FJ913889.1|	86	293	6e-76	Carica papaya calreticulin mRNA, complete cds	gi|11131949|sp|Q9ZPP1.1|CALR_BERST	55	157	6e-37	RecName: Full=Calreticulin; Flags: Precursor calreticulin [Berberis stolonifera]	sp|Q9ZPP1|CALR_BERST	55	157	4e-38	Calreticulin OS=Berberis stolonifera PE=2 SV=1	ath:AT1G56340	84	152	2e-35	CRT1; CRT1 (CALRETICULIN 1); calcium ion binding
MGB_lrc804	768	46.09	13	5	8	36.4	66.6	Up	0.282147
MGB_lrc805	1304	41.41	78	38	40	276.5	332.8	Up	0.412901	gb|GQ220325.1|	91	1752	0	Vitis vinifera strain PN40024 mitochondrion, partial genome	gi|133907893|gb|ABO42406.1|	79	327	1e-151	ribosomal protein S3 [Ochna multiflora]	sp|Q04716|RT03_PETHY	82	358	4e-98	Ribosomal protein S3, mitochondrial OS=Petunia hybrida GN=YRPS3 PE=2 SV=1	ath:ArthMp009	79	344	5e-93	rps3; ribosomal protein S3		BMEI0763	3e-18	Bme	J	COG0092	Ribosomal protein S3	INFORMATION STORAGE AND PROCESSING	Translation, ribosomal structure and biogenesis
MGB_lrc806	752	44.02	26	6	20	43.7	166.4	Up	0.001978	gb|FJ466687.2|	96	91.8	5e-15	Festuca arundinacea cultivar KY-31 chloroplast, complete genome
MGB_c807	960	47.08	15	14	1	101.9	8.3	Down	0.001905	gb|EU407181.1|	81	92.6	4e-15	Cucumis sativus proline dehydrogenase (PDH) mRNA, partial cds	gi|255560410|ref|XP_002521220.1|	71	323	2e-86	proline oxidase, putative [Ricinus communis] proline oxidase, putative [Ricinus communis]	sp|P92983|PROD_ARATH	65	281	3e-75	Proline oxidase, mitochondrial OS=Arabidopsis thaliana GN=POX PE=2 SV=2	ath:AT5G38710	65	286	1e-75	proline oxidase, putative / osmotic stress-responsive proline dehydrogenase, putative ; K00309	|Unclassified; Metabolism; Other enzymes|	SPCC70.03c	2e-19	Spo	E	COG0506	Proline dehydrogenase	METABOLISM	Amino acid transport and metabolism
MGB_lrc808	927	44.34	12	0	12	0	99.8	Up	0.000212	dbj|BA000042.1|	91	551	1e-153	Nicotiana tabacum mitochondrial DNA, complete genome
MGB_c809	844	43.01	36	3	33	21.8	274.6	Up	0	gb|AY138969.1|	87	394	1e-106	Abutilon theophrasti 4-hydroxyphenylpyruvate dioxygenase (HPPD) gene, partial cds	gi|224062651|ref|XP_002300867.1|	83	321	5e-86	predicted protein [Populus trichocarpa] predicted protein [Populus trichocarpa]	sp|O23920|HPPD_DAUCA	82	320	5e-87	4-hydroxyphenylpyruvate dioxygenase OS=Daucus carota PE=2 SV=1	ath:AT1G06570	80	316	1e-84	PDS1; PDS1 (PHYTOENE DESATURATION 1) ; K00457 4-hydroxyphenylpyruvate dioxygenase [EC:1.13.11.27]	|Metabolism; Amino Acid Metabolism; Phenylalanine metabolism[PATH:ko00360-Map:ko00360];|Metabolism; Amino Acid Metabolism; Tyrosine metabolism[PATH:ko00350-Map:ko00350];|	all0771	3e-20	Nos	ER	COG3185	4-hydroxyphenylpyruvate dioxygenase and related hemolysins	METABOLISM	Amino acid transport and metabolism
MGB_c810	567	47.8	20	19	1	138.3	8.3	Down	0.000188	gb|FJ384629.1|	86	283	5e-73	Gossypium hirsutum tonoplast intrinsic protein (TIP1;1) mRNA, complete cds	gi|60172264|gb|AAX14478.1|	81	191	4e-47	putative tonoplast intrinsic protein [Gossypium hirsutum]	sp|P50156|TIP11_ORYSJ	75	173	5e-43	Probable aquaporin TIP1-1 OS=Oryza sativa subsp. japonica GN=TIP1-1 PE=2 SV=1	osa:4331608	75	173	4e-42	Os03g0146100; hypothetical protein ; K09873 aquaporin TIP	|Protein Families; Cellular Processes and Signaling; Receptors andchannels [BR:ko04000];|
MGB_lrc811	939	44.3	16	12	4	87.3	33.3	Down	0.082468	gb|EF418603.1|	83	164	1e-36	Vitis vinifera flowering-related B-class MADS-box protein APETALA3 mRNA, complete cds	gi|1370276|emb|CAA65288.1|	70	318	4e-85	MADS-box protein [Nicotiana tabacum]	sp|P23706|DEFA_ANTMA	70	314	4e-85	Floral homeotic protein DEFICIENS OS=Antirrhinum majus GN=DEFA PE=1 SV=1	ath:AT3G54340	60	272	2e-71	AP3; AP3 (APETALA 3); DNA binding / transcription factor ; K09264 MADS-box transcription factor, plant	|Protein Families; Genetic Information Processing; Transcriptionfactors [BR:ko03000];|
MGB_c812	897	52.62	82	48	34	349.3	282.9	Down	0.3457	gb|GQ220323.1|	97	1569	0	Vitis vinifera strain PN40024 mitochondrion, partial genome	gi|157350152|emb|CAO40090.1|	87	93.2	3e-17	unnamed protein product [Vitis vinifera]
MGB_lrc813	600	45.67	18	17	1	123.7	8.3	Down	0.000473	gb|FJ384629.1|	86	291	2e-75	Gossypium hirsutum tonoplast intrinsic protein (TIP1;1) mRNA, complete cds	gi|227434194|gb|ACP28878.1|	82	192	2e-47	tonoplast intrinsic protein [Gossypium hirsutum]	sp|P50156|TIP11_ORYSJ	76	175	2e-43	Probable aquaporin TIP1-1 OS=Oryza sativa subsp. japonica GN=TIP1-1 PE=2 SV=1	osa:4331608	76	175	1e-42	Os03g0146100; hypothetical protein ; K09873 aquaporin TIP	|Protein Families; Cellular Processes and Signaling; Receptors andchannels [BR:ko04000];|
MGB_c814	821	51.4	30	2	28	14.6	233	Up	0	gb|DQ008738.1|	98	938	0	Trochodendron aralioides small subunit ribosomal RNA gene, partial sequence; mitochondrial	gi|167860595|gb|ACA05077.1|	65	102	6e-20	hypothetical protein [Flammeovirga yaeyamensis]						osa:4352375	91	72.4	2e-11	Os12g0525300; hypothetical protein
MGB_c815	1838	48.97	41	36	5	262	41.6	Down	1e-05	emb|AM748036.1|	86	115	9e-22	Arabidopsis thaliana genomic region affecting the accumulation of flavonol 3-O-gentiobioside 7-O-rhamnoside, ecotype Landsberg erecta	gi|255568824|ref|XP_002525383.1|	69	830	0	Polygalacturonase-1 non-catalytic subunit beta precursor, putative [Ricinus communis] Polygalacturonase-1 non-catalytic subunit beta precursor, putative [Ricinus communis]	sp|P92990|JP650_ARATH	66	785	0	Probable polygalacturonase non-catalytic subunit JP650 OS=Arabidopsis thaliana GN=JP650 PE=2 SV=2	ath:AT1G70370	66	785	0	BURP domain-containing protein / polygalacturonase, putative
MGB_lrc816	1289	45.69	20	13	7	94.6	58.2	Down	0.295993	ref|NM_115522.3|	87	109	4e-20	Arabidopsis thaliana CYP94D2; electron carrier/ heme binding / iron ion binding / monooxygenase/ oxygen binding (CYP94D2) mRNA, complete cds	gi|225440161|ref|XP_002278009.1|	67	547	1e-153	PREDICTED: hypothetical protein [Vitis vinifera] unnamed protein product [Vitis vinifera]	sp|O81117|C94A1_VICSA	42	337	1e-91	Cytochrome P450 94A1 OS=Vicia sativa GN=CYP94A1 PE=2 SV=2	ath:AT3G56630	60	472	1e-131	CYP94D2; CYP94D2 (cytochrome P450, family 94, subfamily D, polypeptide 2); oxygen binding ; K00517	|Metabolism; Biosynthesis of Secondary Metabolites; Limonene andpinene degradation [PATH:ko00903-Map:ko00903];|Metabolism; Biosynthesis of Secondary Metabolites; Phenylpropanoidbiosynthesis [PATH:ko00940-Map:ko00940];|Metabolism; Xenobiotics Biodegradation and Metabolism; Naphthaleneand anthracene degradation [PATH:ko00626-Map:ko00626];|Metabolism; Xenobiotics Biodegradation and Metabolism;gamma-…	AGc2890	3e-18	Atu	Q	COG2124	Cytochrome P450	METABOLISM	Secondary metabolites biosynthesis, transport and catabolism
MGB_lrc817	1028	43.48	19	8	11	58.2	91.5	Up	0.326166	emb|FM955618.1|	100	83.9	2e-12	Bombus terrestris mRNA for acyl-CoA delta-9 desaturase (npve gene)	gi|255537005|ref|XP_002509569.1|	47	214	2e-53	ankyrin repeat-containing protein, putative [Ricinus communis] ankyrin repeat-containing protein, putative [Ricinus communis]						ath:AT3G01750	37	141	6e-32	ankyrin repeat family protein
MGB_lrc818	221	40.72	20	2	18	14.6	149.8	Up	0.000102	emb|CU350898.1|	100	81.8	1e-12	Aphanomyces euteiches cDNA
MGB_c819	1368	45.61	23	20	3	145.6	25	Down	0.001231	ref|XM_002271478.1|	85	839	0	PREDICTED: Vitis vinifera hypothetical protein LOC100247241, transcript variant 1 (LOC100247241), mRNA	gi|224053577|ref|XP_002297881.1|	90	636	1e-180	predicted protein [Populus trichocarpa] predicted protein [Populus trichocarpa]	sp|A9WT40|TAL_RENSM	49	308	4e-83	Transaldolase OS=Renibacterium salmoninarum (strain ATCC 33209 / DSM 20767 / IFO 15589) GN=tal PE=3 SV=1	ath:AT5G13420	86	609	1e-173	transaldolase, putative ; K00616 transaldolase [EC:2.2.1.2]	|Metabolism; Carbohydrate Metabolism; Pentose phosphate pathway[PATH:ko00030-Map:ko00030];|	Rv1448c	3e-78	Mtu	G	COG0176	Transaldolase	METABOLISM	Carbohydrate transport and metabolism
MGB_lrc820	584	45.21	20	0	20	0	166.4	Up	2e-06	ref|XM_002515459.1|	84	119	2e-23	Ricinus communis clathrin assembly protein, putative, mRNA	gi|255548898|ref|XP_002515505.1|	63	132	2e-29	clathrin assembly protein, putative [Ricinus communis] clathrin assembly protein, putative [Ricinus communis]	sp|Q8LF20|CAP2_ARATH	62	128	2e-29	Putative clathrin assembly protein At2g25430 OS=Arabidopsis thaliana GN=At2g25430 PE=2 SV=2	ath:AT2G25430	62	128	2e-28	epsin N-terminal homology (ENTH) domain-containing protein
MGB_c821	439	39.86	12	0	12	0	99.8	Up	0.000212	ref|XM_002272911.1|	86	119	1e-23	PREDICTED: Vitis vinifera hypothetical protein LOC100241045 (LOC100241045), mRNA	gi|225462874|ref|XP_002272947.1|	80	110	5e-23	PREDICTED: hypothetical protein [Vitis vinifera] unnamed protein product [Vitis vinifera]						ath:AT5G64250	80	107	2e-22	2-nitropropane dioxygenase family / NPD family
MGB_c822	453	41.72	19	2	17	14.6	141.4	Up	0.000183	gb|BT049815.1|	98	107	4e-20	Salmo salar clone ssal-evd-556-339 C-C motif chemokine 28 precursor putative mRNA, complete cds	gi|255541840|ref|XP_002511984.1|	83	109	8e-23	Oleosin, putative [Ricinus communis] Oleosin, putative [Ricinus communis]						osa:4339696	77	96.7	3e-19	Os05g0576700; hypothetical protein
MGB_c823	563	52.04	12	12	0	87.3	0	Down	0.001196	dbj|AB095018.1|	100	85.7	2e-13	Cynops pyrrhogaster RPE65 mRNA for retinal pigment epithelium abundant protein, complete cds	gi|8745402|gb|AAF78903.1|AF248055_1	89	146	9e-34	proline-rich protein [Glycine max] unknown [Glycine max]	sp|P14009|14KD_DAUCA	66	112	2e-24	14 kDa proline-rich protein DC2.15 OS=Daucus carota PE=2 SV=1	ath:AT2G45180	73	125	8e-28	protease inhibitor/seed storage/lipid transfer protein (LTP) family protein
MGB_lrc824	526	40.3	13	13	0	94.6	0	Down	0.000746	dbj|AK323806.1|	88	116	2e-22	Solanum lycopersicum cDNA, clone: LEFL1065BA03, HTC in leaf	gi|255581117|ref|XP_002531373.1|	87	113	9e-24	conserved hypothetical protein [Ricinus communis] conserved hypothetical protein [Ricinus communis]						ath:AT5G59613	72	90.1	4e-17	hypothetical protein
MGB_c825	853	42.44	40	40	0	291.1	0	Down	0	ref|XM_002518848.1|	82	137	1e-28	Ricinus communis Stellacyanin, putative, mRNA	gi|225426627|ref|XP_002280885.1|	62	240	1e-61	PREDICTED: hypothetical protein [Vitis vinifera] hypothetical protein [Vitis vinifera]	sp|Q9SK27|ENL1_ARATH	35	86.7	2e-16	Early nodulin-like protein 1 OS=Arabidopsis thaliana GN=At2g25060 PE=1 SV=2	ath:AT1G64640	50	160	7e-38	plastocyanin-like domain-containing protein
MGB_c826	508	34.65	24	5	19	36.4	158.1	Up	0.00141	gb|BC092447.1|	100	81.9	3e-12	Homo sapiens cDNA clone IMAGE:30721737	gi|5921735|sp|Q96539.1|CH10_BRANA	78	93.6	7e-18	RecName: Full=10 kDa chaperonin; AltName: Full=Protein CPN10; AltName: Full=Protein groES 10 kDa chaperonin	sp|Q96539|CH10_BRANA	78	93.6	5e-19	10 kDa chaperonin OS=Brassica napus PE=3 SV=1	ath:AT1G14980	76	91.7	1e-17	CPN10; CPN10 (CHAPERONIN 10) ; K04078 chaperonin GroES	|Protein Families; Genetic Information Processing; Chaperones andfolding catalysts [BR:ko03110];|
MGB_c827	274	36.5	20	6	14	43.7	116.5	Up	0.036387	gb|EU916965.1|	93	83.8	4e-13	Gossypium arboreum ELF4-like protein mRNA, complete cds
MGB_c828	1821	49.26	32	0	32	0	266.2	Up	0	emb|X52136.1|	84	1236	0	Cotton mRNA for cottonseed isocitrate lyase (ICL) (EC 4.1.3.1)						sp|P17069|ACEA_GOSHI	72	792	0	Isocitrate lyase OS=Gossypium hirsutum PE=2 SV=1	ath:AT3G21720	66	720	0	isocitrate lyase, putative ; K01637 isocitrate lyase [EC:4.1.3.1]	|Metabolism; Carbohydrate Metabolism; Glyoxylate and dicarboxylatemetabolism [PATH:ko00630-Map:ko00630];|	YER065c	1e-120	Sce	C	COG2224	Isocitrate lyase	METABOLISM	Energy production and conversion
MGB_c829	511	43.05	16	2	14	14.6	116.5	Up	0.001057	gb|AY117059.1|	88	341	2e-90	Gossypioides kirkii putative polyubiquitin gene, partial cds						sp|P69326|UBIQ_WHEAT	100	150	3e-36	Ubiquitin OS=Triticum aestivum PE=3 SV=1	ath:AT4G02890	99	213	2e-54	UBQ14; UBQ14 (ubiquitin 14)		YLL039c	7e-54	Sce	O	COG5272	Ubiquitin	CELLULAR PROCESSES AND SIGNALING	Posttranslational modification, protein turnover, chaperones
MGB_lrc830	843	44.6	25	25	0	181.9	0	Down	3e-06	gb|BT053451.1|	86	101	6e-18	Medicago truncatula clone MTYFP_FQ_FR_FS1G-O-3 unknown mRNA						sp|P14009|14KD_DAUCA	65	111	4e-24	14 kDa proline-rich protein DC2.15 OS=Daucus carota PE=2 SV=1	ath:AT2G45180	73	127	7e-28	protease inhibitor/seed storage/lipid transfer protein (LTP) family protein
MGB_lrc831	983	47.3	14	14	0	101.9	0	Down	0.000466																ath:AT4G38770	45	75.9	3e-12	PRP4; PRP4 (PROLINE-RICH PROTEIN 4)
MGB_lrc832	802	41.4	22	15	7	109.2	58.2	Down	0.162944	ref|XM_002520622.1|	83	121	5e-24	Ricinus communis nucleic acid binding protein, putative, mRNA	gi|225436765|ref|XP_002267320.1|	63	134	1e-34	PREDICTED: hypothetical protein isoform 1 [Vitis vinifera]	sp|Q84W91|ZFNL1_ARATH	56	112	2e-24	Zinc finger CCCH domain-containing protein ZFN-like 1 OS=Arabidopsis thaliana GN=At2g47850 PE=2 SV=2	ath:AT2G47850	56	112	2e-23	zinc finger (CCCH-type) family protein
MGB_c833	1210	45.21	21	21	0	152.8	0	Down	1.8e-05	ref|XM_002523608.1|	82	186	2e-43	Ricinus communis conserved hypothetical protein, mRNA	gi|255565325|ref|XP_002523654.1|	69	434	1e-119	conserved hypothetical protein [Ricinus communis] conserved hypothetical protein [Ricinus communis]						ath:AT4G19950	61	377	1e-103	hypothetical protein
MGB_lrc834	461	42.08	41	8	33	58.2	274.6	Up	1.4e-05	gb|EU223835.1|	86	149	1e-32	Gossypium hirsutum low molecular weight heat shock protein (LMWHSP4) mRNA, complete cds	gi|18073562|emb|CAC84406.1|	83	106	9e-22	17.6 kDa heat-shock protein [Helianthus annuus]	sp|P27880|HSP12_MEDSA	83	105	1e-22	18.2 kDa class I heat shock protein OS=Medicago sativa GN=HSP18.2 PE=2 SV=1	osa:4325696	76	98.6	9e-20	Os01g0136000; hypothetical protein
MGB_lrc835	500	43	16	15	1	109.2	8.3	Down	0.001195	gb|AF118230.1|AF118230	85	151	4e-33	Gossypium hirsutum metallothionein-like protein mRNA, complete cds	gi|4545262|gb|AAD22465.1|AF118230_1	77	78.2	3e-13	metallothionein-like protein [Gossypium hirsutum]
MGB_c836	572	38.29	21	4	17	29.1	141.4	Up	0.001631	gb|DQ885785.1|	87	210	5e-51	Gossypium barbadense COR413-like protein gene, complete cds	gi|224105477|ref|XP_002313824.1|	84	142	1e-32	predicted protein [Populus trichocarpa] predicted protein [Populus trichocarpa]						ath:AT2G15970	73	119	6e-26	COR413-PM1; COR413-PM1 (cold regulated 413 plasma membrane 1)
MGB_lrc837	601	45.59	19	18	1	131	8.3	Down	0.000298	gb|FJ384629.1|	86	283	5e-73	Gossypium hirsutum tonoplast intrinsic protein (TIP1;1) mRNA, complete cds	gi|227434194|gb|ACP28878.1|	81	190	6e-47	tonoplast intrinsic protein [Gossypium hirsutum]	sp|P50156|TIP11_ORYSJ	76	174	2e-43	Probable aquaporin TIP1-1 OS=Oryza sativa subsp. japonica GN=TIP1-1 PE=2 SV=1	osa:4331608	76	174	2e-42	Os03g0146100; hypothetical protein ; K09873 aquaporin TIP	|Protein Families; Cellular Processes and Signaling; Receptors andchannels [BR:ko04000];|
MGB_lrc838	1012	39.03	18	4	14	29.1	116.5	Up	0.008129	ref|XM_002263674.1|	83	157	1e-34	PREDICTED: Vitis vinifera hypothetical protein LOC100257934, transcript variant 2 (LOC100257934), mRNA	gi|224066595|ref|XP_002302154.1|	60	253	1e-75	predicted protein [Populus trichocarpa] predicted protein [Populus trichocarpa]						ath:AT1G22750	49	194	8e-55	hypothetical protein
MGB_lrc839	508	44.69	20	8	12	58.2	99.8	Up	0.231656	gb|AC144406.17|	89	209	1e-50	Medicago truncatula clone mth2-5h18, complete sequence
[truncated: 30,149 more rows]
