# Supplementary material for: Spatial and temporal transcriptome changes occurring during flower opening and senescence of the ephemeral hibiscus flower, Hibiscus rosa-sinensis
Source: J Exp Bot. 2016 Sep 3;67(20):5919–31. doi: 10.1093/jxb/erw295 (PMC5091337; doi:10.1093/jxb/erw295)
Supplement: Supplementary Data [file supp_erw295_supplementary_table_S3.xlsx]

## Sheet: Table S3 Legend
List of sub-tables S3 for enrichment analysis
S3.S1	List of Bud (B) versus Open Flowers (OF) petal annotated genes using Arabidopsis thaliana and Oriza sativa ids
S3.S2	Functional Annotation Clustering of petals upregulated genes between B vs OF
S3.S3	Functional Annotation Clustering of petals downregulated genes between B vs OF
S3.S4	List of Bud (B) versus Senescent Flowers (SF) petal annotated genes using Arabidopsis thaliana and Oriza sativa ids
S3.S5	Functional Annotation Clustering of petals upregulated genes between B vs SF
S3.S6	Functional Annotation Clustering of petals downregulated genes between B vs SF
S3.S7	List of Opened Flower (OF) versus Senescent Flowers (SF) petal annotated genes using Arabidopsis thaliana and Oriza sativa ids
S3.S8	Functional Annotation Clustering of petals upregulated genes between OF vs SF
S3.S9	Functional Annotation Clustering of petals downregulated genes between OF vs SF
S3.S10	List of B vs OF style-stigma+stamen (S-S+S) annotated genes using Arabidopsis thaliana and Oriza sativa ids
S3.S11	Functional Annotation Clustering of S-S+S upregulated genes between B vs OF
S3.S12	Functional Annotation Clustering of S-S+S downregulated genes between B vs OF
S3.S13	List of B vs SF S-S+S annotated genes using Arabidopsis thaliana and Oriza sativa ids
S3.S14	Functional Annotation Clustering of S-S+S upregulated genes between B vs SF
S3.S15	Functional Annotation Clustering of S-S+S downregulated genes between B vs SF
S3.S16	List of OF vs SF S-S+S annotated genes using Arabidopsis thaliana and Oriza sativa ids
S3.S17	Functional Annotation Clustering of S-S+S upregulated genes between OF vs SF
S3.S18	Functional Annotation Clustering of S-S+S downregulated genes between OF vs SF
S3.S19	List of B vs OF ovary (O) annotated genes using Arabidopsis thaliana and Oriza sativa ids
S3.S20	Functional Annotation Clustering of O upregulated genes between B vs OF
S3.S21	Functional Annotation Clustering of O downregulated genes between B vs OF
S3.S22	List of B vs OF O annotated genes using Arabidopsis thaliana and Oriza sativa ids
S3.S23	Functional Annotation Clustering of O upregulated genes between B vs SF
S3.S24	Functional Annotation Clustering of O downregulated genes between B vs SF
S3.S25	List of B vs OF O annotated genes using Arabidopsis thaliana and Oriza sativa ids
S3.S26	Functional Annotation Clustering of O upregulated genes between OF vs SF
S3.S27	Functional Annotation Clustering of O downregulated genes between OF vs SF

## Sheet: S1
GeneName	logFC	IDS	Annotations
MGB_lrc7217	-7.78536	AT4G13090	xyloglucan:xyloglucosyl transferase, putative / xyloglucan endotransglycosylase, putative / endo-xyloglucan transferase, putative ; K08235 xyloglucan:xyloglucosyl transferase [EC:2.4.1.207]
MGB_lrc9481	-7.68983		0
MGB_c3246	-7.37319		0
MGB_s29680	-7.28706		0
MGB_c11948	-7.15868		0
MGB_s25600	-7.06709		0
MGB_lrc60	-7.06512	4330649	Os02g0735200; hypothetical protein ; K01915 glutamine synthetase [EC:6.3.1.2]
MGB_s26037	-7.04027		0
MGB_s25076	-7.00897		0
MGB_s28392	-6.98718		0
MGB_c11722	-6.97683		0
MGB_c9884	-6.96711	AT5G03860	MLS; MLS (MALATE SYNTHASE); malate synthase ; K01638 malate synthase [EC:2.3.3.9]
MGB_c18949	-6.93215		0
MGB_c13951	-6.92328		0
MGB_c17804	-6.89996		0
MGB_c14992	-6.88276	AT5G03860	MLS; MLS (MALATE SYNTHASE); malate synthase ; K01638 malate synthase [EC:2.3.3.9]
MGB_lrc21593	-6.87592		0
MGB_c14583	-6.86872		0
MGB_c25731	-6.80751	AT5G03860	MLS; MLS (MALATE SYNTHASE); malate synthase ; K01638 malate synthase [EC:2.3.3.9]
MGB_c28574	-6.80057		0
MGB_s25959	-6.76739	PHYPADRAFT_113041	hypothetical protein
MGB_c27812	-6.71952		0
MGB_lrc656	-6.69075	AT1G02400	ATGA2OX6/DTA1; ATGA2OX6/DTA1 (GIBBERELLIN 2-OXIDASE 6); gibberellin 2-beta-dioxygenase
MGB_s29214	-6.6612		0
MGB_c7600	-6.64549	AT4G16563	aspartyl protease family protein
MGB_lrc16825	-6.5952		0
MGB_s25239	-6.58446	AT5G03860	MLS; MLS (MALATE SYNTHASE); malate synthase ; K01638 malate synthase [EC:2.3.3.9]
MGB_c20726	-6.56757		0
MGB_s28966	-6.49461	AT4G13090	xyloglucan:xyloglucosyl transferase, putative / xyloglucan endotransglycosylase, putative / endo-xyloglucan transferase, putative ; K08235 xyloglucan:xyloglucosyl transferase [EC:2.4.1.207]
MGB_lrc490	-6.49405	AT3G25050	XTH3; XTH3 (XYLOGLUCAN ENDOTRANSGLUCOSYLASE/HYDROLASE 3); hydrolase, acting on glycosyl bonds ; K08235 xyloglucan:xyloglucosyl transferase [EC:2.4.1.207]
MGB_c17454	-6.47873		0
MGB_s29756	-6.46465		0
MGB_s22595	-6.43636	AT5G43700	ATAUX2-11; ATAUX2-11 (indoleacetic acid-induced protein 4); transcription factor
MGB_c17935	-6.38847		0
MGB_c12248	-6.32951	4341667	Os06g0647400; hypothetical protein ; K01285 lysosomal Pro-X carboxypeptidase [EC:3.4.16.2]
MGB_c5942	-6.30408		0
MGB_c13275	-6.29406	AT5G51970	sorbitol dehydrogenase, putative / L-iditol 2-dehydrogenase, putative ; K00008 L-iditol 2-dehydrogenase [EC:1.1.1.14]
MGB_c3288	-6.28863	4346217	Os08g0545200; hypothetical protein ; K00008 L-iditol 2-dehydrogenase [EC:1.1.1.14]
MGB_lrc1411	-6.27963	AT5G49360	BXL1; BXL1 (BETA-XYLOSIDASE 1); hydrolase, hydrolyzing O-glycosyl compounds
MGB_s29500	-6.26657	AT4G13090	xyloglucan:xyloglucosyl transferase, putative / xyloglucan endotransglycosylase, putative / endo-xyloglucan transferase, putative ; K08235 xyloglucan:xyloglucosyl transferase [EC:2.4.1.207]
MGB_lrc2061	-6.26603		0
MGB_lrc11695	-6.21963		0
MGB_s30260	-6.183		0
MGB_c6560	-6.10541	4330649	Os02g0735200; hypothetical protein ; K01915 glutamine synthetase [EC:6.3.1.2]
MGB_c25121	-6.09415		0
MGB_s30721	-6.0933	AT5G49360	BXL1; BXL1 (BETA-XYLOSIDASE 1); hydrolase, hydrolyzing O-glycosyl compounds
MGB_s24537	-6.05329		0
MGB_c22930	-5.93943		0
MGB_s25083	-5.91985	AT4G02075	PIT1; PIT1 (PITCHOUN 1); protein binding / zinc ion binding
MGB_c28243	-5.90117		0
MGB_s28591	-5.89503	AT2G05790	glycosyl hydrolase family 17 protein
MGB_c4836	-5.86654		0
MGB_lrc21812	-5.84164		0
MGB_lrc168	-5.84139	AT4G02075	PIT1; PIT1 (PITCHOUN 1); protein binding / zinc ion binding
MGB_c7066	-5.83645	AT1G09240	nicotianamine synthase, putative ; K05953 nicotianamine synthase [EC:2.5.1.43]
MGB_s30773	-5.75185	4335579	Os04g0364800; hypothetical protein
MGB_lrc578	-5.73801	AT3G25050	XTH3; XTH3 (XYLOGLUCAN ENDOTRANSGLUCOSYLASE/HYDROLASE 3); hydrolase, acting on glycosyl bonds ; K08235 xyloglucan:xyloglucosyl transferase [EC:2.4.1.207]
MGB_lrc24391	-5.72151		0
MGB_s25347	-5.71282		0
MGB_c15328	-5.71081	AT3G01350	proton-dependent oligopeptide transport (POT) family protein
MGB_s21514	-5.70614		0
MGB_c4045	-5.69585	4335579	Os04g0364800; hypothetical protein
MGB_lrc19078	-5.68204	AT1G02400	ATGA2OX6/DTA1; ATGA2OX6/DTA1 (GIBBERELLIN 2-OXIDASE 6); gibberellin 2-beta-dioxygenase
MGB_s21131	-5.67487	AT1G71880	SUC1; SUC1 (SUCROSE-PROTON SYMPORTER 1); carbohydrate transmembrane transporter/ sucrose:hydrogen symporter/ sugar:hydrogen ion symporter
MGB_s28461	-5.64715	4335579	Os04g0364800; hypothetical protein
MGB_lrc7339	-5.62677	AT5G37600	ATGSR1; ATGSR1 (Arabidopsis thaliana glutamine synthase clone R1); glutamate-ammonia ligase ; K01915 glutamine synthetase [EC:6.3.1.2]
MGB_s28616	-5.62395	AT3G61460	BRH1; BRH1 (BRASSINOSTEROID-RESPONSIVE RING-H2); protein binding / zinc ion binding
MGB_lrc27868	-5.62337	AT5G16370	AMP-binding protein, putative
MGB_c11104	-5.61798		0
MGB_lrc18614	-5.59967		0
MGB_c23926	-5.58762		0
MGB_c22643	-5.57805		0
MGB_c1592	-5.57649		0
MGB_c12732	-5.56856	AT1G14360	ATUTR3/UTR3; ATUTR3/UTR3 (UDP-GALACTOSE TRANSPORTER 3); pyrimidine nucleotide sugar transmembrane transporter
MGB_s23437	-5.56036		0
MGB_c13306	-5.54512		0
MGB_c17409	-5.51236	AT5G02230	haloacid dehalogenase-like hydrolase family protein
MGB_c23908	-5.49276		0
MGB_c7438	-5.48575		0
MGB_c17544	-5.48472		0
MGB_c8770	-5.48124		0
MGB_lrc2799	-5.47934	AT5G02230	haloacid dehalogenase-like hydrolase family protein
MGB_c1827	-5.47464	AT3G25180	CYP82G1; CYP82G1 (cytochrome P450, family 82, subfamily G, polypeptide 1); oxygen binding
MGB_c12082	-5.47398	AT1G75750	GASA1; GASA1 (GAST1 PROTEIN HOMOLOG 1)
MGB_c10103	-5.4701	AT1G05010	EFE; EFE (ETHYLENE FORMING ENZYME) ; K05933 aminocyclopropanecarboxylate oxidase [EC:1.14.17.4]
MGB_lrc5263	-5.46311		0
MGB_lrc24332	-5.46292		0
MGB_s24081	-5.45926		0
MGB_c12467	-5.45918	4348971	Os10g0490100; hypothetical protein
MGB_lrc2624	-5.45015		0
MGB_c4252	-5.44481	AT2G15220	secretory protein, putative
MGB_c6556	-5.44476	4335579	Os04g0364800; hypothetical protein
MGB_s27123	-5.43206		0
MGB_s30784	-5.42543		0
MGB_s27843	-5.41947		0
MGB_s25540	-5.41892		0
MGB_c10637	-5.39587	AT1G68570	proton-dependent oligopeptide transport (POT) family protein
MGB_s24375	-5.38748		0
MGB_c16987	-5.37625		0
MGB_c19077	-5.37536	AT3G20395	protein binding / zinc ion binding
MGB_s22331	-5.35783		0
MGB_c13934	-5.3571		0
MGB_c11589	-5.33705	AT5G03860	MLS; MLS (MALATE SYNTHASE); malate synthase ; K01638 malate synthase [EC:2.3.3.9]
MGB_lrc11691	-5.32464	AT3G04730	IAA16; IAA16 (indoleacetic acid-induced protein 16); transcription factor
MGB_s27533	-5.32024		0
MGB_c24407	-5.29705		0
MGB_c22875	-5.28898		0
MGB_lrc20639	-5.28694	AT5G55180	glycosyl hydrolase family 17 protein
MGB_c16268	-5.28132	AT5G50790	nodulin MtN3 family protein
MGB_c15971	-5.27442		0
MGB_c9138	-5.26677		0
MGB_c8000	-5.24266	AT1G02400	ATGA2OX6/DTA1; ATGA2OX6/DTA1 (GIBBERELLIN 2-OXIDASE 6); gibberellin 2-beta-dioxygenase
MGB_c15276	-5.24144	AT3G23730	xyloglucan:xyloglucosyl transferase, putative / xyloglucan endotransglycosylase, putative / endo-xyloglucan transferase, putative ; K08235 xyloglucan:xyloglucosyl transferase [EC:2.4.1.207]
MGB_c12956	-5.24138	AT1G68570	proton-dependent oligopeptide transport (POT) family protein
MGB_c16269	-5.23941		0
MGB_c19359	-5.22833	AT1G74410	zinc finger (C3HC4-type RING finger) family protein
MGB_lrc3297	-5.22612		0
MGB_c5614	-5.2238		0
MGB_c16421	-5.2091	AT4G39490	CYP96A10; CYP96A10 (cytochrome P450, family 96, subfamily A, polypeptide 10); heme binding / iron ion binding / monooxygenase
MGB_c14223	-5.19977	AT5G65730	xyloglucan:xyloglucosyl transferase, putative / xyloglucan endotransglycosylase, putative / endo-xyloglucan transferase, putative ; K08235 xyloglucan:xyloglucosyl transferase [EC:2.4.1.207]
MGB_c2992	-5.19655		0
MGB_s29416	-5.19284	AT3G51520	diacylglycerol acyltransferase family
MGB_s29021	-5.18845	AT1G69490	NAP; NAP (NAC-LIKE, ACTIVATED BY AP3/PI); transcription factor
MGB_s28880	-5.17969		0
MGB_s27545	-5.17859		0
MGB_s28695	-5.13957		0
MGB_c6183	-5.1367		0
MGB_c12269	-5.13452	AT1G68570	proton-dependent oligopeptide transport (POT) family protein
MGB_c4247	-5.1321	AT3G13050	transporter-related
MGB_c4557	-5.1286	AT5G49630	AAP6; AAP6 (AMINO ACID PERMEASE 6); amino acid transmembrane transporter
MGB_lrc4473	-5.12752		0
MGB_c24129	-5.1262		0
MGB_c10277	-5.12086	AT2G01610	invertase/pectin methylesterase inhibitor family protein
MGB_c8345	-5.11047		0
MGB_c2112	-5.10811		0
MGB_s26825	-5.10768	AT1G75750	GASA1; GASA1 (GAST1 PROTEIN HOMOLOG 1)
MGB_s29521	-5.09255	AT3G13050	transporter-related
MGB_c19297	-5.08316	AT3G13050	transporter-related
MGB_c19918	-5.06558		0
MGB_c9219	-5.06404		0
MGB_c25332	-5.05968		0
MGB_c3856	-5.02575		0
MGB_c11518	-5.02356	AT1G05010	EFE; EFE (ETHYLENE FORMING ENZYME) ; K05933 aminocyclopropanecarboxylate oxidase [EC:1.14.17.4]
MGB_c21186	-5.01439		0
MGB_lrc9141	-5.00129		0
MGB_s22826	-4.99046		0
MGB_c16854	-4.985		0
MGB_c24201	-4.98247	AT5G03860	MLS; MLS (MALATE SYNTHASE); malate synthase ; K01638 malate synthase [EC:2.3.3.9]
MGB_lrc16750	-4.9719	AT1G62380	ACO2; ACO2 (ACC OXIDASE 2) ; K05933 aminocyclopropanecarboxylate oxidase [EC:1.14.17.4]
MGB_c19295	-4.9715	AT4G02075	PIT1; PIT1 (PITCHOUN 1); protein binding / zinc ion binding
MGB_s27773	-4.97115	AT4G31950	CYP82C3; CYP82C3 (cytochrome P450, family 82, subfamily C, polypeptide 3); oxygen binding
MGB_s29167	-4.96897	AT1G22990	heavy-metal-associated domain-containing protein / copper chaperone (CCH)-related
MGB_c12437	-4.9539		0
MGB_c8937	-4.95089	AT2G38600	acid phosphatase class B family protein
MGB_c22758	-4.94107		0
MGB_lrc1352	-4.93646		0
MGB_c8269	-4.93396		0
MGB_lrc102	-4.92445	AT2G38600	acid phosphatase class B family protein
MGB_c7578	-4.90502		0
MGB_c6158	-4.90183	4332461	Os03g0283800; hypothetical protein
MGB_c19646	-4.90182	AT2G38600	acid phosphatase class B family protein
MGB_s21395	-4.89186		0
MGB_s27465	-4.88986	AT5G49360	BXL1; BXL1 (BETA-XYLOSIDASE 1); hydrolase, hydrolyzing O-glycosyl compounds
MGB_s26223	-4.87869		0
MGB_c8847	-4.87654		0
MGB_c19615	-4.85927	AT3G06690	acyl-CoA oxidase family
MGB_lrc12504	-4.85564	4335579	Os04g0364800; hypothetical protein
MGB_s28725	-4.85166		0
MGB_c20597	-4.84474		0
MGB_c3942	-4.84049	AT5G49360	BXL1; BXL1 (BETA-XYLOSIDASE 1); hydrolase, hydrolyzing O-glycosyl compounds
MGB_c3478	-4.83841	AT2G38600	acid phosphatase class B family protein
MGB_c23167	-4.83342	AT5G44620	CYP706A3; CYP706A3 (cytochrome P450, family 706, subfamily A, polypeptide 3); oxygen binding
MGB_s21420	-4.82957		0
MGB_lrc2236	-4.82589	AT5G65730	xyloglucan:xyloglucosyl transferase, putative / xyloglucan endotransglycosylase, putative / endo-xyloglucan transferase, putative ; K08235 xyloglucan:xyloglucosyl transferase [EC:2.4.1.207]
MGB_c10012	-4.82401	AT1G05010	EFE; EFE (ETHYLENE FORMING ENZYME) ; K05933 aminocyclopropanecarboxylate oxidase [EC:1.14.17.4]
MGB_c13412	-4.82097	AT4G34131	UGT73B3; UGT73B3 (UDP-GLUCOSYL TRANSFERASE 73B3); UDP-glycosyltransferase/ abscisic acid glucosyltransferase/ transferase, transferring hexosyl groups
MGB_c8178	-4.81533	AT4G17090	CT-BMY; CT-BMY (BETA-AMYLASE 3, BETA-AMYLASE 8); beta-amylase ; K01177 beta-amylase [EC:3.2.1.2]
MGB_c17755	-4.80391		0
MGB_c4083	-4.78409		0
MGB_s30087	-4.77662		0
MGB_c2733	-4.77405		0
MGB_s20929	-4.77138		0
MGB_lrc28151	-4.74815		0
MGB_c3567	-4.73822		0
MGB_c20764	-4.73167	AT2G15220	secretory protein, putative
MGB_lrc11922	-4.72967	AT5G13170	nodulin MtN3 family protein
MGB_c1101	-4.72342	AT5G49360	BXL1; BXL1 (BETA-XYLOSIDASE 1); hydrolase, hydrolyzing O-glycosyl compounds
MGB_c9540	-4.71469	AT5G13170	nodulin MtN3 family protein
MGB_c3821	-4.71123	AT3G21720	isocitrate lyase, putative ; K01637 isocitrate lyase [EC:4.1.3.1]
MGB_c11320	-4.69476		0
MGB_c6635	-4.69207	AT1G32450	proton-dependent oligopeptide transport (POT) family protein
MGB_lrc344	-4.68333	AT4G31950	CYP82C3; CYP82C3 (cytochrome P450, family 82, subfamily C, polypeptide 3); oxygen binding
MGB_c11273	-4.64565		0
MGB_c12301	-4.6452	AT5G62150	peptidoglycan-binding LysM domain-containing protein
MGB_s24298	-4.64473		0
MGB_c12626	-4.63746	4335579	Os04g0364800; hypothetical protein
MGB_c22080	-4.61258		0
MGB_s22651	-4.61047		0
MGB_s25665	-4.59842	AT5G24930	zinc finger (B-box type) family protein
MGB_s23276	-4.59108	AT4G11650	ATOSM34; ATOSM34 (OSMOTIN 34)
MGB_s30360	-4.59011	AT5G50260	cysteine proteinase, putative ; K01376
MGB_c24948	-4.57889	AT5G49360	BXL1; BXL1 (BETA-XYLOSIDASE 1); hydrolase, hydrolyzing O-glycosyl compounds
MGB_c4353	-4.57585		0
MGB_c6497	-4.56897		0
MGB_s25838	-4.56638	AT1G75750	GASA1; GASA1 (GAST1 PROTEIN HOMOLOG 1)
MGB_s24230	-4.5548		0
MGB_lrc8086	-4.55301	AT1G68570	proton-dependent oligopeptide transport (POT) family protein
MGB_s29583	-4.54772	AT5G48930	transferase family protein
MGB_c8834	-4.53164		0
MGB_lrc10048	-4.53056	AT5G50260	cysteine proteinase, putative ; K01376
MGB_s27310	-4.52362		0
MGB_s30425	-4.5074		0
MGB_c8366	-4.50244	AT4G31940	CYP82C4; CYP82C4 (cytochrome P450, family 82, subfamily C, polypeptide 4); oxygen binding ; K00517
MGB_c4405	-4.49373	AT1G10680	PGP10; PGP10 (P-GLYCOPROTEIN 10); ATPase, coupled to transmembrane movement of substances
MGB_c5794	-4.491	AT5G49360	BXL1; BXL1 (BETA-XYLOSIDASE 1); hydrolase, hydrolyzing O-glycosyl compounds
MGB_lrc504	-4.47669	AT5G48930	transferase family protein
MGB_c1377	-4.47261	AT5G16550	hypothetical protein
MGB_c17266	-4.46595	AT1G09240	nicotianamine synthase, putative ; K05953 nicotianamine synthase [EC:2.5.1.43]
MGB_c5729	-4.45203		0
MGB_s20531	-4.43817	AT5G65730	xyloglucan:xyloglucosyl transferase, putative / xyloglucan endotransglycosylase, putative / endo-xyloglucan transferase, putative ; K08235 xyloglucan:xyloglucosyl transferase [EC:2.4.1.207]
MGB_c14189	-4.42794		0
MGB_c12807	-4.421	4345867	Os08g0483900; hypothetical protein
MGB_s21661	-4.41934	AT1G21550	calcium-binding protein, putative
MGB_lrc22087	-4.40863	4330049	Os02g0629200; hypothetical protein ; K09872 aquaporin PIP
MGB_lrc5101	-4.39789	AT5G50790	nodulin MtN3 family protein
MGB_c8461	-4.3971	AT3G61890	ATHB-12; ATHB-12 (ARABIDOPSIS THALIANA HOMEOBOX PROTEIN 12); transcription factor ; K09338 homeobox-leucine zipper protein
MGB_c9869	-4.39436	AT4G28940	catalytic
MGB_s30250	-4.39202	AT5G49360	BXL1; BXL1 (BETA-XYLOSIDASE 1); hydrolase, hydrolyzing O-glycosyl compounds
MGB_s22995	-4.38304	4335455	Os04g0311400; hypothetical protein ; K01376
MGB_c15459	-4.37376		0
MGB_c8742	-4.37073	AT5G47990	CYP705A5; CYP705A5 (cytochrome P450, family 705, subfamily A, polypeptide 5); oxygen binding
MGB_c4777	-4.37057	AT5G25560	zinc finger (C3HC4-type RING finger) family protein
MGB_s22580	-4.36945		0
MGB_c10821	-4.36297	AT4G17090	CT-BMY; CT-BMY (BETA-AMYLASE 3, BETA-AMYLASE 8); beta-amylase ; K01177 beta-amylase [EC:3.2.1.2]
MGB_s30892	-4.35921		0
MGB_lrc19463	-4.34821	AT5G50260	cysteine proteinase, putative ; K01376
MGB_s29470	-4.33478		0
MGB_c12330	-4.32068		0
MGB_c19027	-4.31895		0
MGB_c4793	-4.31099	AT1G28480	GRX480; GRX480; thiol-disulfide exchange intermediate
MGB_s27139	-4.29752	AT4G31950	CYP82C3; CYP82C3 (cytochrome P450, family 82, subfamily C, polypeptide 3); oxygen binding
MGB_s23893	-4.29104		0
MGB_c13084	-4.28557	AT5G47610	zinc finger (C3HC4-type RING finger) family protein
MGB_c1522	-4.27143	AT5G01600	ATFER1; ATFER1 (FERRETIN 1); ferric iron binding
MGB_c6741	-4.26297	AT2G36830	GAMMA-TIP; GAMMA-TIP (Tonoplast intrinsic protein (TIP) gamma); water channel ; K09873 aquaporin TIP
MGB_c13014	-4.26246		0
MGB_c12825	-4.26123	AT5G37600	ATGSR1; ATGSR1 (Arabidopsis thaliana glutamine synthase clone R1); glutamate-ammonia ligase ; K01915 glutamine synthetase [EC:6.3.1.2]
MGB_s29464	-4.24784		0
MGB_s21100	-4.23482	AT3G15500	ATNAC3; ATNAC3 (ARABIDOPSIS NAC DOMAIN CONTAINING PROTEIN 55); transcription factor
MGB_c23508	-4.23322		0
MGB_c22207	-4.23074	AT1G26910	60S ribosomal protein L10 (RPL10B) ; K02866 large subunit ribosomal protein L10e
MGB_lrc7662	-4.22928	AT3G27010	AT-TCP20; AT-TCP20 (ARABIDOPSIS THALIANA TEOSINTE BRANCHED 1, CYCLOIDEA, PCF (TCP)-DOMAIN FAMILY PROTEIN 20); transcription factor
MGB_c11201	-4.22635	AT5G37600	ATGSR1; ATGSR1 (Arabidopsis thaliana glutamine synthase clone R1); glutamate-ammonia ligase ; K01915 glutamine synthetase [EC:6.3.1.2]
MGB_s27618	-4.22535	AT1G14560	mitochondrial substrate carrier family protein
MGB_c6352	-4.22299	AT5G45275	hypothetical protein
MGB_c12718	-4.21379		0
MGB_c2937	-4.21143	AT3G57380	hypothetical protein
MGB_c17585	-4.2009		0
MGB_c12876	-4.19654		0
MGB_s27272	-4.18848		0
MGB_c6814	-4.17778	AT5G48930	transferase family protein
MGB_c12432	-4.17409	AT1G21410	SKP2A; SKP2A; protein binding
MGB_s30619	-4.16927	AT3G21720	isocitrate lyase, putative ; K01637 isocitrate lyase [EC:4.1.3.1]
MGB_s24218	-4.15903		0
MGB_c20420	-4.1407		0
MGB_c3723	-4.13341		0
MGB_lrc1419	-4.13152	AT5G50260	cysteine proteinase, putative ; K01376
MGB_s23979	-4.12831	AT1G02640	BXL2; BXL2 (BETA-XYLOSIDASE 2); hydrolase, hydrolyzing O-glycosyl compounds ; K05349 beta-glucosidase [EC:3.2.1.21]
MGB_lrc2426	-4.12473	AT5G01600	ATFER1; ATFER1 (FERRETIN 1); ferric iron binding
MGB_c12942	-4.11883	AT5G49360	BXL1; BXL1 (BETA-XYLOSIDASE 1); hydrolase, hydrolyzing O-glycosyl compounds
MGB_c2450	-4.11553	AT1G12010	1-aminocyclopropane-1-carboxylate oxidase, putative / ACC oxidase, putative ; K05933 aminocyclopropanecarboxylate oxidase [EC:1.14.17.4]
MGB_lrc1220	-4.10881		0
MGB_lrc831	-4.10726		0
MGB_lrc19000	-4.10171		0
MGB_c16182	-4.10135	AT5G50260	cysteine proteinase, putative ; K01376
MGB_c4184	-4.09754	AT5G40650	SDH2-2; SDH2-2 (succinate dehydrogenase 2-2) ; K00235 succinate dehydrogenase (ubiquinone) iron-sulfur protein [EC:1.3.5.1]
MGB_c11090	-4.09419		0
MGB_c25872	-4.08496		0
MGB_lrc23740	-4.08036		0
MGB_s20786	-4.0768	AT3G13050	transporter-related
MGB_c9885	-4.07454	AT4G18990	xyloglucan:xyloglucosyl transferase, putative / xyloglucan endotransglycosylase, putative / endo-xyloglucan transferase, putative ; K08235 xyloglucan:xyloglucosyl transferase [EC:2.4.1.207]
MGB_s28533	-4.07008	AT2G02950	PKS1; PKS1 (PHYTOCHROME KINASE SUBSTRATE 1)
MGB_c12536	-4.06062		0
MGB_s21031	-4.05298	AT4G36220	FAH1; FAH1 (FERULATE-5-HYDROXYLASE 1); ferulate 5-hydroxylase ; K09755 ferulate-5-hydroxylase [EC:1.14.-.-]
MGB_c1882	-4.04938	AT1G06570	PDS1; PDS1 (PHYTOENE DESATURATION 1) ; K00457 4-hydroxyphenylpyruvate dioxygenase [EC:1.13.11.27]
MGB_s29292	-4.04643	AT5G50260	cysteine proteinase, putative ; K01376
MGB_lrc13100	-4.04437	AT3G24500	ATMBF1C/MBF1C; ATMBF1C/MBF1C (MULTIPROTEIN BRIDGING FACTOR 1C); DNA binding / transcription coactivator/ transcription factor ; K03627 putative transcription factor
MGB_c19901	-4.0437	AT1G15380	lactoylglutathione lyase family protein / glyoxalase I family protein
MGB_c6185	-4.04137		0
MGB_s28124	-4.03838	AT4G14130	XTR7; XTR7 (XYLOGLUCAN ENDOTRANSGLYCOSYLASE 7); hydrolase, acting on glycosyl bonds ; K08235 xyloglucan:xyloglucosyl transferase [EC:2.4.1.207]
MGB_s25803	-4.03609		0
MGB_s22449	-4.03567		0
MGB_c2599	-4.0277	AT1G15380	lactoylglutathione lyase family protein / glyoxalase I family protein
MGB_c12787	-4.0267		0
MGB_s25103	-4.02354		0
MGB_s29010	-4.01629	AT5G50260	cysteine proteinase, putative ; K01376
MGB_s24923	-4.01118	4336753	Os04g0578400; hypothetical protein ; K02294 beta-carotene hydroxylase [EC:1.14.13.-]
MGB_c5579	-4.0059		0
MGB_c8669	-3.99977	AT4G26140	BGAL12; BGAL12 (beta-galactosidase 12); beta-galactosidase
MGB_s30980	-3.99907		0
MGB_c16155	-3.99317		0
MGB_c13446	-3.99255	4340666	Os06g0255000; hypothetical protein
MGB_c6694	-3.98767	AT2G38560	transcription factor S-II (TFIIS) domain-containing protein ; K03145 transcription elongation factor S-II
MGB_c3238	-3.9873	AT2G13360	AGT; AGT (ALANINE:GLYOXYLATE AMINOTRANSFERASE) ; K00828 serine--glyoxylate transaminase [EC:2.6.1.45]
MGB_s25976	-3.98107	AT1G71880	SUC1; SUC1 (SUCROSE-PROTON SYMPORTER 1); carbohydrate transmembrane transporter/ sucrose:hydrogen symporter/ sugar:hydrogen ion symporter
MGB_c729	-3.97892	4345962	Os08g0502700; hypothetical protein ; K00828 serine--glyoxylate transaminase [EC:2.6.1.45]
MGB_s24069	-3.96153	AT5G37540	aspartyl protease family protein
MGB_c4401	-3.95797	4335455	Os04g0311400; hypothetical protein ; K01376
MGB_lrc838	-3.95338	4341379	Os06g0581300; hypothetical protein
MGB_c19397	-3.95191	AT3G52840	BGAL2; BGAL2 (beta-galactosidase 2); beta-galactosidase ; K01190 beta-galactosidase [EC:3.2.1.23]
MGB_c22948	-3.94912		0
MGB_s28611	-3.94245		0
MGB_c27148	-3.93858		0
MGB_c6342	-3.93724	AT1G15380	lactoylglutathione lyase family protein / glyoxalase I family protein
MGB_c2518	-3.93285	AT4G17090	CT-BMY; CT-BMY (BETA-AMYLASE 3, BETA-AMYLASE 8); beta-amylase ; K01177 beta-amylase [EC:3.2.1.2]
MGB_c19103	-3.93046	PHYPADRAFT_136367	hypothetical protein
MGB_c18151	-3.9166	AT1G15380	lactoylglutathione lyase family protein / glyoxalase I family protein
MGB_lrc609	-3.91588		0
MGB_s29984	-3.91319	4346292	Os08g0556900; hypothetical protein
MGB_s20861	-3.90926		0
MGB_lrc3893	-3.90577		0
MGB_c16090	-3.90415	AT1G80160	lactoylglutathione lyase family protein / glyoxalase I family protein
MGB_c5053	-3.90031	AT4G33150	LKR; LKR (SACCHAROPINE DEHYDROGENASE) ; K00290 saccharopine dehydrogenase (NAD+, L-lysine forming) [EC:1.5.1.7]; K00291 saccharopine dehydrogenase (NADP+, L-lysine forming) [EC:1.5.1.8]; K00292 saccharopine dehydrogenase (NAD+, L-glutamate forming) [EC:1.5.1.9]
MGB_c15649	-3.89902	AT4G02440	EID1; EID1 (EMPFINDLICHER IM DUNKELROTEN LICHT 1)
MGB_s22485	-3.89338	4350216	Os11g0255300; hypothetical protein
MGB_c20027	-3.88958		0
MGB_c11048	-3.88445	AT1G15380	lactoylglutathione lyase family protein / glyoxalase I family protein
MGB_c9435	-3.87881	4346292	Os08g0556900; hypothetical protein
MGB_c15010	-3.87489	PHYPADRAFT_208810	hypothetical protein
MGB_c14186	-3.86688	4346292	Os08g0556900; hypothetical protein
MGB_c2046	-3.86563	AT1G26910	60S ribosomal protein L10 (RPL10B) ; K02866 large subunit ribosomal protein L10e
MGB_c11358	-3.86467	AT5G50260	cysteine proteinase, putative ; K01376
MGB_c17251	-3.85864	AT1G33590	disease resistance protein-related / LRR protein-related
MGB_c5745	-3.84842	AT5G50260	cysteine proteinase, putative ; K01376
MGB_c3695	-3.84122	AT3G48340	cysteine-type peptidase
MGB_c2953	-3.82886	AT2G24790	COL3; COL3 (CONSTANS-LIKE 3); protein binding / transcription factor/ zinc ion binding
MGB_c4140	-3.82628	AT3G23410	alcohol oxidase-related
MGB_s23412	-3.82507	AT3G23730	xyloglucan:xyloglucosyl transferase, putative / xyloglucan endotransglycosylase, putative / endo-xyloglucan transferase, putative ; K08235 xyloglucan:xyloglucosyl transferase [EC:2.4.1.207]
MGB_s24950	-3.82005		0
MGB_c2007	-3.81967		0
MGB_s27869	-3.81506		0
MGB_s30695	-3.81439	AT5G50260	cysteine proteinase, putative ; K01376
MGB_s27615	-3.80907	4346292	Os08g0556900; hypothetical protein
MGB_lrc3244	-3.80879	AT2G22780	PMDH1; PMDH1 (PEROXISOMAL NAD-MALATE DEHYDROGENASE 1); malate dehydrogenase ; K00026 malate dehydrogenase [EC:1.1.1.37]
MGB_s27135	-3.80452		0
MGB_s24197	-3.8016		0
MGB_c5303	-3.79782	AT1G62960	ACS10; ACS10 (ACC SYNTHASE 10); 1-aminocyclopropane-1-carboxylate synthase
MGB_lrc11540	-3.79416	AT5G50260	cysteine proteinase, putative ; K01376
MGB_c8665	-3.7928	4351384	Os12g0126000; hypothetical protein
MGB_c8126	-3.77986	AT5G57560	TCH4; TCH4 (TOUCH 4); hydrolase, acting on glycosyl bonds / xyloglucan:xyloglucosyl transferase ; K08235 xyloglucan:xyloglucosyl transferase [EC:2.4.1.207]
MGB_s22939	-3.77641	AT1G10960	ATFD1; ATFD1 (FERREDOXIN 1); 2 iron, 2 sulfur cluster binding / electron carrier/ iron-sulfur cluster binding ; K02639 ferredoxin
MGB_c11787	-3.77377	4324191	Os01g0580200; hypothetical protein
MGB_s26609	-3.77206	4331608	Os03g0146100; hypothetical protein ; K09873 aquaporin TIP
MGB_c5703	-3.77138	4350216	Os11g0255300; hypothetical protein
MGB_lrc636	-3.77059	AT5G63500	hypothetical protein
MGB_c16415	-3.76609		0
MGB_c11211	-3.76277		0
MGB_c6601	-3.76213	4346292	Os08g0556900; hypothetical protein
MGB_c22860	-3.7574	AT1G12240	ATBETAFRUCT4/VAC-INV; ATBETAFRUCT4/VAC-INV (VACUOLAR INVERTASE); beta-fructofuranosidase/ hydrolase, hydrolyzing O-glycosyl compounds ; K01193 beta-fructofuranosidase [EC:3.2.1.26]
MGB_c1493	-3.75535	AT2G21970	SEP2; SEP2 (STRESS ENHANCED PROTEIN 2)
MGB_c859	-3.75185		0
MGB_c24675	-3.75106	AT5G50260	cysteine proteinase, putative ; K01376
MGB_c2682	-3.75043	AT4G28570	alcohol oxidase-related
MGB_s30068	-3.74708	AT4G16190	cysteine proteinase, putative ; K01376
MGB_s24590	-3.74395	AT4G39480	CYP96A9; CYP96A9 (cytochrome P450, family 96, subfamily A, polypeptide 9); oxygen binding
MGB_c9566	-3.7417	AT5G24120	SIGE; SIGE (RNA polymerase sigma subunit E); DNA binding / DNA-directed RNA polymerase/ sigma factor/ transcription factor ; K03093 RNA polymerase sigma factor
MGB_c6593	-3.73962		0
MGB_c12545	-3.73823	AT5G11260	HY5; HY5 (ELONGATED HYPOCOTYL 5); DNA binding / transcription factor
MGB_c19814	-3.73201	AT5G48930	transferase family protein
MGB_s27726	-3.72314		0
MGB_c27877	-3.72133	4345574	Os08g0415600; hypothetical protein
MGB_c15187	-3.72072	AT5G50260	cysteine proteinase, putative ; K01376
MGB_c20538	-3.714		0
MGB_c16786	-3.71362	AT5G10930	CIPK5; CIPK5 (CBL-INTERACTING PROTEIN KINASE 5); kinase
MGB_c15995	-3.70725	AT5G50260	cysteine proteinase, putative ; K01376
MGB_c2707	-3.70527		0
MGB_c10666	-3.69327	4340666	Os06g0255000; hypothetical protein
MGB_c6089	-3.6932		0
MGB_c16491	-3.69222	AT1G71880	SUC1; SUC1 (SUCROSE-PROTON SYMPORTER 1); carbohydrate transmembrane transporter/ sucrose:hydrogen symporter/ sugar:hydrogen ion symporter
MGB_c5399	-3.6883	AT2G36830	GAMMA-TIP; GAMMA-TIP (Tonoplast intrinsic protein (TIP) gamma); water channel ; K09873 aquaporin TIP
MGB_s25297	-3.68728	AT3G48660	hypothetical protein
MGB_c6056	-3.68679	AT4G25260	invertase/pectin methylesterase inhibitor family protein
MGB_c9390	-3.68638	AT2G03440	nodulin-related
MGB_lrc24952	-3.68108	4329339	Os02g0469600; hypothetical protein ; K01376
MGB_c20571	-3.67814		0
MGB_c11613	-3.67696		0
MGB_c3101	-3.6761		0
MGB_lrc6832	-3.67511	4336565	Os04g0545600; hypothetical protein
MGB_c22537	-3.67508	AT2G26740	ATSEH; ATSEH (Arabidopsis thaliana soluble epoxide hydrolase); epoxide hydrolase
MGB_c1401	-3.67229	4339565	Os05g0556000; hypothetical protein
MGB_c192	-3.66585		0
MGB_c2560	-3.6657	4335455	Os04g0311400; hypothetical protein ; K01376
MGB_c11573	-3.66039	AT1G06570	PDS1; PDS1 (PHYTOENE DESATURATION 1) ; K00457 4-hydroxyphenylpyruvate dioxygenase [EC:1.13.11.27]
MGB_c4653	-3.65847	AT5G57560	TCH4; TCH4 (TOUCH 4); hydrolase, acting on glycosyl bonds / xyloglucan:xyloglucosyl transferase ; K08235 xyloglucan:xyloglucosyl transferase [EC:2.4.1.207]
MGB_c6624	-3.65394	AT1G07030	mitochondrial substrate carrier family protein ; K03454 mitochondrial carrier protein, MC family
MGB_c255	-3.65136	AT2G37970	SOUL-1; SOUL-1; binding
MGB_c12244	-3.64139	AT2G46600	calcium-binding protein, putative
MGB_s29855	-3.63296		0
MGB_c28633	-3.63082		0
MGB_c18092	-3.62832	AT1G45130	BGAL5; BGAL5 (beta-galactosidase 5); beta-galactosidase
MGB_lrc3378	-3.62787	AT5G50260	cysteine proteinase, putative ; K01376
MGB_c7999	-3.62579		0
MGB_s28147	-3.62204		0
MGB_s30856	-3.62176	AT5G10770	chloroplast nucleoid DNA-binding protein, putative
MGB_c735	-3.61967	AT5G62180	ATCXE20; ATCXE20 (ARABIDOPSIS THALIANA CARBOXYESTERASE 20); carboxylesterase
MGB_s28667	-3.61089		0
MGB_c10188	-3.6053	4350216	Os11g0255300; hypothetical protein
MGB_c14432	-3.60497	AT1G06570	PDS1; PDS1 (PHYTOENE DESATURATION 1) ; K00457 4-hydroxyphenylpyruvate dioxygenase [EC:1.13.11.27]
MGB_s22838	-3.60325		0
MGB_c2923	-3.59859		0
MGB_s22873	-3.59852		0
MGB_s20355	-3.5933	AT5G14740	CA2; CA2 (BETA CARBONIC ANHYDRASE 2); carbonate dehydratase/ zinc ion binding ; K01673 carbonic anhydrase [EC:4.2.1.1]
MGB_c7032	-3.58344	4335994	Os04g0450100; hypothetical protein
MGB_s29625	-3.58286	AT3G61880	CYP78A9; CYP78A9 (CYTOCHROME P450 78A9); oxygen binding
MGB_c17565	-3.5815	AT2G15970	COR413-PM1; COR413-PM1 (cold regulated 413 plasma membrane 1)
MGB_c14043	-3.57953		0
MGB_c14564	-3.57222	AT5G65980	auxin efflux carrier family protein ; K07088
MGB_c6638	-3.56783	AT3G48660	hypothetical protein
MGB_s27078	-3.56384	4331608	Os03g0146100; hypothetical protein ; K09873 aquaporin TIP
MGB_c5045	-3.56201	AT3G07700	ABC1 family protein
MGB_lrc7588	-3.55863	AT2G17500	auxin efflux carrier family protein
MGB_lrc994	-3.55374	AT3G48660	hypothetical protein
MGB_c8620	-3.55227	AT4G16210	enoyl-CoA hydratase/isomerase family protein ; K01692 enoyl-CoA hydratase [EC:4.2.1.17]
MGB_s22845	-3.55107	4350216	Os11g0255300; hypothetical protein
MGB_c12715	-3.54806	4331608	Os03g0146100; hypothetical protein ; K09873 aquaporin TIP
MGB_lrc15491	-3.546	AT1G70780	hypothetical protein
MGB_c24716	-3.5417	AT5G50260	cysteine proteinase, putative ; K01376
MGB_c3717	-3.53878	AT2G46690	auxin-responsive family protein
MGB_s27062	-3.53813	AT1G09155	ATPP2-B15; ATPP2-B15 (Phloem protein 2-B15); carbohydrate binding
MGB_c5517	-3.53496	AT3G09440	heat shock cognate 70 kDa protein 3 (HSC70-3) (HSP70-3) ; K03283 heat shock 70kDa protein 1/8
MGB_s26978	-3.5347	AT2G36830	GAMMA-TIP; GAMMA-TIP (Tonoplast intrinsic protein (TIP) gamma); water channel ; K09873 aquaporin TIP
MGB_c25935	-3.53387	PHYPADRAFT_177230	hypothetical protein; K02866 large subunit ribosomal protein L10e
MGB_c3945	-3.53332	4341796	Os06g0669400; hypothetical protein ; K03798 cell division protease FtsH [EC:3.4.24.-]
MGB_s24955	-3.52538	AT3G61880	CYP78A9; CYP78A9 (CYTOCHROME P450 78A9); oxygen binding
MGB_c17043	-3.51947	AT1G15380	lactoylglutathione lyase family protein / glyoxalase I family protein
MGB_c16492	-3.51387		0
MGB_c9564	-3.51075		0
MGB_c11694	-3.50645	AT1G07040	hypothetical protein
MGB_c29265	-3.50557	AT3G61880	CYP78A9; CYP78A9 (CYTOCHROME P450 78A9); oxygen binding
MGB_c5056	-3.50437		0
MGB_c5127	-3.49783	AT4G28750	PSAE-1; PSAE-1 (PSA E1 KNOCKOUT); catalytic ; K02693 photosystem I subunit IV
MGB_c2012	-3.49782	AT1G74310	ATHSP101; ATHSP101 (HEAT SHOCK PROTEIN 101); ATP binding / ATPase
MGB_c1425	-3.4973	AT2G46600	calcium-binding protein, putative
MGB_s28513	-3.49426		0
MGB_c2332	-3.49138	AT2G36800	DOGT1; DOGT1 (DON-GLUCOSYLTRANSFERASE); UDP-glycosyltransferase/ transferase, transferring glycosyl groups
MGB_c5120	-3.49118	AT5G11260	HY5; HY5 (ELONGATED HYPOCOTYL 5); DNA binding / transcription factor
MGB_c8085	-3.48906		0
MGB_c15828	-3.48802	AT3G09440	heat shock cognate 70 kDa protein 3 (HSC70-3) (HSP70-3) ; K03283 heat shock 70kDa protein 1/8
MGB_c10737	-3.48285		0
MGB_c20515	-3.48098		0
MGB_s29368	-3.4803	AT5G50260	cysteine proteinase, putative ; K01376
MGB_s21368	-3.48029		0
MGB_s29964	-3.47444	AT5G50260	cysteine proteinase, putative ; K01376
MGB_c5662	-3.4739	AT1G75750	GASA1; GASA1 (GAST1 PROTEIN HOMOLOG 1)
MGB_c18593	-3.46941		0
MGB_s28703	-3.46424	AT1G01120	KCS1; KCS1 (3-KETOACYL-COA SYNTHASE 1); acyltransferase
MGB_lrc28892	-3.45932	4346292	Os08g0556900; hypothetical protein
MGB_lrc21443	-3.45754	AT1G30700	FAD-binding domain-containing protein
MGB_c3402	-3.45643	4329339	Os02g0469600; hypothetical protein ; K01376
MGB_lrc10367	-3.45356	AT3G48660	hypothetical protein
MGB_c22253	-3.44594	AT5G50260	cysteine proteinase, putative ; K01376
MGB_lrc29591	-3.44454	AT3G48350	cysteine proteinase, putative
MGB_c14362	-3.4441	AT1G32170	XTR4; XTR4 (XYLOGLUCAN ENDOTRANSGLYCOSYLASE 4); hydrolase, acting on glycosyl bonds ; K08235 xyloglucan:xyloglucosyl transferase [EC:2.4.1.207]
MGB_lrc22668	-3.44378		0
MGB_c7047	-3.4362	4346292	Os08g0556900; hypothetical protein
MGB_c6012	-3.43544	4331608	Os03g0146100; hypothetical protein ; K09873 aquaporin TIP
MGB_lrc3999	-3.43511	4350572	Os11g0508600; hypothetical protein
MGB_c15449	-3.43231		0
MGB_lrc10714	-3.43144		0
MGB_c12832	-3.43136	AT3G09440	heat shock cognate 70 kDa protein 3 (HSC70-3) (HSP70-3) ; K03283 heat shock 70kDa protein 1/8
MGB_c1505	-3.43075	AT5G50260	cysteine proteinase, putative ; K01376
MGB_lrc966	-3.43033	AT3G09440	heat shock cognate 70 kDa protein 3 (HSC70-3) (HSP70-3) ; K03283 heat shock 70kDa protein 1/8
MGB_c11359	-3.42541		0
MGB_c17028	-3.42467	AT3G48350	cysteine proteinase, putative
MGB_c23938	-3.42207		0
MGB_s24820	-3.42046	AT2G15970	COR413-PM1; COR413-PM1 (cold regulated 413 plasma membrane 1)
MGB_c15369	-3.41204	4346292	Os08g0556900; hypothetical protein
MGB_s30952	-3.41132	AT5G50260	cysteine proteinase, putative ; K01376
MGB_c11308	-3.41073	4336464	Os04g0527900; hypothetical protein ; K09873 aquaporin TIP
MGB_c9059	-3.41008	AT4G25000	AMY1/ATAMY1; AMY1/ATAMY1 (ALPHA-AMYLASE-LIKE); alpha-amylase ; K01176 alpha-amylase [EC:3.2.1.1]
MGB_s29327	-3.40557		0
MGB_c15223	-3.40551	AT1G06570	PDS1; PDS1 (PHYTOENE DESATURATION 1) ; K00457 4-hydroxyphenylpyruvate dioxygenase [EC:1.13.11.27]
MGB_lrc12682	-3.40383	AT1G06570	PDS1; PDS1 (PHYTOENE DESATURATION 1) ; K00457 4-hydroxyphenylpyruvate dioxygenase [EC:1.13.11.27]
MGB_s30272	-3.40382		0
MGB_c4431	-3.4019		0
MGB_s28539	-3.40009	4343231	Os07g0480900; hypothetical protein ; K01376
MGB_s22450	-3.39868		0
MGB_c6678	-3.3968		0
MGB_s21194	-3.39553	AT4G31940	CYP82C4; CYP82C4 (cytochrome P450, family 82, subfamily C, polypeptide 4); oxygen binding ; K00517
MGB_c15383	-3.39142		0
MGB_c6113	-3.3911	AT4G39090	RD19; RD19 (RESPONSIVE TO DEHYDRATION 19); cysteine-type peptidase
MGB_c7804	-3.38902	4324333	Os01g0916400; hypothetical protein
MGB_lrc27999	-3.38625	AT1G22030	hypothetical protein
MGB_c10005	-3.38506	AT1G06570	PDS1; PDS1 (PHYTOENE DESATURATION 1) ; K00457 4-hydroxyphenylpyruvate dioxygenase [EC:1.13.11.27]
MGB_lrc3677	-3.38313	AT5G50260	cysteine proteinase, putative ; K01376
MGB_c13296	-3.3823	AT4G31940	CYP82C4; CYP82C4 (cytochrome P450, family 82, subfamily C, polypeptide 4); oxygen binding ; K00517
MGB_c20190	-3.38103	4335227	Os04g0234600; hypothetical protein ; K01100 sedoheptulose-bisphosphatase [EC:3.1.3.37]
MGB_lrc12369	-3.37955	AT1G22030	hypothetical protein
MGB_c14134	-3.37482	AT2G46660	CYP78A6; CYP78A6 (cytochrome P450, family 78, subfamily A, polypeptide 6); oxygen binding
MGB_c5717	-3.37377	4330274	Os02g0670900; hypothetical protein
MGB_c20067	-3.36705	4324982	Os01g0907600; hypothetical protein
MGB_c6130	-3.36649	4325586	Os01g0717000; hypothetical protein ; K00866 choline kinase [EC:2.7.1.32]
MGB_c18016	-3.3603		0
MGB_lrc23954	-3.35484	AT4G08950	phosphate-responsive protein, putative (EXO)
MGB_c7095	-3.35483	4350216	Os11g0255300; hypothetical protein
MGB_c5669	-3.35414		0
MGB_s29645	-3.35334		0
MGB_s26808	-3.35315	AT3G61880	CYP78A9; CYP78A9 (CYTOCHROME P450 78A9); oxygen binding
MGB_c4136	-3.35012	4331460	Os03g0125100; hypothetical protein
MGB_lrc330	-3.34908	4324695	Os01g0719100; hypothetical protein
MGB_c23997	-3.34793	AT4G37220	stress-responsive protein, putative
MGB_s28980	-3.34733		0
MGB_s27333	-3.34696		0
MGB_c19353	-3.33431	AT3G61880	CYP78A9; CYP78A9 (CYTOCHROME P450 78A9); oxygen binding
MGB_s27206	-3.33387		0
MGB_c8401	-3.33247	AT5G49360	BXL1; BXL1 (BETA-XYLOSIDASE 1); hydrolase, hydrolyzing O-glycosyl compounds
MGB_s27058	-3.32931	AT1G20340	DRT112; DRT112 (DNA-damage-repair/toleration protein 112); copper ion binding / electron carrier ; K02638 plastocyanin
MGB_s29063	-3.32889	4346292	Os08g0556900; hypothetical protein
MGB_s28111	-3.32589	AT3G21550	hypothetical protein
MGB_c12711	-3.32492		0
MGB_c10718	-3.32207		0
MGB_s23684	-3.32161		0
MGB_s27405	-3.32088		0
MGB_c15673	-3.31426	AT1G71880	SUC1; SUC1 (SUCROSE-PROTON SYMPORTER 1); carbohydrate transmembrane transporter/ sucrose:hydrogen symporter/ sugar:hydrogen ion symporter
MGB_s26737	-3.3129	AT2G15970	COR413-PM1; COR413-PM1 (cold regulated 413 plasma membrane 1)
MGB_c11782	-3.31046		0
MGB_c13480	-3.30808	AT3G20395	protein binding / zinc ion binding
MGB_c11495	-3.30227	AT3G09440	heat shock cognate 70 kDa protein 3 (HSC70-3) (HSP70-3) ; K03283 heat shock 70kDa protein 1/8
MGB_lrc2952	-3.30157		0
MGB_c6892	-3.29958	4346292	Os08g0556900; hypothetical protein
MGB_c15977	-3.29518	AT2G15970	COR413-PM1; COR413-PM1 (cold regulated 413 plasma membrane 1)
MGB_c3935	-3.29031		0
MGB_lrc1455	-3.28869	AT4G08950	phosphate-responsive protein, putative (EXO)
MGB_c5764	-3.28843	4346292	Os08g0556900; hypothetical protein
MGB_c10438	-3.28651	AT1G64500	glutaredoxin family protein
MGB_c8884	-3.28629	AT1G14290	acid phosphatase, putative
MGB_s28272	-3.28331		0
MGB_lrc24597	-3.28089	4324705	Os01g0720500; hypothetical protein
MGB_c19043	-3.27709	AT1G06570	PDS1; PDS1 (PHYTOENE DESATURATION 1) ; K00457 4-hydroxyphenylpyruvate dioxygenase [EC:1.13.11.27]
MGB_s30766	-3.27659	AT5G50260	cysteine proteinase, putative ; K01376
MGB_c9251	-3.27641	AT3G48340	cysteine-type peptidase
MGB_c20248	-3.27412		0
MGB_c12737	-3.27218	4335455	Os04g0311400; hypothetical protein ; K01376
MGB_c2029	-3.26326	4345814	Os08g0473900; hypothetical protein
MGB_c13757	-3.26209	4346292	Os08g0556900; hypothetical protein
MGB_s21705	-3.26094		0
MGB_s25962	-3.26006		0
MGB_c11623	-3.25896		0
MGB_c26141	-3.25845	AT3G50940	AAA-type ATPase family protein
MGB_lrc4642	-3.25502	4324333	Os01g0916400; hypothetical protein
MGB_lrc1859	-3.25177	AT3G14415	(S)-2-hydroxy-acid oxidase, peroxisomal, putative / glycolate oxidase, putative / short chain alpha-hydroxy acid oxidase, putative ; K11517 (S)-2-hydroxy-acid oxidase [EC:1.1.3.15]
MGB_c12548	-3.24355	AT1G22070	TGA3; TGA3 (TGA1a-related gene 3); DNA binding / calmodulin binding / transcription factor
MGB_c12582	-3.24238	AT1G64500	glutaredoxin family protein
MGB_c13209	-3.24071	AT4G31950	CYP82C3; CYP82C3 (cytochrome P450, family 82, subfamily C, polypeptide 3); oxygen binding
MGB_s30653	-3.23334	AT1G22030	hypothetical protein
MGB_c16372	-3.23202	AT1G62290	aspartyl protease family protein ; K08245 phytepsin [EC:3.4.23.40]
MGB_c2975	-3.23144	4328073	Os02g0115700; hypothetical protein ; K03781 catalase [EC:1.11.1.6]
MGB_c17396	-3.21853	AT4G37800	xyloglucan:xyloglucosyl transferase, putative / xyloglucan endotransglycosylase, putative / endo-xyloglucan transferase, putative ; K08235 xyloglucan:xyloglucosyl transferase [EC:2.4.1.207]
MGB_s25711	-3.21397	AT5G14740	CA2; CA2 (BETA CARBONIC ANHYDRASE 2); carbonate dehydratase/ zinc ion binding ; K01673 carbonic anhydrase [EC:4.2.1.1]
MGB_s29485	-3.21026		0
MGB_c1747	-3.20731	AT5G50260	cysteine proteinase, putative ; K01376
MGB_s27037	-3.20186		0
MGB_c17522	-3.20147	AT3G48660	hypothetical protein
MGB_c16018	-3.1949		0
MGB_c7501	-3.19446	AT4G31950	CYP82C3; CYP82C3 (cytochrome P450, family 82, subfamily C, polypeptide 3); oxygen binding
MGB_lrc22052	-3.19385	AT1G10960	ATFD1; ATFD1 (FERREDOXIN 1); 2 iron, 2 sulfur cluster binding / electron carrier/ iron-sulfur cluster binding ; K02639 ferredoxin
MGB_s26715	-3.19132	AT5G50260	cysteine proteinase, putative ; K01376
MGB_s22133	-3.18439	AT4G11600	ATGPX6; ATGPX6 (GLUTATHIONE PEROXIDASE 6); glutathione peroxidase ; K00432 glutathione peroxidase [EC:1.11.1.9]
MGB_s24120	-3.18111	AT2G36830	GAMMA-TIP; GAMMA-TIP (Tonoplast intrinsic protein (TIP) gamma); water channel ; K09873 aquaporin TIP
MGB_c3728	-3.17739	AT5G65690	PCK2/PEPCK; PCK2/PEPCK (PHOSPHOENOLPYRUVATE CARBOXYKINASE 2); ATP binding / phosphoenolpyruvate carboxykinase (ATP) ; K01610 phosphoenolpyruvate carboxykinase (ATP) [EC:4.1.1.49]
MGB_s29882	-3.17568	AT4G39090	RD19; RD19 (RESPONSIVE TO DEHYDRATION 19); cysteine-type peptidase
MGB_s24737	-3.17205		0
MGB_s28349	-3.16853	4347868	Os09g0564200; hypothetical protein
MGB_s28608	-3.16444	AT4G16210	enoyl-CoA hydratase/isomerase family protein ; K01692 enoyl-CoA hydratase [EC:4.2.1.17]
MGB_s30397	-3.1638	AT5G14740	CA2; CA2 (BETA CARBONIC ANHYDRASE 2); carbonate dehydratase/ zinc ion binding ; K01673 carbonic anhydrase [EC:4.2.1.1]
MGB_c4702	-3.16277		0
MGB_c6503	-3.15931	4343616	Os07g0564500; hypothetical protein
MGB_s27479	-3.1547		0
MGB_c885	-3.1524	AT3G52720	carbonic anhydrase family protein ; K01674 carbonic anhydrase [EC:4.2.1.1]
MGB_s21985	-3.15202		0
MGB_c7136	-3.14923	AT1G47128	RD21; RD21 (RESPONSIVE TO DEHYDRATION 21); cysteine-type peptidase ; K01376
MGB_c3313	-3.14923		0
MGB_c13437	-3.14828	AT4G16520	ATG8F; ATG8F (AUTOPHAGY 8F); microtubule binding
MGB_c11841	-3.14792	4324453	Os01g0589800; hypothetical protein
MGB_c7367	-3.14275		0
MGB_s23846	-3.1388		0
MGB_s28993	-3.13856	4350216	Os11g0255300; hypothetical protein
MGB_c16827	-3.1384	AT1G06570	PDS1; PDS1 (PHYTOENE DESATURATION 1) ; K00457 4-hydroxyphenylpyruvate dioxygenase [EC:1.13.11.27]
MGB_s30738	-3.13318		0
MGB_lrc29523	-3.13065	AT5G50260	cysteine proteinase, putative ; K01376
MGB_c8909	-3.13061		0
MGB_c6041	-3.12996	AT5G19855	hypothetical protein
MGB_c11986	-3.12717	AT3G11930	universal stress protein (USP) family protein
MGB_c5704	-3.12695		0
MGB_s28229	-3.12668	AT4G16210	enoyl-CoA hydratase/isomerase family protein ; K01692 enoyl-CoA hydratase [EC:4.2.1.17]
MGB_c10190	-3.12482	AT1G15380	lactoylglutathione lyase family protein / glyoxalase I family protein
MGB_c1913	-3.12423	AT1G14130	2-oxoglutarate-dependent dioxygenase, putative
MGB_c17946	-3.12329	AT3G17800	hypothetical protein
MGB_s27394	-3.12035	AT3G48340	cysteine-type peptidase
MGB_c15067	-3.1186	AT1G05010	EFE; EFE (ETHYLENE FORMING ENZYME) ; K05933 aminocyclopropanecarboxylate oxidase [EC:1.14.17.4]
MGB_s29657	-3.1182		0
MGB_c8664	-3.1177		0
MGB_c20001	-3.11609	4352676	Os12g0591100; hypothetical protein
MGB_lrc20169	-3.11584		0
MGB_lrc407	-3.11566	4334237	Os03g0767800; hypothetical protein
MGB_c10079	-3.10812		0
MGB_s30895	-3.10297		0
MGB_c14014	-3.10208	AT1G64500	glutaredoxin family protein
MGB_c13075	-3.10135		0
MGB_c11847	-3.10094	4346292	Os08g0556900; hypothetical protein
MGB_s27808	-3.1007	AT5G50260	cysteine proteinase, putative ; K01376
MGB_c6987	-3.09859	AT2G39510	nodulin MtN21 family protein
MGB_c15119	-3.09797	AT3G23410	alcohol oxidase-related
MGB_c5087	-3.09012	AT4G37400	CYP81F3; CYP81F3 (cytochrome P450, family 81, subfamily F, polypeptide 3); oxygen binding ; K00517
MGB_lrc6131	-3.08905	PHYPADRAFT_178418	hypothetical protein; K00457 4-hydroxyphenylpyruvate dioxygenase [EC:1.13.11.27]
MGB_s27520	-3.08364	AT4G32250	protein kinase family protein
MGB_c3389	-3.08179	AT5G50260	cysteine proteinase, putative ; K01376
MGB_s30781	-3.08094		0
MGB_s22360	-3.07715	4346292	Os08g0556900; hypothetical protein
MGB_s23640	-3.07511		0
MGB_c18250	-3.07341	AT3G48340	cysteine-type peptidase
MGB_c7391	-3.07187		0
MGB_c4267	-3.07141	AT5G62680	proton-dependent oligopeptide transport (POT) family protein
MGB_lrc4790	-3.07076	AT5G43060	cysteine proteinase, putative / thiol protease, putative ; K01376
MGB_c14576	-3.06851	PHYPADRAFT_178418	hypothetical protein; K00457 4-hydroxyphenylpyruvate dioxygenase [EC:1.13.11.27]
MGB_c17423	-3.06697	4341631	Os06g0641800; hypothetical protein ; K07414 cytochrome P450, family 2, subfamily D [EC:1.14.14.1]
MGB_lrc300	-3.0655	AT3G63010	ATGID1B/GID1B; ATGID1B/GID1B (GA INSENSITIVE DWARF1B); hydrolase
MGB_c14555	-3.05877	PHYPADRAFT_204526	hypothetical protein; K00457 4-hydroxyphenylpyruvate dioxygenase [EC:1.13.11.27]
MGB_lrc13698	-3.05852	AT1G33590	disease resistance protein-related / LRR protein-related
MGB_lrc138	-3.05743		0
MGB_c15526	-3.0569	AT1G10070	ATBCAT-2; ATBCAT-2; branched-chain-amino-acid transaminase/ catalytic ; K00826 branched-chain amino acid aminotransferase [EC:2.6.1.42]
MGB_c18267	-3.05585	PHYPADRAFT_204526	hypothetical protein; K00457 4-hydroxyphenylpyruvate dioxygenase [EC:1.13.11.27]
MGB_c6100	-3.05575	4346292	Os08g0556900; hypothetical protein
MGB_s29200	-3.05286	AT1G05010	EFE; EFE (ETHYLENE FORMING ENZYME) ; K05933 aminocyclopropanecarboxylate oxidase [EC:1.14.17.4]
MGB_c6073	-3.05056	AT5G64250	2-nitropropane dioxygenase family / NPD family
MGB_c8149	-3.05022	AT1G54100	ALDH7B4; ALDH7B4 (ALDEHYDE DEHYDROGENASE 7B4); 3-chloroallyl aldehyde dehydrogenase ; K00128 aldehyde dehydrogenase (NAD+) [EC:1.2.1.3]
MGB_c13443	-3.04879	AT2G28200	nucleic acid binding / transcription factor/ zinc ion binding
MGB_s26309	-3.04677		0
MGB_c19886	-3.0457	AT5G66450	phosphatidic acid phosphatase-related / PAP2-related
MGB_c3034	-3.04544		0
MGB_lrc29959	-3.04431	AT1G74450	hypothetical protein
MGB_s30166	-3.04124		0
MGB_lrc21863	-3.04035		0
MGB_lrc28716	-3.04016		0
MGB_s29518	-3.03818	AT5G54940	eukaryotic translation initiation factor SUI1, putative
MGB_s28877	-3.03814	PHYPADRAFT_224348	hypothetical protein
MGB_lrc1027	-3.03529		0
MGB_c16314	-3.03498	AT3G23920	BAM1/BMY7/TR-BAMY; BAM1/BMY7/TR-BAMY (BETA-AMYLASE 1); beta-amylase
MGB_s30725	-3.03434	AT2G39890	ProT1; ProT1 (PROLINE TRANSPORTER 1)
MGB_s28899	-3.03354	AT5G50790	nodulin MtN3 family protein
MGB_c7748	-3.02945	AT2G24820	TIC55; TIC55 (TRANSLOCON AT THE INNER ENVELOPE MEMBRANE OF CHLOROPLASTS 55); oxidoreductase
MGB_lrc17474	-3.0272	AT3G51730	saposin B domain-containing protein
MGB_c6698	-3.02629		0
MGB_c13665	-3.0248	AT3G11930	universal stress protein (USP) family protein
MGB_c22680	-3.02274	4349820	Os11g0155900; hypothetical protein ; K11253 histone H3
MGB_c10443	-3.01305	AT5G13200	GRAM domain-containing protein / ABA-responsive protein-related
MGB_c5537	-3.01299	AT1G24440	protein binding / zinc ion binding
MGB_s29400	-3.01104	4324705	Os01g0720500; hypothetical protein
MGB_lrc21821	-3.01007	AT1G33590	disease resistance protein-related / LRR protein-related
MGB_lrc27825	-3.00757		0
MGB_s21350	-3.00133	AT1G80600	acetylornithine aminotransferase, mitochondrial, putative / acetylornithine transaminase, putative / AOTA, putative / ACOAT, putative ; K00818 acetylornithine aminotransferase [EC:2.6.1.11]
MGB_s28662	-3.00001	4346292	Os08g0556900; hypothetical protein
MGB_c9871	-2.99926	AT5G10770	chloroplast nucleoid DNA-binding protein, putative
MGB_c5202	-2.99206	4329556	Os02g0533300; hypothetical protein ; K01674 carbonic anhydrase [EC:4.2.1.1]
MGB_lrc8703	-2.99197	AT3G06390	integral membrane family protein
MGB_lrc3129	-2.98805	AT1G52870	peroxisomal membrane protein-related
MGB_s23431	-2.98767	AT5G02220	hypothetical protein
MGB_c18100	-2.98663	4347816	Os09g0555800; hypothetical protein
MGB_c18281	-2.9851	AT3G06860	MFP2; MFP2 (MULTIFUNCTIONAL PROTEIN); enoyl-CoA hydratase ; K10527 enoyl-CoA hydratase/3-hydroxyacyl-CoA dehydrogenase [EC:1.1.1.211 1.1.1.35 4.2.1.17]
MGB_lrc19503	-2.98378	4345962	Os08g0502700; hypothetical protein ; K00828 serine--glyoxylate transaminase [EC:2.6.1.45]
MGB_s20829	-2.98354		0
MGB_lrc22795	-2.98208		0
MGB_c12835	-2.98104	AT3G21550	hypothetical protein
MGB_c18401	-2.98103	AT4G16210	enoyl-CoA hydratase/isomerase family protein ; K01692 enoyl-CoA hydratase [EC:4.2.1.17]
MGB_c23826	-2.98027		0
MGB_lrc7495	-2.97784	AT3G13050	transporter-related
MGB_c18912	-2.9741		0
MGB_c8145	-2.97376		0
MGB_c6875	-2.97257		0
MGB_s21261	-2.96915	AT4G39090	RD19; RD19 (RESPONSIVE TO DEHYDRATION 19); cysteine-type peptidase
MGB_s28081	-2.96792	AT3G15260	protein phosphatase 2C, putative / PP2C, putative
MGB_c12982	-2.96719		0
MGB_c30324	-2.9652	AT2G24520	AHA5; AHA5 (ARABIDOPSIS H(+)-ATPASE 5); ATPase ; K01535 H+-transporting ATPase [EC:3.6.3.6]
MGB_c10665	-2.96245	AT3G58450	universal stress protein (USP) family protein
MGB_c17356	-2.96236	AT1G77380	AAP3; AAP3 (amino acid permease 3); amino acid transmembrane transporter
MGB_c14012	-2.96204	AT1G33590	disease resistance protein-related / LRR protein-related
MGB_lrc14891	-2.96162	AT1G22750	hypothetical protein
MGB_c12892	-2.95785		0
MGB_c13273	-2.95676	AT4G27730	ATOPT6; ATOPT6 (oligopeptide transporter 6); oligopeptide transporter
MGB_lrc1978	-2.95368		0
MGB_lrc28786	-2.95292		0
MGB_s26603	-2.94618		0
MGB_c14025	-2.94611	PHYPADRAFT_123920	hypothetical protein; K02639 ferredoxin
MGB_c14118	-2.94377	AT1G15380	lactoylglutathione lyase family protein / glyoxalase I family protein
MGB_c20864	-2.94351		0
MGB_c19965	-2.9417		0
MGB_c17397	-2.94134	AT1G54100	ALDH7B4; ALDH7B4 (ALDEHYDE DEHYDROGENASE 7B4); 3-chloroallyl aldehyde dehydrogenase ; K00128 aldehyde dehydrogenase (NAD+) [EC:1.2.1.3]
MGB_lrc2553	-2.94102	AT5G24910	CYP714A1; CYP714A1 (cytochrome P450, family 714, subfamily A, polypeptide 1); oxygen binding
MGB_c14122	-2.93934	AT3G21760	UDP-glucoronosyl/UDP-glucosyl transferase family protein
MGB_lrc26524	-2.93451	AT3G48140	senescence-associated protein, putative
MGB_c15868	-2.93337	AT2G31790	UDP-glucoronosyl/UDP-glucosyl transferase family protein
MGB_c5586	-2.93275	AT4G15630	integral membrane family protein
MGB_s28013	-2.93103	4346292	Os08g0556900; hypothetical protein
MGB_lrc326	-2.92778	AT1G16320	hypothetical protein
MGB_lrc25693	-2.92763		0
MGB_s29917	-2.92012	AT5G57800	CER3/FLP1/WAX2/YRE; CER3/FLP1/WAX2/YRE (ECERIFERUM 3); catalytic
MGB_c14990	-2.91863	4341796	Os06g0669400; hypothetical protein ; K03798 cell division protease FtsH [EC:3.4.24.-]
MGB_lrc10927	-2.91522		0
MGB_c10615	-2.911	AT1G60950	FED_A; FED A (FERREDOXIN 2); 2 iron, 2 sulfur cluster binding / electron carrier/ iron-sulfur cluster binding ; K02639 ferredoxin
MGB_c17306	-2.91017	4349820	Os11g0155900; hypothetical protein ; K11253 histone H3
MGB_c14920	-2.90985	AT2G45550	CYP76C4; CYP76C4 (cytochrome P450, family 76, subfamily C, polypeptide 4); oxygen binding
MGB_c10142	-2.90957		0
MGB_c1926	-2.90695		0
MGB_c2685	-2.90442	AT5G43700	ATAUX2-11; ATAUX2-11 (indoleacetic acid-induced protein 4); transcription factor
MGB_c7784	-2.90371	4347305	Os09g0464000; hypothetical protein ; K01673 carbonic anhydrase [EC:4.2.1.1]
MGB_s29975	-2.90084		0
MGB_c7846	-2.89519	AT4G16210	enoyl-CoA hydratase/isomerase family protein ; K01692 enoyl-CoA hydratase [EC:4.2.1.17]
MGB_lrc24586	-2.89147		0
MGB_c4479	-2.88336	AT4G05530	short-chain dehydrogenase/reductase (SDR) family protein ; K11147 dehydrogenase/reductase SDR family member 4 [EC:1.1.-.-]
MGB_c14430	-2.88067	4327371	Os01g0837800; hypothetical protein
MGB_s23781	-2.87858	AT1G75750	GASA1; GASA1 (GAST1 PROTEIN HOMOLOG 1)
MGB_c8029	-2.87731	AT5G41350	zinc finger (C3HC4-type RING finger) family protein
MGB_s29966	-2.87458		0
MGB_s20717	-2.87359		0
MGB_s26885	-2.87164		0
MGB_c2101	-2.86908	AT1G10070	ATBCAT-2; ATBCAT-2; branched-chain-amino-acid transaminase/ catalytic ; K00826 branched-chain amino acid aminotransferase [EC:2.6.1.42]
MGB_s21959	-2.86762	AT4G32250	protein kinase family protein
MGB_lrc4265	-2.86682		0
MGB_c1354	-2.8659		0
MGB_lrc26256	-2.86453	4342782	Os07g0232800; hypothetical protein
MGB_s25774	-2.8616	AT1G77760	NIA1; NIA1 (NITRATE REDUCTASE 1) ; K00360 nitrate reductase (NADH) [EC:1.7.1.1]
MGB_c17309	-2.86055	AT1G03905	ABC transporter family protein
MGB_c1078	-2.85833	AT1G10070	ATBCAT-2; ATBCAT-2; branched-chain-amino-acid transaminase/ catalytic ; K00826 branched-chain amino acid aminotransferase [EC:2.6.1.42]
MGB_s25709	-2.85514	4337223	Os04g0650000; hypothetical protein ; K01376
MGB_c7807	-2.85269	AT2G05620	PGR5; PGR5 (PROTON GRADIENT REGULATION 5)
MGB_c3822	-2.85049	AT4G36820	hypothetical protein
MGB_c19538	-2.8482		0
MGB_c5367	-2.8477	AT3G17800	hypothetical protein
MGB_c17399	-2.84608	AT2G47770	benzodiazepine receptor-related
MGB_c6826	-2.84506	4337223	Os04g0650000; hypothetical protein ; K01376
MGB_c24625	-2.84442		0
MGB_c12923	-2.84372	4327334	Os01g0197700; hypothetical protein
MGB_c9983	-2.84062	4324705	Os01g0720500; hypothetical protein
MGB_c12856	-2.83908	AT1G06570	PDS1; PDS1 (PHYTOENE DESATURATION 1) ; K00457 4-hydroxyphenylpyruvate dioxygenase [EC:1.13.11.27]
MGB_c11113	-2.83874	AT3G56200	amino acid transporter family protein
MGB_s29537	-2.83416	AT4G30960	CIPK6; CIPK6 (CBL-INTERACTING PROTEIN KINASE 6); kinase
MGB_lrc320	-2.83127	AT1G06570	PDS1; PDS1 (PHYTOENE DESATURATION 1) ; K00457 4-hydroxyphenylpyruvate dioxygenase [EC:1.13.11.27]
MGB_c16069	-2.81872	4330873	Os02g0771600; hypothetical protein
MGB_lrc17934	-2.81871	AT1G70000	DNA-binding family protein
MGB_c28469	-2.81701	4332152	Os03g0231700; hypothetical protein ; K00511 squalene monooxygenase [EC:1.14.99.7]
MGB_s30578	-2.81194	4349835	Os11g0158400; hypothetical protein
MGB_c16623	-2.81146	AT4G01470	GAMMA-TIP3/TIP1;3; GAMMA-TIP3/TIP1;3 (tonoplast intrinsic protein 1;3); water channel ; K09873 aquaporin TIP
MGB_c8533	-2.81022	AT1G72510	hypothetical protein
MGB_c20930	-2.80886	AT1G60950	FED_A; FED A (FERREDOXIN 2); 2 iron, 2 sulfur cluster binding / electron carrier/ iron-sulfur cluster binding ; K02639 ferredoxin
MGB_lrc25917	-2.80498	AT2G31380	STH; STH (salt tolerance homologue); transcription factor/ zinc ion binding
MGB_s25925	-2.80359	4333359	Os03g0592500; hypothetical protein
MGB_c9312	-2.80038		0
MGB_c16001	-2.79827	AT1G47128	RD21; RD21 (RESPONSIVE TO DEHYDRATION 21); cysteine-type peptidase ; K01376
MGB_s26224	-2.7978		0
MGB_c2293	-2.79485	AT5G02230	haloacid dehalogenase-like hydrolase family protein
MGB_s29854	-2.79255		0
MGB_c1659	-2.79172	AT1G10070	ATBCAT-2; ATBCAT-2; branched-chain-amino-acid transaminase/ catalytic ; K00826 branched-chain amino acid aminotransferase [EC:2.6.1.42]
MGB_c1188	-2.79063	4326901	Os01g0279100; hypothetical protein ; K04035 magnesium-protoporphyrin IX monomethyl ester (oxidative) cyclase [EC:1.14.13.81]
MGB_c26618	-2.79055	4341500	Os06g0609600; hypothetical protein
MGB_c25352	-2.78954		0
MGB_lrc3497	-2.78915	4346803	Os09g0346500; hypothetical protein
MGB_c3862	-2.78499		0
MGB_c8646	-2.78404		0
MGB_lrc28471	-2.78096	4330511	Os02g0714100; hypothetical protein
MGB_c7454	-2.77936		0
MGB_c17343	-2.77662	AT1G62710	BETA-VPE; BETA-VPE (vacuolar processing enzyme beta); cysteine-type endopeptidase ; K01376
MGB_c19356	-2.77437	4326901	Os01g0279100; hypothetical protein ; K04035 magnesium-protoporphyrin IX monomethyl ester (oxidative) cyclase [EC:1.14.13.81]
MGB_c9105	-2.77325	AT4G30420	nodulin MtN21 family protein
MGB_c19741	-2.77077	AT4G16210	enoyl-CoA hydratase/isomerase family protein ; K01692 enoyl-CoA hydratase [EC:4.2.1.17]
MGB_c11263	-2.77061		0
MGB_s24004	-2.77041		0
MGB_lrc20613	-2.77029		0
MGB_lrc22964	-2.76973	AT2G47710	universal stress protein (USP) family protein
MGB_s29807	-2.76856	AT1G15380	lactoylglutathione lyase family protein / glyoxalase I family protein
MGB_c2712	-2.76528		0
MGB_s28069	-2.76418	BRAFLDRAFT_126939	hypothetical protein
MGB_c10591	-2.76343		0
MGB_c28712	-2.76297	AT2G13360	AGT; AGT (ALANINE:GLYOXYLATE AMINOTRANSFERASE) ; K00828 serine--glyoxylate transaminase [EC:2.6.1.45]
MGB_c15769	-2.76281		0
MGB_c8585	-2.76242		0
MGB_lrc5118	-2.75921	AT1G66400	calmodulin-related protein, putative
MGB_c11829	-2.75867	4334779	Os03g0848200; hypothetical protein
MGB_lrc8445	-2.7582		0
MGB_lrc979	-2.75709	AT4G08950	phosphate-responsive protein, putative (EXO)
MGB_lrc27796	-2.75456	AT3G47960	proton-dependent oligopeptide transport (POT) family protein
MGB_lrc24146	-2.75452	4337223	Os04g0650000; hypothetical protein ; K01376
MGB_lrc9308	-2.75355	AT1G56580	hypothetical protein
MGB_c10561	-2.75267	AT5G13770	pentatricopeptide (PPR) repeat-containing protein
MGB_s29343	-2.75165	AT4G16210	enoyl-CoA hydratase/isomerase family protein ; K01692 enoyl-CoA hydratase [EC:4.2.1.17]
MGB_c13428	-2.74971	4324318	Os01g0912700; hypothetical protein
MGB_c28085	-2.74777	AT5G36110	CYP716A1; CYP716A1 (cytochrome P450, family 716, subfamily A, polypeptide 1); oxygen binding
MGB_c8120	-2.7459	AT2G42490	copper amine oxidase, putative ; K00276 primary-amine oxidase [EC:1.4.3.21]
MGB_c13615	-2.74578		0
MGB_c12175	-2.7445	AT5G47530	auxin-responsive protein, putative
MGB_c7352	-2.74404		0
MGB_c20237	-2.74372	4348971	Os10g0490100; hypothetical protein
MGB_c6122	-2.74333	AT5G10770	chloroplast nucleoid DNA-binding protein, putative
MGB_c16242	-2.74237	AT1G47128	RD21; RD21 (RESPONSIVE TO DEHYDRATION 21); cysteine-type peptidase ; K01376
MGB_lrc6829	-2.74134	AT1G60950	FED_A; FED A (FERREDOXIN 2); 2 iron, 2 sulfur cluster binding / electron carrier/ iron-sulfur cluster binding ; K02639 ferredoxin
MGB_c4502	-2.73708	AT1G10960	ATFD1; ATFD1 (FERREDOXIN 1); 2 iron, 2 sulfur cluster binding / electron carrier/ iron-sulfur cluster binding ; K02639 ferredoxin
MGB_c5002	-2.7344	4324440	Os01g0275900; hypothetical protein
MGB_c19348	-2.73385		0
MGB_c22526	-2.73341	AT4G16210	enoyl-CoA hydratase/isomerase family protein ; K01692 enoyl-CoA hydratase [EC:4.2.1.17]
MGB_c15445	-2.73266	AT1G10060	ATBCAT-1; ATBCAT-1; catalytic
MGB_c6140	-2.73087	4326266	Os01g0269000; hypothetical protein ; K01640 hydroxymethylglutaryl-CoA lyase [EC:4.1.3.4]
MGB_s30931	-2.73071	AT4G31950	CYP82C3; CYP82C3 (cytochrome P450, family 82, subfamily C, polypeptide 3); oxygen binding
MGB_lrc5739	-2.73057	AT4G16520	ATG8F; ATG8F (AUTOPHAGY 8F); microtubule binding
MGB_c14218	-2.72837	AT1G54290	eukaryotic translation initiation factor SUI1, putative
MGB_c5839	-2.72675		0
MGB_lrc28713	-2.72631	4349820	Os11g0155900; hypothetical protein ; K11253 histone H3
MGB_s28543	-2.72545	AT5G43060	cysteine proteinase, putative / thiol protease, putative ; K01376
MGB_c18354	-2.72515	AT1G64660	ATMGL; ATMGL; catalytic/ methionine gamma-lyase
MGB_c21800	-2.72483		0
MGB_c14361	-2.72434	AT1G10960	ATFD1; ATFD1 (FERREDOXIN 1); 2 iron, 2 sulfur cluster binding / electron carrier/ iron-sulfur cluster binding ; K02639 ferredoxin
MGB_c25464	-2.7232		0
MGB_c14852	-2.72306	AT1G77330	1-aminocyclopropane-1-carboxylate oxidase, putative / ACC oxidase, putative ; K05933 aminocyclopropanecarboxylate oxidase [EC:1.14.17.4]
MGB_lrc6691	-2.72121	AT1G06570	PDS1; PDS1 (PHYTOENE DESATURATION 1) ; K00457 4-hydroxyphenylpyruvate dioxygenase [EC:1.13.11.27]
MGB_lrc22483	-2.72037	AT1G47128	RD21; RD21 (RESPONSIVE TO DEHYDRATION 21); cysteine-type peptidase ; K01376
MGB_c7716	-2.71746	AT5G16400	ATF2/TRXF2; ATF2/TRXF2 (THIOREDOXIN F2); thiol-disulfide exchange intermediate
MGB_lrc16131	-2.71668	4324705	Os01g0720500; hypothetical protein
MGB_lrc21142	-2.71607		0
MGB_c4117	-2.71254		0
MGB_c7470	-2.7106	AT2G36750	UGT72C1; UGT72C1 (UDP-GLUCOSYL TRANSFERASE 72C1); UDP-glycosyltransferase/ transferase, transferring glycosyl groups
MGB_c11865	-2.70756	4324201	Os01g0583100; hypothetical protein
MGB_lrc20106	-2.7068	AT4G08950	phosphate-responsive protein, putative (EXO)
MGB_c12395	-2.70582	4326901	Os01g0279100; hypothetical protein ; K04035 magnesium-protoporphyrin IX monomethyl ester (oxidative) cyclase [EC:1.14.13.81]
MGB_s29392	-2.70026	AT1G10070	ATBCAT-2; ATBCAT-2; branched-chain-amino-acid transaminase/ catalytic ; K00826 branched-chain amino acid aminotransferase [EC:2.6.1.42]
MGB_c3000	-2.6993	AT4G05530	short-chain dehydrogenase/reductase (SDR) family protein ; K11147 dehydrogenase/reductase SDR family member 4 [EC:1.1.-.-]
MGB_c3133	-2.69833		0
MGB_c4027	-2.69831	AT3G12360	ankyrin repeat family protein
MGB_c6859	-2.69593	AT5G58800	quinone reductase family protein
MGB_c11034	-2.6942	AT2G40890	CYP98A3; CYP98A3 (CYTOCHROME P450, FAMILY 98, SUBFAMILY A, POLYPEPTIDE 3); monooxygenase/ p-coumarate 3-hydroxylase ; K09754 p-coumarate 3-hydroxylase [EC:1.14.13.-]
MGB_lrc1979	-2.69318	4346803	Os09g0346500; hypothetical protein
MGB_c10726	-2.69299	AT4G16210	enoyl-CoA hydratase/isomerase family protein ; K01692 enoyl-CoA hydratase [EC:4.2.1.17]
MGB_s22162	-2.69201		0
MGB_lrc2661	-2.69137		0
MGB_s30393	-2.69067		0
MGB_c16108	-2.68837	AT1G60950	FED_A; FED A (FERREDOXIN 2); 2 iron, 2 sulfur cluster binding / electron carrier/ iron-sulfur cluster binding ; K02639 ferredoxin
MGB_c28160	-2.68806	AT4G16210	enoyl-CoA hydratase/isomerase family protein ; K01692 enoyl-CoA hydratase [EC:4.2.1.17]
MGB_c19716	-2.68804		0
MGB_s30402	-2.68758		0
MGB_s30946	-2.68452	AT5G65780	ATBCAT-5; ATBCAT-5; branched-chain-amino-acid transaminase/ catalytic
MGB_c5170	-2.68366		0
MGB_c12280	-2.68154	AT4G00430	TMP-C; TMP-C (PLASMA MEMBRANE INTRINSIC PROTEIN 1;4); water channel ; K09872 aquaporin PIP
MGB_lrc382	-2.68021	AT1G60950	FED_A; FED A (FERREDOXIN 2); 2 iron, 2 sulfur cluster binding / electron carrier/ iron-sulfur cluster binding ; K02639 ferredoxin
MGB_c8822	-2.67553	AT1G22930	T-complex protein 11
MGB_c12017	-2.67384	PHYPADRAFT_167257	hypothetical protein
MGB_c3249	-2.67291	AT2G37770	aldo/keto reductase family protein
MGB_c1006	-2.67137	AT1G07040	hypothetical protein
MGB_lrc1316	-2.6662	AT1G19910	AVA-P2; AVA-P2 (vacuolar-H+-pumping ATPase 16 kDa proteolipid subunit 2); ATPase ; K02155 V-type H+-transporting ATPase 16kDa proteolipid subunit [EC:3.6.3.14]
MGB_c11959	-2.66567	AT1G72510	hypothetical protein
MGB_c15204	-2.66561	AT1G68570	proton-dependent oligopeptide transport (POT) family protein
MGB_c6189	-2.66545	4332628	Os03g0310400; hypothetical protein ; K01692 enoyl-CoA hydratase [EC:4.2.1.17]
MGB_s29455	-2.6643	AT3G57450	hypothetical protein
MGB_c18887	-2.66268	AT4G00335	RHB1A; RHB1A (RING-H2 finger B1A); protein binding / zinc ion binding
MGB_c11503	-2.66104	AT4G32480	hypothetical protein
MGB_s27534	-2.6598		0
MGB_s25268	-2.65952		0
MGB_c17196	-2.65952	AT3G44260	CCR4-NOT transcription complex protein, putative
MGB_c4795	-2.658		0
MGB_c10956	-2.6565	AT4G04850	KEA3; KEA3 (K+ efflux antiporter 3); potassium:hydrogen antiporter
MGB_s27244	-2.65589		0
MGB_c13299	-2.65428	AT3G16175	thioesterase family protein
MGB_s28846	-2.65424	AT4G16210	enoyl-CoA hydratase/isomerase family protein ; K01692 enoyl-CoA hydratase [EC:4.2.1.17]
MGB_c18674	-2.65399		0
MGB_s21953	-2.65361	AT2G23790	hypothetical protein
MGB_s28399	-2.65324	AT4G29130	ATHXK1; ATHXK1 (GLUCOSE INSENSITIVE 2); ATP binding / hexokinase ; K00844 hexokinase [EC:2.7.1.1 2.7.1.2]
MGB_lrc23844	-2.64834	AT5G54940	eukaryotic translation initiation factor SUI1, putative
MGB_c14757	-2.64592		0
MGB_lrc31	-2.64584	AT3G24460	TMS membrane family protein / tumour differentially expressed (TDE) family protein
MGB_lrc20	-2.64308	AT1G47128	RD21; RD21 (RESPONSIVE TO DEHYDRATION 21); cysteine-type peptidase ; K01376
MGB_c19219	-2.64075	4326376	Os01g0591300; hypothetical protein
MGB_c13930	-2.63999	AT3G07700	ABC1 family protein
MGB_s30347	-2.63777	AT5G65780	ATBCAT-5; ATBCAT-5; branched-chain-amino-acid transaminase/ catalytic
MGB_c651	-2.63775		0
MGB_c11349	-2.6365	4339696	Os05g0576700; hypothetical protein
MGB_s30594	-2.6362		0
MGB_s22574	-2.63162		0
MGB_s28296	-2.63112	AT4G16210	enoyl-CoA hydratase/isomerase family protein ; K01692 enoyl-CoA hydratase [EC:4.2.1.17]
MGB_s24067	-2.63109		0
MGB_c3227	-2.63078	AT5G24900	CYP714A2; CYP714A2 (cytochrome P450, family 714, subfamily A, polypeptide 2); oxygen binding
MGB_c22906	-2.63044	AT5G10770	chloroplast nucleoid DNA-binding protein, putative
MGB_c21827	-2.62922		0
MGB_c18647	-2.6276		0
MGB_c13688	-2.62707	AT4G19370	hypothetical protein
MGB_s27772	-2.62625		0
MGB_c21934	-2.62521	AT5G06470	glutaredoxin family protein
MGB_c9588	-2.62031		0
MGB_lrc28318	-2.61522	AT1G47128	RD21; RD21 (RESPONSIVE TO DEHYDRATION 21); cysteine-type peptidase ; K01376
MGB_lrc128	-2.61519	AT4G16210	enoyl-CoA hydratase/isomerase family protein ; K01692 enoyl-CoA hydratase [EC:4.2.1.17]
MGB_c8026	-2.61343		0
MGB_c4328	-2.60885		0
MGB_c10078	-2.60799	AT5G16370	AMP-binding protein, putative
MGB_c3733	-2.60767		0
MGB_c24240	-2.6069	AT4G16210	enoyl-CoA hydratase/isomerase family protein ; K01692 enoyl-CoA hydratase [EC:4.2.1.17]
MGB_c13609	-2.60684		0
MGB_s30609	-2.60356		0
MGB_lrc12366	-2.60242	AT5G11520	ASP3; ASP3 (ASPARTATE AMINOTRANSFERASE 3) ; K00813 aspartate aminotransferase [EC:2.6.1.1]
MGB_c4523	-2.60058	AT4G02350	exocyst complex subunit Sec15-like family protein
MGB_s28737	-2.59636	AT1G10960	ATFD1; ATFD1 (FERREDOXIN 1); 2 iron, 2 sulfur cluster binding / electron carrier/ iron-sulfur cluster binding ; K02639 ferredoxin
MGB_c17049	-2.59298	AT4G16210	enoyl-CoA hydratase/isomerase family protein ; K01692 enoyl-CoA hydratase [EC:4.2.1.17]
MGB_s22407	-2.59279		0
MGB_c5541	-2.59121	AT4G16210	enoyl-CoA hydratase/isomerase family protein ; K01692 enoyl-CoA hydratase [EC:4.2.1.17]
MGB_c2770	-2.59049		0
MGB_c12723	-2.59017		0
MGB_c19382	-2.58849		0
MGB_lrc23448	-2.58826	AT4G16210	enoyl-CoA hydratase/isomerase family protein ; K01692 enoyl-CoA hydratase [EC:4.2.1.17]
MGB_c15629	-2.58792	AT1G18200	AtRABA6b; AtRABA6b (Arabidopsis Rab GTPase homolog A6b); GTP binding ; K07976 Rab family, other
MGB_c16767	-2.5874		0
MGB_c30014	-2.58613		0
MGB_s23215	-2.5861		0
MGB_s24160	-2.58381		0
MGB_c20449	-2.58334		0
MGB_c13838	-2.58278	4347255	Os09g0455900; hypothetical protein
MGB_lrc3422	-2.58201	AT1G22030	hypothetical protein
MGB_c11166	-2.57895	AT4G35100	PIP3; PIP3 (PLASMA MEMBRANE INTRINSIC PROTEIN 3); water channel ; K09872 aquaporin PIP
MGB_c13723	-2.57697	AT1G10960	ATFD1; ATFD1 (FERREDOXIN 1); 2 iron, 2 sulfur cluster binding / electron carrier/ iron-sulfur cluster binding ; K02639 ferredoxin
MGB_lrc2297	-2.57688	4346803	Os09g0346500; hypothetical protein
MGB_c7193	-2.57675		0
MGB_s26406	-2.57621		0
MGB_s23561	-2.57547		0
MGB_s26127	-2.57542	AT3G02830	ZFN1; ZFN1 (ZINC FINGER PROTEIN 1); nucleic acid binding
MGB_c13762	-2.57536	PHYPADRAFT_223248	hypothetical protein
MGB_c10211	-2.57397	AT5G43700	ATAUX2-11; ATAUX2-11 (indoleacetic acid-induced protein 4); transcription factor
MGB_s23560	-2.57121		0
MGB_c29411	-2.57052	AT5G10770	chloroplast nucleoid DNA-binding protein, putative
MGB_c12657	-2.56865	AT2G45660	AGL20; AGL20 (AGAMOUS-LIKE 20); transcription factor
MGB_c13745	-2.56784		0
MGB_c21034	-2.56657		0
MGB_lrc694	-2.56521	AT3G47960	proton-dependent oligopeptide transport (POT) family protein
MGB_c5776	-2.56326		0
MGB_lrc333	-2.56216	4333359	Os03g0592500; hypothetical protein
MGB_s23658	-2.55192		0
MGB_c8687	-2.55038	AT4G16210	enoyl-CoA hydratase/isomerase family protein ; K01692 enoyl-CoA hydratase [EC:4.2.1.17]
MGB_c3898	-2.55003	4327065	Os01g0200700; hypothetical protein
MGB_s24467	-2.54997		0
MGB_c28083	-2.54678	AT5G09360	LAC14; LAC14 (laccase 14); copper ion binding / oxidoreductase
MGB_c9484	-2.54603		0
MGB_s25141	-2.5439	AT5G10770	chloroplast nucleoid DNA-binding protein, putative
MGB_c19944	-2.54252		0
MGB_c17996	-2.54128		0
MGB_c3230	-2.54049	AT2G36320	zinc finger (AN1-like) family protein
MGB_c21327	-2.54008		0
MGB_c8917	-2.53993	AT4G16210	enoyl-CoA hydratase/isomerase family protein ; K01692 enoyl-CoA hydratase [EC:4.2.1.17]
MGB_lrc7547	-2.5374	AT2G27580	zinc finger (AN1-like) family protein
MGB_lrc7869	-2.53589		0
MGB_s26328	-2.53238	AT5G50260	cysteine proteinase, putative ; K01376
MGB_s25403	-2.52759	4340883	Os06g0318600; hypothetical protein ; K03797 carboxyl-terminal processing protease [EC:3.4.21.102]
MGB_lrc5172	-2.52728		0
MGB_lrc25754	-2.52622		0
MGB_c13140	-2.52199	AT1G10960	ATFD1; ATFD1 (FERREDOXIN 1); 2 iron, 2 sulfur cluster binding / electron carrier/ iron-sulfur cluster binding ; K02639 ferredoxin
MGB_c4474	-2.52169	AT2G31380	STH; STH (salt tolerance homologue); transcription factor/ zinc ion binding
MGB_c12417	-2.51931		0
MGB_c2961	-2.51364	AT3G04240	SEC; SEC (SECRET AGENT); transferase, transferring glycosyl groups ; K09667 polypeptide N-acetylglucosaminyltransferase [EC:2.4.1.41]
MGB_lrc2862	-2.51257	AT1G62300	WRKY6; WRKY6 (WRKY DNA-binding protein 6); transcription factor
MGB_c19354	-2.51198	AT5G63450	CYP94B1; CYP94B1 (cytochrome P450, family 94, subfamily B, polypeptide 1); oxygen binding
MGB_c3095	-2.50741	AT2G46210	delta-8 sphingolipid desaturase, putative
MGB_s24564	-2.50719		0
MGB_c19807	-2.50587		0
MGB_c11007	-2.50553	AT4G16210	enoyl-CoA hydratase/isomerase family protein ; K01692 enoyl-CoA hydratase [EC:4.2.1.17]
MGB_c17977	-2.50423	AT3G50940	AAA-type ATPase family protein
MGB_lrc16653	-2.50332		0
MGB_c18860	-2.50253		0
MGB_c9695	-2.50082	4346042	Os08g0517700; hypothetical protein
MGB_c6112	-2.49881	4341796	Os06g0669400; hypothetical protein ; K03798 cell division protease FtsH [EC:3.4.24.-]
MGB_c8300	-2.49849	4340580	Os06g0232300; hypothetical protein
MGB_s30950	-2.49702	AT4G16210	enoyl-CoA hydratase/isomerase family protein ; K01692 enoyl-CoA hydratase [EC:4.2.1.17]
MGB_c23061	-2.4964	4329667	Os02g0556700; hypothetical protein
MGB_c15954	-2.49249		0
MGB_s23776	-2.49179		0
MGB_c8179	-2.49053	AT4G16190	cysteine proteinase, putative ; K01376
MGB_c9929	-2.48968	AT3G02830	ZFN1; ZFN1 (ZINC FINGER PROTEIN 1); nucleic acid binding
MGB_c10952	-2.48925	AT5G54940	eukaryotic translation initiation factor SUI1, putative
MGB_c19656	-2.48792	AT5G20870	glycosyl hydrolase family 17 protein
MGB_c7464	-2.48743	AT4G01610	cathepsin B-like cysteine protease, putative
MGB_c12471	-2.48623	AT4G10770	ATOPT7; ATOPT7 (oligopeptide transporter 7); oligopeptide transporter
MGB_c13531	-2.48586	4344733	Os08g0162600; hypothetical protein
MGB_c5447	-2.48522	AT4G08900	arginase ; K01476 arginase [EC:3.5.3.1]
MGB_c9848	-2.48322		0
MGB_c16028	-2.48287	AT4G31950	CYP82C3; CYP82C3 (cytochrome P450, family 82, subfamily C, polypeptide 3); oxygen binding
MGB_lrc1382	-2.48207	AT3G24460	TMS membrane family protein / tumour differentially expressed (TDE) family protein
MGB_c12632	-2.47921	AT1G47128	RD21; RD21 (RESPONSIVE TO DEHYDRATION 21); cysteine-type peptidase ; K01376
MGB_c889	-2.47828	4342113	Os06g0725900; hypothetical protein ; K03798 cell division protease FtsH [EC:3.4.24.-]
MGB_c25545	-2.47627	AT5G54940	eukaryotic translation initiation factor SUI1, putative
MGB_c285	-2.47452	4325293	Os01g0697100; hypothetical protein
MGB_lrc780	-2.47344		0
MGB_lrc27018	-2.47303	AT1G29800	zinc ion binding
MGB_c5550	-2.47266	4331761	Os03g0169100; hypothetical protein ; K01783 ribulose-phosphate 3-epimerase [EC:5.1.3.1]
MGB_lrc5855	-2.47127	AT4G15800	RALFL33; RALFL33 (RALF-LIKE 33)
MGB_c6957	-2.46846	4326196	Os01g0550300; hypothetical protein
MGB_c28719	-2.46832	AT4G16210	enoyl-CoA hydratase/isomerase family protein ; K01692 enoyl-CoA hydratase [EC:4.2.1.17]
MGB_c21956	-2.46781		0
MGB_c3188	-2.46461	AT4G13010	oxidoreductase, zinc-binding dehydrogenase family protein
MGB_lrc6111	-2.46374	AT4G09150	T-complex protein 11
MGB_c16956	-2.46251	4333012	Os03g0389400; hypothetical protein
MGB_c10332	-2.46095	AT5G42050	hypothetical protein
MGB_c1060	-2.46035	AT5G54940	eukaryotic translation initiation factor SUI1, putative
MGB_c8306	-2.45982		0
MGB_lrc1350	-2.45763	4346363	Os08g0567200; hypothetical protein
MGB_s29248	-2.45706	AT1G74450	hypothetical protein
MGB_s27551	-2.45705	AT3G14420	(S)-2-hydroxy-acid oxidase, peroxisomal, putative / glycolate oxidase, putative / short chain alpha-hydroxy acid oxidase, putative
MGB_lrc22941	-2.45497	AT5G11520	ASP3; ASP3 (ASPARTATE AMINOTRANSFERASE 3) ; K00813 aspartate aminotransferase [EC:2.6.1.1]
MGB_c4983	-2.44994	AT1G02640	BXL2; BXL2 (BETA-XYLOSIDASE 2); hydrolase, hydrolyzing O-glycosyl compounds ; K05349 beta-glucosidase [EC:3.2.1.21]
MGB_c6640	-2.44942	AT1G06620	2-oxoglutarate-dependent dioxygenase, putative
MGB_c10865	-2.44755	AT5G64240	ATMC3; ATMC3 (METACASPASE 3); caspase
MGB_c19045	-2.44661	AT4G22240	plastid-lipid associated protein PAP, putative
MGB_c2563	-2.44614		0
MGB_lrc20761	-2.44539	AT2G22500	mitochondrial substrate carrier family protein
MGB_c7002	-2.44405	AT1G26820	RNS3; RNS3 (RIBONUCLEASE 3); endoribonuclease
MGB_s27622	-2.43838		0
MGB_s25426	-2.43439		0
MGB_c6057	-2.43378	AT5G02230	haloacid dehalogenase-like hydrolase family protein
MGB_lrc22464	-2.43281		0
MGB_c7306	-2.43067	AT3G04730	IAA16; IAA16 (indoleacetic acid-induced protein 16); transcription factor
MGB_c29802	-2.43057	AT2G01450	ATMPK17; ATMPK17 (Arabidopsis thaliana MAP kinase 17); MAP kinase ; K00924
MGB_lrc2268	-2.42885	AT5G01830	armadillo/beta-catenin repeat family protein / U-box domain-containing protein
MGB_c6932	-2.42852	AT3G10230	LYC; LYC (LYCOPENE CYCLASE); lycopene beta cyclase ; K06443 lycopene beta cyclase [EC:1.14.-.-]
MGB_c10106	-2.42512	PHYPADRAFT_42706	hypothetical protein
MGB_c10114	-2.42412	AT1G47128	RD21; RD21 (RESPONSIVE TO DEHYDRATION 21); cysteine-type peptidase ; K01376
MGB_c10390	-2.4231		0
MGB_lrc12331	-2.41863	AT1G44575	NPQ4; NPQ4 (NONPHOTOCHEMICAL QUENCHING) ; K03542 photosystem II 22kDa protein
MGB_lrc3397	-2.41717	AT3G11780	MD-2-related lipid recognition domain-containing protein / ML domain-containing protein
MGB_s26132	-2.4171	AT4G16210	enoyl-CoA hydratase/isomerase family protein ; K01692 enoyl-CoA hydratase [EC:4.2.1.17]
MGB_s29957	-2.41695		0
MGB_s30256	-2.41641		0
MGB_c6017	-2.41543		0
MGB_lrc4477	-2.41507		0
MGB_c4204	-2.41174		0
MGB_c2246	-2.41107	AT2G16800	high-affinity nickel-transport family protein
MGB_s27923	-2.411	4324479	Os01g0501800; hypothetical protein ; K02716 photosystem II PsbO protein
MGB_s30320	-2.4101	AT2G46210	delta-8 sphingolipid desaturase, putative
MGB_c9538	-2.40994	AT2G37770	aldo/keto reductase family protein
MGB_c12350	-2.40843	AT4G16210	enoyl-CoA hydratase/isomerase family protein ; K01692 enoyl-CoA hydratase [EC:4.2.1.17]
MGB_c6553	-2.40416		0
MGB_c1743	-2.40255	AT4G01610	cathepsin B-like cysteine protease, putative
MGB_c8405	-2.39819	AT4G11740	SAY1; SAY1
MGB_c7878	-2.3965	AT4G01470	GAMMA-TIP3/TIP1;3; GAMMA-TIP3/TIP1;3 (tonoplast intrinsic protein 1;3); water channel ; K09873 aquaporin TIP
MGB_s30316	-2.39497	AT4G16210	enoyl-CoA hydratase/isomerase family protein ; K01692 enoyl-CoA hydratase [EC:4.2.1.17]
MGB_c23333	-2.39352	AT4G16210	enoyl-CoA hydratase/isomerase family protein ; K01692 enoyl-CoA hydratase [EC:4.2.1.17]
MGB_lrc28222	-2.39196		0
MGB_c3483	-2.39004	AT5G57660	zinc finger (B-box type) family protein
MGB_c2906	-2.38895	AT2G01450	ATMPK17; ATMPK17 (Arabidopsis thaliana MAP kinase 17); MAP kinase ; K00924
MGB_s21671	-2.38862		0
MGB_c17428	-2.38497	AT1G69760	hypothetical protein
MGB_c8752	-2.38419	AT1G46768	RAP2.1; RAP2.1 (related to AP2 1); DNA binding / transcription factor ; K09286 EREBP-like factor
MGB_lrc12916	-2.38184	AT3G04730	IAA16; IAA16 (indoleacetic acid-induced protein 16); transcription factor
MGB_c12678	-2.38111	4342114	Os06g0726100; hypothetical protein
MGB_s24890	-2.37995	AT4G16210	enoyl-CoA hydratase/isomerase family protein ; K01692 enoyl-CoA hydratase [EC:4.2.1.17]
MGB_c14946	-2.37956	4332628	Os03g0310400; hypothetical protein ; K01692 enoyl-CoA hydratase [EC:4.2.1.17]
MGB_c1560	-2.37936	AT3G13050	transporter-related
MGB_c13601	-2.37807	4342114	Os06g0726100; hypothetical protein
MGB_c19994	-2.37772	AT5G57660	zinc finger (B-box type) family protein
MGB_s26896	-2.37461		0
MGB_c18633	-2.37166	AT4G36820	hypothetical protein
MGB_s28873	-2.37119	AT4G16210	enoyl-CoA hydratase/isomerase family protein ; K01692 enoyl-CoA hydratase [EC:4.2.1.17]
MGB_s24980	-2.37065		0
MGB_c19676	-2.37061	4327607	Os01g0820000; hypothetical protein
MGB_s25957	-2.37044		0
MGB_c9482	-2.37033	AT4G38970	fructose-bisphosphate aldolase, putative ; K01623 fructose-bisphosphate aldolase, class I [EC:4.1.2.13]
MGB_c7164	-2.37	AT4G16210	enoyl-CoA hydratase/isomerase family protein ; K01692 enoyl-CoA hydratase [EC:4.2.1.17]
MGB_lrc9897	-2.36895	AT4G36130	60S ribosomal protein L8 (RPL8C) ; K02938 large subunit ribosomal protein L8e
MGB_c23085	-2.36866		0
MGB_c14261	-2.36859	AT2G27290	hypothetical protein
MGB_c12854	-2.36809	AT1G68760	ATNUDT1; ATNUDT1 (Arabidopsis thaliana Nudix hydrolase homolog 1); dihydroneopterin triphosphate pyrophosphohydrolase/ hydrolase
MGB_c5555	-2.36603	AT5G14970	amine oxidase/ copper ion binding / quinone binding
MGB_c19225	-2.3648	4337424	Os04g0679800; hypothetical protein
MGB_c13456	-2.35933		0
MGB_c28051	-2.35926	AT4G36820	hypothetical protein
MGB_s29651	-2.35891	AT4G16210	enoyl-CoA hydratase/isomerase family protein ; K01692 enoyl-CoA hydratase [EC:4.2.1.17]
MGB_s29461	-2.35798	AT3G57450	hypothetical protein
MGB_c2834	-2.35773		0
MGB_s25400	-2.35679		0
MGB_s30704	-2.35515	AT5G54940	eukaryotic translation initiation factor SUI1, putative
MGB_s30410	-2.35485		0
MGB_c15938	-2.35004	AT2G01290	ribose-5-phosphate isomerase ; K01807 ribose 5-phosphate isomerase A [EC:5.3.1.6]
MGB_lrc6619	-2.34994	4345798	Os08g0468700; hypothetical protein
MGB_c5617	-2.34985	4337448	Os04g0683800; hypothetical protein
MGB_c7199	-2.34815	AT1G12780	UGE1; UGE1 (UDP-D-GLUCOSE/UDP-D-GALACTOSE 4-EPIMERASE 1); UDP-glucose 4-epimerase/ protein dimerization ; K01784 UDP-glucose 4-epimerase [EC:5.1.3.2]
MGB_c17779	-2.34234		0
MGB_c13668	-2.34204	AT4G28500	ANAC073; ANAC073 (Arabidopsis NAC domain containing protein 73); transcription factor
MGB_c11712	-2.34136	AT2G30520	RPT2; RPT2 (ROOT PHOTOTROPISM 2)
MGB_lrc14291	-2.34116	4337424	Os04g0679800; hypothetical protein
MGB_c20962	-2.34115		0
MGB_s28432	-2.34097	AT4G16210	enoyl-CoA hydratase/isomerase family protein ; K01692 enoyl-CoA hydratase [EC:4.2.1.17]
MGB_c10600	-2.3352	AT2G36800	DOGT1; DOGT1 (DON-GLUCOSYLTRANSFERASE); UDP-glycosyltransferase/ transferase, transferring glycosyl groups
MGB_c14979	-2.33358	AT2G31380	STH; STH (salt tolerance homologue); transcription factor/ zinc ion binding
MGB_s24748	-2.33015		0
MGB_c12270	-2.33013	AT2G47730	ATGSTF8; ATGSTF8 (GLUTATHIONE S-TRANSFERASE 8); glutathione transferase ; K00799 glutathione S-transferase [EC:2.5.1.18]
MGB_lrc788	-2.32992	PHYPADRAFT_117032	hypothetical protein
MGB_c17764	-2.32623	AT2G36320	zinc finger (AN1-like) family protein
MGB_s30679	-2.32619		0
MGB_s23068	-2.32612	AT2G27830	hypothetical protein
MGB_lrc3979	-2.32607		0
MGB_s21651	-2.32532		0
MGB_s27299	-2.32512	AT5G67020	hypothetical protein
MGB_c2785	-2.32353	AT5G02230	haloacid dehalogenase-like hydrolase family protein
MGB_c6166	-2.32331	AT1G23090	AST91; AST91 (SULFATE TRANSPORTER 91); sulfate transmembrane transporter
MGB_c2312	-2.32255	AT4G16210	enoyl-CoA hydratase/isomerase family protein ; K01692 enoyl-CoA hydratase [EC:4.2.1.17]
MGB_s30591	-2.32193	4335227	Os04g0234600; hypothetical protein ; K01100 sedoheptulose-bisphosphatase [EC:3.1.3.37]
MGB_c12567	-2.32025		0
MGB_c26244	-2.31847	AT4G16210	enoyl-CoA hydratase/isomerase family protein ; K01692 enoyl-CoA hydratase [EC:4.2.1.17]
MGB_c28281	-2.31791		0
MGB_c17425	-2.31746	4335102	Os04g0182800; hypothetical protein ; K03521 electron transfer flavoprotein beta subunit
MGB_c1917	-2.31716	AT4G02890	UBQ14; UBQ14 (ubiquitin 14)
MGB_c17151	-2.31423	AT2G40100	LHCB4.3; LHCB4.3 (LIGHT HARVESTING COMPLEX PSII); chlorophyll binding ; K08915 light-harvesting complex II chlorophyll a/b binding protein 4
MGB_c3971	-2.31343	4345814	Os08g0473900; hypothetical protein
MGB_c6404	-2.31327	AT2G23790	hypothetical protein
MGB_c28606	-2.31247	AT1G54290	eukaryotic translation initiation factor SUI1, putative
MGB_c11145	-2.312	AT1G02860	NLA; NLA (NITROGEN LIMITATION ADAPTATION); protein binding / zinc ion binding
MGB_lrc399	-2.31191	AT5G11520	ASP3; ASP3 (ASPARTATE AMINOTRANSFERASE 3) ; K00813 aspartate aminotransferase [EC:2.6.1.1]
MGB_c20004	-2.31119	AT4G02890	UBQ14; UBQ14 (ubiquitin 14)
MGB_c16950	-2.30836		0
MGB_c6989	-2.3078	4337223	Os04g0650000; hypothetical protein ; K01376
MGB_c14000	-2.30769	AT3G60280	UCC3; UCC3 (UCLACYANIN 3); copper ion binding
MGB_lrc26300	-2.30695	AT2G30520	RPT2; RPT2 (ROOT PHOTOTROPISM 2)
MGB_c5549	-2.30461	4341462	Os06g0603000; hypothetical protein ; K00510 heme oxygenase [EC:1.14.99.3]
MGB_c14971	-2.30397	AT5G57660	zinc finger (B-box type) family protein
MGB_s27685	-2.3036	4342162	Os07g0100200; hypothetical protein ; K06215 pyridoxine biosynthesis protein [EC:4.-.-.-]
MGB_c1672	-2.3032		0
MGB_c6903	-2.30271	AT3G25570	adenosylmethionine decarboxylase family protein ; K01611 S-adenosylmethionine decarboxylase [EC:4.1.1.50]
MGB_lrc7302	-2.30168	AT5G60660	PIP2;4/PIP2F; PIP2;4/PIP2F (plasma membrane intrinsic protein 2;4); water channel ; K09872 aquaporin PIP
MGB_c10544	-2.30063		0
MGB_lrc20808	-2.30014	4348317	Os10g0323900; hypothetical protein
MGB_c15012	-2.29992		0
MGB_lrc332	-2.29872	AT4G11740	SAY1; SAY1
MGB_s23428	-2.29831	AT4G16210	enoyl-CoA hydratase/isomerase family protein ; K01692 enoyl-CoA hydratase [EC:4.2.1.17]
MGB_lrc398	-2.29811		0
MGB_c5305	-2.29753	AT1G33110	MATE efflux family protein
MGB_c6152	-2.29676		0
MGB_lrc36	-2.29573	AT1G08250	ADT6; ADT6 (AROGENATE DEHYDRATASE 6); arogenate dehydratase/ prephenate dehydratase
MGB_c11534	-2.29549	AT1G10960	ATFD1; ATFD1 (FERREDOXIN 1); 2 iron, 2 sulfur cluster binding / electron carrier/ iron-sulfur cluster binding ; K02639 ferredoxin
MGB_lrc29135	-2.29318	AT2G45740	PEX11D; PEX11D
MGB_c21615	-2.29133		0
MGB_s28950	-2.29075	AT4G02890	UBQ14; UBQ14 (ubiquitin 14)
MGB_c9684	-2.28997	AT1G04240	SHY2; SHY2 (SHORT HYPOCOTYL 2); transcription factor
MGB_c13909	-2.28938		0
MGB_c10506	-2.28573	4341882	Os06g0685700; hypothetical protein
MGB_lrc1309	-2.28478	PHYPADRAFT_150243	hypothetical protein; K03236 translation initiation factor eIF-1A
MGB_c30145	-2.28207	AT5G57655	xylose isomerase family protein ; K01805 xylose isomerase [EC:5.3.1.5]
MGB_c10557	-2.27993	AT5G16540	ZFN3; ZFN3 (ZINC FINGER PROTEIN 3); nucleic acid binding
MGB_c16846	-2.27896	AT5G17640	hypothetical protein
MGB_c23942	-2.27737		0
MGB_lrc20853	-2.27704	AT5G11520	ASP3; ASP3 (ASPARTATE AMINOTRANSFERASE 3) ; K00813 aspartate aminotransferase [EC:2.6.1.1]
MGB_s24512	-2.27576	AT4G16210	enoyl-CoA hydratase/isomerase family protein ; K01692 enoyl-CoA hydratase [EC:4.2.1.17]
MGB_lrc27936	-2.27386	AT3G20310	ATERF-7/ATERF7/ERF7; ATERF-7/ATERF7/ERF7 (ETHYLINE RESPONSE FACTOR7); DNA binding / protein binding / transcription factor/ transcription repressor
MGB_s30089	-2.27348	AT1G74450	hypothetical protein
MGB_lrc4493	-2.27281	AT4G16210	enoyl-CoA hydratase/isomerase family protein ; K01692 enoyl-CoA hydratase [EC:4.2.1.17]
MGB_c6509	-2.26987	AT2G14910	hypothetical protein
MGB_s29473	-2.26985		0
MGB_lrc117	-2.26935	AT2G01190	octicosapeptide/Phox/Bem1p (PB1) domain-containing protein
MGB_c17796	-2.26773	4341379	Os06g0581300; hypothetical protein
MGB_s29057	-2.26644	AT3G61070	PEX11E; PEX11E
MGB_c15421	-2.26347		0
MGB_lrc11582	-2.26083		0
MGB_c16064	-2.26011		0
MGB_c17533	-2.25998	4338768	Os05g0408900; hypothetical protein ; K01662 1-deoxy-D-xylulose-5-phosphate synthase [EC:2.2.1.7]
MGB_c19949	-2.25775		0
MGB_c16853	-2.25741	AT1G54290	eukaryotic translation initiation factor SUI1, putative
MGB_c21900	-2.25582		0
MGB_c19056	-2.25514	AT4G16210	enoyl-CoA hydratase/isomerase family protein ; K01692 enoyl-CoA hydratase [EC:4.2.1.17]
MGB_c10889	-2.24989	AT4G35000	APX3; APX3 (ASCORBATE PEROXIDASE 3); L-ascorbate peroxidase ; K00434 L-ascorbate peroxidase [EC:1.11.1.11]
MGB_c14389	-2.2495		0
MGB_s25633	-2.24695		0
MGB_s23794	-2.24616		0
MGB_c9687	-2.24587		0
MGB_c3047	-2.24517	AT1G02700	hypothetical protein
MGB_c16755	-2.24401		0
MGB_c3486	-2.24165		0
MGB_s28458	-2.24139	AT2G16600	ROC3; ROC3 (rotamase CyP 3); peptidyl-prolyl cis-trans isomerase
MGB_c3427	-2.23931		0
MGB_lrc28746	-2.23817	AT1G01820	PEX11C; PEX11C
MGB_c13056	-2.23669	PHYPADRAFT_116537	hypothetical protein
MGB_c15319	-2.23548	AT1G25580	ANAC008; ANAC008 (Arabidopsis NAC domain containing protein 8); transcription factor
MGB_c5833	-2.23484	AT1G54100	ALDH7B4; ALDH7B4 (ALDEHYDE DEHYDROGENASE 7B4); 3-chloroallyl aldehyde dehydrogenase ; K00128 aldehyde dehydrogenase (NAD+) [EC:1.2.1.3]
MGB_c16841	-2.23244		0
MGB_s30913	-2.23201	AT3G50830	COR413-PM2; COR413-PM2 (cold regulated 413 plasma membrane 2)
MGB_lrc549	-2.23113		0
MGB_c13910	-2.23078	AT1G68530	CUT1; CUT1 (CUTICULAR 1); acyltransferase/ catalytic
MGB_lrc21091	-2.2295		0
MGB_c2517	-2.22847		0
MGB_s25912	-2.22723		0
MGB_c10454	-2.22321		0
MGB_c5016	-2.22309		0
MGB_c11898	-2.22298	AT1G15710	prephenate dehydrogenase family protein
MGB_c9337	-2.22209		0
MGB_c18762	-2.21937	AT4G16210	enoyl-CoA hydratase/isomerase family protein ; K01692 enoyl-CoA hydratase [EC:4.2.1.17]
MGB_s22589	-2.21913	LmjF31.2030	ubiquitin-fusion protein ; K02927 large subunit ribosomal protein L40e
MGB_c14978	-2.21869		0
MGB_c4924	-2.21636		0
MGB_c3607	-2.21523	AT4G20360	AtRABE1b/AtRab8D; AtRABE1b/AtRab8D (Arabidopsis Rab GTPase homolog E1b); translation elongation factor ; K02358 elongation factor EF-Tu [EC:3.6.5.3]
MGB_c5595	-2.21436		0
MGB_c1593	-2.21398	AT4G30780	hypothetical protein
MGB_s24015	-2.21239		0
MGB_lrc4439	-2.2121	ArthMp008	rpl16; ribosomal protein L16
MGB_c9856	-2.21191	AT2G41705	camphor resistance CrcB family protein
MGB_s28500	-2.21061	AT1G78390	NCED9; NCED9 (NINE-CIS-EPOXYCAROTENOID DIOXYGENASE 9) ; K09840 9-cis-epoxycarotenoid dioxygenase [EC:1.13.11.51]
MGB_c13407	-2.21007	AT1G75460	ATP-dependent protease La (LON) domain-containing protein
MGB_c9455	-2.20973	AT5G46180	delta-OAT; delta-OAT (ornithine- delta-aminotransferase); ornithine-oxo-acid transaminase ; K00819 ornithine--oxo-acid transaminase [EC:2.6.1.13]
MGB_c9753	-2.20947		0
MGB_s24660	-2.20941		0
MGB_c13505	-2.20849		0
MGB_c11139	-2.20588	AT1G18300	ATNUDT4; ATNUDT4 (Arabidopsis thaliana Nudix hydrolase homolog 4); hydrolase
MGB_c6397	-2.20447		0
MGB_lrc24839	-2.20435	AT1G01820	PEX11C; PEX11C
MGB_c18959	-2.20269		0
MGB_c18878	-2.20231	4335227	Os04g0234600; hypothetical protein ; K01100 sedoheptulose-bisphosphatase [EC:3.1.3.37]
MGB_c8195	-2.20175	AT2G39730	RCA; RCA (RUBISCO ACTIVASE)
MGB_lrc3630	-2.19869	PHYPADRAFT_55082	hypothetical protein
MGB_lrc1389	-2.19577		0
MGB_c8444	-2.19497	AT3G12630	zinc finger (AN1-like) family protein
MGB_c18326	-2.19469		0
MGB_lrc830	-2.19289	AT4G16210	enoyl-CoA hydratase/isomerase family protein ; K01692 enoyl-CoA hydratase [EC:4.2.1.17]
MGB_c17032	-2.19114	4344260	Os07g0674100; hypothetical protein
MGB_c15016	-2.18996	4346803	Os09g0346500; hypothetical protein
MGB_c3258	-2.18814	AT1G02305	cathepsin B-like cysteine protease, putative
MGB_c7282	-2.18718	AT3G18570	glycine-rich protein / oleosin
MGB_s22884	-2.18657	AT4G16210	enoyl-CoA hydratase/isomerase family protein ; K01692 enoyl-CoA hydratase [EC:4.2.1.17]
MGB_c6010	-2.18631	4339696	Os05g0576700; hypothetical protein
MGB_s25927	-2.18618	AT3G48990	AMP-dependent synthetase and ligase family protein
MGB_c2091	-2.18577	4328940	Os02g0261100; hypothetical protein
MGB_c3716	-2.18423	AT1G02305	cathepsin B-like cysteine protease, putative
MGB_lrc13369	-2.18319	AT4G16210	enoyl-CoA hydratase/isomerase family protein ; K01692 enoyl-CoA hydratase [EC:4.2.1.17]
MGB_s30061	-2.18229	4328916	Os02g0255500; hypothetical protein
MGB_s30745	-2.18187		0
MGB_s29166	-2.18164		0
MGB_lrc8140	-2.1816		0
MGB_c4921	-2.17999		0
MGB_s22828	-2.17881	AT5G57660	zinc finger (B-box type) family protein
MGB_c12109	-2.17881	AT4G01470	GAMMA-TIP3/TIP1;3; GAMMA-TIP3/TIP1;3 (tonoplast intrinsic protein 1;3); water channel ; K09873 aquaporin TIP
MGB_c9340	-2.17796	AT5G54940	eukaryotic translation initiation factor SUI1, putative
MGB_s21328	-2.17777		0
MGB_c20646	-2.17709		0
MGB_c8999	-2.17686		0
MGB_c2545	-2.17646	AT3G13050	transporter-related
MGB_s24462	-2.17628		0
MGB_c8263	-2.175		0
MGB_c10539	-2.17478	AT1G67070	DIN9; DIN9 (DARK INDUCIBLE 9); mannose-6-phosphate isomerase ; K01809 mannose-6-phosphate isomerase [EC:5.3.1.8]
MGB_lrc2514	-2.17456	AT4G36750	quinone reductase family protein
MGB_lrc19089	-2.17419		0
MGB_c7948	-2.17167	4330437	Os02g0701600; hypothetical protein
MGB_c14278	-2.17141		0
MGB_s26055	-2.16752	4347711	Os09g0538400; hypothetical protein
MGB_s29763	-2.1652	AT4G16210	enoyl-CoA hydratase/isomerase family protein ; K01692 enoyl-CoA hydratase [EC:4.2.1.17]
MGB_c10724	-2.16293		0
MGB_c4970	-2.16015		0
MGB_s21922	-2.15944	AT4G16210	enoyl-CoA hydratase/isomerase family protein ; K01692 enoyl-CoA hydratase [EC:4.2.1.17]
MGB_s30769	-2.15864	AT1G12780	UGE1; UGE1 (UDP-D-GLUCOSE/UDP-D-GALACTOSE 4-EPIMERASE 1); UDP-glucose 4-epimerase/ protein dimerization ; K01784 UDP-glucose 4-epimerase [EC:5.1.3.2]
MGB_lrc26787	-2.15858	AT3G04730	IAA16; IAA16 (indoleacetic acid-induced protein 16); transcription factor
MGB_s29403	-2.15744	AT5G55180	glycosyl hydrolase family 17 protein
MGB_lrc22490	-2.15674	AT3G48140	senescence-associated protein, putative
MGB_c8577	-2.15604	AT2G25625	hypothetical protein
MGB_c10632	-2.15459		0
MGB_c10133	-2.1545		0
MGB_s26440	-2.15324		0
MGB_s21768	-2.15248		0
MGB_c24184	-2.15232		0
MGB_s26595	-2.15015	AT1G53210	sodium/calcium exchanger family protein / calcium-binding EF hand family protein
MGB_c11191	-2.14949	AT1G06570	PDS1; PDS1 (PHYTOENE DESATURATION 1) ; K00457 4-hydroxyphenylpyruvate dioxygenase [EC:1.13.11.27]
MGB_c9903	-2.14786	AT5G59910	HTB4; HTB4; DNA binding ; K11252 histone H2B
MGB_s22476	-2.14693		0
MGB_lrc147	-2.14656	AT5G36110	CYP716A1; CYP716A1 (cytochrome P450, family 716, subfamily A, polypeptide 1); oxygen binding
MGB_c23059	-2.1463	AT4G16210	enoyl-CoA hydratase/isomerase family protein ; K01692 enoyl-CoA hydratase [EC:4.2.1.17]
MGB_c11317	-2.14624	4330385	Os02g0692700; hypothetical protein
MGB_c11061	-2.1451	4333685	Os03g0670100; hypothetical protein ; K02065 putative ABC transport system ATP-binding protein
MGB_c1265	-2.14492		0
MGB_c4004	-2.14418	AT3G23920	BAM1/BMY7/TR-BAMY; BAM1/BMY7/TR-BAMY (BETA-AMYLASE 1); beta-amylase
MGB_s22151	-2.14259	AT4G16210	enoyl-CoA hydratase/isomerase family protein ; K01692 enoyl-CoA hydratase [EC:4.2.1.17]
MGB_c1602	-2.14244	4341917	Os06g0693200; hypothetical protein
MGB_lrc3138	-2.14233	PHYPADRAFT_219830	hypothetical protein
MGB_s27858	-2.14055	4335455	Os04g0311400; hypothetical protein ; K01376
MGB_c5953	-2.13882		0
MGB_c11389	-2.13878	4333560	Os03g0644400; hypothetical protein
MGB_c6626	-2.1384	AT4G28300	hydroxyproline-rich glycoprotein family protein
MGB_s29033	-2.13839	AT1G60010	hypothetical protein
MGB_c10202	-2.13673	AT3G06850	DIN3/LTA1; DIN3/LTA1 (DARK INDUCIBLE 3); alpha-ketoacid dehydrogenase ; K09699 2-oxoisovalerate dehydrogenase E2 component (dihydrolipoyl transacylase) [EC:2.3.1.168]
MGB_c14888	-2.13658		0
MGB_s20888	-2.13543		0
MGB_c14890	-2.13538		0
MGB_s30098	-2.13386	AT4G16210	enoyl-CoA hydratase/isomerase family protein ; K01692 enoyl-CoA hydratase [EC:4.2.1.17]
MGB_c5361	-2.13378	AT4G16210	enoyl-CoA hydratase/isomerase family protein ; K01692 enoyl-CoA hydratase [EC:4.2.1.17]
MGB_c3469	-2.13347	AT5G62740	band 7 family protein
MGB_s30142	-2.13337	4337223	Os04g0650000; hypothetical protein ; K01376
MGB_s28775	-2.13279	AT4G16210	enoyl-CoA hydratase/isomerase family protein ; K01692 enoyl-CoA hydratase [EC:4.2.1.17]
MGB_lrc792	-2.13251	AT4G16210	enoyl-CoA hydratase/isomerase family protein ; K01692 enoyl-CoA hydratase [EC:4.2.1.17]
MGB_c11742	-2.13242		0
MGB_c13186	-2.13202	AT4G16210	enoyl-CoA hydratase/isomerase family protein ; K01692 enoyl-CoA hydratase [EC:4.2.1.17]
MGB_c18470	-2.13181	AT4G16210	enoyl-CoA hydratase/isomerase family protein ; K01692 enoyl-CoA hydratase [EC:4.2.1.17]
MGB_c11490	-2.13181	AT3G48520	CYP94B3; CYP94B3 (cytochrome P450, family 94, subfamily B, polypeptide 3); oxygen binding
MGB_c15410	-2.12938		0
MGB_c19399	-2.12871		0
MGB_lrc13663	-2.12704	4338768	Os05g0408900; hypothetical protein ; K01662 1-deoxy-D-xylulose-5-phosphate synthase [EC:2.2.1.7]
MGB_c8014	-2.12692	AT5G54290	cytochrome c biogenesis protein family
MGB_s21687	-2.12617		0
MGB_c29058	-2.12539	AT3G02830	ZFN1; ZFN1 (ZINC FINGER PROTEIN 1); nucleic acid binding
MGB_lrc198	-2.12391	AT4G16210	enoyl-CoA hydratase/isomerase family protein ; K01692 enoyl-CoA hydratase [EC:4.2.1.17]
MGB_c7902	-2.12354	4327135	Os01g0165100; hypothetical protein
MGB_c28754	-2.12025	AT5G15410	DND1; DND1 (DEFENSE NO DEATH 1); calcium channel/ calmodulin binding / cation channel/ cyclic nucleotide binding / inward rectifier potassium channel ; K05391 cyclic nucleotide gated channel, other eukaryote
MGB_s26669	-2.1199		0
MGB_c20863	-2.11841		0
MGB_c15796	-2.11806		0
MGB_c2883	-2.11617	AT4G26740	ATS1; ATS1 (ARABIDOPSIS THALIANA SEED GENE 1); calcium ion binding
MGB_s27564	-2.11597		0
MGB_c15013	-2.11551	AT4G21585	ENDO4; ENDO4 (ENDONUCLEASE 4); T/G mismatch-specific endonuclease/ endonuclease/ nucleic acid binding / single-stranded DNA specific endodeoxyribonuclease
MGB_c6331	-2.11503	AT2G39730	RCA; RCA (RUBISCO ACTIVASE)
MGB_c5295	-2.11419	AT5G48930	transferase family protein
MGB_s20723	-2.11341	AT4G16210	enoyl-CoA hydratase/isomerase family protein ; K01692 enoyl-CoA hydratase [EC:4.2.1.17]
MGB_lrc487	-2.11271	AT5G10770	chloroplast nucleoid DNA-binding protein, putative
MGB_c22495	-2.112		0
MGB_c19693	-2.10899	AT5G07220	ATBAG3; ATBAG3 (ARABIDOPSIS THALIANA BCL-2-ASSOCIATED ATHANOGENE 3); protein binding
MGB_c11391	-2.10899	AT4G16210	enoyl-CoA hydratase/isomerase family protein ; K01692 enoyl-CoA hydratase [EC:4.2.1.17]
MGB_s21472	-2.1084		0
MGB_c5001	-2.10754		0
MGB_c2848	-2.10637	4338307	Os05g0292800; hypothetical protein
MGB_c10995	-2.10567	AT4G16210	enoyl-CoA hydratase/isomerase family protein ; K01692 enoyl-CoA hydratase [EC:4.2.1.17]
MGB_s30131	-2.10333	AT4G16210	enoyl-CoA hydratase/isomerase family protein ; K01692 enoyl-CoA hydratase [EC:4.2.1.17]
MGB_lrc6667	-2.10317	AT3G53990	universal stress protein (USP) family protein
MGB_c4980	-2.10315	4336627	Os04g0556300; hypothetical protein ; K00432 glutathione peroxidase [EC:1.11.1.9]
MGB_c9234	-2.10281	AT5G52060	ATBAG1; ATBAG1 (ARABIDOPSIS THALIANA BCL-2-ASSOCIATED ATHANOGENE 1); protein binding
MGB_c9894	-2.10237	AT5G54940	eukaryotic translation initiation factor SUI1, putative
MGB_s22695	-2.10176		0
MGB_lrc1277	-2.09949		0
MGB_c15156	-2.09811		0
MGB_c20775	-2.09711		0
MGB_c18812	-2.09666	AT5G58910	LAC16; LAC16 (laccase 16); copper ion binding / oxidoreductase
MGB_c21594	-2.09648	AT3G10660	CPK2; CPK2 (CALMODULIN-DOMAIN PROTEIN KINASE CDPK ISOFORM 2); calmodulin-dependent protein kinase/ kinase
MGB_c18629	-2.09472	AT3G25240	hypothetical protein
MGB_s22937	-2.09218		0
MGB_c18081	-2.09197	4327778	Os01g0235300; hypothetical protein
MGB_c11597	-2.0911		0
MGB_c17002	-2.09083	AT2G04520	eukaryotic translation initiation factor 1A, putative / eIF-1A, putative / eIF-4C, putative ; K03236 translation initiation factor eIF-1A
MGB_c19769	-2.09075	AT4G16210	enoyl-CoA hydratase/isomerase family protein ; K01692 enoyl-CoA hydratase [EC:4.2.1.17]
MGB_c11131	-2.09062	AT5G54940	eukaryotic translation initiation factor SUI1, putative
MGB_c7439	-2.09022	4336646	Os04g0559700; hypothetical protein ; K09872 aquaporin PIP
MGB_c21086	-2.08858	PHZ_c1748	enoyl-CoA hydratase/carnithine racemase ; K01692 enoyl-CoA hydratase [EC:4.2.1.17]
MGB_c14265	-2.08829	AT5G52510	scarecrow-like transcription factor 8 (SCL8)
MGB_c18479	-2.08331	AT4G16210	enoyl-CoA hydratase/isomerase family protein ; K01692 enoyl-CoA hydratase [EC:4.2.1.17]
MGB_c7437	-2.08324	AT2G41430	ERD15; ERD15 (EARLY RESPONSIVE TO DEHYDRATION 15)
MGB_c261	-2.08249		0
MGB_lrc2656	-2.0801		0
MGB_c18508	-2.08003	AT4G17600	LIL3:1; LIL3:1; transcription factor
MGB_c27853	-2.0797	AT4G16210	enoyl-CoA hydratase/isomerase family protein ; K01692 enoyl-CoA hydratase [EC:4.2.1.17]
MGB_c1833	-2.07876	4346090	Os08g0525600; hypothetical protein ; K09571 FK506-binding protein 4/5 [EC:5.2.1.8]
MGB_c1016	-2.07669	AT2G05790	glycosyl hydrolase family 17 protein
MGB_c3596	-2.07583	AT4G33420	peroxidase, putative ; K00430 peroxidase [EC:1.11.1.7]
MGB_lrc9672	-2.07273	AT4G16520	ATG8F; ATG8F (AUTOPHAGY 8F); microtubule binding
MGB_s30457	-2.07207	4332628	Os03g0310400; hypothetical protein ; K01692 enoyl-CoA hydratase [EC:4.2.1.17]
MGB_s25890	-2.07096		0
MGB_s30692	-2.0708	AT4G16210	enoyl-CoA hydratase/isomerase family protein ; K01692 enoyl-CoA hydratase [EC:4.2.1.17]
MGB_c8906	-2.07072		0
MGB_c15230	-2.07047	AT4G22070	WRKY31; WRKY31 (WRKY DNA-binding protein 31); transcription factor
MGB_c18351	-2.07011	4337055	Os04g0624500; hypothetical protein
MGB_c10808	-2.06889		0
MGB_c17723	-2.06842		0
MGB_s29987	-2.06707	AT4G16210	enoyl-CoA hydratase/isomerase family protein ; K01692 enoyl-CoA hydratase [EC:4.2.1.17]
MGB_c9866	-2.0654	AT3G53990	universal stress protein (USP) family protein
MGB_c8295	-2.06464	AT5G07580	DNA binding / transcription factor
MGB_c14418	-2.06356	AT3G53990	universal stress protein (USP) family protein
MGB_c1276	-2.06321	AT4G22920	ATNYE1/NYE1; ATNYE1/NYE1 (NON-YELLOWING 1)
MGB_s24181	-2.06253	AT4G16210	enoyl-CoA hydratase/isomerase family protein ; K01692 enoyl-CoA hydratase [EC:4.2.1.17]
MGB_lrc18329	-2.06239		0
MGB_c24024	-2.05989	AT3G52800	zinc finger (AN1-like) family protein
MGB_c20823	-2.05896	CHLREDRAFT_190440	ferredoxin thioredoxin reductase, catalytic chain (EC:1.18.-.-)
MGB_lrc11760	-2.05801		0
MGB_c11285	-2.05768		0
MGB_s25745	-2.05712		0
MGB_c14702	-2.05708		0
MGB_s28327	-2.05668	AT4G16210	enoyl-CoA hydratase/isomerase family protein ; K01692 enoyl-CoA hydratase [EC:4.2.1.17]
MGB_c16300	-2.05595	AT5G24810	ABC1 family protein ; K08869 aarF domain-containing kinase
MGB_c12472	-2.0559	AT1G79040	PSBR; PSBR (photosystem II subunit R) ; K03541 photosystem II 10kDa protein
MGB_c26831	-2.05478	AT4G16210	enoyl-CoA hydratase/isomerase family protein ; K01692 enoyl-CoA hydratase [EC:4.2.1.17]
MGB_c14392	-2.0543	AT2G36630	hypothetical protein
MGB_s23181	-2.05408	AT4G16210	enoyl-CoA hydratase/isomerase family protein ; K01692 enoyl-CoA hydratase [EC:4.2.1.17]
MGB_c18078	-2.05389	4329339	Os02g0469600; hypothetical protein ; K01376
MGB_s25896	-2.05316		0
MGB_c19049	-2.05302	AT1G80460	NHO1; NHO1 (NONHOST RESISTANCE TO P. S. PHASEOLICOLA 1); carbohydrate kinase ; K00864 glycerol kinase [EC:2.7.1.30]
MGB_s30146	-2.05295	AT4G16210	enoyl-CoA hydratase/isomerase family protein ; K01692 enoyl-CoA hydratase [EC:4.2.1.17]
MGB_s28121	-2.04926	AT2G24220	ATPUP5; ATPUP5 (Arabidopsis thaliana purine permease 5); purine transmembrane transporter
MGB_s27721	-2.04914		0
MGB_c9311	-2.04672	AT5G36110	CYP716A1; CYP716A1 (cytochrome P450, family 716, subfamily A, polypeptide 1); oxygen binding
MGB_s21819	-2.04591		0
MGB_c14517	-2.04583	AT1G64230	UBC28; UBC28; ubiquitin-protein ligase ; K06689 ubiquitin-conjugating enzyme E2 D/E [EC:6.3.2.19]
MGB_c14705	-2.04504		0
MGB_c23768	-2.04284		0
MGB_c9471	-2.04283	AT4G11570	haloacid dehalogenase-like hydrolase family protein
MGB_c13519	-2.04078	AT1G74450	hypothetical protein
MGB_s25979	-2.03991		0
MGB_lrc10551	-2.03972	AT3G53990	universal stress protein (USP) family protein
MGB_lrc664	-2.03595	AT4G10040	CYTC-2; CYTC-2 (CYTOCHROME C-2); electron carrier ; K08738 cytochrome c
MGB_lrc17849	-2.03592	4342113	Os06g0725900; hypothetical protein ; K03798 cell division protease FtsH [EC:3.4.24.-]
MGB_c13175	-2.03414		0
MGB_lrc24313	-2.03355	AT2G45740	PEX11D; PEX11D
MGB_lrc14094	-2.03215	AT3G51840	ACX4; ACX4 (ACYL-COA OXIDASE 4); oxidoreductase ; K00232 acyl-CoA oxidase [EC:1.3.3.6]
MGB_c18145	-2.03135	AT1G76570	chlorophyll A-B binding family protein
MGB_c4677	-2.02993	4350881	Os11g0605500; hypothetical protein ; K00232 acyl-CoA oxidase [EC:1.3.3.6]
MGB_c2461	-2.02959	AT4G20360	AtRABE1b/AtRab8D; AtRABE1b/AtRab8D (Arabidopsis Rab GTPase homolog E1b); translation elongation factor ; K02358 elongation factor EF-Tu [EC:3.6.5.3]
MGB_lrc312	-2.0286	AT5G52420	hypothetical protein
MGB_c3707	-2.02826	4325293	Os01g0697100; hypothetical protein
MGB_c11367	-2.0279	4328940	Os02g0261100; hypothetical protein
MGB_lrc28920	-2.0274	AT1G05010	EFE; EFE (ETHYLENE FORMING ENZYME) ; K05933 aminocyclopropanecarboxylate oxidase [EC:1.14.17.4]
MGB_lrc791	-2.02615		0
MGB_s23515	-2.02604		0
MGB_c9521	-2.02453		0
MGB_s20810	-2.02448		0
MGB_s21025	-2.02381		0
MGB_c14145	-2.02374	AT1G54290	eukaryotic translation initiation factor SUI1, putative
MGB_c9082	-2.02373	4332628	Os03g0310400; hypothetical protein ; K01692 enoyl-CoA hydratase [EC:4.2.1.17]
MGB_s28076	-2.0221		0
MGB_c12773	-2.02044	PHYPADRAFT_166815	hypothetical protein
MGB_c5649	-2.01799	AT3G53990	universal stress protein (USP) family protein
MGB_c8564	-2.01767		0
MGB_lrc6055	-2.01742	AT4G16210	enoyl-CoA hydratase/isomerase family protein ; K01692 enoyl-CoA hydratase [EC:4.2.1.17]
MGB_s25198	-2.01614	AT5G40980	hypothetical protein
MGB_c5179	-2.0157	AT1G76080	ATCDSP32/CDSP32; ATCDSP32/CDSP32 (CHLOROPLASTIC DROUGHT-INDUCED STRESS PROTEIN OF 32 KD); thiol-disulfide exchange intermediate
MGB_c7268	-2.01505		0
MGB_s22460	-2.01344		0
MGB_c11154	-2.01292	AT3G53990	universal stress protein (USP) family protein
MGB_c13854	-2.01288		0
MGB_lrc8845	-2.01269	AT5G52420	hypothetical protein
MGB_c9362	-2.01071	AT5G43260	chaperone protein dnaJ-related
MGB_c801	-2.00921		0
MGB_c7257	-2.00833	AT1G18200	AtRABA6b; AtRABA6b (Arabidopsis Rab GTPase homolog A6b); GTP binding ; K07976 Rab family, other
MGB_lrc3516	-2.00587	AT4G16210	enoyl-CoA hydratase/isomerase family protein ; K01692 enoyl-CoA hydratase [EC:4.2.1.17]
MGB_c28427	-2.00543	AT4G16210	enoyl-CoA hydratase/isomerase family protein ; K01692 enoyl-CoA hydratase [EC:4.2.1.17]
MGB_lrc10212	-2.00518	4349820	Os11g0155900; hypothetical protein ; K11253 histone H3
MGB_s24232	-2.00282	AT4G16210	enoyl-CoA hydratase/isomerase family protein ; K01692 enoyl-CoA hydratase [EC:4.2.1.17]
MGB_c1114	-2.00181	AT5G46180	delta-OAT; delta-OAT (ornithine- delta-aminotransferase); ornithine-oxo-acid transaminase ; K00819 ornithine--oxo-acid transaminase [EC:2.6.1.13]
MGB_c10288	-2.00163	AT4G30200	hypothetical protein
MGB_c9274	-2.00155		0
MGB_c211	-2.00141	AT3G11780	MD-2-related lipid recognition domain-containing protein / ML domain-containing protein
MGB_c22255	2.00047	4345978	Os08g0505900; hypothetical protein
MGB_s26812	2.00141	AT3G20820	leucine-rich repeat family protein
MGB_c15768	2.00147	AT1G17890	GER2; GER2; catalytic ; K02377 GDP-L-fucose synthase [EC:1.1.1.271]
MGB_s30644	2.0017	AT3G12610	DRT100; DRT100 (DNA-DAMAGE REPAIR/TOLERATION 100); protein binding
MGB_lrc21891	2.00242	4351061	Os11g0660500; hypothetical protein
MGB_lrc22265	2.00321	AT4G24780	pectate lyase family protein
MGB_lrc1163	2.00391	AT4G38460	GGR; GGR (GERANYLGERANYL REDUCTASE); farnesyltranstransferase
MGB_c15933	2.00507	AT5G61170	40S ribosomal protein S19 (RPS19C) ; K02966 small subunit ribosomal protein S19e
MGB_lrc21052	2.00593	4336397	Os04g0515300; hypothetical protein ; K02875 large subunit ribosomal protein L14e
MGB_lrc25748	2.00625	AT1G14360	ATUTR3/UTR3; ATUTR3/UTR3 (UDP-GALACTOSE TRANSPORTER 3); pyrimidine nucleotide sugar transmembrane transporter
MGB_c19986	2.00643		0
MGB_c16077	2.00655	AT3G20820	leucine-rich repeat family protein
MGB_c3977	2.00673	4325696	Os01g0136000; hypothetical protein
MGB_lrc131	2.00674	AT1G07770	RPS15A; RPS15A (RIBOSOMAL PROTEIN S15A); structural constituent of ribosome
MGB_lrc22378	2.00698	AT5G11420	hypothetical protein
MGB_lrc1857	2.0103	AT1G31812	ACBP; ACBP (ACYL-COA-BINDING PROTEIN); acyl-CoA binding
MGB_lrc4906	2.01073	AT5G04800	40S ribosomal protein S17 (RPS17D)
MGB_c8965	2.01156	AT3G08770	LTP6; LTP6 (Lipid transfer protein 6); lipid binding
MGB_c7598	2.0142	AT3G12610	DRT100; DRT100 (DNA-DAMAGE REPAIR/TOLERATION 100); protein binding
MGB_lrc362	2.01422	4341639	Os06g0643500; hypothetical protein
MGB_c5583	2.01452	AT3G27400	pectate lyase family protein ; K01728 pectate lyase [EC:4.2.2.2]
MGB_s27419	2.01572	AT1G64640	plastocyanin-like domain-containing protein
MGB_c12027	2.01589	AT1G56340	CRT1; CRT1 (CALRETICULIN 1); calcium ion binding
MGB_c7746	2.01643	AT4G02080	ASAR1; ASAR1 (Arabidopsis thaliana secretion-associated RAS super family 2); GTP binding ; K07977 Arf/Sar family, other
MGB_c6109	2.01717	AT3G03590	SWIB complex BAF60b domain-containing protein
MGB_s28516	2.01877	AT1G14360	ATUTR3/UTR3; ATUTR3/UTR3 (UDP-GALACTOSE TRANSPORTER 3); pyrimidine nucleotide sugar transmembrane transporter
MGB_s28674	2.01879	AT3G08770	LTP6; LTP6 (Lipid transfer protein 6); lipid binding
MGB_c17676	2.01898	AT2G10940	protease inhibitor/seed storage/lipid transfer protein (LTP) family protein
MGB_lrc28541	2.01905	AT1G73250	ATFX/GER1; ATFX/GER1 (GDP-4-KETO-6-DEOXYMANNOSE-3,5-EPIMERASE-4-REDUCTASE 1); GDP-L-fucose synthase ; K02377 GDP-L-fucose synthase [EC:1.1.1.271]
MGB_s27216	2.02054	AT1G14360	ATUTR3/UTR3; ATUTR3/UTR3 (UDP-GALACTOSE TRANSPORTER 3); pyrimidine nucleotide sugar transmembrane transporter
MGB_s26823	2.02137	AT2G10940	protease inhibitor/seed storage/lipid transfer protein (LTP) family protein
MGB_lrc22958	2.02142	AT5G28540	BIP1; BIP1; ATP binding ; K09490 heat shock 70kDa protein 5
MGB_c23156	2.02167	AT3G20820	leucine-rich repeat family protein
MGB_c15897	2.02304	AT3G08770	LTP6; LTP6 (Lipid transfer protein 6); lipid binding
MGB_c13477	2.02353	AT5G39850	40S ribosomal protein S9 (RPS9C) ; K02997 small subunit ribosomal protein S9e
MGB_lrc22871	2.02441	AT1G23100	10 kDa chaperonin, putative
MGB_s28821	2.02461	AT1G02500	SAM1; SAM1 (S-adenosylmethionine synthetase 1); methionine adenosyltransferase
MGB_c17886	2.02624	PHYPADRAFT_211478	hypothetical protein; K07374 tubulin alpha
MGB_c7785	2.02652	AT4G00430	TMP-C; TMP-C (PLASMA MEMBRANE INTRINSIC PROTEIN 1;4); water channel ; K09872 aquaporin PIP
MGB_s27254	2.02721	AT3G12610	DRT100; DRT100 (DNA-DAMAGE REPAIR/TOLERATION 100); protein binding
MGB_s23818	2.02735	AT1G70280	NHL repeat-containing protein
MGB_c9981	2.02912		0
MGB_c3306	2.02945	4337733	Os05g0135700; hypothetical protein ; K00789 S-adenosylmethionine synthetase [EC:2.5.1.6]
MGB_c4646	2.0301	4332724	Os03g0329500; hypothetical protein
MGB_c11832	2.03012		0
MGB_s23272	2.03031	AT4G24780	pectate lyase family protein
MGB_c18059	2.03194	4325341	Os01g0184100; hypothetical protein
MGB_s28968	2.03345		0
MGB_c5410	2.03345	4345978	Os08g0505900; hypothetical protein
MGB_lrc6504	2.03346	AT1G73250	ATFX/GER1; ATFX/GER1 (GDP-4-KETO-6-DEOXYMANNOSE-3,5-EPIMERASE-4-REDUCTASE 1); GDP-L-fucose synthase ; K02377 GDP-L-fucose synthase [EC:1.1.1.271]
MGB_lrc21024	2.03456	AT1G27350	hypothetical protein
MGB_s22148	2.03464	AT1G14360	ATUTR3/UTR3; ATUTR3/UTR3 (UDP-GALACTOSE TRANSPORTER 3); pyrimidine nucleotide sugar transmembrane transporter
MGB_s27531	2.03509	4342826	Os07g0246200; hypothetical protein ; K08057 calreticulin
MGB_c16847	2.03647	AT5G63180	pectate lyase family protein
MGB_c10636	2.0374	AT3G54690	sugar isomerase (SIS) domain-containing protein / CBS domain-containing protein
MGB_c10568	2.03845	4333201	Os03g0438100; hypothetical protein ; K10525 allene oxide cyclase [EC:5.3.99.6]
MGB_lrc18006	2.03977	AT3G12500	ATHCHIB; ATHCHIB (BASIC CHITINASE); chitinase ; K01183 chitinase [EC:3.2.1.14]
MGB_c1674	2.0399	AT3G08770	LTP6; LTP6 (Lipid transfer protein 6); lipid binding
MGB_c8560	2.04057	AT3G58120	bZIP transcription factor family protein
MGB_c16351	2.04192		0
MGB_c13337	2.04192		0
MGB_s26114	2.04422	AT4G13930	SHM4; SHM4 (SERINE HYDROXYMETHYLTRANSFERASE 4); glycine hydroxymethyltransferase ; K00600 glycine hydroxymethyltransferase [EC:2.1.2.1]
MGB_c13439	2.04494	AT3G07010	pectate lyase family protein
MGB_c18803	2.04532	AT5G01870	lipid transfer protein, putative
MGB_c16401	2.04539	4341639	Os06g0643500; hypothetical protein
MGB_c16458	2.04576	PHYPADRAFT_235143	hypothetical protein; K02942 large subunit ribosomal protein LP1
MGB_c5772	2.05219	AT3G08770	LTP6; LTP6 (Lipid transfer protein 6); lipid binding
MGB_s23912	2.05394	AT3G20820	leucine-rich repeat family protein
MGB_c11660	2.05673		0
MGB_lrc7	2.05677	4335627	Os04g0379900; hypothetical protein
MGB_c4735	2.05752	AT1G17890	GER2; GER2; catalytic ; K02377 GDP-L-fucose synthase [EC:1.1.1.271]
MGB_c24223	2.05851		0
MGB_c15809	2.05923	4328392	Os02g0162500; hypothetical protein ; K02955 small subunit ribosomal protein S14e
MGB_c26453	2.06019	4331813	Os03g0178000; hypothetical protein
MGB_c1338	2.06084	AT5G42020	BIP; BIP (LUMINAL BINDING PROTEIN); ATP binding ; K09490 heat shock 70kDa protein 5
MGB_c10080	2.06258		0
MGB_c3440	2.06273	4352832	Os12g0623900; hypothetical protein
MGB_c11202	2.06521	AT1G54580	ACP2; ACP2 (ACYL CARRIER PROTEIN 2)
MGB_s21320	2.06589	4342826	Os07g0246200; hypothetical protein ; K08057 calreticulin
MGB_c14928	2.06678	AT1G24180	IAR4; IAR4 (IAA-conjugate-resistant 4); pyruvate dehydrogenase (acetyl-transferring) ; K00161 pyruvate dehydrogenase E1 component subunit alpha [EC:1.2.4.1]
MGB_c14895	2.06682	AT1G74310	ATHSP101; ATHSP101 (HEAT SHOCK PROTEIN 101); ATP binding / ATPase
MGB_s28253	2.06837	AT2G45960	PIP1B; PIP1B (plasma membrane intrinsic protein 1;2) ; K09872 aquaporin PIP
MGB_s24851	2.06837		0
MGB_s24492	2.07074	AT1G17890	GER2; GER2; catalytic ; K02377 GDP-L-fucose synthase [EC:1.1.1.271]
MGB_c5452	2.07166	AT1G56340	CRT1; CRT1 (CALRETICULIN 1); calcium ion binding
MGB_s23622	2.07201		0
MGB_s28219	2.07265		0
MGB_c19805	2.07364	AT2G28000	CPN60A; CPN60A (chloroplast / 60 kDa chaperonin alpha subunit); ATP binding / protein binding / unfolded protein binding
MGB_c3436	2.07389	AT5G67360	ARA12; ARA12; subtilase
MGB_c9290	2.07442	AT1G17260	AHA10; AHA10 (AUTOINHIBITED H(+)-ATPASE ISOFORM 10); ATPase ; K01535 H+-transporting ATPase [EC:3.6.3.6]
MGB_c21257	2.07517		0
MGB_c17872	2.07552	4337733	Os05g0135700; hypothetical protein ; K00789 S-adenosylmethionine synthetase [EC:2.5.1.6]
MGB_c15725	2.07624		0
MGB_c16414	2.07657	AT4G13940	HOG1; HOG1 (HOMOLOGY-DEPENDENT GENE SILENCING 1)
MGB_c7794	2.07686	AT4G00430	TMP-C; TMP-C (PLASMA MEMBRANE INTRINSIC PROTEIN 1;4); water channel ; K09872 aquaporin PIP
MGB_c6649	2.07823	AT3G04400	EMB2171 (EMBRYO DEFECTIVE 2171); structural constituent of ribosome ; K02894 large subunit ribosomal protein L23e
MGB_c14120	2.07869	4341699	Os06g0652400; hypothetical protein ; K02377 GDP-L-fucose synthase [EC:1.1.1.271]
MGB_c17348	2.07974	AT3G16240	DELTA-TIP; DELTA-TIP (delta tonoplast integral protein); water channel ; K09873 aquaporin TIP
MGB_lrc11786	2.08089	AT5G61170	40S ribosomal protein S19 (RPS19C) ; K02966 small subunit ribosomal protein S19e
MGB_c19964	2.08263	AT1G17890	GER2; GER2; catalytic ; K02377 GDP-L-fucose synthase [EC:1.1.1.271]
MGB_s29879	2.08396	AT3G08770	LTP6; LTP6 (Lipid transfer protein 6); lipid binding
MGB_c12083	2.08432	AT2G37660	binding / catalytic/ coenzyme binding
MGB_lrc5494	2.08484	AT2G25110	SDF2; SDF2 (STROMAL CELL-DERIVED FACTOR 2-LIKE PROTEIN PRECURSOR)
MGB_lrc24079	2.08546	4335627	Os04g0379900; hypothetical protein
MGB_c2058	2.08575	4334606	Os03g0822000; hypothetical protein
MGB_c6260	2.08701	AT3G20820	leucine-rich repeat family protein
MGB_s30642	2.08724	AT1G56340	CRT1; CRT1 (CALRETICULIN 1); calcium ion binding
MGB_s24059	2.08908		0
MGB_c16689	2.09002	4333872	Os03g0709300; hypothetical protein
MGB_c7565	2.09005	AT5G02610	60S ribosomal protein L35 (RPL35D) ; K02918 large subunit ribosomal protein L35e
MGB_lrc1282	2.09012	AT2G18110	elongation factor 1-beta, putative / EF-1-beta, putative ; K03232 elongation factor EF-1 beta subunit
MGB_c22420	2.09118	AT1G64640	plastocyanin-like domain-containing protein
MGB_c2521	2.092		0
MGB_s22980	2.09515	4341699	Os06g0652400; hypothetical protein ; K02377 GDP-L-fucose synthase [EC:1.1.1.271]
MGB_c13411	2.09588		0
MGB_s21193	2.09645		0
MGB_c6558	2.09677		0
MGB_c7542	2.0979	AT3G22142	structural constituent of cell wall
MGB_c2195	2.09804		0
MGB_c12117	2.09809	AT5G39760	ATHB23; ATHB23 (ARABIDOPSIS THALIANA HOMEOBOX PROTEIN 23); DNA binding / transcription factor
MGB_c1664	2.09883	AT1G14360	ATUTR3/UTR3; ATUTR3/UTR3 (UDP-GALACTOSE TRANSPORTER 3); pyrimidine nucleotide sugar transmembrane transporter
MGB_lrc18586	2.09927	AT5G11420	hypothetical protein
MGB_s26056	2.10014		0
MGB_lrc10230	2.10043	AT1G02500	SAM1; SAM1 (S-adenosylmethionine synthetase 1); methionine adenosyltransferase
MGB_c16928	2.10132		0
MGB_c19454	2.10299	AT3G09440	heat shock cognate 70 kDa protein 3 (HSC70-3) (HSP70-3) ; K03283 heat shock 70kDa protein 1/8
MGB_c15861	2.10321	AT3G25920	RPL15; RPL15 (ribosomal protein L15) ; K02876 large subunit ribosomal protein L15
MGB_lrc22808	2.10485	AT5G11420	hypothetical protein
MGB_c10757	2.10492		0
MGB_c17972	2.1053	AT3G25660	glutamyl-tRNA(Gln) amidotransferase, putative
MGB_c10265	2.10678	AT2G43480	peroxidase, putative ; K00430 peroxidase [EC:1.11.1.7]
MGB_c8482	2.10683	AT3G20820	leucine-rich repeat family protein
MGB_c16129	2.10702	AT1G14360	ATUTR3/UTR3; ATUTR3/UTR3 (UDP-GALACTOSE TRANSPORTER 3); pyrimidine nucleotide sugar transmembrane transporter
MGB_s30058	2.10846	4342826	Os07g0246200; hypothetical protein ; K08057 calreticulin
MGB_c21652	2.10945	AT5G12020	HSP17.6II; HSP17.6II (17.6 KDA CLASS II HEAT SHOCK PROTEIN)
MGB_s23650	2.10978	AT2G02810	ATUTR1/UTR1; ATUTR1/UTR1 (UDP-GALACTOSE TRANSPORTER 1); UDP-galactose transmembrane transporter/ UDP-glucose transmembrane transporter/ pyrimidine nucleotide sugar transmembrane transporter
MGB_s29032	2.11185		0
MGB_lrc9763	2.1122	AT5G47110	lil3 protein, putative
MGB_c8521	2.11415	4334702	Os03g0836000; hypothetical protein ; K10355 actin, other eukaryote
MGB_s29670	2.11515	AT1G14360	ATUTR3/UTR3; ATUTR3/UTR3 (UDP-GALACTOSE TRANSPORTER 3); pyrimidine nucleotide sugar transmembrane transporter
MGB_c18039	2.11539	AT1G14360	ATUTR3/UTR3; ATUTR3/UTR3 (UDP-GALACTOSE TRANSPORTER 3); pyrimidine nucleotide sugar transmembrane transporter
MGB_c11746	2.11795		0
MGB_s28841	2.11837	AT1G14360	ATUTR3/UTR3; ATUTR3/UTR3 (UDP-GALACTOSE TRANSPORTER 3); pyrimidine nucleotide sugar transmembrane transporter
MGB_lrc22527	2.11839	AT2G30490	ATC4H/C4H/CYP73A5; ATC4H/C4H/CYP73A5 (CINNAMATE 4-HYDROXYLASE, CINNAMATE-4-HYDROXYLASE); trans-cinnamate 4-monooxygenase ; K00487 trans-cinnamate-4-hydroxylase [EC:1.14.13.11]
MGB_s29532	2.11892	AT3G08770	LTP6; LTP6 (Lipid transfer protein 6); lipid binding
MGB_c11754	2.1194	AT2G02810	ATUTR1/UTR1; ATUTR1/UTR1 (UDP-GALACTOSE TRANSPORTER 1); UDP-galactose transmembrane transporter/ UDP-glucose transmembrane transporter/ pyrimidine nucleotide sugar transmembrane transporter
MGB_lrc2126	2.12031	AT5G12020	HSP17.6II; HSP17.6II (17.6 KDA CLASS II HEAT SHOCK PROTEIN)
MGB_s23895	2.1222	AT3G28180	ATCSLC04; ATCSLC04 (CELLULOSE-SYNTHASE LIKE C 4); transferase, transferring glycosyl groups
MGB_c24495	2.1222	AT4G01850	MAT2/SAM-2; MAT2/SAM-2 (S-adenosylmethionine synthetase 2); methionine adenosyltransferase
MGB_lrc3679	2.12256	AT3G16240	DELTA-TIP; DELTA-TIP (delta tonoplast integral protein); water channel ; K09873 aquaporin TIP
MGB_c4961	2.12464		0
MGB_c11130	2.12476		0
MGB_lrc3373	2.12543	AT3G23410	alcohol oxidase-related
MGB_c12965	2.12603	AT3G08770	LTP6; LTP6 (Lipid transfer protein 6); lipid binding
MGB_s25075	2.12976	AT1G09210	calreticulin 2 (CRT2) ; K08057 calreticulin
MGB_c11761	2.1314	AT4G35630	PSAT; PSAT (phosphoserine aminotransferase); phosphoserine transaminase ; K00831 phosphoserine aminotransferase [EC:2.6.1.52]
MGB_c13205	2.13322	AT1G73177	BNS; BNS (BONSAI)
MGB_c12627	2.13433	AT2G45180	protease inhibitor/seed storage/lipid transfer protein (LTP) family protein
MGB_s25042	2.13485		0
MGB_c21455	2.13997	AT1G14360	ATUTR3/UTR3; ATUTR3/UTR3 (UDP-GALACTOSE TRANSPORTER 3); pyrimidine nucleotide sugar transmembrane transporter
MGB_s27096	2.14043		0
MGB_c17419	2.14102	AT3G05500	rubber elongation factor (REF) family protein
MGB_s26901	2.14202	AT4G21960	PRXR1; PRXR1 (peroxidase 42); peroxidase ; K00430 peroxidase [EC:1.11.1.7]
MGB_s27478	2.14312	AT1G14360	ATUTR3/UTR3; ATUTR3/UTR3 (UDP-GALACTOSE TRANSPORTER 3); pyrimidine nucleotide sugar transmembrane transporter
MGB_c4657	2.14416	AT1G02500	SAM1; SAM1 (S-adenosylmethionine synthetase 1); methionine adenosyltransferase
MGB_c11137	2.14516	AT1G06620	2-oxoglutarate-dependent dioxygenase, putative
MGB_c5771	2.14531	4335627	Os04g0379900; hypothetical protein
MGB_c3913	2.14779	4333681	Os03g0669300; hypothetical protein
MGB_c7494	2.14861	AT3G03540	phosphoesterase family protein
MGB_c8074	2.14886	AT4G35320	hypothetical protein
MGB_c18290	2.1508	AT2G45400	BEN1; BEN1; oxidoreductase, acting on CH-OH group of donors
MGB_c16370	2.15171	AT1G56340	CRT1; CRT1 (CALRETICULIN 1); calcium ion binding
MGB_s27341	2.15215	AT5G13930	ATCHS/CHS/TT4; ATCHS/CHS/TT4 (CHALCONE SYNTHASE); naringenin-chalcone synthase ; K00660 chalcone synthase [EC:2.3.1.74]
MGB_c21908	2.15216	30248	calr; calreticulin ; K08057 calreticulin
MGB_lrc232	2.15299		0
MGB_lrc726	2.1531	4326806	Os01g0339900; hypothetical protein ; K01829 protein disulfide-isomerase [EC:5.3.4.1]
MGB_c4406	2.15528	AT1G14360	ATUTR3/UTR3; ATUTR3/UTR3 (UDP-GALACTOSE TRANSPORTER 3); pyrimidine nucleotide sugar transmembrane transporter
MGB_s25631	2.15568	AT1G07770	RPS15A; RPS15A (RIBOSOMAL PROTEIN S15A); structural constituent of ribosome
MGB_c3001	2.15571	BC1G_03266	hypothetical protein
MGB_c24567	2.15664	AT4G13710	pectate lyase family protein ; K01728 pectate lyase [EC:4.2.2.2]
MGB_s27201	2.16099		0
MGB_s30099	2.16113	AT4G01850	MAT2/SAM-2; MAT2/SAM-2 (S-adenosylmethionine synthetase 2); methionine adenosyltransferase
MGB_s24080	2.16189	AT1G14360	ATUTR3/UTR3; ATUTR3/UTR3 (UDP-GALACTOSE TRANSPORTER 3); pyrimidine nucleotide sugar transmembrane transporter
MGB_c9876	2.16199	AT4G08685	SAH7; SAH7
MGB_c30640	2.16326	AT3G08770	LTP6; LTP6 (Lipid transfer protein 6); lipid binding
MGB_c23870	2.16377	AT1G56340	CRT1; CRT1 (CALRETICULIN 1); calcium ion binding
MGB_s24623	2.16495	AT5G61240	protein binding
MGB_c20179	2.16548	4331813	Os03g0178000; hypothetical protein
MGB_c8181	2.16556	AT2G02810	ATUTR1/UTR1; ATUTR1/UTR1 (UDP-GALACTOSE TRANSPORTER 1); UDP-galactose transmembrane transporter/ UDP-glucose transmembrane transporter/ pyrimidine nucleotide sugar transmembrane transporter
MGB_c9491	2.16673	AT1G01620	PIP1C; PIP1C (PLASMA MEMBRANE INTRINSIC PROTEIN 1;3); water channel ; K09872 aquaporin PIP
MGB_s22286	2.16805		0
MGB_c1759	2.16832	4328444	Os02g0170500; hypothetical protein
MGB_lrc5412	2.16857	4351604	Os12g0167900; hypothetical protein ; K02925 large subunit ribosomal protein L3e
MGB_c323	2.16874	PHYPADRAFT_176780	cslC2; cellulose synthase-like C2, glycosyltransferase family 2
MGB_s30366	2.16954		0
MGB_lrc23642	2.16961		0
MGB_s22113	2.16963		0
MGB_s23964	2.16966	AT1G17890	GER2; GER2; catalytic ; K02377 GDP-L-fucose synthase [EC:1.1.1.271]
MGB_c15876	2.16973		0
MGB_s29410	2.17084	AT3G08770	LTP6; LTP6 (Lipid transfer protein 6); lipid binding
MGB_s29409	2.17247		0
MGB_c9383	2.17407		0
MGB_c15418	2.17571		0
MGB_c14449	2.17602		0
MGB_lrc13319	2.17667	PHYPADRAFT_211478	hypothetical protein; K07374 tubulin alpha
MGB_c4394	2.17769	AT1G14360	ATUTR3/UTR3; ATUTR3/UTR3 (UDP-GALACTOSE TRANSPORTER 3); pyrimidine nucleotide sugar transmembrane transporter
MGB_c23959	2.1794	4347177	Os09g0441600; hypothetical protein
MGB_c9890	2.18469	4333966	Os03g0726100; hypothetical protein ; K07374 tubulin alpha
MGB_lrc1916	2.18752	AT4G09320	NDPK1; NDPK1 (nucleoside diphosphate kinase 1); ATP binding / nucleoside diphosphate kinase
MGB_c21929	2.18768	4330248	Os02g0666200; hypothetical protein ; K09872 aquaporin PIP
MGB_s30251	2.18785	AT1G14360	ATUTR3/UTR3; ATUTR3/UTR3 (UDP-GALACTOSE TRANSPORTER 3); pyrimidine nucleotide sugar transmembrane transporter
MGB_c12457	2.18831	AT2G02810	ATUTR1/UTR1; ATUTR1/UTR1 (UDP-GALACTOSE TRANSPORTER 1); UDP-galactose transmembrane transporter/ UDP-glucose transmembrane transporter/ pyrimidine nucleotide sugar transmembrane transporter
MGB_c15779	2.18935	AT1G19440	very-long-chain fatty acid condensing enzyme, putative
MGB_c27934	2.18984	AT1G14360	ATUTR3/UTR3; ATUTR3/UTR3 (UDP-GALACTOSE TRANSPORTER 3); pyrimidine nucleotide sugar transmembrane transporter
MGB_lrc861	2.19012		0
MGB_lrc499	2.19079	4336646	Os04g0559700; hypothetical protein ; K09872 aquaporin PIP
MGB_c10655	2.19086	4329992	Os02g0617400; hypothetical protein
MGB_c4673	2.19194	AT3G16150	L-asparaginase, putative / L-asparagine amidohydrolase, putative
MGB_lrc1197	2.19269	4332474	Os03g0285700; hypothetical protein ; K00434 L-ascorbate peroxidase [EC:1.11.1.11]
MGB_s28931	2.19292	AT3G08770	LTP6; LTP6 (Lipid transfer protein 6); lipid binding
MGB_c6538	2.19455		0
MGB_c26711	2.19559	AT4G01070	GT72B1; GT72B1; UDP-glucosyltransferase/ UDP-glycosyltransferase/ transferase, transferring glycosyl groups ; K08237 hydroquinone glucosyltransferase [EC:2.4.1.218]
MGB_s20878	2.19632	AT1G77510	ATPDIL1-2; ATPDIL1-2 (PDI-LIKE 1-2); protein disulfide isomerase ; K01829 protein disulfide-isomerase [EC:5.3.4.1]
MGB_c11022	2.19806	4331813	Os03g0178000; hypothetical protein
MGB_lrc8443	2.19948	4331813	Os03g0178000; hypothetical protein
MGB_c16999	2.19977	AT4G00430	TMP-C; TMP-C (PLASMA MEMBRANE INTRINSIC PROTEIN 1;4); water channel ; K09872 aquaporin PIP
MGB_c14283	2.2004		0
MGB_s21987	2.20056		0
MGB_c4531	2.20078	AT5G08415	lipoic acid synthase family protein ; K03644 lipoic acid synthetase [EC:2.8.1.8]
MGB_c13969	2.20085	AT1G56340	CRT1; CRT1 (CALRETICULIN 1); calcium ion binding
MGB_c5808	2.20354	AT2G02810	ATUTR1/UTR1; ATUTR1/UTR1 (UDP-GALACTOSE TRANSPORTER 1); UDP-galactose transmembrane transporter/ UDP-glucose transmembrane transporter/ pyrimidine nucleotide sugar transmembrane transporter
MGB_c2543	2.20457		0
MGB_c30720	2.20541	AT3G61430	PIP1A; PIP1A (PLASMA MEMBRANE INTRINSIC PROTEIN 1A) ; K09872 aquaporin PIP
MGB_c17098	2.20638	4341421	Os06g0593100; hypothetical protein
MGB_c12404	2.20669	AT1G74270	60S ribosomal protein L35a (RPL35aC) ; K02917 large subunit ribosomal protein L35Ae
MGB_lrc15951	2.20744		0
MGB_s24940	2.20834		0
MGB_lrc20690	2.20858	AT1G27350	hypothetical protein
MGB_lrc4345	2.21241	AT3G08770	LTP6; LTP6 (Lipid transfer protein 6); lipid binding
MGB_s26520	2.21319		0
MGB_s30681	2.21497		0
MGB_c10521	2.21621	4335627	Os04g0379900; hypothetical protein
MGB_s28717	2.21851	AT5G05580	FAD8; FAD8 (FATTY ACID DESATURASE 8); omega-3 fatty acid desaturase ; K10257 omega-3 fatty acid desaturase (delta-15 desaturase) [EC:1.14.19.-]
MGB_lrc23446	2.22107	AT1G02205	CER1; CER1 (ECERIFERUM 1)
MGB_c11015	2.22116	AT3G22142	structural constituent of cell wall
MGB_c9627	2.22188	AT4G17180	glycosyl hydrolase family 17 protein
MGB_lrc1885	2.22217		0
MGB_c24505	2.22257		0
MGB_c28214	2.2251	AT4G37340	CYP81D3; CYP81D3 (cytochrome P450, family 81, subfamily D, polypeptide 3); oxygen binding ; K00517
MGB_c5668	2.22576	AT2G02810	ATUTR1/UTR1; ATUTR1/UTR1 (UDP-GALACTOSE TRANSPORTER 1); UDP-galactose transmembrane transporter/ UDP-glucose transmembrane transporter/ pyrimidine nucleotide sugar transmembrane transporter
MGB_s28897	2.22715	AT1G14360	ATUTR3/UTR3; ATUTR3/UTR3 (UDP-GALACTOSE TRANSPORTER 3); pyrimidine nucleotide sugar transmembrane transporter
MGB_lrc4993	2.22853	AT5G61790	calnexin 1 (CNX1) ; K08054 calnexin
MGB_c25206	2.22999		0
MGB_s23208	2.23114		0
MGB_s28148	2.23184	AT2G10940	protease inhibitor/seed storage/lipid transfer protein (LTP) family protein
MGB_lrc10242	2.23224	AT1G33140	60S ribosomal protein L9 (RPL90A/C) ; K02940 large subunit ribosomal protein L9e
MGB_c15570	2.23253		0
MGB_c13109	2.23364	AT1G56340	CRT1; CRT1 (CALRETICULIN 1); calcium ion binding
MGB_lrc3473	2.23647	AT2G39700	ATEXPA4; ATEXPA4 (ARABIDOPSIS THALIANA EXPANSIN A4)
MGB_lrc1059	2.23749	AT5G52640	HSP81-1; HSP81-1 (HEAT SHOCK PROTEIN 81-1); ATP binding / unfolded protein binding ; K04079 molecular chaperone HtpG
MGB_lrc77	2.23774		0
MGB_c23354	2.2406	4331813	Os03g0178000; hypothetical protein
MGB_lrc796	2.24098	AT3G20820	leucine-rich repeat family protein
MGB_c17556	2.24107	4337583	Os05g0108800; hypothetical protein
MGB_c20680	2.24163		0
MGB_s27142	2.24238	4330248	Os02g0666200; hypothetical protein ; K09872 aquaporin PIP
MGB_c12790	2.24461	AT3G08770	LTP6; LTP6 (Lipid transfer protein 6); lipid binding
MGB_c12607	2.24592	AT5G20720	CPN20; CPN20 (CHAPERONIN 20); calmodulin binding
MGB_c9058	2.24603	4328236	Os02g0137200; hypothetical protein ; K02906 large subunit ribosomal protein L3
MGB_c6788	2.24714	4337733	Os05g0135700; hypothetical protein ; K00789 S-adenosylmethionine synthetase [EC:2.5.1.6]
MGB_c22773	2.25387	AT1G14360	ATUTR3/UTR3; ATUTR3/UTR3 (UDP-GALACTOSE TRANSPORTER 3); pyrimidine nucleotide sugar transmembrane transporter
MGB_s29701	2.25523	AT2G45180	protease inhibitor/seed storage/lipid transfer protein (LTP) family protein
MGB_s27681	2.25537	4337733	Os05g0135700; hypothetical protein ; K00789 S-adenosylmethionine synthetase [EC:2.5.1.6]
MGB_c9571	2.25541	AT1G56340	CRT1; CRT1 (CALRETICULIN 1); calcium ion binding
MGB_c14414	2.25698	AT5G58490	cinnamoyl-CoA reductase family
MGB_c18161	2.2574	AT3G04920	40S ribosomal protein S24 (RPS24A) ; K02974 small subunit ribosomal protein S24e
MGB_c9663	2.25834		0
MGB_lrc28299	2.25857	AT1G02500	SAM1; SAM1 (S-adenosylmethionine synthetase 1); methionine adenosyltransferase
MGB_c12864	2.26051		0
MGB_c4925	2.26259	AT5G16240	acyl-(acyl-carrier-protein) desaturase, putative / stearoyl-ACP desaturase, putative ; K03921 acyl-[acyl-carrier-protein] desaturase [EC:1.14.19.2]
MGB_c1877	2.26325	AT3G11180	oxidoreductase, 2OG-Fe(II) oxygenase family protein
MGB_c8267	2.26779	4328075	Os02g0115900; hypothetical protein ; K09490 heat shock 70kDa protein 5
MGB_c17078	2.26844	AT1G02500	SAM1; SAM1 (S-adenosylmethionine synthetase 1); methionine adenosyltransferase
MGB_lrc32	2.2699	AT1G56340	CRT1; CRT1 (CALRETICULIN 1); calcium ion binding
MGB_s22880	2.27096	AT3G20820	leucine-rich repeat family protein
MGB_s30217	2.27197	AT4G35320	hypothetical protein
MGB_c3815	2.27283	4332474	Os03g0285700; hypothetical protein ; K00434 L-ascorbate peroxidase [EC:1.11.1.11]
MGB_c6091	2.27609		0
MGB_c21886	2.27713	AT1G14360	ATUTR3/UTR3; ATUTR3/UTR3 (UDP-GALACTOSE TRANSPORTER 3); pyrimidine nucleotide sugar transmembrane transporter
MGB_s28053	2.27738	AT1G24020	MLP423; MLP423 (MLP-LIKE PROTEIN 423)
MGB_c5047	2.28394	AT2G02810	ATUTR1/UTR1; ATUTR1/UTR1 (UDP-GALACTOSE TRANSPORTER 1); UDP-galactose transmembrane transporter/ UDP-glucose transmembrane transporter/ pyrimidine nucleotide sugar transmembrane transporter
MGB_lrc11477	2.2844	4337733	Os05g0135700; hypothetical protein ; K00789 S-adenosylmethionine synthetase [EC:2.5.1.6]
MGB_c22242	2.28489		0
MGB_lrc944	2.28594	AT1G14360	ATUTR3/UTR3; ATUTR3/UTR3 (UDP-GALACTOSE TRANSPORTER 3); pyrimidine nucleotide sugar transmembrane transporter
MGB_c7092	2.28676	AT2G29500	17.6 kDa class I small heat shock protein (HSP17.6B-CI)
MGB_lrc727	2.29723		0
MGB_c9976	2.29846		0
MGB_c6856	2.29903		0
MGB_s26989	2.30134	4331391	Os03g0115000; hypothetical protein
MGB_c13310	2.30206	AT1G56340	CRT1; CRT1 (CALRETICULIN 1); calcium ion binding
MGB_c3793	2.30301	AT2G15490	UGT73B4; UGT73B4; UDP-glycosyltransferase/ transferase, transferring glycosyl groups
MGB_lrc4342	2.30325	AT5G14420	RGLG2; RGLG2 (RING DOMAIN LIGASE2)
MGB_c9394	2.30363		0
MGB_c15365	2.3058	AT3G16150	L-asparaginase, putative / L-asparagine amidohydrolase, putative
MGB_lrc20556	2.30657	PHYPADRAFT_211478	hypothetical protein; K07374 tubulin alpha
MGB_c12930	2.30689		0
MGB_s23466	2.30708		0
MGB_c23517	2.30839		0
MGB_c11205	2.31011	AT5G53560	ATB5-A; ATB5-A (Cytochrome b5 A)
MGB_s22636	2.31686	AT3G23810	SAHH2; SAHH2 (S-ADENOSYL-L-HOMOCYSTEINE (SAH) HYDROLASE 2); adenosylhomocysteinase ; K01251 adenosylhomocysteinase [EC:3.3.1.1]
MGB_c23033	2.31707		0
MGB_lrc17017	2.3171	AT4G09320	NDPK1; NDPK1 (nucleoside diphosphate kinase 1); ATP binding / nucleoside diphosphate kinase
MGB_c4332	2.32057	4337733	Os05g0135700; hypothetical protein ; K00789 S-adenosylmethionine synthetase [EC:2.5.1.6]
MGB_c13927	2.3243	AT2G39700	ATEXPA4; ATEXPA4 (ARABIDOPSIS THALIANA EXPANSIN A4)
MGB_c1051	2.32525	PHYPADRAFT_126784	hypothetical protein
MGB_c11706	2.32556		0
MGB_c15490	2.32635	AT3G04730	IAA16; IAA16 (indoleacetic acid-induced protein 16); transcription factor
MGB_s20709	2.32837	AT3G20820	leucine-rich repeat family protein
MGB_s29142	2.32891		0
MGB_c26592	2.32925		0
MGB_c9668	2.33015	AT5G10840	endomembrane protein 70, putative
MGB_c25096	2.33231	AT1G14360	ATUTR3/UTR3; ATUTR3/UTR3 (UDP-GALACTOSE TRANSPORTER 3); pyrimidine nucleotide sugar transmembrane transporter
MGB_lrc324	2.33347	4333201	Os03g0438100; hypothetical protein ; K10525 allene oxide cyclase [EC:5.3.99.6]
MGB_s28022	2.33883	AT2G02810	ATUTR1/UTR1; ATUTR1/UTR1 (UDP-GALACTOSE TRANSPORTER 1); UDP-galactose transmembrane transporter/ UDP-glucose transmembrane transporter/ pyrimidine nucleotide sugar transmembrane transporter
MGB_c16306	2.3418		0
MGB_c5407	2.34195		0
MGB_c6454	2.34549	AT2G02810	ATUTR1/UTR1; ATUTR1/UTR1 (UDP-GALACTOSE TRANSPORTER 1); UDP-galactose transmembrane transporter/ UDP-glucose transmembrane transporter/ pyrimidine nucleotide sugar transmembrane transporter
MGB_c9595	2.34617	AT4G35320	hypothetical protein
MGB_c19498	2.35067	4350961	Os11g0629200; hypothetical protein
MGB_s27690	2.35116	AT2G02810	ATUTR1/UTR1; ATUTR1/UTR1 (UDP-GALACTOSE TRANSPORTER 1); UDP-galactose transmembrane transporter/ UDP-glucose transmembrane transporter/ pyrimidine nucleotide sugar transmembrane transporter
MGB_c2089	2.35315	AT4G24190	SHD; SHD (SHEPHERD); ATP binding
MGB_c16444	2.35322	AT3G12710	methyladenine glycosylase family protein ; K01246 DNA-3-methyladenine glycosylase I [EC:3.2.2.20]
MGB_s30293	2.35433	AT3G08770	LTP6; LTP6 (Lipid transfer protein 6); lipid binding
MGB_c16535	2.3549	AT2G28000	CPN60A; CPN60A (chloroplast / 60 kDa chaperonin alpha subunit); ATP binding / protein binding / unfolded protein binding
MGB_s21367	2.35501	AT3G52960	peroxiredoxin type 2, putative
MGB_c4670	2.3586	AT2G02810	ATUTR1/UTR1; ATUTR1/UTR1 (UDP-GALACTOSE TRANSPORTER 1); UDP-galactose transmembrane transporter/ UDP-glucose transmembrane transporter/ pyrimidine nucleotide sugar transmembrane transporter
MGB_s20843	2.36103	AT1G14360	ATUTR3/UTR3; ATUTR3/UTR3 (UDP-GALACTOSE TRANSPORTER 3); pyrimidine nucleotide sugar transmembrane transporter
MGB_c13058	2.3658	AT1G14360	ATUTR3/UTR3; ATUTR3/UTR3 (UDP-GALACTOSE TRANSPORTER 3); pyrimidine nucleotide sugar transmembrane transporter
MGB_c1554	2.37162	AT4G24780	pectate lyase family protein
MGB_c13553	2.37213	AT3G09270	ATGSTU8; ATGSTU8 (Arabidopsis thaliana Glutathione S-transferase (class tau) 8); glutathione transferase
MGB_s22435	2.37256	AT4G11050	ATGH9C3; ATGH9C3 (ARABIDOPSIS THALIANA GLYCOSYL HYDROLASE 9C3); hydrolase, hydrolyzing O-glycosyl compounds
MGB_c17601	2.37367	AT1G67750	pectate lyase family protein
MGB_c9539	2.37395	AT4G24780	pectate lyase family protein
MGB_c5803	2.37469	AT4G16155	dihydrolipoamide dehydrogenase 2, plastidic / lipoamide dehydrogenase 2 (PTLPD2) ; K00382 dihydrolipoamide dehydrogenase [EC:1.8.1.4]
MGB_lrc412	2.37661	AT3G13772	endomembrane protein 70, putative
MGB_c2877	2.37663		0
MGB_c15442	2.37903	AT5G11890	hypothetical protein
MGB_lrc22270	2.38056	AT4G01850	MAT2/SAM-2; MAT2/SAM-2 (S-adenosylmethionine synthetase 2); methionine adenosyltransferase
MGB_s24744	2.38291	AT4G13940	HOG1; HOG1 (HOMOLOGY-DEPENDENT GENE SILENCING 1)
MGB_s26366	2.38582		0
MGB_c12361	2.38821		0
MGB_c13717	2.38915	AT4G04340	early-responsive to dehydration protein-related / ERD protein-related
MGB_c7964	2.39037	AT3G08770	LTP6; LTP6 (Lipid transfer protein 6); lipid binding
MGB_s22200	2.39333		0
MGB_s24322	2.39413	AT3G12610	DRT100; DRT100 (DNA-DAMAGE REPAIR/TOLERATION 100); protein binding
MGB_lrc27335	2.39505		0
MGB_lrc9239	2.39508		0
MGB_c7658	2.39514	4331813	Os03g0178000; hypothetical protein
MGB_s30572	2.39687		0
MGB_c10013	2.40361	4341914	Os06g0692800; hypothetical protein
MGB_c4480	2.40562	AT4G27460	CBS domain-containing protein
MGB_c22321	2.40565	AT2G02810	ATUTR1/UTR1; ATUTR1/UTR1 (UDP-GALACTOSE TRANSPORTER 1); UDP-galactose transmembrane transporter/ UDP-glucose transmembrane transporter/ pyrimidine nucleotide sugar transmembrane transporter
MGB_s29148	2.40671		0
MGB_c2525	2.40705	4336629	Os04g0556500; hypothetical protein
MGB_c5746	2.40771	AT2G28000	CPN60A; CPN60A (chloroplast / 60 kDa chaperonin alpha subunit); ATP binding / protein binding / unfolded protein binding
MGB_s26502	2.4097		0
MGB_c5521	2.41046	AT4G34120	LEJ1; LEJ1 (LOSS OF THE TIMING OF ET AND JA BIOSYNTHESIS 1)
MGB_c13023	2.41378	AT1G07930	elongation factor 1-alpha / EF-1-alpha
MGB_c12172	2.41425	AT5G11890	hypothetical protein
MGB_lrc19791	2.41842	AT3G03530	NPC4; NPC4 (NONSPECIFIC PHOSPHOLIPASE C4); hydrolase, acting on ester bonds ; K01114 phospholipase C [EC:3.1.4.3]
MGB_c7992	2.41929	4347161	Os09g0438700; hypothetical protein
MGB_c4449	2.41952	AT4G16660	heat shock protein 70, putative / HSP70, putative
MGB_c9024	2.42036	AT5G49130	MATE efflux family protein
MGB_c15493	2.42049	AT3G08770	LTP6; LTP6 (Lipid transfer protein 6); lipid binding
MGB_c7019	2.42152	PHYPADRAFT_211478	hypothetical protein; K07374 tubulin alpha
MGB_c10266	2.42276	AT5G22740	ATCSLA02; ATCSLA02 (Cellulose synthase-like A2); transferase, transferring glycosyl groups
MGB_c12108	2.42276	AT3G04730	IAA16; IAA16 (indoleacetic acid-induced protein 16); transcription factor
MGB_c1147	2.42364	AT1G01630	SEC14 cytosolic factor, putative / phosphoglyceride transfer protein, putative
MGB_s21471	2.42386		0
MGB_s27842	2.4245	AT4G01850	MAT2/SAM-2; MAT2/SAM-2 (S-adenosylmethionine synthetase 2); methionine adenosyltransferase
MGB_c8185	2.42931		0
MGB_lrc978	2.43224	AT1G64640	plastocyanin-like domain-containing protein
MGB_s25010	2.43244	AT2G39700	ATEXPA4; ATEXPA4 (ARABIDOPSIS THALIANA EXPANSIN A4)
MGB_lrc17663	2.43437	AT5G28540	BIP1; BIP1; ATP binding ; K09490 heat shock 70kDa protein 5
MGB_c9176	2.43506	AT2G02810	ATUTR1/UTR1; ATUTR1/UTR1 (UDP-GALACTOSE TRANSPORTER 1); UDP-galactose transmembrane transporter/ UDP-glucose transmembrane transporter/ pyrimidine nucleotide sugar transmembrane transporter
MGB_s26035	2.43615		0
MGB_c14910	2.43617	AT3G08770	LTP6; LTP6 (Lipid transfer protein 6); lipid binding
MGB_s28095	2.43794	AT3G27890	NQR; NQR (NADPH:QUINONE OXIDOREDUCTASE); FMN reductase
MGB_c2791	2.43993	AT4G13930	SHM4; SHM4 (SERINE HYDROXYMETHYLTRANSFERASE 4); glycine hydroxymethyltransferase ; K00600 glycine hydroxymethyltransferase [EC:2.1.2.1]
MGB_c8578	2.44279	AT2G28000	CPN60A; CPN60A (chloroplast / 60 kDa chaperonin alpha subunit); ATP binding / protein binding / unfolded protein binding
MGB_c12882	2.44399	AT5G02280	synbindin, putative
MGB_c17773	2.44459	4352308	Os12g0508300; hypothetical protein ; K02980 small subunit ribosomal protein S29e
MGB_c11726	2.44734	4342077	Os06g0716700; hypothetical protein ; K09487 heat shock protein 90kDa beta
MGB_c10244	2.44751		0
MGB_c9549	2.44832	AT2G45400	BEN1; BEN1; oxidoreductase, acting on CH-OH group of donors
MGB_c19798	2.44909	4345760	Os08g0459300; hypothetical protein
MGB_lrc20618	2.44957	AT1G67750	pectate lyase family protein
MGB_lrc17763	2.45041	4337733	Os05g0135700; hypothetical protein ; K00789 S-adenosylmethionine synthetase [EC:2.5.1.6]
MGB_s25180	2.45174	AT1G14360	ATUTR3/UTR3; ATUTR3/UTR3 (UDP-GALACTOSE TRANSPORTER 3); pyrimidine nucleotide sugar transmembrane transporter
MGB_c14349	2.45464	AT3G26744	ICE1; ICE1 (INDUCER OF CBF EXPRESSION 1); DNA binding / transcription factor
MGB_lrc508	2.45753	4344091	Os07g0645000; hypothetical protein
MGB_c16329	2.45766	411236	alpha tubulin ; K07374 tubulin alpha
MGB_c2155	2.46129	AT5G06290	2-cys peroxiredoxin, chloroplast, putative ; K03386 peroxiredoxin (alkyl hydroperoxide reductase subunit C) [EC:1.11.1.15]
MGB_c7574	2.46205	AT1G64390	ATGH9C2; ATGH9C2 (ARABIDOPSIS THALIANA GLYCOSYL HYDROLASE 9C2); hydrolase, hydrolyzing O-glycosyl compounds
MGB_c16313	2.46289		0
MGB_lrc9800	2.46434	4336515	Os04g0535600; hypothetical protein ; K01193 beta-fructofuranosidase [EC:3.2.1.26]
MGB_s25582	2.46443	AT1G66380	MYB114; MYB114 (myb domain protein 114); DNA binding / transcription factor ; K09422 myb proto-oncogene protein, plant
MGB_lrc509	2.46504	AT1G14360	ATUTR3/UTR3; ATUTR3/UTR3 (UDP-GALACTOSE TRANSPORTER 3); pyrimidine nucleotide sugar transmembrane transporter
MGB_c18501	2.46576		0
MGB_s29911	2.46595	AT2G18190	AAA-type ATPase family protein
MGB_lrc20718	2.46615	AT3G27890	NQR; NQR (NADPH:QUINONE OXIDOREDUCTASE); FMN reductase
MGB_c11926	2.46896	AT2G45180	protease inhibitor/seed storage/lipid transfer protein (LTP) family protein
MGB_c13498	2.47032	AT3G17390	MTO3; MTO3 (S-adenosylmethionine synthase 3); methionine adenosyltransferase ; K00789 S-adenosylmethionine synthetase [EC:2.5.1.6]
MGB_lrc475	2.47448	AT3G20820	leucine-rich repeat family protein
MGB_c13738	2.47486	4339382	Os05g0526400; hypothetical protein
MGB_s23516	2.47509	AT1G64640	plastocyanin-like domain-containing protein
MGB_s28059	2.47637		0
MGB_c8561	2.47683	AT4G13050	acyl-(acyl carrier protein) thioesterase, putative / acyl-ACP thioesterase, putative / oleoyl-(acyl-carrier protein) hydrolase, putative / S-acyl fatty acid synthase thioesterase, putative
MGB_lrc23736	2.47999	AT5G28540	BIP1; BIP1; ATP binding ; K09490 heat shock 70kDa protein 5
MGB_c9693	2.48291	AT5G53370	ATPMEPCRF; ATPMEPCRF; pectinesterase
MGB_c1019	2.48356	AT3G22142	structural constituent of cell wall
MGB_c25612	2.48834		0
MGB_c11904	2.49265	AT2G16130	mannitol transporter, putative
MGB_s21586	2.49337	4335627	Os04g0379900; hypothetical protein
MGB_c20877	2.49517		0
MGB_c4261	2.49644	AT1G14360	ATUTR3/UTR3; ATUTR3/UTR3 (UDP-GALACTOSE TRANSPORTER 3); pyrimidine nucleotide sugar transmembrane transporter
MGB_lrc941	2.49741	AT4G35320	hypothetical protein
MGB_lrc20404	2.50059	4333201	Os03g0438100; hypothetical protein ; K10525 allene oxide cyclase [EC:5.3.99.6]
MGB_s28073	2.50325		0
MGB_c17788	2.50555		0
MGB_c4503	2.50881	4352833	Os12g0624000; hypothetical protein ; K00549 5-methyltetrahydropteroyltriglutamate--homocysteine methyltransferase [EC:2.1.1.14]
MGB_s30540	2.50893	AT3G04920	40S ribosomal protein S24 (RPS24A) ; K02974 small subunit ribosomal protein S24e
MGB_c20867	2.51296		0
MGB_lrc7842	2.51497	AT5G06290	2-cys peroxiredoxin, chloroplast, putative ; K03386 peroxiredoxin (alkyl hydroperoxide reductase subunit C) [EC:1.11.1.15]
MGB_c12039	2.51549		0
MGB_c15827	2.51576	AT3G03220	ATEXPA13; ATEXPA13 (ARABIDOPSIS THALIANA EXPANSIN A13)
MGB_c10406	2.51621		0
MGB_c13103	2.5183	AT5G19690	STT3A; STT3A (STAUROSPORIN AND TEMPERATURE SENSITIVE 3-LIKE A); oligosaccharyl transferase
MGB_c12604	2.51848	AT2G45180	protease inhibitor/seed storage/lipid transfer protein (LTP) family protein
MGB_c10676	2.51848	AT2G45180	protease inhibitor/seed storage/lipid transfer protein (LTP) family protein
MGB_c7297	2.52049	AT3G29030	ATEXPA5; ATEXPA5 (ARABIDOPSIS THALIANA EXPANSIN A5)
MGB_lrc22908	2.52063	CMT504C	alpha-tubulin ; K07374 tubulin alpha
MGB_lrc906	2.52387		0
MGB_c12098	2.52396	AT4G31590	ATCSLC05; ATCSLC05 (Cellulose synthase-like C5); transferase, transferring glycosyl groups
MGB_s23763	2.52431	AT1G14360	ATUTR3/UTR3; ATUTR3/UTR3 (UDP-GALACTOSE TRANSPORTER 3); pyrimidine nucleotide sugar transmembrane transporter
MGB_c7040	2.52669	AT5G42020	BIP; BIP (LUMINAL BINDING PROTEIN); ATP binding ; K09490 heat shock 70kDa protein 5
MGB_c13177	2.53139	AT2G45470	FLA8; FLA8 (Arabinogalactan protein 8)
MGB_c10421	2.53147	AT3G16150	L-asparaginase, putative / L-asparagine amidohydrolase, putative
MGB_c7277	2.53217		0
MGB_c1439	2.53244	4334728	Os03g0840200; hypothetical protein
MGB_lrc9778	2.53372	AT4G11050	ATGH9C3; ATGH9C3 (ARABIDOPSIS THALIANA GLYCOSYL HYDROLASE 9C3); hydrolase, hydrolyzing O-glycosyl compounds
MGB_c7722	2.53658	AT3G29030	ATEXPA5; ATEXPA5 (ARABIDOPSIS THALIANA EXPANSIN A5)
MGB_c28132	2.53785	AT3G08030	hypothetical protein
MGB_lrc3072	2.541		0
MGB_c12131	2.54247	AT2G28950	ATEXPA6; ATEXPA6 (ARABIDOPSIS THALIANA EXPANSIN A6)
MGB_c10804	2.54565	AT2G26730	leucine-rich repeat transmembrane protein kinase, putative
MGB_s28455	2.5467		0
MGB_s22664	2.55534	AT1G05560	UGT1; UGT1 (UDP-glucosyl transferase 75B1); UDP-glycosyltransferase/ transferase, transferring glycosyl groups
MGB_c5918	2.55579	AT5G11890	hypothetical protein
MGB_c3430	2.55584		0
MGB_lrc20395	2.55657	AT5G28540	BIP1; BIP1; ATP binding ; K09490 heat shock 70kDa protein 5
MGB_s26739	2.55744		0
MGB_c19984	2.56301	AT3G16150	L-asparaginase, putative / L-asparagine amidohydrolase, putative
MGB_c3261	2.56418	AT3G04730	IAA16; IAA16 (indoleacetic acid-induced protein 16); transcription factor
MGB_lrc710	2.5665	AT3G08030	hypothetical protein
MGB_c23396	2.56819	4327388	Os01g0840100; hypothetical protein ; K03283 heat shock 70kDa protein 1/8
MGB_s22471	2.56827	AT1G24160	hypothetical protein
MGB_c20224	2.56885	AT3G22142	structural constituent of cell wall
MGB_c1088	2.5694	4327617	Os01g0822900; hypothetical protein
MGB_c10312	2.56956		0
MGB_s30533	2.56977	AT2G45580	CYP76C3; CYP76C3 (cytochrome P450, family 76, subfamily C, polypeptide 3); oxygen binding
MGB_c15879	2.57243		0
MGB_c13339	2.57364	AT1G23750	DNA-binding protein-related
MGB_c17985	2.57485		0
MGB_c12137	2.57538	AT3G16370	GDSL-motif lipase/hydrolase family protein
MGB_lrc24630	2.57588	AT1G23100	10 kDa chaperonin, putative
MGB_c15753	2.57627	AT2G16230	glycosyl hydrolase family 17 protein
MGB_c20244	2.58092		0
MGB_s26797	2.58142		0
MGB_s29947	2.5851	AT3G08770	LTP6; LTP6 (Lipid transfer protein 6); lipid binding
MGB_c3511	2.58661	AT5G45950	GDSL-motif lipase/hydrolase family protein
MGB_c16455	2.58914	AT1G31812	ACBP; ACBP (ACYL-COA-BINDING PROTEIN); acyl-CoA binding
MGB_c7678	2.59197	AT4G34200	EDA9; EDA9 (embryo sac development arrest 9); NAD binding / amino acid binding / binding / catalytic/ cofactor binding / oxidoreductase, acting on the CH-OH group of donors, NAD or NADP as acceptor / phosphoglycerate dehydrogenase ; K00058 D-3-phosphoglycerate dehydrogenase [EC:1.1.1.95]
MGB_c12823	2.59231	AT5G12940	leucine-rich repeat family protein
MGB_lrc7564	2.59898	AT5G61790	calnexin 1 (CNX1) ; K08054 calnexin
MGB_s22393	2.59992	4337733	Os05g0135700; hypothetical protein ; K00789 S-adenosylmethionine synthetase [EC:2.5.1.6]
MGB_c11705	2.60113	4337733	Os05g0135700; hypothetical protein ; K00789 S-adenosylmethionine synthetase [EC:2.5.1.6]
MGB_c22021	2.60382		0
MGB_c4244	2.60481		0
MGB_s22508	2.60676	AT3G29030	ATEXPA5; ATEXPA5 (ARABIDOPSIS THALIANA EXPANSIN A5)
MGB_c14792	2.60761		0
MGB_c10193	2.60894	AT4G21960	PRXR1; PRXR1 (peroxidase 42); peroxidase ; K00430 peroxidase [EC:1.11.1.7]
MGB_c1873	2.60916	AT3G29030	ATEXPA5; ATEXPA5 (ARABIDOPSIS THALIANA EXPANSIN A5)
MGB_c17703	2.61157	AT2G45180	protease inhibitor/seed storage/lipid transfer protein (LTP) family protein
MGB_s27666	2.61384		0
MGB_c7859	2.61446	AT5G01210	transferase family protein
MGB_c26143	2.61472		0
MGB_c20377	2.61588	AT4G13930	SHM4; SHM4 (SERINE HYDROXYMETHYLTRANSFERASE 4); glycine hydroxymethyltransferase ; K00600 glycine hydroxymethyltransferase [EC:2.1.2.1]
MGB_c23793	2.6169		0
MGB_c6794	2.61759		0
MGB_s30673	2.61851	AT3G27890	NQR; NQR (NADPH:QUINONE OXIDOREDUCTASE); FMN reductase
MGB_c11439	2.6186		0
MGB_c16198	2.6199	AT1G66380	MYB114; MYB114 (myb domain protein 114); DNA binding / transcription factor ; K09422 myb proto-oncogene protein, plant
MGB_c6077	2.62502		0
MGB_s28971	2.63197	AT5G17420	IRX3; IRX3 (IRREGULAR XYLEM 3, MURUS 10); cellulose synthase ; K10999 cellulose synthase A [EC:2.4.1.12]
MGB_c23198	2.63479	AT4G13940	HOG1; HOG1 (HOMOLOGY-DEPENDENT GENE SILENCING 1)
MGB_c7499	2.63524	AT1G21070	transporter-related
MGB_s27956	2.63563	AT2G45180	protease inhibitor/seed storage/lipid transfer protein (LTP) family protein
MGB_c18085	2.63592		0
MGB_c10595	2.63927	4338619	Os05g0376800; hypothetical protein
MGB_s26216	2.64155	AT4G01070	GT72B1; GT72B1; UDP-glucosyltransferase/ UDP-glycosyltransferase/ transferase, transferring glycosyl groups ; K08237 hydroquinone glucosyltransferase [EC:2.4.1.218]
MGB_c13055	2.64318	AT1G73740	glycosyl transferase family 28 protein ; K02563 UDP-N-acetylglucosamine--N-acetylmuramyl-(pentapeptide) pyrophosphoryl-undecaprenol N-acetylglucosamine transferase [EC:2.4.1.227]
MGB_c10399	2.64875		0
MGB_c25424	2.64996	PHYPADRAFT_211478	hypothetical protein; K07374 tubulin alpha
MGB_c14878	2.6509	AT3G16150	L-asparaginase, putative / L-asparagine amidohydrolase, putative
MGB_s29391	2.65954	AT1G64390	ATGH9C2; ATGH9C2 (ARABIDOPSIS THALIANA GLYCOSYL HYDROLASE 9C2); hydrolase, hydrolyzing O-glycosyl compounds
MGB_c1451	2.65972	AT5G01210	transferase family protein
MGB_s26509	2.66135	4328075	Os02g0115900; hypothetical protein ; K09490 heat shock 70kDa protein 5
MGB_c20605	2.66972		0
MGB_c12038	2.67028	AT3G54600	DJ-1 family protein
MGB_c14402	2.67435	AT2G45400	BEN1; BEN1; oxidoreductase, acting on CH-OH group of donors
MGB_lrc9430	2.67693		0
MGB_c981	2.68563	4333201	Os03g0438100; hypothetical protein ; K10525 allene oxide cyclase [EC:5.3.99.6]
MGB_lrc26689	2.68857	AT2G03090	ATEXPA15; ATEXPA15 (ARABIDOPSIS THALIANA EXPANSIN A15)
MGB_c13189	2.69141		0
MGB_c901	2.6973	4338619	Os05g0376800; hypothetical protein
MGB_c21183	2.6982	AT5G08100	L-asparaginase / L-asparagine amidohydrolase ; K01424 L-asparaginase [EC:3.5.1.1]
MGB_c26167	2.70169	AT1G07400	17.8 kDa class I heat shock protein (HSP17.8-CI)
MGB_c15593	2.70477	4340712	Os06g0266800; hypothetical protein
MGB_s30696	2.70708	AT5G65270	AtRABA4a; AtRABA4a (Arabidopsis Rab GTPase homolog A4a); GTP binding ; K07976 Rab family, other
MGB_s26587	2.70963		0
MGB_c20501	2.71185	AT4G12480	pEARLI_1; pEARLI 1; lipid binding
MGB_c4095	2.71859	AT4G35630	PSAT; PSAT (phosphoserine aminotransferase); phosphoserine transaminase ; K00831 phosphoserine aminotransferase [EC:2.6.1.52]
MGB_lrc25090	2.71905	AT4G01850	MAT2/SAM-2; MAT2/SAM-2 (S-adenosylmethionine synthetase 2); methionine adenosyltransferase
MGB_c5383	2.72167	AT3G48610	phosphoesterase family protein
MGB_lrc1229	2.72539	AT1G64640	plastocyanin-like domain-containing protein
MGB_c20693	2.72667		0
MGB_c11807	2.7325		0
MGB_lrc424	2.7343	4338967	Os05g0452800; hypothetical protein
MGB_s30111	2.73754	AT1G56340	CRT1; CRT1 (CALRETICULIN 1); calcium ion binding
MGB_s27106	2.74277	AT3G16370	GDSL-motif lipase/hydrolase family protein
MGB_s22431	2.74581	AT1G64640	plastocyanin-like domain-containing protein
MGB_c13548	2.74708	AT2G28000	CPN60A; CPN60A (chloroplast / 60 kDa chaperonin alpha subunit); ATP binding / protein binding / unfolded protein binding
MGB_s24824	2.74755	AT3G29030	ATEXPA5; ATEXPA5 (ARABIDOPSIS THALIANA EXPANSIN A5)
MGB_s26761	2.74864	AT5G62700	TUB3; TUB3 (TUBULIN BETA-3); structural molecule ; K07375 tubulin beta
MGB_c2761	2.75678	AT1G21070	transporter-related
MGB_c15821	2.75873	AT3G28920	ATHB34; ATHB34 (ARABIDOPSIS THALIANA HOMEOBOX PROTEIN 34); DNA binding / transcription factor
MGB_s29386	2.76016	AT2G38860	YLS5; YLS5 (yellow-leaf-specific gene 5)
MGB_c14824	2.76463	4333201	Os03g0438100; hypothetical protein ; K10525 allene oxide cyclase [EC:5.3.99.6]
MGB_c9079	2.76507	4335609	Os04g0376300; hypothetical protein ; K00059 3-oxoacyl-[acyl-carrier protein] reductase [EC:1.1.1.100]
MGB_c10394	2.77487	AT3G10185	hypothetical protein
MGB_c27501	2.77635		0
MGB_c1780	2.77637	AT3G28180	ATCSLC04; ATCSLC04 (CELLULOSE-SYNTHASE LIKE C 4); transferase, transferring glycosyl groups
MGB_c14699	2.7778	4342826	Os07g0246200; hypothetical protein ; K08057 calreticulin
MGB_c7102	2.77848	AT5G39760	ATHB23; ATHB23 (ARABIDOPSIS THALIANA HOMEOBOX PROTEIN 23); DNA binding / transcription factor
MGB_lrc10067	2.77877		0
MGB_c17191	2.78348	4337230	Os04g0650800; hypothetical protein ; K00058 D-3-phosphoglycerate dehydrogenase [EC:1.1.1.95]
MGB_c22412	2.78664	AT2G34480	60S ribosomal protein L18A (RPL18aB) ; K02882 large subunit ribosomal protein L18Ae
MGB_c16849	2.79157	4330108	Os02g0640000; hypothetical protein
MGB_c20828	2.79219		0
MGB_s30971	2.79526	AT1G02500	SAM1; SAM1 (S-adenosylmethionine synthetase 1); methionine adenosyltransferase
MGB_c11002	2.80272	4335609	Os04g0376300; hypothetical protein ; K00059 3-oxoacyl-[acyl-carrier protein] reductase [EC:1.1.1.100]
MGB_c559	2.80336	AT1G56340	CRT1; CRT1 (CALRETICULIN 1); calcium ion binding
MGB_c15226	2.80541	AT1G72970	HTH; HTH (HOTHEAD); aldehyde-lyase
MGB_lrc29191	2.80613	AT3G47950	AHA4; AHA4 (Arabidopsis H(+)-ATPase 4); ATPase ; K01535 H+-transporting ATPase [EC:3.6.3.6]
[truncated: 511 more rows]

## Sheet: S2
Annotation Cluster 1	Enrichment Score: 16.35		Count	P_Value	Benjamini
	GOTERM_CC_FAT	cell wall	46	3.3e-20	3.4e-18
	GOTERM_CC_FAT	external encapsulating structure	46	5.9e-20	3e-18
	GOTERM_CC_FAT	plant-type cell wall	23	4.7e-11	1.6e-09
Annotation Cluster 2	Enrichment Score: 10.27		Count	P_Value	Benjamini
	SP_PIR_KEYWORDS	signal	55	8.5e-18	1.5e-15
	GOTERM_CC_FAT	extracellular region	43	7.8e-08	2e-06
	SP_PIR_KEYWORDS	Secreted	28	2.4e-07	6.8e-06
Annotation Cluster 3	Enrichment Score: 7.07		Count	P_Value	Benjamini
	SP_PIR_KEYWORDS	cell wall biogenesis/degradation	21	1.3e-12	1.1e-10
	INTERPRO	Expansin	10	4.7e-12	1.5e-09
	GOTERM_BP_FAT	plant-type cell wall modification during multidimensional cell growth	10	1.7e-11	8.9e-09
	GOTERM_BP_FAT	cell wall modification during multidimensional cell growth	10	3.6e-11	9.7e-09
	INTERPRO	Pollen allergen/expansin, C-terminal	10	1.1e-10	1.8e-08
	INTERPRO	Expansin/Lol pI	10	1.1e-10	1.8e-08
	INTERPRO	Pollen allergen, N-terminal	10	1.9e-10	2.1e-08
	INTERPRO	Rare lipoprotein A	10	1.9e-10	2.1e-08
	INTERPRO	Expansin 45, endoglucanase-like	10	1.9e-10	2.1e-08
	GOTERM_BP_FAT	cell wall organization	21	2.9e-10	5.2e-08
	GOTERM_BP_FAT	plant-type cell wall loosening	10	3.4e-10	4.6e-08
	GOTERM_BP_FAT	external encapsulating structure organization	21	7.9e-10	8.5e-08
	GOTERM_BP_FAT	plant-type cell wall modification	10	3.8e-09	3.4e-07
	GOTERM_BP_FAT	multidimensional cell growth	10	4.7e-09	3.6e-07
	GOTERM_BP_FAT	syncytium formation	7	1e-08	6e-07
	GOTERM_BP_FAT	plant-type cell wall organization	11	4.6e-08	2.5e-06
	SP_PIR_KEYWORDS	Secreted	28	2.4e-07	6.8e-06
	GOTERM_BP_FAT	cell wall modification	12	1.1e-06	5.1e-05
	SP_PIR_KEYWORDS	cell wall	11	2.7e-06	5.7e-05
	GOTERM_BP_FAT	developmental growth	11	9.3e-05	0.0036
	GOTERM_BP_FAT	developmental growth involved in morphogenesis	10	0.00016	0.005
	GOTERM_BP_FAT	unidimensional cell growth	10	0.00016	0.005
	GOTERM_BP_FAT	growth	12	0.00028	0.0076
	GOTERM_BP_FAT	cell growth	11	0.00038	0.0091
	GOTERM_BP_FAT	regulation of cell size	11	0.00058	0.013
	GOTERM_BP_FAT	regulation of cellular component size	11	0.00086	0.017
	GOTERM_BP_FAT	cell morphogenesis	10	0.0013	0.021
	GOTERM_CC_FAT	extrinsic to membrane	11	0.0018	0.02
	GOTERM_BP_FAT	cellular component morphogenesis	10	0.0026	0.037
Annotation Cluster 4	Enrichment Score: 5.38		P_Value	Benjamini
	GOTERM_BP_FAT	response to abiotic stimulus	41	7.2e-09	4.8e-07
	GOTERM_BP_FAT	response to salt stress	16	6.6e-05	0.0027
	GOTERM_BP_FAT	response to osmotic stress	16	0.00016	0.0052
Annotation Cluster 5	Enrichment Score: 3.73		P_Value	Benjamini
	INTERPRO	AmbAllergen	6	9.8e-06	0.00063
	INTERPRO	Pectate lyase/Amb allergen	6	9.8e-06	0.00063
	GOTERM_MF_FAT	pectate lyase activity	6	1.3e-05	0.0034
	GOTERM_MF_FAT	carbon-oxygen lyase activity, acting on polysaccharides	6	1.3e-05	0.0034
	SP_PIR_KEYWORDS	calcium	13	6.9e-05	0.00091
	INTERPRO	Pectin lyase fold	9	0.00044	0.013
	GOTERM_MF_FAT	calcium ion binding	14	0.0013	0.055
	SP_PIR_KEYWORDS	lyase	7	0.0069	0.043
	INTERPRO	Parallel beta-helix repeat	4	0.061	0.42
Annotation Cluster 6	Enrichment Score: 3.59		P_Value	Benjamini
	GOTERM_BP_FAT	response to temperature stimulus	18	2.4e-06	0.00011
	GOTERM_BP_FAT	response to heat	8	0.0011	0.02
	SP_PIR_KEYWORDS	stress response	7	0.0063	0.041
Annotation Cluster 7	Enrichment Score: 3.41		P_Value	Benjamini
	INTERPRO	Plant lipid transfer protein and hydrophobic protein, helical	8	2.5e-05	0.0011
	INTERPRO	Plant lipid transfer protein/seed storage/trypsin-alpha amylase inhibitor	9	6.1e-05	0.0022
	GOTERM_BP_FAT	lipid transport	10	0.0001	0.0036
	GOTERM_BP_FAT	lipid localization	10	0.00024	0.007
	GOTERM_MF_FAT	lipid binding	9	0.0095	0.2
	SP_PIR_KEYWORDS	lipid-binding	4	0.01	0.057
Annotation Cluster 8	Enrichment Score: 3.29		P_Value	Benjamini
	GOTERM_BP_FAT	response to cadmium ion	14	0.00025	0.0071
	GOTERM_BP_FAT	response to inorganic substance	18	0.00047	0.011
	GOTERM_BP_FAT	response to metal ion	14	0.0011	0.02
Annotation Cluster 9	Enrichment Score: 3.04		P_Value	Benjamini
	INTERPRO	Heat shock protein 70, conserved site	4	0.00059	0.015
	INTERPRO	Heat shock protein Hsp70	4	0.001	0.022
	INTERPRO	Heat shock protein 70	4	0.0012	0.023
Annotation Cluster 10	Enrichment Score: 2.89		P_Value	Benjamini
	GOTERM_BP_FAT	organic acid biosynthetic process	15	0.00065	0.013
	GOTERM_BP_FAT	carboxylic acid biosynthetic process	15	0.00065	0.013
	GOTERM_BP_FAT	fatty acid biosynthetic process	9	0.0009	0.017
	GOTERM_BP_FAT	fatty acid metabolic process	10	0.0015	0.023
	GOTERM_BP_FAT	lipid biosynthetic process	13	0.0063	0.081
Annotation Cluster 11	Enrichment Score: 2.58		P_Value	Benjamini
	SP_PIR_KEYWORDS	membrane	50	6.5e-08	2.8e-06
	SP_PIR_KEYWORDS	transmembrane	32	0.0031	0.024
	GOTERM_CC_FAT	intrinsic to membrane	40	0.47	0.76
	GOTERM_CC_FAT	integral to membrane	33	0.49	0.77
Annotation Cluster 12	Enrichment Score: 2.55		P_Value	Benjamini
	INTERPRO	Aquaporin	6	1.4e-05	0.00077
	GOTERM_MF_FAT	water transporter activity	6	7.8e-05	0.01
	GOTERM_MF_FAT	water channel activity	6	7.8e-05	0.01
	INTERPRO	Major intrinsic protein	6	0.00012	0.0039
	GOTERM_BP_FAT	fluid transport	3	0.0032	0.044
	GOTERM_BP_FAT	water transport	3	0.0032	0.044
	GOTERM_MF_FAT	substrate specific channel activity	6	0.018	0.27
	GOTERM_MF_FAT	channel activity	6	0.018	0.26
	GOTERM_MF_FAT	passive transmembrane transporter activity	6	0.018	0.26
	SP_PIR_KEYWORDS	acetylation	4	0.019	0.092
	GOTERM_BP_FAT	response to water deprivation	7	0.024	0.24
	GOTERM_BP_FAT	response to water	7	0.029	0.28
	SP_PIR_KEYWORDS	transmembrane protein	3	0.091	0.27
Annotation Cluster 13	Enrichment Score: 2.42		P_Value	Benjamini
	INTERPRO	Endoplasmic reticulum, targeting sequence	6	7.1e-07	5.7e-05
	SP_PIR_KEYWORDS	Chaperone	10	5.3e-06	0.0001
	GOTERM_CC_FAT	endoplasmic reticulum lumen	6	1.6e-05	0.00023
	SP_PIR_KEYWORDS	endoplasmic reticulum	9	0.00018	0.002
	GOTERM_BP_FAT	protein folding	12	0.00034	0.0085
	GOTERM_CC_FAT	endoplasmic reticulum part	8	0.00036	0.0046
	GOTERM_CC_FAT	endoplasmic reticulum	15	0.0051	0.043
	GOTERM_MF_FAT	unfolded protein binding	5	0.044	0.45
	GOTERM_CC_FAT	intracellular organelle lumen	14	0.15	0.45
	GOTERM_CC_FAT	organelle lumen	14	0.15	0.45
	GOTERM_CC_FAT	membrane-enclosed lumen	14	0.16	0.46
	GOTERM_CC_FAT	nucleolus	8	0.2	0.52
	GOTERM_CC_FAT	nuclear lumen	8	0.52	0.79
	GOTERM_CC_FAT	mitochondrion	13	0.98	1
Annotation Cluster 14	Enrichment Score: 1.99		P_Value	Benjamini
	GOTERM_MF_FAT	copper ion binding	8	0.0049	0.13
	INTERPRO	Multicopper oxidase, type 3	4	0.01	0.14
	INTERPRO	Multicopper oxidase, type 1	4	0.011	0.14
	INTERPRO	Multicopper oxidase, type 2	4	0.011	0.14
	INTERPRO	Cupredoxin	5	0.018	0.19
Annotation Cluster 15	Enrichment Score: 1.97		P_Value	Benjamini
	INTERPRO	Calreticulin/calnexin	3	0.0013	0.022
	INTERPRO	Calreticulin/calnexin, conserved site	3	0.0013	0.022
	SP_PIR_KEYWORDS	Lectin	4	0.032	0.13
	GOTERM_MF_FAT	unfolded protein binding	5	0.044	0.45
	GOTERM_MF_FAT	sugar binding	5	0.064	0.53
Annotation Cluster 16	Enrichment Score: 1.92		P_Value	Benjamini
	SP_PIR_KEYWORDS	cell membrane	15	3.9e-05	0.00056
	SP_PIR_KEYWORDS	proteoglycan	5	0.00097	0.01
	INTERPRO	FAS1 domain	4	0.0031	0.046
	GOTERM_CC_FAT	anchored to plasma membrane	5	0.015	0.11
	SP_PIR_KEYWORDS	gpi-anchor	5	0.017	0.081
	SP_PIR_KEYWORDS	lipoprotein	6	0.048	0.17
	GOTERM_CC_FAT	intrinsic to plasma membrane	5	0.061	0.29
	GOTERM_CC_FAT	anchored to membrane	8	0.18	0.48
	GOTERM_CC_FAT	plasma membrane part	6	0.35	0.67
Annotation Cluster 17	Enrichment Score: 1.81		P_Value	Benjamini
	SP_PIR_KEYWORDS	one-carbon metabolism	6	2.7e-07	6.8e-06
	INTERPRO	S-adenosylmethionine synthetase	3	0.00076	0.017
	GOTERM_MF_FAT	methionine adenosyltransferase activity	3	0.00086	0.072
	GOTERM_BP_FAT	S-adenosylmethionine biosynthetic process	3	0.00093	0.017
	GOTERM_BP_FAT	S-adenosylmethionine metabolic process	3	0.0015	0.024
	GOTERM_BP_FAT	ribonucleoside metabolic process	5	0.0019	0.027
	GOTERM_BP_FAT	purine nucleoside metabolic process	4	0.0037	0.049
	GOTERM_BP_FAT	purine ribonucleoside metabolic process	4	0.0037	0.049
	SP_PIR_KEYWORDS	cobalt	3	0.0045	0.031
	GOTERM_BP_FAT	nucleoside metabolic process	5	0.0072	0.091
	GOTERM_MF_FAT	cobalt ion binding	3	0.0089	0.21
	GOTERM_BP_FAT	cellular amino acid derivative biosynthetic process	8	0.011	0.13
	GOTERM_BP_FAT	one-carbon metabolic process	6	0.013	0.14
	GOTERM_MF_FAT	transferase activity, transferring alkyl or aryl (other than methyl) groups	6	0.019	0.26
	SP_PIR_KEYWORDS	magnesium	8	0.029	0.12
	GOTERM_BP_FAT	cellular amino acid derivative metabolic process	8	0.063	0.45
	SP_PIR_KEYWORDS	potassium	3	0.071	0.24
	GOTERM_BP_FAT	sulfur amino acid biosynthetic process	3	0.13	0.67
	GOTERM_BP_FAT	sulfur compound biosynthetic process	4	0.15	0.71
	GOTERM_MF_FAT	potassium ion binding	3	0.16	0.8
	GOTERM_BP_FAT	cellular amino acid biosynthetic process	5	0.2	0.78
	GOTERM_MF_FAT	magnesium ion binding	7	0.22	0.86
	GOTERM_MF_FAT	alkali metal ion binding	3	0.23	0.86
	GOTERM_BP_FAT	sulfur amino acid metabolic process	3	0.24	0.82
	GOTERM_BP_FAT	amine biosynthetic process	5	0.26	0.84
	GOTERM_BP_FAT	nitrogen compound biosynthetic process	9	0.3	0.89
	GOTERM_BP_FAT	sulfur metabolic process	4	0.36	0.93
Annotation Cluster 18	Enrichment Score: 1.69		P_Value	Benjamini
	INTERPRO	Peptidase aspartic, catalytic	6	0.0011	0.022
	INTERPRO	Peptidase A1	6	0.0014	0.024
	GOTERM_MF_FAT	aspartic-type endopeptidase activity	6	0.0031	0.098
	GOTERM_MF_FAT	aspartic-type peptidase activity	6	0.0031	0.098
	GOTERM_MF_FAT	peptidase activity	12	0.11	0.66
	GOTERM_MF_FAT	peptidase activity, acting on L-amino acid peptides	11	0.13	0.72
	GOTERM_MF_FAT	endopeptidase activity	7	0.18	0.82
	GOTERM_BP_FAT	proteolysis	11	0.85	1
Annotation Cluster 19	Enrichment Score: 1.53		P_Value	Benjamini
	SP_PIR_KEYWORDS	Redox-active center	6	0.0014	0.013
	INTERPRO	Thioredoxin fold	7	0.031	0.3
	GOTERM_BP_FAT	cell redox homeostasis	6	0.035	0.32
	INTERPRO	Thioredoxin-like	4	0.044	0.35
	GOTERM_BP_FAT	cellular homeostasis	7	0.069	0.47
	GOTERM_BP_FAT	h

## Sheet: S3
Annotation Cluster 1	Enrichment Score: 7.86		Count	P_Value	Benjamini
	SP_PIR_KEYWORDS	oxidoreductase	46	8.9e-13	1.9e-10
	GOTERM_BP_FAT	oxidation reduction	59	6.5e-12	4.7e-09
	SP_PIR_KEYWORDS	iron	36	8.2e-12	8.7e-10
	GOTERM_MF_FAT	electron carrier activity	39	8.9e-11	3.4e-08
	GOTERM_MF_FAT	iron ion binding	38	5.3e-09	1e-06
	GOTERM_MF_FAT	tetrapyrrole binding	27	1.1e-08	1.5e-06
	SP_PIR_KEYWORDS	heme	22	2.4e-08	1.2e-06
	SP_PIR_KEYWORDS	Monooxygenase	18	1.5e-07	3.5e-06
	INTERPRO	Cytochrome P450, C-terminal region	18	1.8e-07	1.9e-05
	INTERPRO	Cytochrome P450, E-class, group I	18	2.5e-07	1.9e-05
	GOTERM_MF_FAT	heme binding	23	7.4e-07	3.6e-05
	INTERPRO	Cytochrome P450	18	8e-07	4.6e-05
	INTERPRO	Cytochrome P450, conserved site	16	5.4e-06	0.00028
	GOTERM_MF_FAT	oxygen binding	15	6.5e-05	0.0021
Annotation Cluster 2	Enrichment Score: 7.61		Count	P_Value	Benjamini
	SP_PIR_KEYWORDS	iron	36	8.2e-12	8.7e-10
	SP_PIR_KEYWORDS	metal-binding	65	7.1e-10	5e-08
	GOTERM_MF_FAT	iron ion binding	38	5.3e-09	1e-06
	GOTERM_MF_FAT	cation binding	101	1.7e-07	1.1e-05
	GOTERM_MF_FAT	ion binding	101	1.9e-07	1.1e-05
	GOTERM_MF_FAT	transition metal ion binding	81	1.5e-06	6.6e-05
	GOTERM_MF_FAT	metal ion binding	93	3.4e-06	0.00013
Annotation Cluster 3	Enrichment Score: 7.57		P_Value	Benjamini
	GOTERM_CC_FAT	microbody	18	1.6e-08	1.1e-06
	GOTERM_CC_FAT	peroxisome	18	1.6e-08	1.1e-06
	SP_PIR_KEYWORDS	peroxisome	10	7.7e-08	3.2e-06
Annotation Cluster 4	Enrichment Score: 6.25		P_Value	Benjamini
	GOTERM_BP_FAT	response to abiotic stimulus	56	2.8e-10	1e-07
	GOTERM_BP_FAT	response to radiation	28	3.8e-07	9.2e-05
	GOTERM_BP_FAT	response to light stimulus	27	6.8e-07	0.00012
	GOTERM_BP_FAT	response to red or far red light	11	0.0014	0.069
Annotation Cluster 5	Enrichment Score: 4.77		P_Value	Benjamini
	SP_PIR_KEYWORDS	peroxisome	10	7.7e-08	3.2e-06
	SP_PIR_KEYWORDS	glyoxysome	4	0.00015	0.0019
	GOTERM_CC_FAT	glyoxysome	4	0.00043	0.01
Annotation Cluster 6	Enrichment Score: 4.52		P_Value	Benjamini
	GOTERM_MF_FAT	cysteine-type endopeptidase activity	11	2.4e-08	2.4e-06
	SP_PIR_KEYWORDS	thiol protease	11	8.3e-08	2.9e-06
	INTERPRO	Peptidase C1A, papain C-terminal	9	8.7e-08	1.5e-05
	INTERPRO	Peptidase C1A, papain	9	1.7e-07	2.3e-05
	INTERPRO	Peptidase, cysteine peptidase active site	9	2.2e-07	1.9e-05
	SP_PIR_KEYWORDS	cysteine proteinase	6	1.5e-06	2.9e-05
	INTERPRO	Proteinase inhibitor I29, cathepsin propeptide	7	7e-06	0.00033
	SP_PIR_KEYWORDS	Protease	15	0.00032	0.0036
	GOTERM_MF_FAT	cysteine-type peptidase activity	11	0.00052	0.014
	GOTERM_MF_FAT	endopeptidase activity	15	0.0013	0.033
	GOTERM_MF_FAT	peptidase activity, acting on L-amino acid peptides	16	0.062	0.52
	GOTERM_MF_FAT	peptidase activity	16	0.1	0.68
	GOTERM_BP_FAT	proteolysis	25	0.16	0.76
Annotation Cluster 7	Enrichment Score: 3.57		P_Value	Benjamini
	GOTERM_CC_FAT	apoplast	27	4.1e-09	5.9e-07
	INTERPRO	Glycoside hydrolase, family 16	9	5.3e-08	2.8e-05
	INTERPRO	Xyloglucan endo-transglycosylase, C-terminal	9	5.3e-08	2.8e-05
	INTERPRO	Glycoside hydrolase, family 16, active site	9	6.8e-08	1.8e-05
	GOTERM_MF_FAT	xyloglucan:xyloglucosyl transferase activity	9	7.9e-08	6.1e-06
	SP_PIR_KEYWORDS	glycosidase	20	8.8e-08	2.7e-06
	SP_PIR_KEYWORDS	apoplast	13	1e-07	2.7e-06
	INTERPRO	Xyloglucan endotransglucosylase/hydrolase	8	7.9e-07	5.1e-05
	GOTERM_BP_FAT	cellular glucan metabolic process	11	0.00011	0.01
	INTERPRO	Concanavalin A-like lectin/glucanase, subgroup	9	0.00022	0.0094
	GOTERM_BP_FAT	glucan metabolic process	11	0.00055	0.044
	GOTERM_BP_FAT	cellular polysaccharide metabolic process	11	0.00064	0.042
	SP_PIR_KEYWORDS	cell wall	9	0.002	0.017
	GOTERM_CC_FAT	cell wall	22	0.0029	0.031
	GOTERM_CC_FAT	external encapsulating structure	22	0.0034	0.03
	GOTERM_BP_FAT	polysaccharide metabolic process	11	0.0083	0.26
	SP_PIR_KEYWORDS	disulfide bond	19	0.033	0.18
	SP_PIR_KEYWORDS	cell wall biogenesis/degradation	9	0.04	0.2
	GOTERM_CC_FAT	extracellular region	29	0.097	0.42
	SP_PIR_KEYWORDS	glycoprotein	21	0.12	0.41
	GOTERM_BP_FAT	cell wall organization	9	0.15	0.74
	GOTERM_BP_FAT	external encapsulating structure organization	9	0.18	0.79
	GOTERM_CC_FAT	plant-type cell wall	8	0.2	0.58
	SP_PIR_KEYWORDS	Secreted	17	0.26	0.64
	SP_PIR_KEYWORDS	signal	24	0.42	0.78
Annotation Cluster 8	Enrichment Score: 2.85		P_Value	Benjamini
	SP_PIR_KEYWORDS	chloroplast	29	8e-06	0.00013
	SP_PIR_KEYWORDS	plastid	28	1.3e-05	0.00019
	SP_PIR_KEYWORDS	transit peptide	31	7.3e-05	0.00097
	GOTERM_CC_FAT	chloroplast part	34	0.00016	0.0058
	GOTERM_CC_FAT	plastid part	34	0.00029	0.0082
	GOTERM_CC_FAT	plastid thylakoid	17	0.00047	0.0095
	GOTERM_CC_FAT	chloroplast thylakoid	17	0.00047	0.0095
	GOTERM_CC_FAT	organelle subcompartment	17	0.0005	0.0088
	GOTERM_CC_FAT	chloroplast stroma	19	0.00051	0.008
	GOTERM_CC_FAT	plastid stroma	19	0.00091	0.013
	GOTERM_CC_FAT	plastid thylakoid membrane	14	0.002	0.026
	GOTERM_CC_FAT	chloroplast thylakoid membrane	14	0.002	0.026
	GOTERM_CC_FAT	organelle membrane	28	0.0023	0.027
	GOTERM_CC_FAT	thylakoid	19	0.0029	0.029
	GOTERM_CC_FAT	thylakoid membrane	14	0.0031	0.029
	GOTERM_CC_FAT	thylakoid part	15	0.0043	0.035
	GOTERM_CC_FAT	photosynthetic membrane	14	0.006	0.047
	GOTERM_BP_FAT	photosynthesis	9	0.017	0.35
	SP_PIR_KEYWORDS	thylakoid	6	0.085	0.34
	GOTERM_CC_FAT	chloroplast	65	0.14	0.52
	GOTERM_CC_FAT	plastid	66	0.15	0.52
Annotation Cluster 9	Enrichment Score: 2.67		P_Value	Benjamini
	GOTERM_BP_FAT	carboxylic acid catabolic process	10	2.4e-05	0.0025
	GOTERM_BP_FAT	organic acid catabolic process	10	2.4e-05	0.0025
	GOTERM_BP_FAT	cellular amino acid catabolic process	6	0.0013	0.071
	GOTERM_BP_FAT	amine catabolic process	6	0.0018	0.083
	GOTERM_BP_FAT	cellular lipid catabolic process	4	0.091	0.62
	GOTERM_BP_FAT	lipid catabolic process	4	0.74	1
Annotation Cluster 10	Enrichment Score: 2.53		P_Value	Benjamini
	SP_PIR_KEYWORDS	transport	31	0.00044	0.0046
	SP_PIR_KEYWORDS	transmembrane	46	0.0012	0.011
	SP_PIR_KEYWORDS	membrane	52	0.0014	0.012
	GOTERM_CC_FAT	integral to membrane	54	0.0098	0.062
	GOTERM_CC_FAT	intrinsic to membrane	60	0.033	0.19
Annotation Cluster 11	Enrichment Score: 2.48		P_Value	Benjamini
	GOTERM_BP_FAT	oligopeptide transport	7	0.002	0.085
	GOTERM_BP_FAT	peptide transport	7	0.002	0.085
	INTERPRO	TGF-beta receptor, type I/II extracellular region	5	0.0096	0.2
Annotation Cluster 12	Enrichment Score: 2.3		P_Value	Benjamini
	SP_PIR_KEYWORDS	Aminotransferase	7	2.7e-05	0.00038
	GOTERM_MF_FAT	transaminase activity	8	4.3e-05	0.0015
	SP_PIR_KEYWORDS	pyridoxal phosphate	8	0.0002	0.0023
	GOTERM_MF_FAT	transferase activity, transferring nitrogenous groups	8	0.00021	0.0062
	INTERPRO	Branched-chain amino acid aminotransferase II	3	0.0055	0.13
	GOTERM_MF_FAT	branched-chain-amino-acid transaminase activity	3	0.0061	0.12
	INTERPRO	Aminotransferase, class IV, conserved site	3	0.011	0.23
	INTERPRO	Aminotransferase, class IV	3	0.014	0.26
	INTERPRO	Pyridoxal phosphate-dependent transferase, major region, subdomain 1	6	0.018	0.29
	GOTERM_MF_FAT	vitamin binding	8	0.029	0.34
	GOTERM_MF_FAT	pyridoxal phosphate binding	6	0.059	0.51
	GOTERM_MF_FAT	vitamin B6 binding	6	0.059	0.51
	KEGG_PATHWAY	Glucosinolate biosynthesis	3	0.1	0.45
	GOTERM_BP_FAT	branched chain family amino acid metabolic process	3	0.13	0.72
Annotation Cluster 13	Enrichment Score: 2.08		P_Value	Benjamini
	GOTERM_BP_FAT	response to red or far red light	11	0.0014	0.069
	GOTERM_BP_FAT	response to far red light	5	0.0091	0.26
	GOTERM_BP_FAT	response to blue light	5	0.019	0.36
	GOTERM_BP_FAT	response to red light	5	0.021	0.37
Annotation Cluster 14	Enrichment Score: 1.84		P_Value	Benjamini
	INTERPRO	Aquaporin	5	0.0011	0.041
	GOTERM_MF_FAT	water channel activity	5	0.0039	0.086
	GOTERM_MF_FAT	water transporter activity	5	0.0039	0.086
	INTERPRO	Major intrinsic protein	5	0.0056	0.13
	GOTERM_MF_FAT	substrate specific channel activity	7	0.023	0.34
	GOTERM_MF_FAT	passive transmembrane transporter activity	7	0.024	0.34
	GOTERM_MF_FAT	channel activity	7	0.024	0.34
	SP_PIR_KEYWORDS	transmembrane protein	4	0.041	0.21
	SP_PIR_KEYWORDS	cell membrane	7	0.54	0.88
Annotation Cluster 15	Enrichment Score: 1.83		P_Value	Benjamini
	INTERPRO	Universal stress protein A	4	0.0012	0.039
	INTERPRO	UspA	4	0.017	0.29
	INTERPRO	Rossmann-like alpha/beta/alpha sandwich fold	4	0.16	0.86
Annotation Cluster 16	Enrichment Score: 1.78		P_Value	Benjamini
	INTERPRO	Peroxisomal biogenesis factor 11	3	0.0027	0.079
	SP_PIR_KEYWORDS	peroxisome biogenesis	3	0.004	0.03
	GOTERM_CC_FAT	integral to peroxisomal membrane	3	0.0062	0.046
	GOTERM_CC_FAT	intrinsic to peroxisomal membrane	3	0.0062	0.046
	GOTERM_CC_FAT	peroxisomal membrane	4	0.0066	0.046
	GOTERM_CC_FAT	microbody membrane	4	0.0066	0.046
	GOTERM_CC_FAT	microbody part	4	0.0084	0.056
	GOTERM_CC_FAT	peroxisomal part	4	0.0084	0.056
	GOTERM_BP_FAT	peroxisome fission	3	0.012	0.28
	GOTERM_BP_FAT	peroxisome organization	3	0.085	0.61
	GOTERM_CC_FAT	integral to organelle membrane	3	0.1	0.43
	GOTERM_CC_FAT	intrinsic to organelle membrane	3	0.18	0.56
	GOTERM_BP_FAT	organelle fission	3	0.36	0.93
Annotation Cluster 17	Enrichment Score: 1.7		P_Value	Benjamini
	KEGG_PATHWAY	Cysteine and methionine metabolism	7	0.0087	0.26
	INTERPRO	Oxoglutarate and iron-dependent oxygenase	7	0.017	0.28
	GOTERM_MF_FAT	1-aminocyclopropane-1-carboxylate oxidase activity	3	0.018	0.3
	GOTERM_MF_FAT	oxidoreductase activity, acting on the CH-NH2 group of donors, oxygen as acceptor	4	0.025	0.33
	GOTERM_MF_FAT	oxidoreductase activity, acting on the CH-NH2 group of donors	4	0.05	0.46
Annotation Cluster 18	Enrichment Score: 1.68		P_Value	Benjamini
	KEGG_PATHWAY	Arginine and proline metabolism	7	0.0025	0.16
	GOTERM_BP_FAT	arginine metabolic process	3	0.035	0.45
	GOTERM_BP_FAT	glutamine family amino acid metabolic process	4	0.1	0.66
Annotation Cluster 19	Enrichment Score: 1.67		P_Value	Benjamini
	GOTERM_CC_FAT	chloroplast part	34	0.00016	0.0058
	GOTERM_CC_FAT	plastid part	34	0.00029	0.0082
	GOTERM_CC_FAT	chloroplast envelope	12	0.16	0.53
	GOTERM_CC_FAT	plastid envelope	12	0.2	0.58
	GOTERM_CC_FAT	organelle envelope	17	0.25	0.65
	GOTERM_CC_FAT	envelope	17	0.26	0.65
Annotation Cluster 20	Enrichment Score: 1.65		P_Value	Benjamini
	GOTERM_BP_FAT	photosynthesis, light reaction	7	0.0052	0.19
	GOTERM_MF_FAT	chlorophyll binding	4	0.014	0.25
	GOTERM_BP_FAT	photosynthesis	9	0.017	0.35
	GOTERM_BP_FAT	photosynthesis, light harvesting	4	0.022	0.37
	INTERPRO	Chlorophyll A-B binding protein	3	0.056	0.6
	GOTERM_CC_FAT	light-harvesting complex	3	0.087	0.41
Annotation Cluster 21	Enrichment Score: 1.62		P_Value	Benjamini
	GOTERM_BP_FAT	generation of precursor metabolites and energy	19	0.00061	0.044
	SP_PIR_KEYWORDS	electron transport	8	0.0023	0.019
	SP_PIR_KEYWORDS	2Fe-2S	4	0.0058	0.042
	GOTERM_MF_FAT	2 iron, 2 sulfur cluster binding	4	0.018	0.29
	INTERPRO	Ferredoxin	3	0.039	0.49
	INTERPRO	2Fe-2S ferredoxin, iron-sulphur binding site	3	0.039	0.49
	GOTERM_BP_FAT	electron transport chain	8	0.044	0.49
	INTERPRO	Beta-grasp fold, ferredoxin-type	3	0.056	0.6
	SP_PIR_KEYWORDS	iron-sulfur	4	0.061	0.27
	GOTERM_MF_FAT	iron-sulfur cluster binding	4	0.22	0.88
	GOTERM_MF_FAT	metal cluster binding	4	0.22	0.88
Annotation Cluster 22	Enrichment Score: 1.44		P_Value	Benjamini
	SP_PIR_KEYWORDS	glyoxylate bypass	3	0.004	0.03
	GOTERM_BP_FAT	glyoxylate cycle	3	0.0069	0.23
	GOTERM_BP_FAT	glyoxylate metabolic process	3	0.0091	0.25
	GOTERM_BP_FAT	cellular aldehyde metabolic process	4	0.012	0.27
	SP_PIR_KEYWORDS	tricarboxylic acid cycle	4	0.017	0.11
	GOTERM_BP_FAT	cofactor catabolic process	5	0.023	0.37
	GOTERM_BP_FAT	coenzyme metabolic process	9	0.03	0.44
	GOTERM_BP_FAT	tricarboxylic acid cycle	4	0.049	0.5
	GOTERM_BP_FAT	acetyl-CoA catabolic process	4	0.049	0.5
	GOTERM_BP_FAT	coenzyme catabolic process	4	0.061	0.56
	KEGG_PATHWAY	Glyoxylate and dicarboxylate metabolism	4	0.061	0.5
	GOTERM_BP_FAT	aerobic respiration	4	0.064	0.57
	GOTERM_BP_FAT	cofactor metabolic process	10	0.079	0.6
	GOTERM_BP_FAT	acetyl-CoA metabolic process	4	0.084	0.61
	GOTERM_BP_FAT	cellular respiration	4	0.23	0.83
	GOTERM_BP_FAT	energy derivation by oxidation of organic compounds	4	0.26	0.87
Annotation Cluster 23	Enrichment Score: 1.44		P_Value	Benjamini
	GOTERM_BP_FAT	response to bacterium	13	0.0022	0.09
	GOTERM_BP_FAT	defense response to bacterium	9	0.023	0.37
	GOTERM_BP_FAT	defense response

## Sheet: S4
GeneName	logFC	IDS	Annotations
MGB_c15328	-10.3093	AT3G01350	proton-dependent oligopeptide transport (POT) family protein
MGB_c6648	-9.88279		0
MGB_c18441	-9.73899		0
MGB_s29225	-9.69319		0
MGB_c5230	-9.65491	AT3G06390	integral membrane family protein
MGB_c1147	-9.60746		0
MGB_c19997	-9.50441	4346217	Os08g0545200; hypothetical protein ; K00008 L-iditol 2-dehydrogenase [EC:1.1.1.14]
MGB_s28708	-9.48526		0
MGB_c19656	-9.38916	AT2G39510	nodulin MtN21 family protein
MGB_c28475	-9.36504		0
MGB_s28778	-9.32621		0
MGB_c18354	-9.1978		0
MGB_lrc7217	-9.14735	AT4G13090	xyloglucan:xyloglucosyl transferase, putative / xyloglucan endotransglycosylase, putative / endo-xyloglucan transferase, putative ; K08235 xyloglucan:xyloglucosyl transferase [EC:2.4.1.207]
MGB_c9105	-9.07168	AT4G30420	nodulin MtN21 family protein
MGB_c14600	-8.99187	AT1G14360	ATUTR3/UTR3; ATUTR3/UTR3 (UDP-GALACTOSE TRANSPORTER 3); pyrimidine nucleotide sugar transmembrane transporter
MGB_s27978	-8.92217	AT5G03860	MLS; MLS (MALATE SYNTHASE); malate synthase ; K01638 malate synthase [EC:2.3.3.9]
MGB_c3572	-8.90577	AT5G03860	MLS; MLS (MALATE SYNTHASE); malate synthase ; K01638 malate synthase [EC:2.3.3.9]
MGB_c9521	-8.87966		0
MGB_c5942	-8.87656	AT5G51970	sorbitol dehydrogenase, putative / L-iditol 2-dehydrogenase, putative ; K00008 L-iditol 2-dehydrogenase [EC:1.1.1.14]
MGB_lrc8493	-8.85166	AT3G25050	XTH3; XTH3 (XYLOGLUCAN ENDOTRANSGLUCOSYLASE/HYDROLASE 3); hydrolase, acting on glycosyl bonds ; K08235 xyloglucan:xyloglucosyl transferase [EC:2.4.1.207]
MGB_lrc12141	-8.81712		0
MGB_c6397	-8.7229		0
MGB_lrc5982	-8.60858	AT5G03860	MLS; MLS (MALATE SYNTHASE); malate synthase ; K01638 malate synthase [EC:2.3.3.9]
MGB_c12073	-8.53769	AT4G11650	ATOSM34; ATOSM34 (OSMOTIN 34)
MGB_c12258	-8.4201		0
MGB_c13927	-8.41536		0
MGB_s28229	-8.39727		0
MGB_c12248	-8.3958	4341667	Os06g0647400; hypothetical protein ; K01285 lysosomal Pro-X carboxypeptidase [EC:3.4.16.2]
MGB_c5001	-8.38448	AT5G09360	LAC14; LAC14 (laccase 14); copper ion binding / oxidoreductase
MGB_lrc640	-8.3701	AT5G03860	MLS; MLS (MALATE SYNTHASE); malate synthase ; K01638 malate synthase [EC:2.3.3.9]
MGB_lrc60	-8.33403	4330649	Os02g0735200; hypothetical protein ; K01915 glutamine synthetase [EC:6.3.1.2]
MGB_c7144	-8.32087		0
MGB_lrc5118	-8.31392		0
MGB_lrc19830	-8.30919		0
MGB_c14083	-8.30628		0
MGB_c7296	-8.23155	AT1G09240	nicotianamine synthase, putative ; K05953 nicotianamine synthase [EC:2.5.1.43]
MGB_c10010	-8.15165		0
MGB_lrc102	-8.12661	AT2G38600	acid phosphatase class B family protein
MGB_lrc28209	-8.10746	AT4G13090	xyloglucan:xyloglucosyl transferase, putative / xyloglucan endotransglycosylase, putative / endo-xyloglucan transferase, putative ; K08235 xyloglucan:xyloglucosyl transferase [EC:2.4.1.207]
MGB_s30170	-8.10373		0
MGB_c2769	-8.09234	AT5G62150	peptidoglycan-binding LysM domain-containing protein
MGB_c8934	-8.04357	AT3G51520	diacylglycerol acyltransferase family
MGB_c18959	-8.03211		0
MGB_c10079	-8.01898		0
MGB_c16098	-8.00722		0
MGB_c4673	-7.98637		0
MGB_s20786	-7.97088		0
MGB_c5704	-7.96257		0
MGB_s29521	-7.95247		0
MGB_lrc2268	-7.94795		0
MGB_c6875	-7.94013		0
MGB_c1827	-7.92651	AT3G25180	CYP82G1; CYP82G1 (cytochrome P450, family 82, subfamily G, polypeptide 1); oxygen binding
MGB_c13480	-7.91698	AT3G20395	protein binding / zinc ion binding
MGB_c28420	-7.84049		0
MGB_s29416	-7.79847		0
MGB_c20027	-7.7673		0
MGB_c13615	-7.75055	AT1G21550	calcium-binding protein, putative
MGB_lrc3397	-7.72096		0
MGB_c7992	-7.70958	PHYPADRAFT_113041	hypothetical protein
MGB_c735	-7.70572		0
MGB_c14473	-7.68888		0
MGB_c15769	-7.67069		0
MGB_c14402	-7.66159		0
MGB_c15258	-7.63022		0
MGB_c28560	-7.62769		0
MGB_c7352	-7.59829		0
MGB_c11728	-7.58068	AT4G08290	nodulin MtN21 family protein
MGB_c3478	-7.53665	AT2G38600	acid phosphatase class B family protein
MGB_c14278	-7.51998		0
MGB_c8834	-7.51528	AT1G09240	nicotianamine synthase, putative ; K05953 nicotianamine synthase [EC:2.5.1.43]
MGB_c6635	-7.50787	AT1G32450	proton-dependent oligopeptide transport (POT) family protein
MGB_c8937	-7.48097	AT2G38600	acid phosphatase class B family protein
MGB_c16689	-7.47757		0
MGB_c9983	-7.47219	4330649	Os02g0735200; hypothetical protein ; K01915 glutamine synthetase [EC:6.3.1.2]
MGB_lrc509	-7.46068	AT1G05010	EFE; EFE (ETHYLENE FORMING ENZYME) ; K05933 aminocyclopropanecarboxylate oxidase [EC:1.14.17.4]
MGB_c19646	-7.4259	AT2G38600	acid phosphatase class B family protein
MGB_c6151	-7.42386		0
MGB_c16492	-7.41704	AT1G80160	lactoylglutathione lyase family protein / glyoxalase I family protein
MGB_c3567	-7.41029		0
MGB_c11639	-7.37731		0
MGB_c10665	-7.3591		0
MGB_c12368	-7.35649	AT1G74410	zinc finger (C3HC4-type RING finger) family protein
MGB_c11829	-7.3542	4334779	Os03g0848200; hypothetical protein
MGB_lrc4493	-7.3183	AT5G50790	nodulin MtN3 family protein
MGB_c28456	-7.30802		0
MGB_c9869	-7.29935	AT4G28940	catalytic
MGB_c13189	-7.28845	AT1G15380	lactoylglutathione lyase family protein / glyoxalase I family protein
MGB_c12896	-7.27941		0
MGB_c7878	-7.26466	AT4G01470	GAMMA-TIP3/TIP1;3; GAMMA-TIP3/TIP1;3 (tonoplast intrinsic protein 1;3); water channel ; K09873 aquaporin TIP
MGB_lrc13700	-7.26321		0
MGB_lrc28035	-7.26154		0
MGB_c1494	-7.22689	AT3G13050	transporter-related
MGB_c5549	-7.2232	4341462	Os06g0603000; hypothetical protein ; K00510 heme oxygenase [EC:1.14.99.3]
MGB_s28538	-7.21216	AT1G68570	proton-dependent oligopeptide transport (POT) family protein
MGB_c6638	-7.2049	AT3G16175	thioesterase family protein
MGB_c12175	-7.20344	AT5G47530	auxin-responsive protein, putative
MGB_s28272	-7.201	AT1G64660	ATMGL; ATMGL; catalytic/ methionine gamma-lyase
MGB_s29044	-7.15153	AT3G25050	XTH3; XTH3 (XYLOGLUCAN ENDOTRANSGLUCOSYLASE/HYDROLASE 3); hydrolase, acting on glycosyl bonds ; K08235 xyloglucan:xyloglucosyl transferase [EC:2.4.1.207]
MGB_c7948	-7.14721	AT3G13050	transporter-related
MGB_lrc28511	-7.14261	AT2G15220	secretory protein, putative
MGB_s29749	-7.12077	AT1G68570	proton-dependent oligopeptide transport (POT) family protein
MGB_c3151	-7.12028	AT2G36750	UGT72C1; UGT72C1 (UDP-GLUCOSYL TRANSFERASE 72C1); UDP-glycosyltransferase/ transferase, transferring glycosyl groups
MGB_lrc5783	-7.11697		0
MGB_lrc16562	-7.11601	AT5G03860	MLS; MLS (MALATE SYNTHASE); malate synthase ; K01638 malate synthase [EC:2.3.3.9]
MGB_c15434	-7.11564	AT1G15380	lactoylglutathione lyase family protein / glyoxalase I family protein
MGB_c15048	-7.10541		0
MGB_lrc10787	-7.09585	AT1G26910	60S ribosomal protein L10 (RPL10B) ; K02866 large subunit ribosomal protein L10e
MGB_lrc3457	-7.08817	AT1G26910	60S ribosomal protein L10 (RPL10B) ; K02866 large subunit ribosomal protein L10e
MGB_c10438	-7.08806		0
MGB_c3861	-7.08658		0
MGB_lrc21443	-7.08449	AT2G05790	glycosyl hydrolase family 17 protein
MGB_lrc28848	-7.08426		0
MGB_lrc7339	-7.0834	AT5G37600	ATGSR1; ATGSR1 (Arabidopsis thaliana glutamine synthase clone R1); glutamate-ammonia ligase ; K01915 glutamine synthetase [EC:6.3.1.2]
MGB_c4970	-7.06726		0
MGB_c19367	-7.05426		0
MGB_c5202	-7.05109	AT1G69490	NAP; NAP (NAC-LIKE, ACTIVATED BY AP3/PI); transcription factor
MGB_c17378	-7.04722	AT1G15380	lactoylglutathione lyase family protein / glyoxalase I family protein
MGB_s28717	-7.04652	AT3G13050	transporter-related
MGB_lrc796	-7.04596		0
MGB_c15319	-7.03685		0
MGB_s27384	-7.03084		0
MGB_c187	-7.02289	AT1G68570	proton-dependent oligopeptide transport (POT) family protein
MGB_c6342	-7.0085	AT1G15380	lactoylglutathione lyase family protein / glyoxalase I family protein
MGB_c8577	-7.00324		0
MGB_s26318	-6.993		0
MGB_c18151	-6.96958	AT1G15380	lactoylglutathione lyase family protein / glyoxalase I family protein
MGB_lrc252	-6.96038		0
MGB_c118	-6.95033	AT1G15380	lactoylglutathione lyase family protein / glyoxalase I family protein
MGB_lrc29017	-6.93941		0
MGB_c8687	-6.93771	AT2G17500	auxin efflux carrier family protein
MGB_c14012	-6.93097		0
MGB_lrc19845	-6.92191		0
MGB_lrc18614	-6.87728		0
MGB_lrc145	-6.87356	AT3G26200	CYP71B22; CYP71B22 (cytochrome P450, family 71, subfamily B, polypeptide 22); oxygen binding ; K00517
MGB_lrc19089	-6.86003	AT5G55180	glycosyl hydrolase family 17 protein
MGB_c10977	-6.84544	4345798	Os08g0468700; hypothetical protein
MGB_c14922	-6.83771		0
MGB_c23822	-6.83072		0
MGB_c12017	-6.82522		0
MGB_s29765	-6.82442	AT2G36800	DOGT1; DOGT1 (DON-GLUCOSYLTRANSFERASE); UDP-glycosyltransferase/ transferase, transferring glycosyl groups
MGB_c15030	-6.82185		0
MGB_c2344	-6.82109	AT1G15380	lactoylglutathione lyase family protein / glyoxalase I family protein
MGB_s28794	-6.81776		0
MGB_s29645	-6.80463		0
MGB_c16367	-6.79495	AT5G50260	cysteine proteinase, putative ; K01376
MGB_c17764	-6.78418		0
MGB_c7284	-6.78272	4346292	Os08g0556900; hypothetical protein
MGB_c12753	-6.77006		0
MGB_c5682	-6.76934	AT5G44620	CYP706A3; CYP706A3 (cytochrome P450, family 706, subfamily A, polypeptide 3); oxygen binding
MGB_c14895	-6.75908	AT1G74310	ATHSP101; ATHSP101 (HEAT SHOCK PROTEIN 101); ATP binding / ATPase
MGB_c20228	-6.75831	PHYPADRAFT_208810	hypothetical protein
MGB_c1097	-6.75217		0
MGB_c5087	-6.74745		0
MGB_c5576	-6.73394	4346292	Os08g0556900; hypothetical protein
MGB_s29608	-6.73275	AT5G50260	cysteine proteinase, putative ; K01376
MGB_s28556	-6.73054	4350216	Os11g0255300; hypothetical protein
MGB_lrc4497	-6.72895	AT3G13400	SKS13; SKS13 (SKU5 Similar 13); copper ion binding / oxidoreductase
MGB_c17376	-6.72454		0
MGB_c16133	-6.72267	AT5G58910	LAC16; LAC16 (laccase 16); copper ion binding / oxidoreductase
MGB_c7633	-6.71786		0
MGB_s21397	-6.71174		0
MGB_c6678	-6.71031	AT5G50260	cysteine proteinase, putative ; K01376
MGB_s28264	-6.70533		0
MGB_c16028	-6.70324		0
MGB_c16745	-6.6805	4335579	Os04g0364800; hypothetical protein
MGB_lrc24957	-6.67804		0
MGB_s22564	-6.67642		0
MGB_c5295	-6.67031		0
MGB_c16343	-6.66177	4346292	Os08g0556900; hypothetical protein
MGB_s29364	-6.65562		0
MGB_c17066	-6.65308		0
MGB_c6601	-6.6505	AT3G48340	cysteine-type peptidase
MGB_s30339	-6.64753	AT5G50260	cysteine proteinase, putative ; K01376
MGB_lrc1124	-6.64667		0
MGB_c10382	-6.64204	AT1G15380	lactoylglutathione lyase family protein / glyoxalase I family protein
MGB_c17621	-6.63048		0
MGB_lrc29591	-6.6072	AT1G75750	GASA1; GASA1 (GAST1 PROTEIN HOMOLOG 1)
MGB_s29142	-6.60097		0
MGB_c22809	-6.59429		0
MGB_c18755	-6.59136	4346292	Os08g0556900; hypothetical protein
MGB_c8992	-6.59119	AT4G34131	UGT73B3; UGT73B3 (UDP-GLUCOSYL TRANSFERASE 73B3); UDP-glycosyltransferase/ abscisic acid glucosyltransferase/ transferase, transferring hexosyl groups
MGB_c2763	-6.58494	AT3G10610	40S ribosomal protein S17 (RPS17C) ; K02962 small subunit ribosomal protein S17e
MGB_c28580	-6.58252	AT4G16210	enoyl-CoA hydratase/isomerase family protein ; K01692 enoyl-CoA hydratase [EC:4.2.1.17]
MGB_c9206	-6.57935		0
MGB_c23324	-6.57733		0
MGB_lrc22731	-6.56125	PHYPADRAFT_177230	hypothetical protein; K02866 large subunit ribosomal protein L10e
MGB_c761	-6.55793	AT1G62710	BETA-VPE; BETA-VPE (vacuolar processing enzyme beta); cysteine-type endopeptidase ; K01376
MGB_c14643	-6.55055		0
MGB_s29168	-6.532	AT5G50260	cysteine proteinase, putative ; K01376
MGB_s28905	-6.52496	4350216	Os11g0255300; hypothetical protein
MGB_s28027	-6.51153		0
MGB_c6073	-6.50775	AT5G64250	2-nitropropane dioxygenase family / NPD family
MGB_s28081	-6.50698		0
MGB_c17337	-6.50347	AT4G18990	xyloglucan:xyloglucosyl transferase, putative / xyloglucan endotransglycosylase, putative / endo-xyloglucan transferase, putative ; K08235 xyloglucan:xyloglucosyl transferase [EC:2.4.1.207]
MGB_c6640	-6.50186		0
MGB_c3670	-6.49468		0
MGB_c19056	-6.48665	4341631	Os06g0641800; hypothetical protein ; K07414 cytochrome P450, family 2, subfamily D [EC:1.14.14.1]
MGB_s30506	-6.48328	4350216	Os11g0255300; hypothetical protein
MGB_c9549	-6.48198		0
MGB_s30620	-6.47797		0
MGB_c7047	-6.47436	AT5G50260	cysteine proteinase, putative ; K01376
MGB_lrc3311	-6.46346		0
MGB_lrc394	-6.45937	AT1G55570	SKS12; SKS12 (SKU5 Similar 12); copper ion binding / oxidoreductase ; K00423 L-ascorbate oxidase [EC:1.10.3.3]
MGB_s30126	-6.44149		0
MGB_c23059	-6.43403	AT4G16210	enoyl-CoA hydratase/isomerase family protein ; K01692 enoyl-CoA hydratase [EC:4.2.1.17]
MGB_s29722	-6.42518		0
MGB_c11457	-6.41968	AT3G01420	ALPHA-DOX1; ALPHA-DOX1 (ALPHA-DIOXYGENASE 1) ; K10529 alpha-dioxygenase [EC:1.-.-.-]
MGB_c12404	-6.41032	4324191	Os01g0580200; hypothetical protein
MGB_c4648	-6.40043		0
MGB_c1169	-6.39136	AT5G13170	nodulin MtN3 family protein
MGB_c28506	-6.38367	AT4G22070	WRKY31; WRKY31 (WRKY DNA-binding protein 31); transcription factor
MGB_c10236	-6.37722	AT3G13400	SKS13; SKS13 (SKU5 Similar 13); copper ion binding / oxidoreductase
MGB_c8461	-6.37486	AT1G15380	lactoylglutathione lyase family protein / glyoxalase I family protein
MGB_c9082	-6.36381	AT5G50260	cysteine proteinase, putative ; K01376
MGB_c2682	-6.35975	AT4G28570	alcohol oxidase-related
MGB_c16269	-6.35671		0
MGB_s26921	-6.35279		0
MGB_s28811	-6.34883	AT5G50260	cysteine proteinase, putative ; K01376
MGB_s30458	-6.34486		0
MGB_s20670	-6.3447		0
MGB_c6932	-6.33935	AT2G36830	GAMMA-TIP; GAMMA-TIP (Tonoplast intrinsic protein (TIP) gamma); water channel ; K09873 aquaporin TIP
MGB_c14449	-6.33885	AT3G61890	ATHB-12; ATHB-12 (ARABIDOPSIS THALIANA HOMEOBOX PROTEIN 12); transcription factor ; K09338 homeobox-leucine zipper protein
MGB_c19077	-6.32969	AT3G20395	protein binding / zinc ion binding
MGB_c6892	-6.32596	4350216	Os11g0255300; hypothetical protein
MGB_c25804	-6.31226		0
MGB_s27858	-6.3119		0
MGB_c14564	-6.29969	AT5G65980	auxin efflux carrier family protein ; K07088
MGB_c19741	-6.29837		0
MGB_c11809	-6.28766	AT3G48340	cysteine-type peptidase
MGB_lrc26838	-6.28329		0
MGB_c19235	-6.27903	AT3G11930	universal stress protein (USP) family protein
MGB_c27955	-6.2771	AT1G62300	WRKY6; WRKY6 (WRKY DNA-binding protein 6); transcription factor
MGB_c6858	-6.26052		0
MGB_lrc6829	-6.24646		0
MGB_lrc25748	-6.23858	AT1G05010	EFE; EFE (ETHYLENE FORMING ENZYME) ; K05933 aminocyclopropanecarboxylate oxidase [EC:1.14.17.4]
MGB_lrc26256	-6.21864	AT3G48660	hypothetical protein
MGB_s27939	-6.21689		0
MGB_s29489	-6.21512	AT5G63500	hypothetical protein
MGB_s30316	-6.2141		0
MGB_lrc29520	-6.20617	AT1G75750	GASA1; GASA1 (GAST1 PROTEIN HOMOLOG 1)
MGB_s21194	-6.19125	AT1G68570	proton-dependent oligopeptide transport (POT) family protein
MGB_lrc21676	-6.18388		0
MGB_c28361	-6.1836	AT3G11930	universal stress protein (USP) family protein
MGB_c27982	-6.16469		0
MGB_c1101	-6.16436	AT5G49360	BXL1; BXL1 (BETA-XYLOSIDASE 1); hydrolase, hydrolyzing O-glycosyl compounds
MGB_lrc27896	-6.15692	AT3G48660	hypothetical protein
MGB_c5866	-6.15076		0
MGB_c7957	-6.14751	AT1G77760	NIA1; NIA1 (NITRATE REDUCTASE 1) ; K00360 nitrate reductase (NADH) [EC:1.7.1.1]
MGB_c13994	-6.14524	AT5G49360	BXL1; BXL1 (BETA-XYLOSIDASE 1); hydrolase, hydrolyzing O-glycosyl compounds
MGB_s28775	-6.14389		0
MGB_c11617	-6.13852		0
MGB_c13408	-6.11902		0
MGB_c2490	-6.11708		0
MGB_c5745	-6.1124	4346292	Os08g0556900; hypothetical protein
MGB_lrc28906	-6.1118	AT3G11930	universal stress protein (USP) family protein
MGB_c4197	-6.11087	AT3G01270	pectate lyase family protein
MGB_c1534	-6.09916		0
MGB_lrc232	-6.09905	AT5G24930	zinc finger (B-box type) family protein
MGB_lrc18329	-6.08966	AT2G24790	COL3; COL3 (CONSTANS-LIKE 3); protein binding / transcription factor/ zinc ion binding
MGB_c3094	-6.08571	AT5G64250	2-nitropropane dioxygenase family / NPD family
MGB_c12678	-6.0813		0
MGB_c23709	-6.07691	AT1G62380	ACO2; ACO2 (ACC OXIDASE 2) ; K05933 aminocyclopropanecarboxylate oxidase [EC:1.14.17.4]
MGB_c10889	-6.05337	AT2G15970	COR413-PM1; COR413-PM1 (cold regulated 413 plasma membrane 1)
MGB_c6327	-6.04562	AT4G02640	BZO2H1; BZO2H1 (ARABIDOPSIS THALIANA BASIC LEUCINE ZIPPER 10); DNA binding / transcription factor
MGB_s30531	-6.04115	AT4G16210	enoyl-CoA hydratase/isomerase family protein ; K01692 enoyl-CoA hydratase [EC:4.2.1.17]
MGB_c9589	-6.02675		0
MGB_c14363	-6.00354		0
MGB_s29033	-5.99757		0
MGB_c5348	-5.99679	AT3G50390	transducin family protein / WD-40 repeat family protein
MGB_c17641	-5.98783		0
MGB_c5127	-5.98604		0
MGB_lrc11276	-5.97976		0
MGB_c18089	-5.96321	AT5G47990	CYP705A5; CYP705A5 (cytochrome P450, family 705, subfamily A, polypeptide 5); oxygen binding
MGB_c13209	-5.96271	4348971	Os10g0490100; hypothetical protein
MGB_c9856	-5.96268		0
MGB_s27299	-5.96153		0
MGB_c3728	-5.95876	AT5G65690	PCK2/PEPCK; PCK2/PEPCK (PHOSPHOENOLPYRUVATE CARBOXYKINASE 2); ATP binding / phosphoenolpyruvate carboxykinase (ATP) ; K01610 phosphoenolpyruvate carboxykinase (ATP) [EC:4.1.1.49]
MGB_c5759	-5.92815	AT4G27450	hypothetical protein
MGB_c17419	-5.91889		0
MGB_c9245	-5.90767	4335579	Os04g0364800; hypothetical protein
MGB_c4080	-5.90302	AT1G48320	thioesterase family protein
MGB_c11601	-5.89942	4335579	Os04g0364800; hypothetical protein
MGB_s30288	-5.89497	AT4G16210	enoyl-CoA hydratase/isomerase family protein ; K01692 enoyl-CoA hydratase [EC:4.2.1.17]
MGB_c4045	-5.88836	4335579	Os04g0364800; hypothetical protein
MGB_s28612	-5.88417	AT3G13050	transporter-related
MGB_c20336	-5.88092	AT2G02010	GAD4; GAD4 (GLUTAMATE DECARBOXYLASE 4); calmodulin binding
MGB_c6889	-5.87692		0
MGB_c6722	-5.87671	AT2G45550	CYP76C4; CYP76C4 (cytochrome P450, family 76, subfamily C, polypeptide 4); oxygen binding
MGB_c28214	-5.8689		0
MGB_c11290	-5.86871		0
MGB_s29202	-5.86776		0
MGB_c7578	-5.85345		0
MGB_c15442	-5.84567	AT4G37400	CYP81F3; CYP81F3 (cytochrome P450, family 81, subfamily F, polypeptide 3); oxygen binding ; K00517
MGB_c4925	-5.84095	AT1G01120	KCS1; KCS1 (3-KETOACYL-COA SYNTHASE 1); acyltransferase
MGB_c12548	-5.83079	AT1G22070	TGA3; TGA3 (TGA1a-related gene 3); DNA binding / calmodulin binding / transcription factor
MGB_c24201	-5.81368	AT4G16210	enoyl-CoA hydratase/isomerase family protein ; K01692 enoyl-CoA hydratase [EC:4.2.1.17]
MGB_c10611	-5.80694		0
MGB_s29132	-5.80222		0
MGB_c10480	-5.79963		0
MGB_c1397	-5.79379	AT5G19600	SULTR3;5; SULTR3;5; sulfate transmembrane transporter
MGB_c11104	-5.79029	AT3G21720	isocitrate lyase, putative ; K01637 isocitrate lyase [EC:4.1.3.1]
MGB_s30856	-5.77224		0
MGB_c23354	-5.76466	AT4G16210	enoyl-CoA hydratase/isomerase family protein ; K01692 enoyl-CoA hydratase [EC:4.2.1.17]
MGB_c3460	-5.75691		0
MGB_c5778	-5.75648	AT5G63510	GAMMA_CAL1; GAMMA CAL1 (GAMMA CARBONIC ANHYDRASE LIKE 1); carbonate dehydratase
MGB_c13375	-5.75506	AT4G16210	enoyl-CoA hydratase/isomerase family protein ; K01692 enoyl-CoA hydratase [EC:4.2.1.17]
MGB_s27300	-5.74574	4346292	Os08g0556900; hypothetical protein
MGB_s30721	-5.7423		0
MGB_s30155	-5.74056	AT5G50260	cysteine proteinase, putative ; K01376
MGB_lrc12691	-5.73394	AT5G50260	cysteine proteinase, putative ; K01376
MGB_c8263	-5.73381		0
MGB_c2195	-5.73243	AT1G33590	disease resistance protein-related / LRR protein-related
MGB_lrc14893	-5.72698	AT5G59910	HTB4; HTB4; DNA binding ; K11252 histone H2B
MGB_c7646	-5.70681	AT3G11930	universal stress protein (USP) family protein
MGB_c9176	-5.70603		0
MGB_c11694	-5.70558		0
MGB_lrc28340	-5.70382		0
MGB_lrc4642	-5.67958	4324333	Os01g0916400; hypothetical protein
MGB_s30888	-5.67832	AT4G16210	enoyl-CoA hydratase/isomerase family protein ; K01692 enoyl-CoA hydratase [EC:4.2.1.17]
MGB_lrc3923	-5.67739	AT2G15220	secretory protein, putative
MGB_c1354	-5.66912	AT4G25260	invertase/pectin methylesterase inhibitor family protein
MGB_c12854	-5.6687		0
MGB_s28821	-5.66417		0
MGB_c16739	-5.64499	AT3G11930	universal stress protein (USP) family protein
MGB_s30809	-5.6402	AT4G16210	enoyl-CoA hydratase/isomerase family protein ; K01692 enoyl-CoA hydratase [EC:4.2.1.17]
MGB_lrc1411	-5.62996	AT5G49360	BXL1; BXL1 (BETA-XYLOSIDASE 1); hydrolase, hydrolyzing O-glycosyl compounds
MGB_c19229	-5.6153	AT3G07850	exopolygalacturonase / galacturan 1,4-alpha-galacturonidase / pectinase ; K01213 galacturan 1,4-alpha-galacturonidase [EC:3.2.1.67]
MGB_c5463	-5.61456		0
MGB_s29095	-5.6135	AT4G16210	enoyl-CoA hydratase/isomerase family protein ; K01692 enoyl-CoA hydratase [EC:4.2.1.17]
MGB_c12723	-5.61344		0
MGB_c30640	-5.60049		0
MGB_s28524	-5.59996		0
MGB_lrc27963	-5.59082		0
MGB_c25424	-5.5891	4324333	Os01g0916400; hypothetical protein
MGB_lrc1400	-5.58711		0
MGB_c4182	-5.58597		0
MGB_lrc26524	-5.58256	AT3G48140	senescence-associated protein, putative
MGB_c8217	-5.57249	AT3G29590	AT5MAT; AT5MAT; O-malonyltransferase/ transferase
MGB_lrc1859	-5.57121	AT3G14415	(S)-2-hydroxy-acid oxidase, peroxisomal, putative / glycolate oxidase, putative / short chain alpha-hydroxy acid oxidase, putative ; K11517 (S)-2-hydroxy-acid oxidase [EC:1.1.3.15]
MGB_s29495	-5.5711	AT3G48660	hypothetical protein
MGB_c19836	-5.57082		0
MGB_c18215	-5.56579		0
MGB_lrc7941	-5.56451	AT1G55570	SKS12; SKS12 (SKU5 Similar 12); copper ion binding / oxidoreductase ; K00423 L-ascorbate oxidase [EC:1.10.3.3]
MGB_c19615	-5.55731	AT4G16210	enoyl-CoA hydratase/isomerase family protein ; K01692 enoyl-CoA hydratase [EC:4.2.1.17]
MGB_lrc18293	-5.55457	4327607	Os01g0820000; hypothetical protein
MGB_c13668	-5.55107	AT4G28500	ANAC073; ANAC073 (Arabidopsis NAC domain containing protein 73); transcription factor
MGB_c6779	-5.54915	AT2G25625	hypothetical protein
MGB_c18081	-5.54273		0
MGB_c11007	-5.54054		0
MGB_lrc538	-5.53498	AT4G31940	CYP82C4; CYP82C4 (cytochrome P450, family 82, subfamily C, polypeptide 4); oxygen binding ; K00517
MGB_c9251	-5.52523	AT5G50260	cysteine proteinase, putative ; K01376
MGB_c6140	-5.52505	4326266	Os01g0269000; hypothetical protein ; K01640 hydroxymethylglutaryl-CoA lyase [EC:4.1.3.4]
MGB_c5577	-5.51751	AT1G21410	SKP2A; SKP2A; protein binding
MGB_c19965	-5.51206	AT4G26140	BGAL12; BGAL12 (beta-galactosidase 12); beta-galactosidase
MGB_c10848	-5.50757		0
MGB_c255	-5.50525		0
MGB_lrc5483	-5.50081	AT3G11930	universal stress protein (USP) family protein
MGB_c15146	-5.49938	AT3G21720	isocitrate lyase, putative ; K01637 isocitrate lyase [EC:4.1.3.1]
MGB_s27956	-5.48661		0
MGB_c17665	-5.48425	AT5G01700	protein phosphatase 2C, putative / PP2C, putative
MGB_s30707	-5.4834		0
MGB_c2088	-5.48093		0
MGB_s29057	-5.47811	AT3G61070	PEX11E; PEX11E
MGB_c5045	-5.47409	AT3G07700	ABC1 family protein
MGB_lrc3956	-5.47061	AT3G48660	hypothetical protein
MGB_c2157	-5.46934	AT1G10070	ATBCAT-2; ATBCAT-2; branched-chain-amino-acid transaminase/ catalytic ; K00826 branched-chain amino acid aminotransferase [EC:2.6.1.42]
MGB_c9871	-5.46327	AT1G07040	hypothetical protein
MGB_c1486	-5.4612	AT1G70330	ENT1,AT; ENT1,AT (EQUILIBRATIVE NUCLEOTIDE TRANSPORTER 1); nucleoside transmembrane transporter
MGB_c12206	-5.45552	AT1G68570	proton-dependent oligopeptide transport (POT) family protein
MGB_c2759	-5.45375	AT1G32170	XTR4; XTR4 (XYLOGLUCAN ENDOTRANSGLYCOSYLASE 4); hydrolase, acting on glycosyl bonds ; K08235 xyloglucan:xyloglucosyl transferase [EC:2.4.1.207]
MGB_c18451	-5.45254	AT4G08300	nodulin MtN21 family protein
MGB_c29557	-5.44615	4332628	Os03g0310400; hypothetical protein ; K01692 enoyl-CoA hydratase [EC:4.2.1.17]
MGB_lrc8233	-5.44122		0
MGB_c15000	-5.43989	AT2G23790	hypothetical protein
MGB_c5817	-5.43989	4334237	Os03g0767800; hypothetical protein
MGB_c10539	-5.43714	AT1G67070	DIN9; DIN9 (DARK INDUCIBLE 9); mannose-6-phosphate isomerase ; K01809 mannose-6-phosphate isomerase [EC:5.3.1.8]
MGB_c20193	-5.42508		0
MGB_c8195	-5.41428	AT3G52840	BGAL2; BGAL2 (beta-galactosidase 2); beta-galactosidase ; K01190 beta-galactosidase [EC:3.2.1.23]
MGB_c17305	-5.41112	AT1G33590	disease resistance protein-related / LRR protein-related
MGB_lrc5172	-5.40469		0
MGB_c16740	-5.40306	AT1G10070	ATBCAT-2; ATBCAT-2; branched-chain-amino-acid transaminase/ catalytic ; K00826 branched-chain amino acid aminotransferase [EC:2.6.1.42]
MGB_c15528	-5.40048		0
MGB_c6113	-5.3971	4326376	Os01g0591300; hypothetical protein
MGB_s28959	-5.3952		0
MGB_lrc31	-5.39218	AT3G24460	TMS membrane family protein / tumour differentially expressed (TDE) family protein
MGB_lrc2862	-5.38929	AT1G62300	WRKY6; WRKY6 (WRKY DNA-binding protein 6); transcription factor
MGB_c3738	-5.38449		0
MGB_c13437	-5.37907	AT4G16520	ATG8F; ATG8F (AUTOPHAGY 8F); microtubule binding
MGB_c5668	-5.37587	AT3G50830	COR413-PM2; COR413-PM2 (cold regulated 413 plasma membrane 2)
MGB_c17093	-5.36998	AT2G18460	LCV3; LCV3 (LIKE COV 3)
MGB_c4731	-5.36555	AT4G02075	PIT1; PIT1 (PITCHOUN 1); protein binding / zinc ion binding
MGB_c17739	-5.36539		0
MGB_c6928	-5.36489	AT5G16370	AMP-binding protein, putative
MGB_lrc3516	-5.36218	AT5G55180	glycosyl hydrolase family 17 protein
MGB_c12472	-5.35991	AT2G15970	COR413-PM1; COR413-PM1 (cold regulated 413 plasma membrane 1)
MGB_c4797	-5.35874	AgaP_AGAP009609	AGAP009609-PA ; K00451 homogentisate 1,2-dioxygenase [EC:1.13.11.5]
MGB_s28458	-5.34209		0
MGB_lrc5739	-5.34116	AT4G16520	ATG8F; ATG8F (AUTOPHAGY 8F); microtubule binding
MGB_lrc28119	-5.32859	AT1G12010	1-aminocyclopropane-1-carboxylate oxidase, putative / ACC oxidase, putative ; K05933 aminocyclopropanecarboxylate oxidase [EC:1.14.17.4]
MGB_lrc28716	-5.32855	AT5G50260	cysteine proteinase, putative ; K01376
MGB_s28513	-5.32773	AT4G16210	enoyl-CoA hydratase/isomerase family protein ; K01692 enoyl-CoA hydratase [EC:4.2.1.17]
MGB_s21031	-5.32555	AT2G15970	COR413-PM1; COR413-PM1 (cold regulated 413 plasma membrane 1)
MGB_lrc6946	-5.32146	AT3G12500	ATHCHIB; ATHCHIB (BASIC CHITINASE); chitinase ; K01183 chitinase [EC:3.2.1.14]
MGB_c11209	-5.31792	AT5G16550	hypothetical protein
MGB_c12114	-5.30752		0
MGB_lrc27868	-5.30591		0
MGB_c29737	-5.29494	PHYPADRAFT_136367	hypothetical protein
MGB_c11622	-5.29182	AT5G09800	U-box domain-containing protein
MGB_c2674	-5.28493		0
MGB_s29221	-5.28388	AT4G16210	enoyl-CoA hydratase/isomerase family protein ; K01692 enoyl-CoA hydratase [EC:4.2.1.17]
MGB_c21652	-5.28146		0
MGB_c18693	-5.28105	4337055	Os04g0624500; hypothetical protein
MGB_c11750	-5.26949	4336753	Os04g0578400; hypothetical protein ; K02294 beta-carotene hydroxylase [EC:1.14.13.-]
MGB_lrc17474	-5.26777	AT3G51730	saposin B domain-containing protein
MGB_c5931	-5.25996	OrsajM_p43	ccmFn; cytochrome c biogenesis Fn
MGB_c8014	-5.25587	AT5G54290	cytochrome c biogenesis protein family
MGB_c4479	-5.24418	AT4G05530	short-chain dehydrogenase/reductase (SDR) family protein ; K11147 dehydrogenase/reductase SDR family member 4 [EC:1.1.-.-]
MGB_s28674	-5.23736		0
MGB_c11141	-5.23542	AT1G01780	LIM domain-containing protein
MGB_c14910	-5.23524	AT1G06570	PDS1; PDS1 (PHYTOENE DESATURATION 1) ; K00457 4-hydroxyphenylpyruvate dioxygenase [EC:1.13.11.27]
MGB_c5918	-5.23318	AT2G15970	COR413-PM1; COR413-PM1 (cold regulated 413 plasma membrane 1)
MGB_c29602	-5.22997	AT4G16210	enoyl-CoA hydratase/isomerase family protein ; K01692 enoyl-CoA hydratase [EC:4.2.1.17]
MGB_c19716	-5.22484	AT1G72510	hypothetical protein
MGB_c28753	-5.22169	AT4G16210	enoyl-CoA hydratase/isomerase family protein ; K01692 enoyl-CoA hydratase [EC:4.2.1.17]
MGB_c8996	-5.21942		0
MGB_s29788	-5.21876		0
MGB_c4743	-5.21651	AT1G75810	hypothetical protein
MGB_c18983	-5.20764		0
MGB_c6987	-5.19383	AT1G33590	disease resistance protein-related / LRR protein-related
MGB_lrc11922	-5.18841	AT5G13170	nodulin MtN3 family protein
MGB_c12765	-5.18306	AT5G51500	pectinesterase family protein
MGB_c18775	-5.17742		0
MGB_c29802	-5.17695	AT4G37220	stress-responsive protein, putative
MGB_c1917	-5.17618		0
MGB_lrc1906	-5.17222	AT4G34710	ADC2; ADC2 (ARGININE DECARBOXYLASE 2) ; K01583 arginine decarboxylase [EC:4.1.1.19]
MGB_c13727	-5.16606	AT3G57270	BG1; BG1 (BETA-1,3-GLUCANASE 1); hydrolase, hydrolyzing O-glycosyl compounds
MGB_c8337	-5.16555	AT1G63440	HMA5; HMA5 (HEAVY METAL ATPASE 5); ATPase, coupled to transmembrane movement of ions, phosphorylative mechanism ; K01533 Cu2+-exporting ATPase [EC:3.6.3.4]
MGB_s28817	-5.16422	AT4G16210	enoyl-CoA hydratase/isomerase family protein ; K01692 enoyl-CoA hydratase [EC:4.2.1.17]
MGB_c18576	-5.16192		0
MGB_c12261	-5.15813	AT3G63000	NPL41; NPL41 (NPL4-LIKE PROTEIN 1)
MGB_c2238	-5.15643	4342543	Os07g0176900; hypothetical protein ; K01807 ribose 5-phosphate isomerase A [EC:5.3.1.6]
MGB_s30744	-5.15018	4335455	Os04g0311400; hypothetical protein ; K01376
MGB_c532	-5.14997	AT1G33590	disease resistance protein-related / LRR protein-related
MGB_c14627	-5.14958	AT5G65160	tetratricopeptide repeat (TPR)-containing protein
MGB_c9026	-5.14888	AT1G12240	ATBETAFRUCT4/VAC-INV; ATBETAFRUCT4/VAC-INV (VACUOLAR INVERTASE); beta-fructofuranosidase/ hydrolase, hydrolyzing O-glycosyl compounds ; K01193 beta-fructofuranosidase [EC:3.2.1.26]
MGB_s29879	-5.14404	4335455	Os04g0311400; hypothetical protein ; K01376
MGB_s25741	-5.13949		0
MGB_c3717	-5.13886	AT2G46690	auxin-responsive family protein
MGB_lrc407	-5.13876	AT5G54940	eukaryotic translation initiation factor SUI1, putative
MGB_c5797	-5.13838	AT5G27870	pectinesterase family protein
MGB_c13280	-5.13763	AT1G37130	NIA2; NIA2 (NITRATE REDUCTASE 2) ; K00360 nitrate reductase (NADH) [EC:1.7.1.1]
MGB_lrc12504	-5.13658	4335579	Os04g0364800; hypothetical protein
MGB_c17743	-5.13241	AT3G58450	universal stress protein (USP) family protein
MGB_c8096	-5.12928	AT5G26340	MSS1; MSS1 (SUGAR TRANSPORT PROTEIN 13); carbohydrate transmembrane transporter/ hexose:hydrogen symporter/ high-affinity hydrogen:glucose symporter/ sugar:hydrogen ion symporter
MGB_s30931	-5.12884	AT4G31950	CYP82C3; CYP82C3 (cytochrome P450, family 82, subfamily C, polypeptide 3); oxygen binding
MGB_s28430	-5.12288		0
MGB_s22939	-5.12156	AT4G16210	enoyl-CoA hydratase/isomerase family protein ; K01692 enoyl-CoA hydratase [EC:4.2.1.17]
MGB_lrc2359	-5.11619	AT2G47710	universal stress protein (USP) family protein
MGB_lrc13938	-5.11307	AT4G31950	CYP82C3; CYP82C3 (cytochrome P450, family 82, subfamily C, polypeptide 3); oxygen binding
MGB_c15156	-5.10477		0
MGB_c5578	-5.1035	AT4G16210	enoyl-CoA hydratase/isomerase family protein ; K01692 enoyl-CoA hydratase [EC:4.2.1.17]
MGB_lrc27936	-5.1031	4342782	Os07g0232800; hypothetical protein
MGB_c13190	-5.09507		0
MGB_c2941	-5.09357	AT4G02440	EID1; EID1 (EMPFINDLICHER IM DUNKELROTEN LICHT 1)
MGB_c10906	-5.09343	AT1G10970	ZIP4; ZIP4 (ZINC TRANSPORTER 4 PRECURSOR); cation transmembrane transporter
MGB_lrc14540	-5.0875	AT5G03510	zinc finger (C2H2 type) family protein
MGB_lrc6634	-5.07865		0
MGB_c8852	-5.06421	AT3G06690	acyl-CoA oxidase family
MGB_c2167	-5.06177	AT3G52720	carbonic anhydrase family protein ; K01674 carbonic anhydrase [EC:4.2.1.1]
MGB_lrc344	-5.06154	AT4G31950	CYP82C3; CYP82C3 (cytochrome P450, family 82, subfamily C, polypeptide 3); oxygen binding
MGB_c1882	-5.05986	AT1G06570	PDS1; PDS1 (PHYTOENE DESATURATION 1) ; K00457 4-hydroxyphenylpyruvate dioxygenase [EC:1.13.11.27]
MGB_c10443	-5.05791	AT5G13200	GRAM domain-containing protein / ABA-responsive protein-related
MGB_lrc743	-5.05671	4335579	Os04g0364800; hypothetical protein
MGB_c19668	-5.05131	AT5G03860	MLS; MLS (MALATE SYNTHASE); malate synthase ; K01638 malate synthase [EC:2.3.3.9]
MGB_c3536	-5.03426	AT5G17030	UDP-glucoronosyl/UDP-glucosyl transferase family protein ; K00724 flavonol-3-O-glucoside L-rhamnosyltransferase [EC:2.4.1.159]
MGB_s29693	-5.02248	AT4G16210	enoyl-CoA hydratase/isomerase family protein ; K01692 enoyl-CoA hydratase [EC:4.2.1.17]
MGB_c3740	-5.01775	AT1G80600	acetylornithine aminotransferase, mitochondrial, putative / acetylornithine transaminase, putative / AOTA, putative / ACOAT, putative ; K00818 acetylornithine aminotransferase [EC:2.6.1.11]
MGB_c16317	-5.00571	AT4G16210	enoyl-CoA hydratase/isomerase family protein ; K01692 enoyl-CoA hydratase [EC:4.2.1.17]
MGB_c5794	-4.99751	AT5G49360	BXL1; BXL1 (BETA-XYLOSIDASE 1); hydrolase, hydrolyzing O-glycosyl compounds
MGB_c5069	-4.98669	4329339	Os02g0469600; hypothetical protein ; K01376
MGB_lrc2969	-4.97993	AT5G42440	protein kinase family protein
MGB_lrc29663	-4.97231		0
MGB_c1620	-4.96571	AT5G67620	hypothetical protein
MGB_c26831	-4.96413	AT4G16210	enoyl-CoA hydratase/isomerase family protein ; K01692 enoyl-CoA hydratase [EC:4.2.1.17]
MGB_c14992	-4.96124	4339565	Os05g0556000; hypothetical protein
MGB_c18241	-4.95837		0
MGB_s29868	-4.94245	4335579	Os04g0364800; hypothetical protein
MGB_c765	-4.94108	AT2G35260	hypothetical protein
MGB_c19295	-4.94102	AT4G02075	PIT1; PIT1 (PITCHOUN 1); protein binding / zinc ion binding
MGB_c18195	-4.93926		0
MGB_c68	-4.93806	4349820	Os11g0155900; hypothetical protein ; K11253 histone H3
MGB_c2421	-4.93686		0
MGB_lrc3999	-4.92994	4350572	Os11g0508600; hypothetical protein
MGB_c18795	-4.92639		0
MGB_lrc28166	-4.92556		0
MGB_s30654	-4.90806	AT4G16210	enoyl-CoA hydratase/isomerase family protein ; K01692 enoyl-CoA hydratase [EC:4.2.1.17]
MGB_c9884	-4.90182	AT1G10060	ATBCAT-1; ATBCAT-1; catalytic
MGB_lrc3378	-4.90137		0
MGB_lrc11310	-4.89511	AT5G42440	protein kinase family protein
MGB_c16793	-4.8811	AT1G26820	RNS3; RNS3 (RIBONUCLEASE 3); endoribonuclease
MGB_s25297	-4.87381	AT5G50260	cysteine proteinase, putative ; K01376
MGB_c20571	-4.87123	AT1G06570	PDS1; PDS1 (PHYTOENE DESATURATION 1) ; K00457 4-hydroxyphenylpyruvate dioxygenase [EC:1.13.11.27]
MGB_lrc8086	-4.86289		0
MGB_lrc3108	-4.85307	AT5G65730	xyloglucan:xyloglucosyl transferase, putative / xyloglucan endotransglycosylase, putative / endo-xyloglucan transferase, putative ; K08235 xyloglucan:xyloglucosyl transferase [EC:2.4.1.207]
MGB_c7270	-4.85283	AT5G50260	cysteine proteinase, putative ; K01376
MGB_c28808	-4.85052	AT4G16210	enoyl-CoA hydratase/isomerase family protein ; K01692 enoyl-CoA hydratase [EC:4.2.1.17]
MGB_s29911	-4.84861		0
MGB_c14858	-4.84575	AT3G47470	LHCA4; LHCA4 (Photosystem I light harvesting complex gene 4); chlorophyll binding ; K08910 light-harvesting complex I chlorophyll a/b binding protein 4
MGB_lrc28786	-4.84264		0
MGB_c8762	-4.84093	AT2G43710	SSI2; SSI2 (fatty acid biosynthesis 2); acyl-[acyl-carrier-protein] desaturase
MGB_lrc2777	-4.8373	AT3G48990	AMP-dependent synthetase and ligase family protein
MGB_c18000	-4.83384		0
MGB_lrc4715	-4.83271		0
MGB_c4083	-4.83136	AT5G48930	transferase family protein
MGB_s28852	-4.82746	PHYPADRAFT_224348	hypothetical protein
MGB_c7133	-4.82675		0
MGB_c19749	-4.82514		0
MGB_lrc28101	-4.8225	AT3G12500	ATHCHIB; ATHCHIB (BASIC CHITINASE); chitinase ; K01183 chitinase [EC:3.2.1.14]
MGB_c11263	-4.81878	AT1G06570	PDS1; PDS1 (PHYTOENE DESATURATION 1) ; K00457 4-hydroxyphenylpyruvate dioxygenase [EC:1.13.11.27]
MGB_c15494	-4.81386	AT1G70330	ENT1,AT; ENT1,AT (EQUILIBRATIVE NUCLEOTIDE TRANSPORTER 1); nucleoside transmembrane transporter
MGB_c13056	-4.80702	PHYPADRAFT_116537	hypothetical protein
MGB_lrc490	-4.80663	AT1G18200	AtRABA6b; AtRABA6b (Arabidopsis Rab GTPase homolog A6b); GTP binding ; K07976 Rab family, other
MGB_lrc29164	-4.78938	AT1G75750	GASA1; GASA1 (GAST1 PROTEIN HOMOLOG 1)
MGB_lrc27879	-4.78661		0
MGB_lrc3677	-4.78398	AT1G75750	GASA1; GASA1 (GAST1 PROTEIN HOMOLOG 1)
MGB_c3062	-4.77801	AT4G35860	ATGB2/ATRAB2C/ATRABB1B; ATGB2/ATRAB2C/ATRABB1B (GTP-BINDING 2) ; K07976 Rab family, other
MGB_lrc7495	-4.77654	AT5G50790	nodulin MtN3 family protein
MGB_s29167	-4.77529	4332628	Os03g0310400; hypothetical protein ; K01692 enoyl-CoA hydratase [EC:4.2.1.17]
MGB_c17888	-4.77071	AT4G37790	HAT22; HAT22 (homeobox-leucine zipper protein 22); transcription factor ; K09338 homeobox-leucine zipper protein
MGB_lrc28099	-4.76945		0
MGB_c12704	-4.76616	AT4G05530	short-chain dehydrogenase/reductase (SDR) family protein ; K11147 dehydrogenase/reductase SDR family member 4 [EC:1.1.-.-]
MGB_c3123	-4.76407	AT5G65730	xyloglucan:xyloglucosyl transferase, putative / xyloglucan endotransglycosylase, putative / endo-xyloglucan transferase, putative ; K08235 xyloglucan:xyloglucosyl transferase [EC:2.4.1.207]
MGB_c11861	-4.75958	AT4G37360	CYP81D2; CYP81D2 (cytochrome P450, family 81, subfamily D, polypeptide 2); oxygen binding ; K00517
MGB_c1493	-4.74878	AT2G21970	SEP2; SEP2 (STRESS ENHANCED PROTEIN 2)
MGB_lrc27018	-4.74664	AT1G29800	zinc ion binding
MGB_c6272	-4.74517	AT4G16210	enoyl-CoA hydratase/isomerase family protein ; K01692 enoyl-CoA hydratase [EC:4.2.1.17]
MGB_c29660	-4.73965	AT4G16210	enoyl-CoA hydratase/isomerase family protein ; K01692 enoyl-CoA hydratase [EC:4.2.1.17]
MGB_c15868	-4.73287	AT2G31790	UDP-glucoronosyl/UDP-glucosyl transferase family protein
MGB_c17922	-4.72867		0
MGB_s29108	-4.7265		0
MGB_lrc2139	-4.72184		0
MGB_lrc13100	-4.72108	AT3G24500	ATMBF1C/MBF1C; ATMBF1C/MBF1C (MULTIPROTEIN BRIDGING FACTOR 1C); DNA binding / transcription coactivator/ transcription factor ; K03627 putative transcription factor
MGB_s24164	-4.71622		0
MGB_c19964	-4.71528	AT2G23790	hypothetical protein
MGB_c1303	-4.71059	AT1G69870	proton-dependent oligopeptide transport (POT) family protein
MGB_c12555	-4.70814	AT3G18570	glycine-rich protein / oleosin
MGB_s28296	-4.70468	AT3G48350	cysteine proteinase, putative
MGB_c5303	-4.69768	AT1G62960	ACS10; ACS10 (ACC SYNTHASE 10); 1-aminocyclopropane-1-carboxylate synthase
MGB_c3035	-4.69192		0
MGB_s29464	-4.68304	AT4G16210	enoyl-CoA hydratase/isomerase family protein ; K01692 enoyl-CoA hydratase [EC:4.2.1.17]
MGB_c1522	-4.67586	AT5G01600	ATFER1; ATFER1 (FERRETIN 1); ferric iron binding
MGB_lrc19233	-4.66801		0
MGB_c11416	-4.66773	4326740	Os01g0225600; hypothetical protein
MGB_lrc778	-4.66572	AT5G01600	ATFER1; ATFER1 (FERRETIN 1); ferric iron binding
MGB_c15779	-4.65952	AT5G37600	ATGSR1; ATGSR1 (Arabidopsis thaliana glutamine synthase clone R1); glutamate-ammonia ligase ; K01915 glutamine synthetase [EC:6.3.1.2]
MGB_c15364	-4.65946	AT3G57380	hypothetical protein
MGB_c16767	-4.65462		0
MGB_c16171	-4.65175	4348317	Os10g0323900; hypothetical protein
MGB_s28001	-4.65133		0
MGB_c10368	-4.64951		0
MGB_c13820	-4.64949	4329556	Os02g0533300; hypothetical protein ; K01674 carbonic anhydrase [EC:4.2.1.1]
MGB_c2897	-4.63219	AT4G32250	protein kinase family protein
MGB_c6158	-4.63025	4332461	Os03g0283800; hypothetical protein
MGB_s29392	-4.62945	AT5G65780	ATBCAT-5; ATBCAT-5; branched-chain-amino-acid transaminase/ catalytic
MGB_lrc28222	-4.62808	4345962	Os08g0502700; hypothetical protein ; K00828 serine--glyoxylate transaminase [EC:2.6.1.45]
MGB_c19103	-4.62684		0
MGB_c9687	-4.61766	AT5G50260	cysteine proteinase, putative ; K01376
MGB_c5063	-4.61556	AT2G03340	WRKY3; WRKY3 (WRKY DNA-binding protein 3); transcription factor
MGB_c16305	-4.61537		0
MGB_c20248	-4.61516		0
MGB_c1051	-4.61133	4347816	Os09g0555800; hypothetical protein
MGB_c7964	-4.60869	AT4G16190	cysteine proteinase, putative ; K01376
MGB_c14579	-4.60345	4339696	Os05g0576700; hypothetical protein
MGB_s29009	-4.60318	4350216	Os11g0255300; hypothetical protein
MGB_s30347	-4.60084	AT1G10070	ATBCAT-2; ATBCAT-2; branched-chain-amino-acid transaminase/ catalytic ; K00826 branched-chain amino acid aminotransferase [EC:2.6.1.42]
MGB_lrc23954	-4.59599	AT4G08950	phosphate-responsive protein, putative (EXO)
MGB_lrc3715	-4.59234	AT1G64230	UBC28; UBC28; ubiquitin-protein ligase ; K06689 ubiquitin-conjugating enzyme E2 D/E [EC:6.3.2.19]
MGB_c16121	-4.59215	AT5G09360	LAC14; LAC14 (laccase 14); copper ion binding / oxidoreductase
MGB_c5610	-4.59147	AT5G50260	cysteine proteinase, putative ; K01376
MGB_s30870	-4.59034	AT4G13090	xyloglucan:xyloglucosyl transferase, putative / xyloglucan endotransglycosylase, putative / endo-xyloglucan transferase, putative ; K08235 xyloglucan:xyloglucosyl transferase [EC:2.4.1.207]
MGB_c7403	-4.58988	AT4G16210	enoyl-CoA hydratase/isomerase family protein ; K01692 enoyl-CoA hydratase [EC:4.2.1.17]
MGB_lrc1382	-4.58981	AT3G24460	TMS membrane family protein / tumour differentially expressed (TDE) family protein
MGB_c13609	-4.58821		0
MGB_c13757	-4.58298	AT5G50260	cysteine proteinase, putative ; K01376
MGB_c11898	-4.58276	AT1G15710	prephenate dehydrogenase family protein
MGB_c28066	-4.57773	AT4G33150	LKR; LKR (SACCHAROPINE DEHYDROGENASE) ; K00290 saccharopine dehydrogenase (NAD+, L-lysine forming) [EC:1.5.1.7]; K00291 saccharopine dehydrogenase (NADP+, L-lysine forming) [EC:1.5.1.8]; K00292 saccharopine dehydrogenase (NAD+, L-glutamate forming) [EC:1.5.1.9]
MGB_lrc27889	-4.57728		0
MGB_c14470	-4.57699		0
MGB_c17385	-4.57621		0
MGB_c1953	-4.57245	AT4G30960	CIPK6; CIPK6 (CBL-INTERACTING PROTEIN KINASE 6); kinase
MGB_s29987	-4.56973	AT4G16210	enoyl-CoA hydratase/isomerase family protein ; K01692 enoyl-CoA hydratase [EC:4.2.1.17]
MGB_c19350	-4.56373		0
MGB_c1078	-4.56326	AT1G10070	ATBCAT-2; ATBCAT-2; branched-chain-amino-acid transaminase/ catalytic ; K00826 branched-chain amino acid aminotransferase [EC:2.6.1.42]
MGB_c4303	-4.55734	AT2G03440	nodulin-related
MGB_lrc1535	-4.55725	AT4G31950	CYP82C3; CYP82C3 (cytochrome P450, family 82, subfamily C, polypeptide 3); oxygen binding
MGB_c12256	-4.55444	4324829	Os01g0855600; hypothetical protein
MGB_c2486	-4.55363	AT2G43330	ATINT1; ATINT1 (INOSITOL TRANSPORTER 1); carbohydrate transmembrane transporter/ sugar:hydrogen ion symporter
MGB_s30946	-4.55316	AT5G65780	ATBCAT-5; ATBCAT-5; branched-chain-amino-acid transaminase/ catalytic
MGB_c4278	-4.55194	AT3G18570	glycine-rich protein / oleosin
MGB_s21805	-4.55022	AT4G16210	enoyl-CoA hydratase/isomerase family protein ; K01692 enoyl-CoA hydratase [EC:4.2.1.17]
MGB_lrc1455	-4.54997	AT4G08950	phosphate-responsive protein, putative (EXO)
MGB_lrc28300	-4.54873		0
MGB_s28704	-4.54789		0
MGB_c30055	-4.54051	AT2G25940	ALPHA-VPE; ALPHA-VPE (ALPHA-VACUOLAR PROCESSING ENZYME); cysteine-type endopeptidase ; K01376
MGB_lrc1717	-4.54028	AT3G12580	HSP70; HSP70 (heat shock protein 70); ATP binding ; K03283 heat shock 70kDa protein 1/8
MGB_c18930	-4.5379	AT5G54290	cytochrome c biogenesis protein family
MGB_c5092	-4.53371	AT5G50260	cysteine proteinase, putative ; K01376
MGB_lrc28746	-4.53179	AT1G01820	PEX11C; PEX11C
MGB_c5537	-4.5242	AT1G24440	protein binding / zinc ion binding
MGB_s30591	-4.52216		0
MGB_lrc19000	-4.51908	AT2G47770	benzodiazepine receptor-related
MGB_c28644	-4.50958		0
MGB_c13446	-4.50886	4340666	Os06g0255000; hypothetical protein
MGB_c30729	-4.50848		0
MGB_s29235	-4.50811	AT1G06570	PDS1; PDS1 (PHYTOENE DESATURATION 1) ; K00457 4-hydroxyphenylpyruvate dioxygenase [EC:1.13.11.27]
MGB_c13822	-4.50808	AT3G18570	glycine-rich protein / oleosin
MGB_c285	-4.50801	4325293	Os01g0697100; hypothetical protein
MGB_s20682	-4.49746	AT4G16210	enoyl-CoA hydratase/isomerase family protein ; K01692 enoyl-CoA hydratase [EC:4.2.1.17]
MGB_s26870	-4.49506	AT4G16210	enoyl-CoA hydratase/isomerase family protein ; K01692 enoyl-CoA hydratase [EC:4.2.1.17]
MGB_lrc22941	-4.49283	AT5G11520	ASP3; ASP3 (ASPARTATE AMINOTRANSFERASE 3) ; K00813 aspartate aminotransferase [EC:2.6.1.1]
MGB_c11068	-4.49263	AT3G23410	alcohol oxidase-related
MGB_c12545	-4.49004	AT5G11260	HY5; HY5 (ELONGATED HYPOCOTYL 5); DNA binding / transcription factor
MGB_c16759	-4.48735	4339696	Os05g0576700; hypothetical protein
MGB_c17500	-4.48615		0
MGB_c9059	-4.48497	AT4G25000	AMY1/ATAMY1; AMY1/ATAMY1 (ALPHA-AMYLASE-LIKE); alpha-amylase ; K01176 alpha-amylase [EC:3.2.1.1]
MGB_c14090	-4.48491	AT5G49360	BXL1; BXL1 (BETA-XYLOSIDASE 1); hydrolase, hydrolyzing O-glycosyl compounds
MGB_lrc7302	-4.48099	AT5G60660	PIP2;4/PIP2F; PIP2;4/PIP2F (plasma membrane intrinsic protein 2;4); water channel ; K09872 aquaporin PIP
MGB_c7066	-4.48076	AT1G06570	PDS1; PDS1 (PHYTOENE DESATURATION 1) ; K00457 4-hydroxyphenylpyruvate dioxygenase [EC:1.13.11.27]
MGB_lrc15303	-4.48018	AT4G28750	PSAE-1; PSAE-1 (PSA E1 KNOCKOUT); catalytic ; K02693 photosystem I subunit IV
MGB_c3238	-4.47978	AT2G13360	AGT; AGT (ALANINE:GLYOXYLATE AMINOTRANSFERASE) ; K00828 serine--glyoxylate transaminase [EC:2.6.1.45]
MGB_c14118	-4.47878		0
MGB_lrc5955	-4.47836	PHYPADRAFT_137756	hypothetical protein
MGB_c5018	-4.47765	AT4G16210	enoyl-CoA hydratase/isomerase family protein ; K01692 enoyl-CoA hydratase [EC:4.2.1.17]
MGB_c7470	-4.47423	AT1G06570	PDS1; PDS1 (PHYTOENE DESATURATION 1) ; K00457 4-hydroxyphenylpyruvate dioxygenase [EC:1.13.11.27]
MGB_c7784	-4.46536	4347305	Os09g0464000; hypothetical protein ; K01673 carbonic anhydrase [EC:4.2.1.1]
MGB_c10002	-4.46377	4339696	Os05g0576700; hypothetical protein
MGB_s29192	-4.46367	AT3G18570	glycine-rich protein / oleosin
MGB_lrc16347	-4.4628	AT5G48930	transferase family protein
MGB_c4205	-4.46221	4339696	Os05g0576700; hypothetical protein
MGB_s29830	-4.45985	AT1G06570	PDS1; PDS1 (PHYTOENE DESATURATION 1) ; K00457 4-hydroxyphenylpyruvate dioxygenase [EC:1.13.11.27]
MGB_c7962	-4.45851	AT3G11930	universal stress protein (USP) family protein
MGB_c8366	-4.45612		0
MGB_c4436	-4.45233	AT1G80310	sulfate transmembrane transporter
MGB_c2685	-4.44959	AT4G11740	SAY1; SAY1
MGB_c4677	-4.44773	4350881	Os11g0605500; hypothetical protein ; K00232 acyl-CoA oxidase [EC:1.3.3.6]
MGB_s29927	-4.44747		0
MGB_s29483	-4.4461		0
MGB_c19046	-4.44271		0
MGB_c20096	-4.44204	AT5G50260	cysteine proteinase, putative ; K01376
MGB_c14145	-4.43682		0
MGB_c2481	-4.43573	AT5G57560	TCH4; TCH4 (TOUCH 4); hydrolase, acting on glycosyl bonds / xyloglucan:xyloglucosyl transferase ; K08235 xyloglucan:xyloglucosyl transferase [EC:2.4.1.207]
MGB_s27856	-4.43451		0
MGB_c6200	-4.43437	AT4G37680	HHP4; HHP4 (heptahelical protein 4); receptor
MGB_c4214	-4.42802	PHYPADRAFT_117032	hypothetical protein
MGB_c14809	-4.4064	AT2G03450	ATPAP9/PAP9; ATPAP9/PAP9 (purple acid phosphatase 9); acid phosphatase/ protein serine/threonine phosphatase
MGB_c18495	-4.40635	AT4G16210	enoyl-CoA hydratase/isomerase family protein ; K01692 enoyl-CoA hydratase [EC:4.2.1.17]
MGB_c7409	-4.39793		0
MGB_lrc25190	-4.39476	AT5G50260	cysteine proteinase, putative ; K01376
MGB_c28712	-4.38985	AT2G13360	AGT; AGT (ALANINE:GLYOXYLATE AMINOTRANSFERASE) ; K00828 serine--glyoxylate transaminase [EC:2.6.1.45]
MGB_s28611	-4.37896		0
MGB_c28339	-4.37841	AT4G16210	enoyl-CoA hydratase/isomerase family protein ; K01692 enoyl-CoA hydratase [EC:4.2.1.17]
MGB_c17907	-4.37684	AT2G36310	inosine-uridine preferring nucleoside hydrolase family protein
MGB_s29534	-4.37404	4346292	Os08g0556900; hypothetical protein
MGB_c1478	-4.37161	AT2G19570	CDA1; CDA1 (CYTIDINE DEAMINASE 1) ; K01489 cytidine deaminase [EC:3.5.4.5]
MGB_c6777	-4.36601		0
MGB_c28469	-4.36386	AT3G13050	transporter-related
MGB_lrc9672	-4.36183	AT4G16520	ATG8F; ATG8F (AUTOPHAGY 8F); microtubule binding
MGB_c8248	-4.35666	AT3G27020	YSL6; YSL6 (YELLOW STRIPE LIKE 6); oligopeptide transporter
MGB_c5023	-4.35637		0
MGB_s28862	-4.35636	4329339	Os02g0469600; hypothetical protein ; K01376
MGB_lrc25473	-4.35563	AT4G16210	enoyl-CoA hydratase/isomerase family protein ; K01692 enoyl-CoA hydratase [EC:4.2.1.17]
MGB_c20250	-4.35442	AT4G32250	protein kinase family protein
MGB_c17755	-4.35007		0
MGB_c11837	-4.34425	AT2G40410	Ca(2+)-dependent nuclease, putative
MGB_c19203	-4.33909		0
MGB_c14920	-4.3378		0
MGB_s29470	-4.33559	PHYPADRAFT_178418	hypothetical protein; K00457 4-hydroxyphenylpyruvate dioxygenase [EC:1.13.11.27]
MGB_c12115	-4.33272	AT1G31330	PSAF; PSAF (photosystem I subunit F) ; K02694 photosystem I subunit III
MGB_c9032	-4.33182		0
MGB_c14519	-4.33079		0
MGB_c284	-4.32869	4345962	Os08g0502700; hypothetical protein ; K00828 serine--glyoxylate transaminase [EC:2.6.1.45]
MGB_c6041	-4.32606	AT5G19855	hypothetical protein
MGB_c11145	-4.32589	AT1G02860	NLA; NLA (NITROGEN LIMITATION ADAPTATION); protein binding / zinc ion binding
MGB_c9623	-4.32241	AT1G52140	hypothetical protein
MGB_s30182	-4.32069	AT4G16210	enoyl-CoA hydratase/isomerase family protein ; K01692 enoyl-CoA hydratase [EC:4.2.1.17]
MGB_c16167	-4.31952	AT2G22430	ATHB6; ATHB6 (ARABIDOPSIS THALIANA HOMEOBOX PROTEIN 6); transcription factor ; K09338 homeobox-leucine zipper protein
MGB_c7501	-4.31001	AT3G15260	protein phosphatase 2C, putative / PP2C, putative
MGB_s29946	-4.30933	AT4G16210	enoyl-CoA hydratase/isomerase family protein ; K01692 enoyl-CoA hydratase [EC:4.2.1.17]
MGB_lrc6836	-4.29818	AT5G10930	CIPK5; CIPK5 (CBL-INTERACTING PROTEIN KINASE 5); kinase
MGB_lrc28025	-4.29774		0
MGB_c5120	-4.29716	AT5G11260	HY5; HY5 (ELONGATED HYPOCOTYL 5); DNA binding / transcription factor
MGB_c2398	-4.29342		0
MGB_c15593	-4.2873	4343231	Os07g0480900; hypothetical protein ; K01376
MGB_s30146	-4.27721	AT5G50260	cysteine proteinase, putative ; K01376
MGB_c17043	-4.27303		0
MGB_s20711	-4.27278		0
MGB_c2906	-4.27243	AT2G01450	ATMPK17; ATMPK17 (Arabidopsis thaliana MAP kinase 17); MAP kinase ; K00924
MGB_c1072	-4.27066	AT2G22570	ATNIC1/NIC1/NIC2; ATNIC1/NIC1/NIC2 (A. THALIANA NICOTINAMIDASE 1); catalytic/ nicotinamidase
MGB_lrc29229	-4.2688	4348268	Os10g0204400; hypothetical protein ; K01610 phosphoenolpyruvate carboxykinase (ATP) [EC:4.1.1.49]
MGB_s22784	-4.26869	AT4G16210	enoyl-CoA hydratase/isomerase family protein ; K01692 enoyl-CoA hydratase [EC:4.2.1.17]
MGB_c13969	-4.26674		0
MGB_lrc24706	-4.25598	4348796	Os10g0456800; hypothetical protein
MGB_c3874	-4.25454	AT3G44260	CCR4-NOT transcription complex protein, putative
MGB_c7089	-4.2534		0
MGB_lrc10522	-4.25314		0
MGB_c6651	-4.252	4349820	Os11g0155900; hypothetical protein ; K11253 histone H3
MGB_c6520	-4.25154		0
MGB_s28148	-4.24712		0
MGB_s24294	-4.24518	AT4G16210	enoyl-CoA hydratase/isomerase family protein ; K01692 enoyl-CoA hydratase [EC:4.2.1.17]
MGB_c9136	-4.24384	4347711	Os09g0538400; hypothetical protein
MGB_lrc1457	-4.24178	AT5G46180	delta-OAT; delta-OAT (ornithine- delta-aminotransferase); ornithine-oxo-acid transaminase ; K00819 ornithine--oxo-acid transaminase [EC:2.6.1.13]
MGB_c6698	-4.24084	AT1G54290	eukaryotic translation initiation factor SUI1, putative
MGB_s30075	-4.24017	AT4G16210	enoyl-CoA hydratase/isomerase family protein ; K01692 enoyl-CoA hydratase [EC:4.2.1.17]
MGB_lrc9710	-4.23986	AT5G37600	ATGSR1; ATGSR1 (Arabidopsis thaliana glutamine synthase clone R1); glutamate-ammonia ligase ; K01915 glutamine synthetase [EC:6.3.1.2]
MGB_c12711	-4.23597		0
MGB_c15230	-4.23497	AT1G69760	hypothetical protein
MGB_lrc13367	-4.23008	AT5G50260	cysteine proteinase, putative ; K01376
MGB_c20116	-4.22223	AT2G01620	MEE11; MEE11 (maternal effect embryo arrest 11)
MGB_c13553	-4.22121	4335455	Os04g0311400; hypothetical protein ; K01376
MGB_s25037	-4.22103	AT3G48340	cysteine-type peptidase
MGB_c8126	-4.21683		0
MGB_lrc15491	-4.21642		0
MGB_lrc3018	-4.21572	AT2G28720	histone H2B, putative ; K11252 histone H2B
MGB_c14938	-4.2084		0
MGB_c5337	-4.20729		0
MGB_c16299	-4.20706	AT3G04240	SEC; SEC (SECRET AGENT); transferase, transferring glycosyl groups ; K09667 polypeptide N-acetylglucosaminyltransferase [EC:2.4.1.41]
MGB_c7813	-4.20699	AT5G50260	cysteine proteinase, putative ; K01376
MGB_c19798	-4.20495		0
MGB_s30775	-4.20399	AT5G43060	cysteine proteinase, putative / thiol protease, putative ; K01376
MGB_c6842	-4.2	4340725	Os06g0270900; hypothetical protein ; K00128 aldehyde dehydrogenase (NAD+) [EC:1.2.1.3]
MGB_lrc3662	-4.19938	AT4G24690	ubiquitin-associated (UBA)/TS-N domain-containing protein / octicosapeptide/Phox/Bemp1 (PB1) domain-containing protein
MGB_c18092	-4.19818	AT1G45130	BGAL5; BGAL5 (beta-galactosidase 5); beta-galactosidase
MGB_lrc2628	-4.19708	AT3G21760	UDP-glucoronosyl/UDP-glucosyl transferase family protein
MGB_c1188	-4.1958	AT5G40980	hypothetical protein
MGB_s30971	-4.19566		0
MGB_c15119	-4.18957		0
MGB_c3492	-4.18915	AT2G24520	AHA5; AHA5 (ARABIDOPSIS H(+)-ATPASE 5); ATPase ; K01535 H+-transporting ATPase [EC:3.6.3.6]
MGB_c1122	-4.18364		0
MGB_c19028	-4.18327	4347868	Os09g0564200; hypothetical protein
MGB_c21544	-4.18014	AT3G48520	CYP94B3; CYP94B3 (cytochrome P450, family 94, subfamily B, polypeptide 3); oxygen binding
MGB_c2029	-4.17918	4345814	Os08g0473900; hypothetical protein
MGB_c18281	-4.17774	AT3G06860	MFP2; MFP2 (MULTIFUNCTIONAL PROTEIN); enoyl-CoA hydratase ; K10527 enoyl-CoA hydratase/3-hydroxyacyl-CoA dehydrogenase [EC:1.1.1.211 1.1.1.35 4.2.1.17]
MGB_c13540	-4.17761		0
MGB_c12935	-4.17591		0
MGB_c6786	-4.17143		0
MGB_c17454	-4.15399		0
MGB_c12291	-4.14787	4346292	Os08g0556900; hypothetical protein
MGB_c7733	-4.14702	AT3G17790	ATACP5; ATACP5 (acid phosphatase 5); acid phosphatase/ protein serine/threonine phosphatase
MGB_c12395	-4.1464	4340883	Os06g0318600; hypothetical protein ; K03797 carboxyl-terminal processing protease [EC:3.4.21.102]
MGB_c5333	-4.14592		0
MGB_c5764	-4.14248	4346292	Os08g0556900; hypothetical protein
MGB_lrc5101	-4.14097	AT5G50790	nodulin MtN3 family protein
MGB_c17164	-4.14094		0
MGB_c11547	-4.13775	4346292	Os08g0556900; hypothetical protein
MGB_c14359	-4.13185		0
MGB_c9435	-4.13071		0
MGB_c10666	-4.12662	4340666	Os06g0255000; hypothetical protein
MGB_s28124	-4.12032		0
MGB_lrc3237	-4.11974		0
MGB_c4267	-4.11476	AT5G62680	proton-dependent oligopeptide transport (POT) family protein
MGB_s30950	-4.1113		0
MGB_s26020	-4.10857		0
MGB_s30320	-4.10793	AT5G54940	eukaryotic translation initiation factor SUI1, putative
MGB_s28440	-4.10767		0
MGB_lrc2914	-4.1052	AT5G59910	HTB4; HTB4; DNA binding ; K11252 histone H2B
MGB_c10009	-4.10208		0
MGB_c9527	-4.10056	AT1G20340	DRT112; DRT112 (DNA-damage-repair/toleration protein 112); copper ion binding / electron carrier ; K02638 plastocyanin
MGB_s30151	-4.09749		0
MGB_c5292	-4.09582	4340274	Os06g0172800; hypothetical protein
MGB_lrc19958	-4.0949	AT5G48930	transferase family protein
MGB_s30848	-4.09374	4346292	Os08g0556900; hypothetical protein
MGB_c10650	-4.09276	AT5G64240	ATMC3; ATMC3 (METACASPASE 3); caspase
MGB_s30609	-4.09242		0
MGB_c6503	-4.0913	4343616	Os07g0564500; hypothetical protein
MGB_c4514	-4.09052	AT4G31940	CYP82C4; CYP82C4 (cytochrome P450, family 82, subfamily C, polypeptide 4); oxygen binding ; K00517
MGB_lrc12584	-4.0902		0
MGB_c17379	-4.08953	AT3G44260	CCR4-NOT transcription complex protein, putative
MGB_c29015	-4.08912	AT4G16210	enoyl-CoA hydratase/isomerase family protein ; K01692 enoyl-CoA hydratase [EC:4.2.1.17]
MGB_lrc2607	-4.08764		0
MGB_lrc14054	-4.08405		0
MGB_c28466	-4.08339	AT2G42790	CSY3; CSY3 (CITRATE SYNTHASE 3); citrate (SI)-synthase ; K01647 citrate synthase [EC:2.3.3.1]
MGB_s30540	-4.08316	AT4G16210	enoyl-CoA hydratase/isomerase family protein ; K01692 enoyl-CoA hydratase [EC:4.2.1.17]
MGB_c15013	-4.08306	AT4G21585	ENDO4; ENDO4 (ENDONUCLEASE 4); T/G mismatch-specific endonuclease/ endonuclease/ nucleic acid binding / single-stranded DNA specific endodeoxyribonuclease
MGB_s30267	-4.08291	AT5G42850	hypothetical protein
MGB_s29729	-4.07993	4346292	Os08g0556900; hypothetical protein
MGB_s30250	-4.07886		0
MGB_c9144	-4.07762	4326767	Os01g0188100; hypothetical protein ; K06892
MGB_s28140	-4.07626		0
MGB_c18245	-4.07361	AT5G26940	exonuclease family protein
MGB_lrc330	-4.0729	AT5G25560	zinc finger (C3HC4-type RING finger) family protein
MGB_c4106	-4.07045	AT5G01830	armadillo/beta-catenin repeat family protein / U-box domain-containing protein
MGB_s28385	-4.06381	4340888	Os06g0320000; hypothetical protein
MGB_s25644	-4.06338	AT5G50260	cysteine proteinase, putative ; K01376
MGB_c8169	-4.06303	4346292	Os08g0556900; hypothetical protein
MGB_c18204	-4.05823	PHYPADRAFT_168536	hypothetical protein
MGB_c3249	-4.05792	AT2G37770	aldo/keto reductase family protein
MGB_c14792	-4.05707		0
MGB_s29905	-4.0548	AT4G16210	enoyl-CoA hydratase/isomerase family protein ; K01692 enoyl-CoA hydratase [EC:4.2.1.17]
MGB_c20374	-4.05376	4332628	Os03g0310400; hypothetical protein ; K01692 enoyl-CoA hydratase [EC:4.2.1.17]
MGB_c210	-4.05375	4340888	Os06g0320000; hypothetical protein
MGB_s28678	-4.05116		0
MGB_s24186	-4.04903	AT4G16210	enoyl-CoA hydratase/isomerase family protein ; K01692 enoyl-CoA hydratase [EC:4.2.1.17]
MGB_c22906	-4.04211	PHYPADRAFT_178418	hypothetical protein; K00457 4-hydroxyphenylpyruvate dioxygenase [EC:1.13.11.27]
MGB_c7859	-4.04092	4333012	Os03g0389400; hypothetical protein
MGB_c1560	-4.04079	AT3G13050	transporter-related
MGB_c2587	-4.0381		0
MGB_lrc14094	-4.03532	AT3G51840	ACX4; ACX4 (ACYL-COA OXIDASE 4); oxidoreductase ; K00232 acyl-CoA oxidase [EC:1.3.3.6]
MGB_s28072	-4.03326		0
MGB_s29718	-4.03255	AT4G16210	enoyl-CoA hydratase/isomerase family protein ; K01692 enoyl-CoA hydratase [EC:4.2.1.17]
MGB_c13951	-4.02804	AT3G07700	ABC1 family protein
MGB_c24878	-4.0279	AT4G16210	enoyl-CoA hydratase/isomerase family protein ; K01692 enoyl-CoA hydratase [EC:4.2.1.17]
MGB_c1114	-4.02761	AT5G46180	delta-OAT; delta-OAT (ornithine- delta-aminotransferase); ornithine-oxo-acid transaminase ; K00819 ornithine--oxo-acid transaminase [EC:2.6.1.13]
MGB_c8442	-4.02697		0
MGB_c6787	-4.026	AT1G10970	ZIP4; ZIP4 (ZINC TRANSPORTER 4 PRECURSOR); cation transmembrane transporter
MGB_c18887	-4.02589		0
MGB_c6957	-4.02559	4326196	Os01g0550300; hypothetical protein
MGB_c17423	-4.02343		0
MGB_c3961	-4.02151	4325361	Os01g0182200; hypothetical protein ; K09875 aquaporin SIP
MGB_s30233	-4.0152	4346292	Os08g0556900; hypothetical protein
MGB_c16956	-4.01468	AT1G70780	hypothetical protein
MGB_s28667	-4.01458		0
MGB_lrc23269	-4.00965	AT4G16210	enoyl-CoA hydratase/isomerase family protein ; K01692 enoyl-CoA hydratase [EC:4.2.1.17]
MGB_c9951	-4.00726	AT3G57270	BG1; BG1 (BETA-1,3-GLUCANASE 1); hydrolase, hydrolyzing O-glycosyl compounds
MGB_c3945	-4.00667	4341796	Os06g0669400; hypothetical protein ; K03798 cell division protease FtsH [EC:3.4.24.-]
MGB_lrc718	-4.00297		0
MGB_c13887	-3.99287	4330511	Os02g0714100; hypothetical protein
MGB_lrc10358	-3.99271		0
MGB_c4268	-3.98863	AT1G68710	haloacid dehalogenase-like hydrolase family protein ; K01530 phospholipid-translocating ATPase [EC:3.6.3.1]
MGB_s30593	-3.98742	PHYPADRAFT_204526	hypothetical protein; K00457 4-hydroxyphenylpyruvate dioxygenase [EC:1.13.11.27]
MGB_s30272	-3.98436	AT1G06570	PDS1; PDS1 (PHYTOENE DESATURATION 1) ; K00457 4-hydroxyphenylpyruvate dioxygenase [EC:1.13.11.27]
MGB_lrc13718	-3.98062	4349820	Os11g0155900; hypothetical protein ; K11253 histone H3
MGB_c14434	-3.98036	AT3G49601	hypothetical protein
MGB_s28139	-3.97987	PHYPADRAFT_204526	hypothetical protein; K00457 4-hydroxyphenylpyruvate dioxygenase [EC:1.13.11.27]
MGB_s27623	-3.97702	AT4G16210	enoyl-CoA hydratase/isomerase family protein ; K01692 enoyl-CoA hydratase [EC:4.2.1.17]
MGB_c16280	-3.97338		0
MGB_c3733	-3.9732	AT4G00335	RHB1A; RHB1A (RING-H2 finger B1A); protein binding / zinc ion binding
MGB_c12050	-3.97197		0
MGB_c15207	-3.97072	AT2G41480	peroxidase ; K00430 peroxidase [EC:1.11.1.7]
MGB_c5447	-3.96482	AT4G08900	arginase ; K01476 arginase [EC:3.5.3.1]
MGB_s30655	-3.96178	AT4G16210	enoyl-CoA hydratase/isomerase family protein ; K01692 enoyl-CoA hydratase [EC:4.2.1.17]
MGB_c12942	-3.9609	AT5G49360	BXL1; BXL1 (BETA-XYLOSIDASE 1); hydrolase, hydrolyzing O-glycosyl compounds
MGB_lrc4477	-3.95901		0
MGB_c1614	-3.9589	AT1G62290	aspartyl protease family protein ; K08245 phytepsin [EC:3.4.23.40]
MGB_lrc24839	-3.95846	AT1G01820	PEX11C; PEX11C
MGB_s29245	-3.94741	AT4G16210	enoyl-CoA hydratase/isomerase family protein ; K01692 enoyl-CoA hydratase [EC:4.2.1.17]
MGB_c3548	-3.94595	AT1G68570	proton-dependent oligopeptide transport (POT) family protein
MGB_c30121	-3.94532	AT4G16210	enoyl-CoA hydratase/isomerase family protein ; K01692 enoyl-CoA hydratase [EC:4.2.1.17]
MGB_c3858	-3.94231	AT5G41350	zinc finger (C3HC4-type RING finger) family protein
MGB_s29388	-3.93675	AT3G48340	cysteine-type peptidase
MGB_lrc8954	-3.93538		0
MGB_s23300	-3.93468		0
MGB_c3367	-3.93446	AT4G32940	GAMMA-VPE; GAMMA-VPE (Vacuolar processing enzyme gamma); cysteine-type endopeptidase ; K01376
MGB_lrc1383	-3.934	AT3G44260	CCR4-NOT transcription complex protein, putative
MGB_c13586	-3.93292		0
MGB_c11395	-3.93281		0
MGB_c18974	-3.9316	AT2G19570	CDA1; CDA1 (CYTIDINE DEAMINASE 1) ; K01489 cytidine deaminase [EC:3.5.4.5]
MGB_c14152	-3.92936		0
MGB_c6782	-3.92844	4328999	Os02g0274900; hypothetical protein
MGB_c8314	-3.92639	AT3G51130	hypothetical protein
MGB_lrc23572	-3.92603	AT1G18200	AtRABA6b; AtRABA6b (Arabidopsis Rab GTPase homolog A6b); GTP binding ; K07976 Rab family, other
MGB_s29680	-3.92457		0
MGB_s30253	-3.92319	AT5G50260	cysteine proteinase, putative ; K01376
MGB_c16213	-3.92132		0
MGB_lrc694	-3.92058	AT3G47960	proton-dependent oligopeptide transport (POT) family protein
MGB_s29352	-3.91921	AT4G16210	enoyl-CoA hydratase/isomerase family protein ; K01692 enoyl-CoA hydratase [EC:4.2.1.17]
MGB_lrc13153	-3.91211		0
MGB_c3154	-3.91002	4344857	Os08g0191600; hypothetical protein
MGB_c8025	-3.90567	AT5G65730	xyloglucan:xyloglucosyl transferase, putative / xyloglucan endotransglycosylase, putative / endo-xyloglucan transferase, putative ; K08235 xyloglucan:xyloglucosyl transferase [EC:2.4.1.207]
MGB_s28846	-3.90515	AT3G48350	cysteine proteinase, putative
MGB_lrc19249	-3.90177	4343945	Os07g0622100; hypothetical protein ; K02991 small subunit ribosomal protein S6e
MGB_c5717	-3.9012	4330274	Os02g0670900; hypothetical protein
MGB_c28271	-3.89817	AT4G16210	enoyl-CoA hydratase/isomerase family protein ; K01692 enoyl-CoA hydratase [EC:4.2.1.17]
MGB_c3483	-3.89796	AT4G02075	PIT1; PIT1 (PITCHOUN 1); protein binding / zinc ion binding
MGB_c6198	-3.89633		0
MGB_lrc10087	-3.89429	AT3G52800	zinc finger (AN1-like) family protein
MGB_c13950	-3.89345		0
MGB_c12109	-3.88583	4346292	Os08g0556900; hypothetical protein
MGB_c14890	-3.88189		0
MGB_c10078	-3.88063	AT5G16370	AMP-binding protein, putative
MGB_lrc19621	-3.87847		0
MGB_c3707	-3.87762	4325293	Os01g0697100; hypothetical protein
MGB_c28020	-3.87639	AT4G16210	enoyl-CoA hydratase/isomerase family protein ; K01692 enoyl-CoA hydratase [EC:4.2.1.17]
MGB_c8665	-3.87285	4351384	Os12g0126000; hypothetical protein
MGB_lrc12517	-3.87062		0
MGB_s29917	-3.86832	AT1G06570	PDS1; PDS1 (PHYTOENE DESATURATION 1) ; K00457 4-hydroxyphenylpyruvate dioxygenase [EC:1.13.11.27]
MGB_c8745	-3.86805	AT2G40890	CYP98A3; CYP98A3 (CYTOCHROME P450, FAMILY 98, SUBFAMILY A, POLYPEPTIDE 3); monooxygenase/ p-coumarate 3-hydroxylase ; K09754 p-coumarate 3-hydroxylase [EC:1.14.13.-]
MGB_s28772	-3.86688	AT4G16210	enoyl-CoA hydratase/isomerase family protein ; K01692 enoyl-CoA hydratase [EC:4.2.1.17]
MGB_c649	-3.86471	AT2G42790	CSY3; CSY3 (CITRATE SYNTHASE 3); citrate (SI)-synthase ; K01647 citrate synthase [EC:2.3.3.1]
MGB_s25026	-3.86412	4332628	Os03g0310400; hypothetical protein ; K01692 enoyl-CoA hydratase [EC:4.2.1.17]
MGB_c16065	-3.8628	AT5G43260	chaperone protein dnaJ-related
MGB_s29814	-3.86097	AT4G16210	enoyl-CoA hydratase/isomerase family protein ; K01692 enoyl-CoA hydratase [EC:4.2.1.17]
MGB_c19429	-3.86077	AT3G24740	hypothetical protein
MGB_c10991	-3.86061		0
MGB_lrc466	-3.86055	AT2G45740	PEX11D; PEX11D
MGB_c14878	-3.86043		0
MGB_c10567	-3.85903	AT5G47560	ATSDAT/ATTDT; ATSDAT/ATTDT (TONOPLAST DICARBOXYLATE TRANSPORTER); malate transmembrane transporter/ sodium:dicarboxylate symporter
MGB_c10502	-3.85766	4350176	Os11g0242800; hypothetical protein ; K08916 light-harvesting complex II chlorophyll a/b binding protein 5
MGB_c4139	-3.85736		0
MGB_c1006	-3.85683	AT1G07040	hypothetical protein
MGB_c17356	-3.85392	AT1G77380	AAP3; AAP3 (amino acid permease 3); amino acid transmembrane transporter
MGB_c5617	-3.85191	4337448	Os04g0683800; hypothetical protein
MGB_c17306	-3.84951	4349835	Os11g0158400; hypothetical protein
MGB_c13186	-3.84935	AT5G58800	quinone reductase family protein
MGB_c5989	-3.84463	4335227	Os04g0234600; hypothetical protein ; K01100 sedoheptulose-bisphosphatase [EC:3.1.3.37]
MGB_c14921	-3.84217	AT5G20610	hypothetical protein
MGB_c1145	-3.8412		0
MGB_c12428	-3.8404	AT5G62180	ATCXE20; ATCXE20 (ARABIDOPSIS THALIANA CARBOXYESTERASE 20); carboxylesterase
MGB_c6130	-3.8363	4325586	Os01g0717000; hypothetical protein ; K00866 choline kinase [EC:2.7.1.32]
MGB_c13258	-3.83568	4333685	Os03g0670100; hypothetical protein ; K02065 putative ABC transport system ATP-binding protein
MGB_s29651	-3.83234	AT5G50260	cysteine proteinase, putative ; K01376
MGB_c29070	-3.83026	AT4G16210	enoyl-CoA hydratase/isomerase family protein ; K01692 enoyl-CoA hydratase [EC:4.2.1.17]
MGB_s29644	-3.82646		0
MGB_c3469	-3.82028	AT5G62740	band 7 family protein
MGB_c13549	-3.81596	AT4G11570	haloacid dehalogenase-like hydrolase family protein
MGB_lrc483	-3.81553	AT1G16500	hypothetical protein
MGB_c6494	-3.81546	4332628	Os03g0310400; hypothetical protein ; K01692 enoyl-CoA hydratase [EC:4.2.1.17]
MGB_c15707	-3.81477	AT4G16210	enoyl-CoA hydratase/isomerase family protein ; K01692 enoyl-CoA hydratase [EC:4.2.1.17]
MGB_s30914	-3.80777	AT4G16210	enoyl-CoA hydratase/isomerase family protein ; K01692 enoyl-CoA hydratase [EC:4.2.1.17]
MGB_c19450	-3.80598		0
MGB_c16371	-3.80555	AT5G54940	eukaryotic translation initiation factor SUI1, putative
MGB_c12632	-3.8037	AT1G47128	RD21; RD21 (RESPONSIVE TO DEHYDRATION 21); cysteine-type peptidase ; K01376
MGB_s28686	-3.8035	4346292	Os08g0556900; hypothetical protein
MGB_c3425	-3.80298	AT5G62020	AT-HSFB2A; AT-HSFB2A (Arabidopsis thaliana heat shock transcription factor B2A); DNA binding / transcription factor
MGB_c3971	-3.80294	4345814	Os08g0473900; hypothetical protein
MGB_c5642	-3.79834	AT5G08520	myb family transcription factor
MGB_c15294	-3.79679		0
MGB_c9941	-3.79552		0
MGB_c14824	-3.7934	AT4G16210	enoyl-CoA hydratase/isomerase family protein ; K01692 enoyl-CoA hydratase [EC:4.2.1.17]
MGB_c7252	-3.79157	BMULJ_05090	cell wall-associated hydrolase
MGB_s30388	-3.79057	AT4G16210	enoyl-CoA hydratase/isomerase family protein ; K01692 enoyl-CoA hydratase [EC:4.2.1.17]
MGB_c7401	-3.78976	4352375	Os12g0525300; hypothetical protein
MGB_c12134	-3.78709		0
MGB_lrc244	-3.78703	AT2G27580	zinc finger (AN1-like) family protein
MGB_c16236	-3.78702		0
MGB_s30372	-3.78205	AT4G16210	enoyl-CoA hydratase/isomerase family protein ; K01692 enoyl-CoA hydratase [EC:4.2.1.17]
MGB_c16001	-3.78006	AT1G47128	RD21; RD21 (RESPONSIVE TO DEHYDRATION 21); cysteine-type peptidase ; K01376
MGB_lrc7328	-3.77839		0
MGB_c13155	-3.77101		0
MGB_s30922	-3.76896	4332628	Os03g0310400; hypothetical protein ; K01692 enoyl-CoA hydratase [EC:4.2.1.17]
MGB_c14959	-3.7682		0
MGB_s25249	-3.768	AT5G11520	ASP3; ASP3 (ASPARTATE AMINOTRANSFERASE 3) ; K00813 aspartate aminotransferase [EC:2.6.1.1]
MGB_c19790	-3.76469	HM1_3149	hypothetical protein
MGB_c14044	-3.76404	AT5G54940	eukaryotic translation initiation factor SUI1, putative
MGB_c30324	-3.764		0
MGB_c392	-3.75504	AT3G11810	hypothetical protein
MGB_c7367	-3.75361		0
MGB_c12523	-3.75337	AT3G15500	ATNAC3; ATNAC3 (ARABIDOPSIS NAC DOMAIN CONTAINING PROTEIN 55); transcription factor
MGB_lrc1419	-3.75303	AT5G50260	cysteine proteinase, putative ; K01376
MGB_lrc16082	-3.75161	AT2G28720	histone H2B, putative ; K11252 histone H2B
MGB_c11090	-3.7443	AT5G49360	BXL1; BXL1 (BETA-XYLOSIDASE 1); hydrolase, hydrolyzing O-glycosyl compounds
MGB_c14576	-3.73708		0
MGB_c2728	-3.73703	AT2G26740	ATSEH; ATSEH (Arabidopsis thaliana soluble epoxide hydrolase); epoxide hydrolase
MGB_lrc5665	-3.73623	4324333	Os01g0916400; hypothetical protein
MGB_s28970	-3.73599	AT4G16210	enoyl-CoA hydratase/isomerase family protein ; K01692 enoyl-CoA hydratase [EC:4.2.1.17]
MGB_c17546	-3.73366	AT1G36370	SHM7; SHM7 (serine hydroxymethyltransferase 7); glycine hydroxymethyltransferase ; K00600 glycine hydroxymethyltransferase [EC:2.1.2.1]
MGB_c5140	-3.7325	AT4G30960	CIPK6; CIPK6 (CBL-INTERACTING PROTEIN KINASE 6); kinase
MGB_lrc16206	-3.72794	AT5G65690	PCK2/PEPCK; PCK2/PEPCK (PHOSPHOENOLPYRUVATE CARBOXYKINASE 2); ATP binding / phosphoenolpyruvate carboxykinase (ATP) ; K01610 phosphoenolpyruvate carboxykinase (ATP) [EC:4.1.1.49]
MGB_c8444	-3.72718	AT5G20870	glycosyl hydrolase family 17 protein
MGB_s29316	-3.72233	4324982	Os01g0907600; hypothetical protein
MGB_lrc9830	-3.71977		0
MGB_lrc3830	-3.7181	AT4G10040	CYTC-2; CYTC-2 (CYTOCHROME C-2); electron carrier ; K08738 cytochrome c
MGB_c29772	-3.71651	AT4G16210	enoyl-CoA hydratase/isomerase family protein ; K01692 enoyl-CoA hydratase [EC:4.2.1.17]
MGB_c6626	-3.71005	AT4G28300	hydroxyproline-rich glycoprotein family protein
MGB_c6110	-3.70888		0
MGB_lrc1082	-3.7067	AT1G06570	PDS1; PDS1 (PHYTOENE DESATURATION 1) ; K00457 4-hydroxyphenylpyruvate dioxygenase [EC:1.13.11.27]
MGB_c10433	-3.70505	4332628	Os03g0310400; hypothetical protein ; K01692 enoyl-CoA hydratase [EC:4.2.1.17]
MGB_lrc2006	-3.70505	AT4G21580	oxidoreductase, zinc-binding dehydrogenase family protein
MGB_c28390	-3.70153	AT4G16210	enoyl-CoA hydratase/isomerase family protein ; K01692 enoyl-CoA hydratase [EC:4.2.1.17]
MGB_c18468	-3.70142	AT2G02990	RNS1; RNS1 (RIBONUCLEASE 1); endoribonuclease
MGB_c9538	-3.70051	AT2G37770	aldo/keto reductase family protein
MGB_c10956	-3.69995	AT4G04850	KEA3; KEA3 (K+ efflux antiporter 3); potassium:hydrogen antiporter
MGB_c7748	-3.69816	AT2G24820	TIC55; TIC55 (TRANSLOCON AT THE INNER ENVELOPE MEMBRANE OF CHLOROPLASTS 55); oxidoreductase
MGB_s28207	-3.69782	4332628	Os03g0310400; hypothetical protein ; K01692 enoyl-CoA hydratase [EC:4.2.1.17]
MGB_c12546	-3.69673	4347395	Os09g0481200; hypothetical protein ; K08905 photosystem I subunit V
MGB_c18491	-3.69281		0
MGB_c15850	-3.69092	AT5G14880	potassium transporter, putative
MGB_c12700	-3.69019		0
MGB_c3853	-3.68734	AT5G14740	CA2; CA2 (BETA CARBONIC ANHYDRASE 2); carbonate dehydratase/ zinc ion binding ; K01673 carbonic anhydrase [EC:4.2.1.1]
MGB_c7464	-3.68631	AT4G01610	cathepsin B-like cysteine protease, putative
MGB_s28971	-3.68576	AT4G16210	enoyl-CoA hydratase/isomerase family protein ; K01692 enoyl-CoA hydratase [EC:4.2.1.17]
MGB_c6057	-3.68576	AT5G02230	haloacid dehalogenase-like hydrolase family protein
MGB_c16424	-3.68514		0
MGB_c13773	-3.68447	AT5G25265	hypothetical protein
MGB_c16140	-3.68183	ArthMp003	hypothetical protein
MGB_c29359	-3.67935	AT4G16210	enoyl-CoA hydratase/isomerase family protein ; K01692 enoyl-CoA hydratase [EC:4.2.1.17]
MGB_c29928	-3.67741	AT4G16210	enoyl-CoA hydratase/isomerase family protein ; K01692 enoyl-CoA hydratase [EC:4.2.1.17]
MGB_c2950	-3.67634	AT4G11740	SAY1; SAY1
MGB_c11579	-3.67366	AT4G16210	enoyl-CoA hydratase/isomerase family protein ; K01692 enoyl-CoA hydratase [EC:4.2.1.17]
MGB_s28921	-3.67297	4332628	Os03g0310400; hypothetical protein ; K01692 enoyl-CoA hydratase [EC:4.2.1.17]
MGB_c1716	-3.6694	AT4G35270	RWP-RK domain-containing protein
MGB_lrc2169	-3.6692	4332420	Os03g0277300; hypothetical protein ; K03283 heat shock 70kDa protein 1/8
MGB_c8655	-3.66817	AT1G21550	calcium-binding protein, putative
MGB_c10384	-3.66639	AT1G66240	ATX1; ATX1; metal ion binding
MGB_s28283	-3.66386	AT4G16210	enoyl-CoA hydratase/isomerase family protein ; K01692 enoyl-CoA hydratase [EC:4.2.1.17]
MGB_c13538	-3.66183		0
MGB_c13146	-3.66005	AT5G23810	AAP7; AAP7 (amino acid permease 7); amino acid transmembrane transporter
MGB_lrc6504	-3.65987	AT4G36820	hypothetical protein
MGB_s30758	-3.65731	AT4G16210	enoyl-CoA hydratase/isomerase family protein ; K01692 enoyl-CoA hydratase [EC:4.2.1.17]
MGB_lrc10071	-3.65548		0
MGB_c17706	-3.65435	AT5G04250	OTU-like cysteine protease family protein
MGB_c19460	-3.65304	4334300	Os03g0778100; hypothetical protein ; K02694 photosystem I subunit III
MGB_s30212	-3.65077	AT4G16210	enoyl-CoA hydratase/isomerase family protein ; K01692 enoyl-CoA hydratase [EC:4.2.1.17]
MGB_s30427	-3.65036	AT4G16210	enoyl-CoA hydratase/isomerase family protein ; K01692 enoyl-CoA hydratase [EC:4.2.1.17]
MGB_s29628	-3.6499	4332628	Os03g0310400; hypothetical protein ; K01692 enoyl-CoA hydratase [EC:4.2.1.17]
MGB_s22845	-3.64563	4346292	Os08g0556900; hypothetical protein
MGB_c15276	-3.6452	4328073	Os02g0115700; hypothetical protein ; K03781 catalase [EC:1.11.1.6]
MGB_lrc13347	-3.64277	4349820	Os11g0155900; hypothetical protein ; K11253 histone H3
MGB_c16166	-3.64212	AT1G31940	hypothetical protein
MGB_lrc24313	-3.63764	PHYPADRAFT_55082	hypothetical protein
MGB_s27969	-3.63644	AT4G16210	enoyl-CoA hydratase/isomerase family protein ; K01692 enoyl-CoA hydratase [EC:4.2.1.17]
MGB_c29024	-3.63495	AT4G16210	enoyl-CoA hydratase/isomerase family protein ; K01692 enoyl-CoA hydratase [EC:4.2.1.17]
MGB_c3095	-3.63343	AT2G46210	delta-8 sphingolipid desaturase, putative
MGB_lrc28598	-3.63032		0
MGB_c1729	-3.62838	AT2G26510	PDE135; PDE135 (PIGMENT DEFECTIVE EMBRYO 135); transmembrane transporter
MGB_s29690	-3.62732	AT4G16210	enoyl-CoA hydratase/isomerase family protein ; K01692 enoyl-CoA hydratase [EC:4.2.1.17]
MGB_c2123	-3.62471	4334641	Os03g0826600; hypothetical protein
MGB_c13404	-3.62345	AT5G21940	hypothetical protein
MGB_lrc4845	-3.62288	4342824	Os07g0245100; hypothetical protein
MGB_s24732	-3.61634	PHZ_c1748	enoyl-CoA hydratase/carnithine racemase ; K01692 enoyl-CoA hydratase [EC:4.2.1.17]
MGB_s30892	-3.61532		0
MGB_c3073	-3.614	AT4G16210	enoyl-CoA hydratase/isomerase family protein ; K01692 enoyl-CoA hydratase [EC:4.2.1.17]
MGB_s30169	-3.61257	AT4G16210	enoyl-CoA hydratase/isomerase family protein ; K01692 enoyl-CoA hydratase [EC:4.2.1.17]
MGB_c6789	-3.60945	AT2G41705	camphor resistance CrcB family protein
MGB_c2020	-3.60923	AT1G54290	eukaryotic translation initiation factor SUI1, putative
MGB_c13142	-3.60865	AT1G52855	hypothetical protein
MGB_c28123	-3.60861	AT4G16210	enoyl-CoA hydratase/isomerase family protein ; K01692 enoyl-CoA hydratase [EC:4.2.1.17]
MGB_s25394	-3.60739	ArthMp015	cox2; cytochrome c oxidase subunit 2 ; K02261 cytochrome c oxidase subunit II [EC:1.9.3.1]
MGB_c9771	-3.60647		0
MGB_s30468	-3.6064	AT4G16210	enoyl-CoA hydratase/isomerase family protein ; K01692 enoyl-CoA hydratase [EC:4.2.1.17]
MGB_c1653	-3.60591	BMULJ_05090	cell wall-associated hydrolase
MGB_c1424	-3.60337		0
MGB_c16792	-3.60262		0
MGB_c10456	-3.60067	AT1G31940	hypothetical protein
MGB_c16268	-3.59962		0
MGB_lrc20521	-3.59949	4331606	Os03g0145900; hypothetical protein
MGB_c16184	-3.59934	RT0201	hypothetical protein
MGB_c18005	-3.59676		0
MGB_c24948	-3.59426	AT5G49360	BXL1; BXL1 (BETA-XYLOSIDASE 1); hydrolase, hydrolyzing O-glycosyl compounds
MGB_s30624	-3.59261	RT0201	hypothetical protein
MGB_s28092	-3.59219		0
MGB_s25923	-3.59191	AT3G21760	UDP-glucoronosyl/UDP-glucosyl transferase family protein
MGB_c13642	-3.58881		0
MGB_c8174	-3.58818	AT5G57655	xylose isomerase family protein ; K01805 xylose isomerase [EC:5.3.1.5]
MGB_c29665	-3.58763	AT4G16210	enoyl-CoA hydratase/isomerase family protein ; K01692 enoyl-CoA hydratase [EC:4.2.1.17]
MGB_lrc423	-3.58405		0
MGB_c4227	-3.58235	AT5G49360	BXL1; BXL1 (BETA-XYLOSIDASE 1); hydrolase, hydrolyzing O-glycosyl compounds
MGB_s30395	-3.58104	HCH_10035	hypothetical protein
MGB_c28167	-3.58007	AT4G32940	GAMMA-VPE; GAMMA-VPE (Vacuolar processing enzyme gamma); cysteine-type endopeptidase ; K01376
MGB_s30079	-3.57943	AT4G16210	enoyl-CoA hydratase/isomerase family protein ; K01692 enoyl-CoA hydratase [EC:4.2.1.17]
MGB_c8426	-3.57914	AT1G72510	hypothetical protein
MGB_c14731	-3.57754	4331946	Os03g0197200; hypothetical protein
MGB_c6037	-3.57678	ArthMp003	hypothetical protein
MGB_c16826	-3.57655	AT2G26510	PDE135; PDE135 (PIGMENT DEFECTIVE EMBRYO 135); transmembrane transporter
MGB_lrc20419	-3.57347	AT3G48660	hypothetical protein
MGB_c14514	-3.5725		0
MGB_lrc2514	-3.57114	AT4G36750	quinone reductase family protein
MGB_c16642	-3.57005	AT4G16210	enoyl-CoA hydratase/isomerase family protein ; K01692 enoyl-CoA hydratase [EC:4.2.1.17]
MGB_c14431	-3.56679		0
MGB_c29622	-3.56457		0
MGB_c6725	-3.56371		0
MGB_s30508	-3.56352	4332628	Os03g0310400; hypothetical protein ; K01692 enoyl-CoA hydratase [EC:4.2.1.17]
MGB_lrc1352	-3.56132		0
MGB_c5367	-3.56106	AT3G17800	hypothetical protein
MGB_c4581	-3.55633	AT3G18830	ATPLT5; ATPLT5 (POLYOL TRANSPORTER 5); D-ribose transmembrane transporter/ D-xylose transmembrane transporter/ carbohydrate transmembrane transporter/ galactose transmembrane transporter/ glucose transmembrane transporter/ glycerol transmembrane transporter/ hydrogen:sugar symporter/ mannitol transmembrane transporter/ monosaccharide transmembrane transporter/ myo-inositol transmembrane transport…
MGB_s29288	-3.55377	RT0201	hypothetical protein
MGB_c14990	-3.55246	4341796	Os06g0669400; hypothetical protein ; K03798 cell division protease FtsH [EC:3.4.24.-]
MGB_c10796	-3.54832	RT0201	hypothetical protein
MGB_c4998	-3.54797	AT2G26660	SPX (SYG1/Pho81/XPR1) domain-containing protein
MGB_c15686	-3.54784	HCH_10035	hypothetical protein
MGB_lrc22490	-3.54741	AT3G48140	senescence-associated protein, putative
MGB_c5028	-3.54727	AT2G36800	DOGT1; DOGT1 (DON-GLUCOSYLTRANSFERASE); UDP-glycosyltransferase/ transferase, transferring glycosyl groups
MGB_c4742	-3.54522		0
MGB_s23802	-3.54469	AT3G58750	CSY2; CSY2 (CITRATE SYNTHASE 2); citrate (SI)-synthase ; K01647 citrate synthase [EC:2.3.3.1]
MGB_c16475	-3.54259	AT3G02830	ZFN1; ZFN1 (ZINC FINGER PROTEIN 1); nucleic acid binding
MGB_c1708	-3.54226	AT3G48520	CYP94B3; CYP94B3 (cytochrome P450, family 94, subfamily B, polypeptide 3); oxygen binding
MGB_s28277	-3.54212	4350216	Os11g0255300; hypothetical protein
MGB_s28769	-3.54133	RT0201	hypothetical protein
MGB_s26492	-3.54049	BMULJ_05090	cell wall-associated hydrolase
MGB_c1506	-3.53948	BMULJ_05090	cell wall-associated hydrolase
MGB_c2852	-3.53882	AT1G31330	PSAF; PSAF (photosystem I subunit F) ; K02694 photosystem I subunit III
MGB_c16576	-3.53786	RT0201	hypothetical protein
MGB_c12790	-3.53657		0
MGB_c5883	-3.53468	RT0201	hypothetical protein
MGB_c9601	-3.53246	4352375	Os12g0525300; hypothetical protein
MGB_c6989	-3.53178		0
MGB_lrc26049	-3.53155	AT3G51030	ATTRX1; ATTRX1 (Arabidopsis thaliana thioredoxin H-type 1); thiol-disulfide exchange intermediate
MGB_c16670	-3.52662	AT4G16210	enoyl-CoA hydratase/isomerase family protein ; K01692 enoyl-CoA hydratase [EC:4.2.1.17]
MGB_lrc28471	-3.52418	AT4G31940	CYP82C4; CYP82C4 (cytochrome P450, family 82, subfamily C, polypeptide 4); oxygen binding ; K00517
MGB_lrc42	-3.52153	AT1G79160	hypothetical protein
MGB_c16301	-3.5209	AT2G26670	HY1; HY1 (HEME OXYGENASE 1)
MGB_s23979	-3.51883		0
MGB_c9423	-3.517	RT0201	hypothetical protein
MGB_s23616	-3.51668	AT4G16210	enoyl-CoA hydratase/isomerase family protein ; K01692 enoyl-CoA hydratase [EC:4.2.1.17]
MGB_c5297	-3.51632	PHYPADRAFT_156993	hypothetical protein
MGB_s29213	-3.51479	AT5G50260	cysteine proteinase, putative ; K01376
MGB_c13301	-3.51357	AT5G50260	cysteine proteinase, putative ; K01376
MGB_s30751	-3.51287		0
MGB_c14631	-3.5125		0
MGB_c3642	-3.51248	AT2G36310	inosine-uridine preferring nucleoside hydrolase family protein
MGB_lrc2916	-3.51039	4337223	Os04g0650000; hypothetical protein ; K01376
MGB_c19210	-3.51036	AT1G80460	NHO1; NHO1 (NONHOST RESISTANCE TO P. S. PHASEOLICOLA 1); carbohydrate kinase ; K00864 glycerol kinase [EC:2.7.1.30]
MGB_s20895	-3.50838	AT4G16210	enoyl-CoA hydratase/isomerase family protein ; K01692 enoyl-CoA hydratase [EC:4.2.1.17]
MGB_c17946	-3.50795	AT3G17800	hypothetical protein
MGB_c11008	-3.50522	AT5G16540	ZFN3; ZFN3 (ZINC FINGER PROTEIN 3); nucleic acid binding
MGB_c18677	-3.5032		0
MGB_lrc1103	-3.50296	AT4G37970	mannitol dehydrogenase, putative ; K00095 mannitol dehydrogenase [EC:1.1.1.255]
MGB_c5227	-3.50249	AT5G20250	DIN10; DIN10 (DARK INDUCIBLE 10); hydrolase, hydrolyzing O-glycosyl compounds
MGB_s24239	-3.50133	4332628	Os03g0310400; hypothetical protein ; K01692 enoyl-CoA hydratase [EC:4.2.1.17]
MGB_c12364	-3.50079	AT2G43850	ankyrin protein kinase, putative (APK1)
MGB_c12628	-3.50057	AT5G04800	40S ribosomal protein S17 (RPS17D)
MGB_c7032	-3.49979	4335994	Os04g0450100; hypothetical protein
MGB_lrc233	-3.49562	OrsajM_p03	orf25; hypothetical protein
MGB_lrc27957	-3.49422	PHYPADRAFT_227764	hypothetical protein
MGB_c3258	-3.49287	AT1G02305	cathepsin B-like cysteine protease, putative
MGB_c14217	-3.4905	AT2G36310	inosine-uridine preferring nucleoside hydrolase family protein
MGB_lrc12954	-3.4899	4331408	Os03g0117100; hypothetical protein
MGB_c14689	-3.488	4341500	Os06g0609600; hypothetical protein
MGB_s30503	-3.4875	RT0201	hypothetical protein
MGB_c9933	-3.48745	AT1G02640	BXL2; BXL2 (BETA-XYLOSIDASE 2); hydrolase, hydrolyzing O-glycosyl compounds ; K05349 beta-glucosidase [EC:3.2.1.21]
MGB_c15445	-3.48365		0
MGB_c5657	-3.48233	PHYPADRAFT_149277	hypothetical protein
MGB_s30492	-3.47571	AT3G11810	hypothetical protein
MGB_lrc12366	-3.4675	AT5G11520	ASP3; ASP3 (ASPARTATE AMINOTRANSFERASE 3) ; K00813 aspartate aminotransferase [EC:2.6.1.1]
MGB_c15787	-3.46672		0
MGB_c3716	-3.46075	AT4G01610	cathepsin B-like cysteine protease, putative
MGB_c19853	-3.46033		0
MGB_c8128	-3.45918		0
MGB_c17811	-3.45845		0
MGB_s30850	-3.45733	4332628	Os03g0310400; hypothetical protein ; K01692 enoyl-CoA hydratase [EC:4.2.1.17]
MGB_c2209	-3.4573		0
MGB_c2293	-3.45544	AT5G02230	haloacid dehalogenase-like hydrolase family protein
MGB_c4794	-3.45199		0
MGB_s30674	-3.45183	AT4G16210	enoyl-CoA hydratase/isomerase family protein ; K01692 enoyl-CoA hydratase [EC:4.2.1.17]
MGB_c7346	-3.45071	AT5G61820	hypothetical protein
MGB_lrc28318	-3.44904	AT1G47128	RD21; RD21 (RESPONSIVE TO DEHYDRATION 21); cysteine-type peptidase ; K01376
MGB_s26284	-3.44568		0
MGB_s28519	-3.44269	AT4G16210	enoyl-CoA hydratase/isomerase family protein ; K01692 enoyl-CoA hydratase [EC:4.2.1.17]
MGB_s29513	-3.44238		0
MGB_s30970	-3.4413		0
MGB_c2692	-3.43967	AT5G65690	PCK2/PEPCK; PCK2/PEPCK (PHOSPHOENOLPYRUVATE CARBOXYKINASE 2); ATP binding / phosphoenolpyruvate carboxykinase (ATP) ; K01610 phosphoenolpyruvate carboxykinase (ATP) [EC:4.1.1.49]
MGB_lrc2555	-3.4389		0
MGB_lrc28003	-3.43625	AT1G06570	PDS1; PDS1 (PHYTOENE DESATURATION 1) ; K00457 4-hydroxyphenylpyruvate dioxygenase [EC:1.13.11.27]
MGB_s27465	-3.43488	AT5G49360	BXL1; BXL1 (BETA-XYLOSIDASE 1); hydrolase, hydrolyzing O-glycosyl compounds
MGB_s30295	-3.43183		0
MGB_s30833	-3.43107		0
MGB_lrc21287	-3.43036	AT3G12630	zinc finger (AN1-like) family protein
MGB_lrc1619	-3.42449		0
MGB_c13889	-3.42435	AT5G41000	YSL4; YSL4 (YELLOW STRIPE LIKE 4); oligopeptide transporter
MGB_c26246	-3.42296	AT4G16210	enoyl-CoA hydratase/isomerase family protein ; K01692 enoyl-CoA hydratase [EC:4.2.1.17]
MGB_lrc317	-3.42056	AT3G51030	ATTRX1; ATTRX1 (Arabidopsis thaliana thioredoxin H-type 1); thiol-disulfide exchange intermediate
MGB_c15649	-3.41946		0
MGB_c13436	-3.41795	4335455	Os04g0311400; hypothetical protein ; K01376
MGB_c17223	-3.41615		0
MGB_c21273	-3.41212	AT3G11810	hypothetical protein
MGB_lrc29034	-3.41013	AT5G65690	PCK2/PEPCK; PCK2/PEPCK (PHOSPHOENOLPYRUVATE CARBOXYKINASE 2); ATP binding / phosphoenolpyruvate carboxykinase (ATP) ; K01610 phosphoenolpyruvate carboxykinase (ATP) [EC:4.1.1.49]
MGB_c13262	-3.40798	4340580	Os06g0232300; hypothetical protein
MGB_s26540	-3.40685		0
MGB_c6443	-3.40493	AT1G44770	hypothetical protein
MGB_c1505	-3.40366	AT4G39090	RD19; RD19 (RESPONSIVE TO DEHYDRATION 19); cysteine-type peptidase
MGB_s30745	-3.39884	AT4G39090	RD19; RD19 (RESPONSIVE TO DEHYDRATION 19); cysteine-type peptidase
MGB_c7636	-3.39743	4329836	Os02g0592400; hypothetical protein
MGB_c10642	-3.39716	AT2G42790	CSY3; CSY3 (CITRATE SYNTHASE 3); citrate (SI)-synthase ; K01647 citrate synthase [EC:2.3.3.1]
MGB_lrc3881	-3.39611	AT5G14280	DNA-binding storekeeper protein-related
MGB_s28963	-3.39488		0
MGB_c17330	-3.39416	BDI_3952	hypothetical protein
MGB_c18108	-3.38944		0
MGB_c2548	-3.38814	AT5G11650	hydrolase, alpha/beta fold family protein
MGB_lrc27017	-3.38289		0
MGB_c17624	-3.38245		0
MGB_c5509	-3.38133	4332152	Os03g0231700; hypothetical protein ; K00511 squalene monooxygenase [EC:1.14.99.7]
MGB_c19309	-3.38122	4324322	Os01g0913300; hypothetical protein
MGB_s21742	-3.38084	AT3G11810	hypothetical protein
MGB_c10905	-3.37739	AT3G14770	nodulin MtN3 family protein
MGB_c9974	-3.37731	AT2G18620	geranylgeranyl pyrophosphate synthase, putative / GGPP synthetase, putative / farnesyltranstransferase, putative ; K00795 geranyltranstransferase [EC:2.5.1.10]
MGB_s22388	-3.37569	AT3G02830	ZFN1; ZFN1 (ZINC FINGER PROTEIN 1); nucleic acid binding
MGB_c16486	-3.37519		0
MGB_c22040	-3.37		0
MGB_s30932	-3.36823	PHYPADRAFT_144009	hypothetical protein
MGB_lrc6667	-3.36719	AT4G16190	cysteine proteinase, putative ; K01376
MGB_c18237	-3.36669		0
MGB_c26042	-3.36572	AT2G25940	ALPHA-VPE; ALPHA-VPE (ALPHA-VACUOLAR PROCESSING ENZYME); cysteine-type endopeptidase ; K01376
MGB_c3756	-3.36522	AT4G02440	EID1; EID1 (EMPFINDLICHER IM DUNKELROTEN LICHT 1)
MGB_lrc27796	-3.3652	AT3G47960	proton-dependent oligopeptide transport (POT) family protein
MGB_c14913	-3.36342	AT5G46180	delta-OAT; delta-OAT (ornithine- delta-aminotransferase); ornithine-oxo-acid transaminase ; K00819 ornithine--oxo-acid transaminase [EC:2.6.1.13]
MGB_lrc29135	-3.36284	AT2G45740	PEX11D; PEX11D
MGB_c13451	-3.36158	AT2G36310	inosine-uridine preferring nucleoside hydrolase family protein
MGB_c9200	-3.35971	AT3G21550	hypothetical protein
MGB_c3000	-3.35801		0
MGB_lrc626	-3.35569		0
MGB_c17699	-3.35555	AT2G18620	geranylgeranyl pyrophosphate synthase, putative / GGPP synthetase, putative / farnesyltranstransferase, putative ; K00795 geranyltranstransferase [EC:2.5.1.10]
MGB_s25089	-3.35544	4332628	Os03g0310400; hypothetical protein ; K01692 enoyl-CoA hydratase [EC:4.2.1.17]
MGB_c27362	-3.3547	4332628	Os03g0310400; hypothetical protein ; K01692 enoyl-CoA hydratase [EC:4.2.1.17]
MGB_s29226	-3.35406	AT3G11930	universal stress protein (USP) family protein
MGB_c13673	-3.35318		0
MGB_s28976	-3.35134	AT3G02830	ZFN1; ZFN1 (ZINC FINGER PROTEIN 1); nucleic acid binding
MGB_c17425	-3.34993	4335102	Os04g0182800; hypothetical protein ; K03521 electron transfer flavoprotein beta subunit
MGB_lrc664	-3.3492	AT4G10040	CYTC-2; CYTC-2 (CYTOCHROME C-2); electron carrier ; K08738 cytochrome c
MGB_lrc6972	-3.34649	AT3G16520	UDP-glucoronosyl/UDP-glucosyl transferase family protein
MGB_c10914	-3.3461	AT5G47220	ATERF-2/ATERF2/ERF2; ATERF-2/ATERF2/ERF2 (ETHYLENE RESPONSE FACTOR 2); DNA binding / transcription activator/ transcription factor ; K09286 EREBP-like factor
MGB_c5541	-3.34564		0
MGB_c15067	-3.34304	AT1G66400	calmodulin-related protein, putative
MGB_c4754	-3.34107	AT2G25950	hypothetical protein
MGB_c11880	-3.34075		0
MGB_c15070	-3.33993	AT4G27450	hypothetical protein
MGB_c8913	-3.33859	RT0201	hypothetical protein
MGB_c27897	-3.33736	AT2G26510	PDE135; PDE135 (PIGMENT DEFECTIVE EMBRYO 135); transmembrane transporter
MGB_c14430	-3.33682	4327371	Os01g0837800; hypothetical protein
MGB_c12333	-3.33609	AT1G15380	lactoylglutathione lyase family protein / glyoxalase I family protein
MGB_c6705	-3.33485		0
MGB_c7604	-3.33475		0
MGB_c26054	-3.3336	AT4G17600	LIL3:1; LIL3:1; transcription factor
MGB_c1788	-3.33358	AT5G10870	ATCM2; ATCM2 (CHORISMATE MUTASE 2); chorismate mutase ; K01850 chorismate mutase [EC:5.4.99.5]
MGB_c16092	-3.33343		0
MGB_c11317	-3.33338	4330385	Os02g0692700; hypothetical protein
MGB_lrc8592	-3.33259	4328940	Os02g0261100; hypothetical protein
MGB_c7056	-3.33182	HM1_3149	hypothetical protein
MGB_lrc3244	-3.33133	AT2G22780	PMDH1; PMDH1 (PEROXISOMAL NAD-MALATE DEHYDROGENASE 1); malate dehydrogenase ; K00026 malate dehydrogenase [EC:1.1.1.37]
MGB_c14877	-3.33088		0
MGB_s28350	-3.33016	AT4G16210	enoyl-CoA hydratase/isomerase family protein ; K01692 enoyl-CoA hydratase [EC:4.2.1.17]
MGB_lrc1316	-3.32828	AT1G19910	AVA-P2; AVA-P2 (vacuolar-H+-pumping ATPase 16 kDa proteolipid subunit 2); ATPase ; K02155 V-type H+-transporting ATPase 16kDa proteolipid subunit [EC:3.6.3.14]
MGB_c5661	-3.32749	AT3G23410	alcohol oxidase-related
MGB_c16798	-3.3255	AT2G10950	BSD domain-containing protein
MGB_c8917	-3.32455		0
MGB_c18490	-3.32324		0
MGB_lrc23084	-3.32301	AT4G15560	CLA1; CLA1 (CLOROPLASTOS ALTERADOS 1) ; K01662 1-deoxy-D-xylulose-5-phosphate synthase [EC:2.2.1.7]
MGB_c450	-3.3228	AT4G17830	peptidase M20/M25/M40 family protein ; K01438 acetylornithine deacetylase [EC:3.5.1.16]
MGB_lrc1064	-3.32055	AT1G14290	acid phosphatase, putative
MGB_c15765	-3.32049	4352375	Os12g0525300; hypothetical protein
MGB_s28359	-3.31953	AT2G18620	geranylgeranyl pyrophosphate synthase, putative / GGPP synthetase, putative / farnesyltranstransferase, putative ; K00795 geranyltranstransferase [EC:2.5.1.10]
MGB_c3201	-3.31925	HM1_3129	hypothetical protein
MGB_c17104	-3.31696		0
MGB_s30594	-3.31634	AT4G31950	CYP82C3; CYP82C3 (cytochrome P450, family 82, subfamily C, polypeptide 3); oxygen binding
MGB_c5821	-3.31568	AT5G53970	aminotransferase, putative ; K00815 tyrosine aminotransferase [EC:2.6.1.5]
MGB_c18810	-3.315		0
MGB_c4478	-3.31448	AT2G18620	geranylgeranyl pyrophosphate synthase, putative / GGPP synthetase, putative / farnesyltranstransferase, putative ; K00795 geranyltranstransferase [EC:2.5.1.10]
MGB_c15329	-3.31402	AT3G07870	F-box family protein
MGB_c13568	-3.31345		0
MGB_lrc9257	-3.31318	4337223	Os04g0650000; hypothetical protein ; K01376
MGB_c2165	-3.31027	AT2G34340	hypothetical protein
MGB_s30943	-3.30948		0
MGB_s30436	-3.30789		0
MGB_c11396	-3.30604	AT1G15170	MATE efflux family protein
MGB_c12940	-3.30305		0
MGB_c8281	-3.30048	AT1G02790	PGA4; PGA4 (POLYGALACTURONASE 4); polygalacturonase ; K01213 galacturan 1,4-alpha-galacturonidase [EC:3.2.1.67]
MGB_c16844	-3.30038		0
MGB_s24484	-3.29915	4332628	Os03g0310400; hypothetical protein ; K01692 enoyl-CoA hydratase [EC:4.2.1.17]
MGB_c16965	-3.29721		0
MGB_c10860	-3.29681		0
MGB_c11191	-3.29663	AT1G06570	PDS1; PDS1 (PHYTOENE DESATURATION 1) ; K00457 4-hydroxyphenylpyruvate dioxygenase [EC:1.13.11.27]
MGB_lrc28391	-3.29662	AT2G39890	ProT1; ProT1 (PROLINE TRANSPORTER 1)
MGB_lrc15015	-3.29503	4327065	Os01g0200700; hypothetical protein
MGB_c6381	-3.29313	AT2G18620	geranylgeranyl pyrophosphate synthase, putative / GGPP synthetase, putative / farnesyltranstransferase, putative ; K00795 geranyltranstransferase [EC:2.5.1.10]
MGB_c3783	-3.29287	AT1G31940	hypothetical protein
MGB_c12027	-3.2926		0
MGB_s26778	-3.2912	AT3G12630	zinc finger (AN1-like) family protein
MGB_c8176	-3.28934		0
MGB_lrc20853	-3.28833	AT5G11520	ASP3; ASP3 (ASPARTATE AMINOTRANSFERASE 3) ; K00813 aspartate aminotransferase [EC:2.6.1.1]
MGB_lrc22972	-3.28632		0
MGB_c3680	-3.28235	AT2G20260	PSAE-2; PSAE-2 (photosystem I subunit E-2); catalytic ; K02693 photosystem I subunit IV
MGB_c17785	-3.27968	AT2G17520	IRE1A; IRE1A (Yeast endoribonuclease/protein kinase IRE1-like gene); kinase
MGB_c11518	-3.27528	AT5G54940	eukaryotic translation initiation factor SUI1, putative
MGB_lrc8820	-3.27493	OrsajM_p03	orf25; hypothetical protein
MGB_c598	-3.27464	AT3G13050	transporter-related
MGB_c4394	-3.26704	AT2G46210	delta-8 sphingolipid desaturase, putative
MGB_lrc27986	-3.26675	AT1G47128	RD21; RD21 (RESPONSIVE TO DEHYDRATION 21); cysteine-type peptidase ; K01376
MGB_c19673	-3.26574		0
MGB_c4446	-3.26567		0
MGB_c9331	-3.26307	AT5G20250	DIN10; DIN10 (DARK INDUCIBLE 10); hydrolase, hydrolyzing O-glycosyl compounds
MGB_c4011	-3.25978	AT1G10070	ATBCAT-2; ATBCAT-2; branched-chain-amino-acid transaminase/ catalytic ; K00826 branched-chain amino acid aminotransferase [EC:2.6.1.42]
MGB_s28543	-3.25924	AT5G43060	cysteine proteinase, putative / thiol protease, putative ; K01376
MGB_c4369	-3.25874	AT5G18830	SPL7; SPL7 (SQUAMOSA PROMOTER BINDING PROTEIN-LIKE 7); DNA binding / transcription factor
MGB_c10641	-3.25799		0
MGB_lrc497	-3.2567		0
MGB_s28531	-3.25655		0
MGB_c15753	-3.25604		0
MGB_c12608	-3.25574	AT3G58750	CSY2; CSY2 (CITRATE SYNTHASE 2); citrate (SI)-synthase ; K01647 citrate synthase [EC:2.3.3.1]
MGB_c2883	-3.25553	AT4G26740	ATS1; ATS1 (ARABIDOPSIS THALIANA SEED GENE 1); calcium ion binding
MGB_s29112	-3.25476	4349123	Os10g0517500; hypothetical protein
MGB_lrc177	-3.24894	AT3G21360	oxidoreductase
MGB_c16542	-3.24746	4344857	Os08g0191600; hypothetical protein
MGB_lrc2945	-3.24577	AT4G37870	PCK1/PEPCK; PCK1/PEPCK (PHOSPHOENOLPYRUVATE CARBOXYKINASE 1); ATP binding / phosphoenolpyruvate carboxykinase (ATP) ; K01610 phosphoenolpyruvate carboxykinase (ATP) [EC:4.1.1.49]
MGB_lrc11366	-3.24569	AT3G12630	zinc finger (AN1-like) family protein
MGB_lrc756	-3.2446	AT4G35100	PIP3; PIP3 (PLASMA MEMBRANE INTRINSIC PROTEIN 3); water channel ; K09872 aquaporin PIP
MGB_lrc17476	-3.24341	AT2G45740	PEX11D; PEX11D
MGB_c11865	-3.24237	4324201	Os01g0583100; hypothetical protein
MGB_c20993	-3.24041	AT4G16210	enoyl-CoA hydratase/isomerase family protein ; K01692 enoyl-CoA hydratase [EC:4.2.1.17]
MGB_s29027	-3.24011	4332628	Os03g0310400; hypothetical protein ; K01692 enoyl-CoA hydratase [EC:4.2.1.17]
MGB_c13470	-3.24011		0
MGB_s29924	-3.23953	AT4G16210	enoyl-CoA hydratase/isomerase family protein ; K01692 enoyl-CoA hydratase [EC:4.2.1.17]
MGB_lrc21446	-3.23799	AT3G12630	zinc finger (AN1-like) family protein
MGB_c6826	-3.23788	4337223	Os04g0650000; hypothetical protein ; K01376
MGB_c16756	-3.23501	4333531	Os03g0638800; hypothetical protein
MGB_lrc29523	-3.23396		0
MGB_c17241	-3.229		0
MGB_c6724	-3.22876	4348971	Os10g0490100; hypothetical protein
MGB_c9738	-3.22847		0
MGB_c18254	-3.22586	AT3G03120	ATARFB1C; ATARFB1C (ADP-ribosylation factor B1C); GTP binding ; K07977 Arf/Sar family, other
MGB_c19439	-3.2228		0
MGB_c18860	-3.22243		0
MGB_c6712	-3.22176		0
MGB_s24923	-3.21919		0
MGB_c11239	-3.2191		0
MGB_lrc1703	-3.21886		0
MGB_lrc18574	-3.21313		0
MGB_c156	-3.211	AT1G17455	ELF4-L4; ELF4-L4 (ELF4-LIKE 4)
MGB_c16430	-3.21083	4331407	Os03g0116900; hypothetical protein
MGB_s28691	-3.20903	AT4G16210	enoyl-CoA hydratase/isomerase family protein ; K01692 enoyl-CoA hydratase [EC:4.2.1.17]
MGB_c3047	-3.20701		0
MGB_s29501	-3.20513		0
MGB_s30562	-3.20476	AT1G47128	RD21; RD21 (RESPONSIVE TO DEHYDRATION 21); cysteine-type peptidase ; K01376
MGB_c13954	-3.20325	AT1G06570	PDS1; PDS1 (PHYTOENE DESATURATION 1) ; K00457 4-hydroxyphenylpyruvate dioxygenase [EC:1.13.11.27]
MGB_c16737	-3.2028	4347648	Os09g0528300; hypothetical protein
MGB_c19881	-3.19899	AT1G10200	WLIM1; WLIM1; transcription factor
MGB_s29109	-3.1962	AT2G18620	geranylgeranyl pyrophosphate synthase, putative / GGPP synthetase, putative / farnesyltranstransferase, putative ; K00795 geranyltranstransferase [EC:2.5.1.10]
MGB_c8651	-3.19556	AT1G12440	zinc finger (AN1-like) family protein
MGB_c28085	-3.19533	AT5G36110	CYP716A1; CYP716A1 (cytochrome P450, family 716, subfamily A, polypeptide 1); oxygen binding
MGB_c263	-3.1921	AT3G12120	FAD2; FAD2 (FATTY ACID DESATURASE 2); delta12-fatty acid dehydrogenase ; K10256 omega-6 fatty acid desaturase (delta-12 desaturase) [EC:1.14.19.-]
MGB_c18100	-3.19129	AT5G54940	eukaryotic translation initiation factor SUI1, putative
MGB_s28616	-3.19064		0
MGB_lrc3253	-3.18994	AT3G12630	zinc finger (AN1-like) family protein
MGB_lrc15690	-3.18746	AT5G19600	SULTR3;5; SULTR3;5; sulfate transmembrane transporter
MGB_lrc4	-3.18553		0
MGB_c19933	-3.18263		0
MGB_c15075	-3.1817	RT0201	hypothetical protein
MGB_c7837	-3.17183		0
MGB_c19219	-3.17077	AT4G16210	enoyl-CoA hydratase/isomerase family protein ; K01692 enoyl-CoA hydratase [EC:4.2.1.17]
MGB_c8393	-3.16712		0
MGB_lrc142	-3.16661	AT5G63530	ATFP3; ATFP3 (Arabidopsis thaliana farnesylated protein 3); metal ion binding
MGB_lrc3721	-3.16598	AT3G51730	saposin B domain-containing protein
MGB_c16267	-3.16591	RT0201	hypothetical protein
MGB_c19027	-3.16541	AT1G02400	ATGA2OX6/DTA1; ATGA2OX6/DTA1 (GIBBERELLIN 2-OXIDASE 6); gibberellin 2-beta-dioxygenase
MGB_c3863	-3.16539	4351917	Os12g0259800; hypothetical protein
MGB_c8800	-3.16451		0
MGB_c16350	-3.16381	4338691	Os05g0392700; hypothetical protein
MGB_c19900	-3.16332		0
MGB_lrc10282	-3.16294	AT2G16500	ADC1; ADC1 (ARGININE DECARBOXYLASE 1) ; K01583 arginine decarboxylase [EC:4.1.1.19]
MGB_c13062	-3.16148		0
MGB_c19105	-3.16131	AT3G05820	beta-fructofuranosidase, putative / invertase, putative / saccharase, putative / beta-fructosidase, putative
MGB_c15431	-3.16096	4343924	Os07g0619200; hypothetical protein
MGB_lrc13385	-3.15955	AT2G45740	PEX11D; PEX11D
MGB_c16518	-3.15806		0
MGB_c10128	-3.15339	PHYPADRAFT_111567	hypothetical protein
MGB_s30469	-3.1531		0
MGB_c11524	-3.15254	4328798	Os02g0229400; hypothetical protein
MGB_lrc431	-3.14919	AT3G12630	zinc finger (AN1-like) family protein
MGB_s30928	-3.14632	AT4G16210	enoyl-CoA hydratase/isomerase family protein ; K01692 enoyl-CoA hydratase [EC:4.2.1.17]
MGB_c18594	-3.1437		0
MGB_c8149	-3.1405	AT1G54100	ALDH7B4; ALDH7B4 (ALDEHYDE DEHYDROGENASE 7B4); 3-chloroallyl aldehyde dehydrogenase ; K00128 aldehyde dehydrogenase (NAD+) [EC:1.2.1.3]
MGB_c18629	-3.13822	AT3G25240	hypothetical protein
MGB_c19288	-3.1378		0
MGB_c9593	-3.13756	AT3G51730	saposin B domain-containing protein
MGB_lrc28559	-3.13742	AT4G14710	ATARD2; ATARD2
MGB_s27874	-3.13717		0
MGB_lrc838	-3.13479	AT1G22750	hypothetical protein
MGB_c4184	-3.13264	AT5G40650	SDH2-2; SDH2-2 (succinate dehydrogenase 2-2) ; K00235 succinate dehydrogenase (ubiquinone) iron-sulfur protein [EC:1.3.5.1]
MGB_c30014	-3.13146	AT4G16210	enoyl-CoA hydratase/isomerase family protein ; K01692 enoyl-CoA hydratase [EC:4.2.1.17]
MGB_s28584	-3.13112	AT4G16210	enoyl-CoA hydratase/isomerase family protein ; K01692 enoyl-CoA hydratase [EC:4.2.1.17]
MGB_s30006	-3.13108		0
MGB_c16076	-3.13083		0
MGB_c28257	-3.12988	AT4G16210	enoyl-CoA hydratase/isomerase family protein ; K01692 enoyl-CoA hydratase [EC:4.2.1.17]
MGB_c6653	-3.12913	4335455	Os04g0311400; hypothetical protein ; K01376
MGB_lrc399	-3.12304	AT5G11520	ASP3; ASP3 (ASPARTATE AMINOTRANSFERASE 3) ; K00813 aspartate aminotransferase [EC:2.6.1.1]
MGB_c16024	-3.12235		0
MGB_c14146	-3.12204	4347085	Os09g0420800; hypothetical protein
MGB_c6767	-3.12099	AT2G17730	zinc finger (C3HC4-type RING finger) family protein
MGB_s30759	-3.11995		0
MGB_c20039	-3.11895	4335579	Os04g0364800; hypothetical protein
MGB_lrc11444	-3.11892		0
MGB_c16265	-3.11887	AT2G25605	hypothetical protein
MGB_c17996	-3.11783	AT5G24120	SIGE; SIGE (RNA polymerase sigma subunit E); DNA binding / DNA-directed RNA polymerase/ sigma factor/ transcription factor ; K03093 RNA polymerase sigma factor
MGB_c14646	-3.11315	AT1G51450	SPla/RYanodine receptor (SPRY) domain-containing protein
MGB_lrc2952	-3.11152		0
MGB_c13304	-3.1064		0
MGB_c5565	-3.10524	AT3G51130	hypothetical protein
MGB_c16363	-3.0972	AT4G18220	purine permease family protein
MGB_c8508	-3.09337	AT4G35840	zinc finger (C3HC4-type RING finger) family protein
MGB_c28558	-3.09187		0
MGB_c30312	-3.091	4332628	Os03g0310400; hypothetical protein ; K01692 enoyl-CoA hydratase [EC:4.2.1.17]
MGB_s25537	-3.0879		0
MGB_lrc952	-3.08563	AT1G79160	hypothetical protein
MGB_c5644	-3.0855		0
MGB_c13072	-3.08484	AT2G05710	aconitate hydratase, cytoplasmic, putative / citrate hydro-lyase/aconitase, putative ; K01681 aconitate hydratase 1 [EC:4.2.1.3]
MGB_s30895	-3.08429		0
MGB_s24402	-3.0809	AT4G16210	enoyl-CoA hydratase/isomerase family protein ; K01692 enoyl-CoA hydratase [EC:4.2.1.17]
MGB_c16019	-3.0796	RT0201	hypothetical protein
MGB_c18654	-3.07664		0
MGB_lrc451	-3.07638	4329667	Os02g0556700; hypothetical protein
MGB_c11895	-3.07311		0
MGB_c18565	-3.07178		0
MGB_c16064	-3.06961		0
MGB_s28552	-3.06694	AT3G13050	transporter-related
MGB_c18113	-3.06611		0
MGB_c17835	-3.06573	AT3G08690	UBC11; UBC11 (ubiquitin-conjugating enzyme 11); ubiquitin-protein ligase ; K06689 ubiquitin-conjugating enzyme E2 D/E [EC:6.3.2.19]
MGB_c9471	-3.06394	AT4G11570	haloacid dehalogenase-like hydrolase family protein
MGB_c8268	-3.06061	4331460	Os03g0125100; hypothetical protein
MGB_c4261	-3.0595	AT1G23090	AST91; AST91 (SULFATE TRANSPORTER 91); sulfate transmembrane transporter
MGB_c7615	-3.05746		0
MGB_lrc17934	-3.0572	AT1G70000	DNA-binding family protein
MGB_c19758	-3.05633	AT4G20930	3-hydroxyisobutyrate dehydrogenase, putative ; K00020 3-hydroxyisobutyrate dehydrogenase [EC:1.1.1.31]
MGB_lrc23375	-3.05458	CHLREDRAFT_155546	AOD1; acetylornithine deacetylase ; K01438 acetylornithine deacetylase [EC:3.5.1.16]
MGB_s26191	-3.04731	AT4G16210	enoyl-CoA hydratase/isomerase family protein ; K01692 enoyl-CoA hydratase [EC:4.2.1.17]
MGB_s28091	-3.04684		0
MGB_lrc15401	-3.04673		0
MGB_s23181	-3.04614	AT5G50260	cysteine proteinase, putative ; K01376
MGB_lrc1156	-3.0452		0
MGB_c10202	-3.04133	AT3G06850	DIN3/LTA1; DIN3/LTA1 (DARK INDUCIBLE 3); alpha-ketoacid dehydrogenase ; K09699 2-oxoisovalerate dehydrogenase E2 component (dihydrolipoyl transacylase) [EC:2.3.1.168]
MGB_s27872	-3.03957		0
MGB_c12244	-3.03698	AT2G46600	calcium-binding protein, putative
MGB_c18049	-3.0354		0
MGB_lrc504	-3.0338	AT5G48930	transferase family protein
MGB_c28311	-3.03065	AT4G16210	enoyl-CoA hydratase/isomerase family protein ; K01692 enoyl-CoA hydratase [EC:4.2.1.17]
MGB_c19777	-3.03029		0
MGB_c11998	-3.03026	AT4G11910	hypothetical protein
MGB_c2518	-3.02949	AT4G17090	CT-BMY; CT-BMY (BETA-AMYLASE 3, BETA-AMYLASE 8); beta-amylase ; K01177 beta-amylase [EC:3.2.1.2]
MGB_c10649	-3.02868	AT1G31330	PSAF; PSAF (photosystem I subunit F) ; K02694 photosystem I subunit III
MGB_lrc21744	-3.02814	AT3G10960	xanthine/uracil permease family protein ; K06901 putative MFS transporter, AGZA family, xanthine/uracil permease
MGB_c12558	-3.02616	AT5G53970	aminotransferase, putative ; K00815 tyrosine aminotransferase [EC:2.6.1.5]
MGB_lrc1241	-3.02596		0
MGB_c28419	-3.02329		0
MGB_c17886	-3.02135	AT4G37800	xyloglucan:xyloglucosyl transferase, putative / xyloglucan endotransglycosylase, putative / endo-xyloglucan transferase, putative ; K08235 xyloglucan:xyloglucosyl transferase [EC:2.4.1.207]
MGB_c9529	-3.02123		0
MGB_c14817	-3.01786	4344054	Os07g0639600; hypothetical protein
MGB_c7304	-3.01732	RT0201	hypothetical protein
MGB_c1688	-3.01681	AT2G02950	PKS1; PKS1 (PHYTOCHROME KINASE SUBSTRATE 1)
MGB_s25656	-3.01652		0
MGB_c16819	-3.01427	4343445	Os07g0529800; hypothetical protein
MGB_c6106	-3.0133	AT4G24220	VEP1; VEP1 (VEIN PATTERNING 1); binding / catalytic
MGB_c16904	-3.00957		0
MGB_c15149	-3.00799		0
MGB_c4190	-3.00444		0
MGB_lrc552	-3.00334	AT4G11600	ATGPX6; ATGPX6 (GLUTATHIONE PEROXIDASE 6); glutathione peroxidase ; K00432 glutathione peroxidase [EC:1.11.1.9]
MGB_c9159	-3.00266		0
MGB_c18038	-3.00161	RT0201	hypothetical protein
MGB_s28532	-3.0007	AT4G16210	enoyl-CoA hydratase/isomerase family protein ; K01692 enoyl-CoA hydratase [EC:4.2.1.17]
MGB_c3869	-2.99638	AT1G33720	CYP76C6; CYP76C6 (cytochrome P450, family 76, subfamily C, polypeptide 6); oxygen binding
MGB_c19030	-2.99444		0
MGB_lrc12975	-2.9936	AT3G51030	ATTRX1; ATTRX1 (Arabidopsis thaliana thioredoxin H-type 1); thiol-disulfide exchange intermediate
MGB_c15213	-2.99121	AT3G18000	NMT1; NMT1 (N-METHYLTRANSFERASE 1); phosphoethanolamine N-methyltransferase
MGB_s21253	-2.98862	AT2G18620	geranylgeranyl pyrophosphate synthase, putative / GGPP synthetase, putative / farnesyltranstransferase, putative ; K00795 geranyltranstransferase [EC:2.5.1.10]
MGB_lrc8894	-2.98523		0
MGB_s23322	-2.98231	RT0201	hypothetical protein
MGB_lrc1437	-2.98177	AT3G51030	ATTRX1; ATTRX1 (Arabidopsis thaliana thioredoxin H-type 1); thiol-disulfide exchange intermediate
MGB_c4721	-2.98098	AT1G19180	JAZ1/TIFY10A; JAZ1/TIFY10A (JASMONATE-ZIM-DOMAIN PROTEIN 1); protein binding
MGB_c1388	-2.98009	AT3G27280	ATPHB4; ATPHB4 (PROHIBITIN 4)
MGB_c19590	-2.97904		0
MGB_c11945	-2.97859		0
MGB_c28663	-2.97644	AT4G16210	enoyl-CoA hydratase/isomerase family protein ; K01692 enoyl-CoA hydratase [EC:4.2.1.17]
MGB_lrc1216	-2.97638		0
MGB_s24826	-2.97629	AT3G11810	hypothetical protein
MGB_c11099	-2.97383		0
MGB_c22848	-2.96908	AT5G06860	PGIP1; PGIP1 (POLYGALACTURONASE INHIBITING PROTEIN 1); protein binding
MGB_c11841	-2.96877	4324453	Os01g0589800; hypothetical protein
MGB_c10012	-2.96748	AT5G54940	eukaryotic translation initiation factor SUI1, putative
MGB_c6643	-2.9661	AT5G63450	CYP94B1; CYP94B1 (cytochrome P450, family 94, subfamily B, polypeptide 1); oxygen binding
MGB_lrc12072	-2.96517	4348731	Os10g0442600; hypothetical protein
MGB_lrc17984	-2.96219		0
MGB_c10719	-2.96107		0
MGB_c11138	-2.96091	AT1G10070	ATBCAT-2; ATBCAT-2; branched-chain-amino-acid transaminase/ catalytic ; K00826 branched-chain amino acid aminotransferase [EC:2.6.1.42]
MGB_c15490	-2.95766		0
MGB_c18543	-2.95514		0
MGB_lrc26961	-2.95457	AT1G14290	acid phosphatase, putative
MGB_c211	-2.95214	AT3G11780	MD-2-related lipid recognition domain-containing protein / ML domain-containing protein
MGB_lrc478	-2.95195	AT4G39090	RD19; RD19 (RESPONSIVE TO DEHYDRATION 19); cysteine-type peptidase
MGB_c5553	-2.94902	AT5G46860	VAM3; VAM3 (syntaxin 22); SNAP receptor ; K08488 syntaxin 7
MGB_c11033	-2.94849	4327232	Os01g0925200; hypothetical protein ; K01828
MGB_c17078	-2.94519		0
MGB_c8158	-2.94491	AT3G10520	AHB2; AHB2 (NON-SYMBIOTIC HAEMOGLOBIN 2)
MGB_lrc9227	-2.94483	AT1G06570	PDS1; PDS1 (PHYTOENE DESATURATION 1) ; K00457 4-hydroxyphenylpyruvate dioxygenase [EC:1.13.11.27]
MGB_c13316	-2.94006		0
MGB_c4006	-2.93151	4342638	Os07g0194000; hypothetical protein ; K08511 vesicle-associated membrane protein 72
MGB_c12807	-2.93048	4345867	Os08g0483900; hypothetical protein
MGB_c13689	-2.92995	AT3G16150	L-asparaginase, putative / L-asparagine amidohydrolase, putative
MGB_c19407	-2.92989	AT4G19640	ARA7; ARA7; GTP binding ; K07976 Rab family, other
MGB_c27935	-2.92948	4335455	Os04g0311400; hypothetical protein ; K01376
MGB_lrc10499	-2.92762		0
MGB_s21073	-2.92593		0
MGB_lrc12752	-2.92238	AT3G51030	ATTRX1; ATTRX1 (Arabidopsis thaliana thioredoxin H-type 1); thiol-disulfide exchange intermediate
MGB_lrc6412	-2.92228	AT2G23090	hypothetical protein
MGB_lrc1965	-2.91996	AT1G76020	hypothetical protein
MGB_lrc7932	-2.91678	AT4G37870	PCK1/PEPCK; PCK1/PEPCK (PHOSPHOENOLPYRUVATE CARBOXYKINASE 1); ATP binding / phosphoenolpyruvate carboxykinase (ATP) ; K01610 phosphoenolpyruvate carboxykinase (ATP) [EC:4.1.1.49]
MGB_lrc25805	-2.91669	AT3G51030	ATTRX1; ATTRX1 (Arabidopsis thaliana thioredoxin H-type 1); thiol-disulfide exchange intermediate
MGB_c19986	-2.91627		0
MGB_lrc5029	-2.91587	4330873	Os02g0771600; hypothetical protein
MGB_c12695	-2.91562		0
MGB_c10106	-2.91547	PHYPADRAFT_42706	hypothetical protein
MGB_c2038	-2.91414	4335455	Os04g0311400; hypothetical protein ; K01376
MGB_c5506	-2.90927	AT3G50940	AAA-type ATPase family protein
MGB_c6112	-2.90879	4341796	Os06g0669400; hypothetical protein ; K03798 cell division protease FtsH [EC:3.4.24.-]
MGB_c481	-2.90862	AT3G07090	hypothetical protein
MGB_c13490	-2.90759		0
MGB_c13135	-2.90732	AT3G04090	SIP1;1; SIP1;1 (SMALL AND BASIC INTRINSIC PROTEIN 1A) ; K09875 aquaporin SIP
MGB_c9482	-2.90708	AT5G54940	eukaryotic translation initiation factor SUI1, putative
MGB_lrc6097	-2.90516	AT4G15470	hypothetical protein ; K06890
MGB_c3305	-2.89906		0
MGB_s29583	-2.89863	AT5G48930	transferase family protein
MGB_s29174	-2.89513		0
MGB_lrc919	-2.8948	AT1G47128	RD21; RD21 (RESPONSIVE TO DEHYDRATION 21); cysteine-type peptidase ; K01376
MGB_c13441	-2.89132	AT2G21520	hypothetical protein
MGB_s24607	-2.88287	4329339	Os02g0469600; hypothetical protein ; K01376
MGB_c4793	-2.88192	AT1G28480	GRX480; GRX480; thiol-disulfide exchange intermediate
MGB_c17977	-2.88032	AT3G50940	AAA-type ATPase family protein
MGB_lrc4250	-2.87854	AT3G57780	hypothetical protein
MGB_c10720	-2.87742	AT4G36990	HSF4; HSF4 (HEAT SHOCK FACTOR 4); DNA binding / transcription factor
MGB_c4528	-2.87661		0
MGB_c19886	-2.87632		0
MGB_c15762	-2.87569	AT1G22990	heavy-metal-associated domain-containing protein / copper chaperone (CCH)-related
MGB_s28496	-2.87551		0
MGB_lrc1733	-2.87515	AT1G75750	GASA1; GASA1 (GAST1 PROTEIN HOMOLOG 1)
MGB_s29912	-2.87484		0
MGB_c18652	-2.87363	ArthMp003	hypothetical protein
MGB_c5770	-2.87342	AT5G14540	proline-rich family protein
MGB_c10738	-2.87204		0
MGB_c19007	-2.87153		0
MGB_lrc21417	-2.86996	AT4G21580	oxidoreductase, zinc-binding dehydrogenase family protein
MGB_c11975	-2.86639	AT3G28850	glutaredoxin family protein
MGB_c3443	-2.86533	4335455	Os04g0311400; hypothetical protein ; K01376
MGB_c5475	-2.86484		0
MGB_c4059	-2.86459	4340725	Os06g0270900; hypothetical protein ; K00128 aldehyde dehydrogenase (NAD+) [EC:1.2.1.3]
MGB_c8692	-2.86159	AT4G34710	ADC2; ADC2 (ARGININE DECARBOXYLASE 2) ; K01583 arginine decarboxylase [EC:4.1.1.19]
MGB_lrc21945	-2.85988	4342911	Os07g0274700; hypothetical protein
MGB_c13278	-2.85891		0
MGB_c13466	-2.85703	AT2G06520	PSBX; PSBX (photosystem II subunit X)
MGB_c14724	-2.85554		0
MGB_c13885	-2.85359	4338051	Os05g0198400; hypothetical protein
MGB_c11938	-2.84795		0
MGB_c6834	-2.84594	AT1G80920	J8; J8; heat shock protein binding / unfolded protein binding
MGB_c1068	-2.84519	AT4G10770	ATOPT7; ATOPT7 (oligopeptide transporter 7); oligopeptide transporter
MGB_lrc1871	-2.83905	AT3G14205	phosphoinositide phosphatase family protein
MGB_c6794	-2.83806	AT1G30700	FAD-binding domain-containing protein
MGB_c9885	-2.83763		0
MGB_c17209	-2.83682	AT3G27020	YSL6; YSL6 (YELLOW STRIPE LIKE 6); oligopeptide transporter
MGB_c12412	-2.83413	AT4G22340	phosphatidate cytidylyltransferase, putative / CDP-diglyceride synthetase, putative
MGB_c14459	-2.8319	AT5G64460	hypothetical protein
MGB_lrc19078	-2.83093		0
MGB_c4868	-2.83087	AT4G35000	APX3; APX3 (ASCORBATE PEROXIDASE 3); L-ascorbate peroxidase ; K00434 L-ascorbate peroxidase [EC:1.11.1.11]
MGB_lrc21074	-2.82537	AT3G58750	CSY2; CSY2 (CITRATE SYNTHASE 2); citrate (SI)-synthase ; K01647 citrate synthase [EC:2.3.3.1]
MGB_c19676	-2.8231	LmjF31.2030	ubiquitin-fusion protein ; K02927 large subunit ribosomal protein L40e
MGB_c13443	-2.82182	AT5G14740	CA2; CA2 (BETA CARBONIC ANHYDRASE 2); carbonate dehydratase/ zinc ion binding ; K01673 carbonic anhydrase [EC:4.2.1.1]
MGB_s22914	-2.81831	10105	PPIF; peptidylprolyl isomerase F (EC:5.2.1.8); K09565 peptidyl-prolyl isomerase F (cyclophilin F) [EC:5.2.1.8]
MGB_lrc1024	-2.81588	AT5G64300	ATGCH; ATGCH (ARABIDOPSIS THALIANA GTP CYCLOHYDROLASE II); 3,4-dihydroxy-2-butanone-4-phosphate synthase/ GTP cyclohydrolase II
MGB_c16376	-2.81457	AT4G39090	RD19; RD19 (RESPONSIVE TO DEHYDRATION 19); cysteine-type peptidase
MGB_lrc385	-2.81348	AT4G21580	oxidoreductase, zinc-binding dehydrogenase family protein
MGB_c17701	-2.81232		0
MGB_c8227	-2.81178	4324479	Os01g0501800; hypothetical protein ; K02716 photosystem II PsbO protein
MGB_c15708	-2.8076	AT1G47750	PEX11A; PEX11A
MGB_lrc2025	-2.80632	PHYPADRAFT_170606	hypothetical protein
MGB_lrc1676	-2.80435	AT2G36760	UGT73C2; UGT73C2 (UDP-GLUCOSYL TRANSFERASE 73C2); UDP-glycosyltransferase/ transferase, transferring glycosyl groups / transferase, transferring hexosyl groups
MGB_c20427	-2.79637		0
MGB_c4707	-2.79475		0
MGB_lrc1553	-2.79372	AT2G01450	ATMPK17; ATMPK17 (Arabidopsis thaliana MAP kinase 17); MAP kinase ; K00924
MGB_s29872	-2.7936	AT2G16600	ROC3; ROC3 (rotamase CyP 3); peptidyl-prolyl cis-trans isomerase
MGB_c1276	-2.78657	AT4G22920	ATNYE1/NYE1; ATNYE1/NYE1 (NON-YELLOWING 1)
MGB_lrc20947	-2.78601	AT1G23800	ALDH2B7; ALDH2B7 (Aldehyde dehydrogenase 2B7); 3-chloroallyl aldehyde dehydrogenase/ aldehyde dehydrogenase (NAD) ; K00128 aldehyde dehydrogenase (NAD+) [EC:1.2.1.3]
MGB_c6814	-2.78599	AT5G48930	transferase family protein
MGB_s30619	-2.78167	AT1G54290	eukaryotic translation initiation factor SUI1, putative
MGB_lrc12181	-2.78133	AT3G27280	ATPHB4; ATPHB4 (PROHIBITIN 4)
MGB_c5396	-2.77836	AT2G16600	ROC3; ROC3 (rotamase CyP 3); peptidyl-prolyl cis-trans isomerase
MGB_c3725	-2.77819	AT3G02830	ZFN1; ZFN1 (ZINC FINGER PROTEIN 1); nucleic acid binding
MGB_c1285	-2.77757		0
MGB_lrc8751	-2.77726	AT3G08640	alphavirus core protein family
MGB_c12059	-2.7771	AT1G63290	ribulose-phosphate 3-epimerase, cytosolic, putative / pentose-5-phosphate 3-epimerase, putative ; K01783 ribulose-phosphate 3-epimerase [EC:5.1.3.1]
MGB_c5767	-2.77601	AT4G32140	hypothetical protein
MGB_c6128	-2.77407	4336565	Os04g0545600; hypothetical protein
MGB_c11101	-2.77324	AT4G38740	ROC1; ROC1 (rotamase CyP 1); peptidyl-prolyl cis-trans isomerase ; K01802 peptidylprolyl isomerase [EC:5.2.1.8]
MGB_c19725	-2.77199		0
MGB_c2785	-2.77141	AT5G02230	haloacid dehalogenase-like hydrolase family protein
MGB_lrc4787	-2.7665	AT3G51520	diacylglycerol acyltransferase family
MGB_s27607	-2.76615		0
MGB_c3784	-2.76569		0
MGB_c8182	-2.76432	AT1G53190	zinc finger (C3HC4-type RING finger) family protein
MGB_lrc777	-2.76405		0
MGB_lrc22483	-2.7636	4337223	Os04g0650000; hypothetical protein ; K01376
MGB_lrc24146	-2.76303	AT1G47128	RD21; RD21 (RESPONSIVE TO DEHYDRATION 21); cysteine-type peptidase ; K01376
MGB_c16141	-2.7625		0
MGB_c12038	-2.76194		0
MGB_lrc2236	-2.76146	4327778	Os01g0235300; hypothetical protein
MGB_c7104	-2.76136	4342649	Os07g0196200; hypothetical protein
MGB_c7852	-2.76111	4346699	Os09g0315700; hypothetical protein ; K01595 phosphoenolpyruvate carboxylase [EC:4.1.1.31]
MGB_c16814	-2.7597		0
MGB_c4337	-2.75438	AT3G12630	zinc finger (AN1-like) family protein
MGB_s27577	-2.7519	ArthMp003	hypothetical protein
MGB_s22308	-2.75163		0
MGB_c3196	-2.75045	AT5G15410	DND1; DND1 (DEFENSE NO DEATH 1); calcium channel/ calmodulin binding / cation channel/ cyclic nucleotide binding / inward rectifier potassium channel ; K05391 cyclic nucleotide gated channel, other eukaryote
MGB_c12437	-2.74904		0
MGB_lrc14891	-2.74737	4341379	Os06g0581300; hypothetical protein
MGB_lrc470	-2.7472	4342824	Os07g0245100; hypothetical protein
MGB_c6087	-2.74638	AT5G60410	ATSIZ1/SIZ1; ATSIZ1/SIZ1; DNA binding / SUMO ligase
MGB_c7514	-2.74507		0
MGB_c15756	-2.74475	4343605	Os07g0562800; hypothetical protein
MGB_c7347	-2.74416	ArthMp003	hypothetical protein
MGB_c8122	-2.74067	AT4G25030	hypothetical protein
MGB_c9300	-2.74005		0
MGB_c8211	-2.73997	AT1G09920	TRAF-type zinc finger-related
MGB_s30142	-2.73867	4337223	Os04g0650000; hypothetical protein ; K01376
MGB_c12166	-2.73811		0
MGB_c5053	-2.73667	AT1G10960	ATFD1; ATFD1 (FERREDOXIN 1); 2 iron, 2 sulfur cluster binding / electron carrier/ iron-sulfur cluster binding ; K02639 ferredoxin
MGB_c14788	-2.73433		0
MGB_c5894	-2.73244	4347696	Os09g0535900; hypothetical protein
MGB_c10105	-2.73217		0
MGB_lrc149	-2.73091		0
MGB_c2934	-2.7306		0
MGB_c2749	-2.7297	AT5G25940	early nodulin-related
MGB_c5597	-2.7271		0
MGB_lrc5214	-2.72661	AT5G48370	thioesterase family protein
MGB_c19342	-2.72652		0
MGB_c2797	-2.72462	AT4G38740	ROC1; ROC1 (rotamase CyP 1); peptidyl-prolyl cis-trans isomerase ; K01802 peptidylprolyl isomerase [EC:5.2.1.8]
MGB_c28586	-2.72442	AT2G32290	BAM6/BMY5; BAM6/BMY5 (BETA-AMYLASE 6); beta-amylase
MGB_c19209	-2.7224	ArthMp003	hypothetical protein
MGB_lrc3953	-2.722	AT5G53560	ATB5-A; ATB5-A (Cytochrome b5 A)
MGB_lrc24435	-2.72053	AT1G14290	acid phosphatase, putative
MGB_c15114	-2.72031	AT5G49630	AAP6; AAP6 (AMINO ACID PERMEASE 6); amino acid transmembrane transporter
MGB_s28291	-2.71817		0
MGB_c13933	-2.71782	4344608	Os08g0135400; hypothetical protein
MGB_c15358	-2.7178	AT4G13510	AMT1;1; AMT1;1 (AMMONIUM TRANSPORT 1); ammonium transmembrane transporter
MGB_c15810	-2.71308		0
MGB_c10776	-2.7129		0
MGB_c29941	-2.70953	AT2G16600	ROC3; ROC3 (rotamase CyP 3); peptidyl-prolyl cis-trans isomerase
MGB_c15570	-2.70903		0
MGB_c1934	-2.7066	AT4G39090	RD19; RD19 (RESPONSIVE TO DEHYDRATION 19); cysteine-type peptidase
MGB_lrc3855	-2.706	AT1G51060	HTA10; HTA10; DNA binding ; K11251 histone H2A
MGB_c7652	-2.70587	AT1G72680	cinnamyl-alcohol dehydrogenase, putative
MGB_c9092	-2.70571	AT3G12630	zinc finger (AN1-like) family protein
MGB_lrc13616	-2.70412	OrsajM_p25	cox2; cytochrome c oxidase subunit 2 ; K02261 cytochrome c oxidase subunit II [EC:1.9.3.1]
MGB_c28389	-2.70377	AT2G19570	CDA1; CDA1 (CYTIDINE DEAMINASE 1) ; K01489 cytidine deaminase [EC:3.5.4.5]
MGB_c19814	-2.7028	AT5G48930	transferase family protein
MGB_c16862	-2.70124	AT2G16130	mannitol transporter, putative
MGB_c13805	-2.70101		0
MGB_c14379	-2.69992		0
MGB_s27773	-2.69856	AT4G31950	CYP82C3; CYP82C3 (cytochrome P450, family 82, subfamily C, polypeptide 3); oxygen binding
MGB_lrc1232	-2.69802	4341860	Os06g0681400; hypothetical protein
MGB_c4839	-2.6955	AT5G54940	eukaryotic translation initiation factor SUI1, putative
MGB_c16242	-2.69416		0
MGB_c12284	-2.6921	4329836	Os02g0592400; hypothetical protein
MGB_c18610	-2.69044	AT1G74950	JAZ2/TIFY10B; JAZ2/TIFY10B (JASMONATE-ZIM-DOMAIN PROTEIN 2)
MGB_c16235	-2.69022	4346343	Os08g0564100; hypothetical protein ; K06185 ATP-binding cassette, sub-family F, member 2
MGB_c4834	-2.68614	AT4G38740	ROC1; ROC1 (rotamase CyP 1); peptidyl-prolyl cis-trans isomerase ; K01802 peptidylprolyl isomerase [EC:5.2.1.8]
MGB_s30487	-2.68524	AT4G16210	enoyl-CoA hydratase/isomerase family protein ; K01692 enoyl-CoA hydratase [EC:4.2.1.17]
MGB_c5933	-2.68485	AT1G72690	hypothetical protein
MGB_lrc28706	-2.6836	AT3G21760	UDP-glucoronosyl/UDP-glucosyl transferase family protein
MGB_c3622	-2.68019	AT4G38740	ROC1; ROC1 (rotamase CyP 1); peptidyl-prolyl cis-trans isomerase ; K01802 peptidylprolyl isomerase [EC:5.2.1.8]
MGB_lrc21294	-2.67926	AT3G07510	hypothetical protein
MGB_c7102	-2.67854		0
MGB_s30446	-2.67835		0
MGB_c1425	-2.67702	AT2G46600	calcium-binding protein, putative
MGB_c15452	-2.67555		0
MGB_c17636	-2.67552		0
MGB_s29274	-2.675	AT2G16600	ROC3; ROC3 (rotamase CyP 3); peptidyl-prolyl cis-trans isomerase
MGB_c12001	-2.67361	AT1G62710	BETA-VPE; BETA-VPE (vacuolar processing enzyme beta); cysteine-type endopeptidase ; K01376
MGB_c7480	-2.67356	AT4G31950	CYP82C3; CYP82C3 (cytochrome P450, family 82, subfamily C, polypeptide 3); oxygen binding
MGB_c17397	-2.67332	AT1G54100	ALDH7B4; ALDH7B4 (ALDEHYDE DEHYDROGENASE 7B4); 3-chloroallyl aldehyde dehydrogenase ; K00128 aldehyde dehydrogenase (NAD+) [EC:1.2.1.3]
MGB_s26429	-2.67281		0
MGB_c5807	-2.67126	AT5G13180	ANAC083; ANAC083 (Arabidopsis NAC domain containing protein 83); transcription factor
MGB_s25176	-2.66994	AT4G38740	ROC1; ROC1 (rotamase CyP 1); peptidyl-prolyl cis-trans isomerase ; K01802 peptidylprolyl isomerase [EC:5.2.1.8]
MGB_c6844	-2.66715	AT3G12630	zinc finger (AN1-like) family protein
MGB_c5182	-2.66413	AT2G36770	UDP-glucoronosyl/UDP-glucosyl transferase family protein
MGB_s22012	-2.66393		0
MGB_c18414	-2.66316		0
MGB_c21455	-2.66158	AT5G07220	ATBAG3; ATBAG3 (ARABIDOPSIS THALIANA BCL-2-ASSOCIATED ATHANOGENE 3); protein binding
MGB_c13298	-2.66131		0
MGB_c15497	-2.661	AT1G20110	zinc finger (FYVE type) family protein
MGB_c8816	-2.66088		0
MGB_c12194	-2.6594		0
MGB_s29005	-2.6594		0
MGB_c20028	-2.65875	AT3G11230	yippee family protein
MGB_c20155	-2.65829	AT3G12630	zinc finger (AN1-like) family protein
MGB_c11958	-2.65649	AT5G62740	band 7 family protein
MGB_lrc21499	-2.65507	AT2G19570	CDA1; CDA1 (CYTIDINE DEAMINASE 1) ; K01489 cytidine deaminase [EC:3.5.4.5]
MGB_c17214	-2.65499		0
MGB_c1743	-2.65457	AT1G02305	cathepsin B-like cysteine protease, putative
MGB_lrc25425	-2.6537	AT1G10960	ATFD1; ATFD1 (FERREDOXIN 1); 2 iron, 2 sulfur cluster binding / electron carrier/ iron-sulfur cluster binding ; K02639 ferredoxin
MGB_lrc656	-2.6527	AT1G02400	ATGA2OX6/DTA1; ATGA2OX6/DTA1 (GIBBERELLIN 2-OXIDASE 6); gibberellin 2-beta-dioxygenase
MGB_c15784	-2.65126	AT5G18650	zinc finger (C3HC4-type RING finger) family protein
MGB_c3217	-2.65053		0
MGB_c4931	-2.64711	AT3G04930	transcription regulator
MGB_c1833	-2.64663	4346090	Os08g0525600; hypothetical protein ; K09571 FK506-binding protein 4/5 [EC:5.2.1.8]
MGB_c6134	-2.64517	4345687	Os08g0441100; hypothetical protein
MGB_c5072	-2.64456	AT4G08950	phosphate-responsive protein, putative (EXO)
MGB_c15300	-2.64421		0
MGB_lrc722	-2.63975	4338768	Os05g0408900; hypothetical protein ; K01662 1-deoxy-D-xylulose-5-phosphate synthase [EC:2.2.1.7]
MGB_lrc390	-2.63912	AT1G46768	RAP2.1; RAP2.1 (related to AP2 1); DNA binding / transcription factor ; K09286 EREBP-like factor
MGB_c16863	-2.6387		0
MGB_lrc21618	-2.63869	AT4G29010	AIM1; AIM1 (ABNORMAL INFLORESCENCE MERISTEM); enoyl-CoA hydratase ; K10527 enoyl-CoA hydratase/3-hydroxyacyl-CoA dehydrogenase [EC:1.1.1.211 1.1.1.35 4.2.1.17]
MGB_c8458	-2.63859	4332187	Os03g0237100; hypothetical protein
MGB_c20007	-2.63781	AT5G14740	CA2; CA2 (BETA CARBONIC ANHYDRASE 2); carbonate dehydratase/ zinc ion binding ; K01673 carbonic anhydrase [EC:4.2.1.1]
MGB_c11237	-2.63701	AT2G47730	ATGSTF8; ATGSTF8 (GLUTATHIONE S-TRANSFERASE 8); glutathione transferase ; K00799 glutathione S-transferase [EC:2.5.1.18]
MGB_s30849	-2.63617	AT2G18620	geranylgeranyl pyrophosphate synthase, putative / GGPP synthetase, putative / farnesyltranstransferase, putative ; K00795 geranyltranstransferase [EC:2.5.1.10]
MGB_c26064	-2.63452	AT4G16210	enoyl-CoA hydratase/isomerase family protein ; K01692 enoyl-CoA hydratase [EC:4.2.1.17]
MGB_s28723	-2.63201	AT2G18620	geranylgeranyl pyrophosphate synthase, putative / GGPP synthetase, putative / farnesyltranstransferase, putative ; K00795 geranyltranstransferase [EC:2.5.1.10]
MGB_c15100	-2.63015	AT5G51720	hypothetical protein
MGB_c15992	-2.62655		0
MGB_c10532	-2.6261		0
MGB_c10671	-2.62593	AT4G22240	plastid-lipid associated protein PAP, putative
MGB_s28130	-2.62495		0
MGB_lrc28942	-2.62393		0
MGB_c10676	-2.62187	AT5G57660	zinc finger (B-box type) family protein
MGB_c10496	-2.62155	AT1G32400	TOM2A; TOM2A (TOBAMOVIRUS MULTIPLICATION 2A)
MGB_c19595	-2.62074	4350881	Os11g0605500; hypothetical protein ; K00232 acyl-CoA oxidase [EC:1.3.3.6]
MGB_c13075	-2.62049		0
MGB_c19710	-2.62022		0
MGB_c5850	-2.61574	AT1G76200	hypothetical protein
MGB_c11614	-2.61213	AT5G20900	JAZ12/TIFY3B; JAZ12/TIFY3B (JASMONATE-ZIM-DOMAIN PROTEIN 12)
MGB_s29906	-2.61128		0
MGB_c27131	-2.60999	AT3G14870	hypothetical protein
MGB_s23002	-2.6063		0
MGB_c18303	-2.60541	AT1G16840	hypothetical protein
MGB_lrc28884	-2.60508	4344572	Os08g0127700; hypothetical protein
MGB_c11315	-2.60435		0
MGB_c10288	-2.60351	AT4G30200	hypothetical protein
MGB_c19404	-2.60326		0
MGB_lrc13766	-2.60217	AT3G21360	oxidoreductase
MGB_c14785	-2.60212	AT5G08560	transducin family protein / WD-40 repeat family protein
MGB_c20020	-2.59896		0
MGB_c8763	-2.59555	AT3G60280	UCC3; UCC3 (UCLACYANIN 3); copper ion binding
MGB_c3042	-2.59444		0
MGB_c11570	-2.59395		0
MGB_c15659	-2.59276		0
MGB_c17508	-2.59247		0
MGB_c8120	-2.59185	AT2G42490	copper amine oxidase, putative ; K00276 primary-amine oxidase [EC:1.4.3.21]
MGB_c15821	-2.59046		0
MGB_s26216	-2.58935	AT1G54290	eukaryotic translation initiation factor SUI1, putative
MGB_c29243	-2.58356	AT1G10070	ATBCAT-2; ATBCAT-2; branched-chain-amino-acid transaminase/ catalytic ; K00826 branched-chain amino acid aminotransferase [EC:2.6.1.42]
MGB_c14443	-2.58093		0
MGB_c13865	-2.58056	AT2G19570	CDA1; CDA1 (CYTIDINE DEAMINASE 1) ; K01489 cytidine deaminase [EC:3.5.4.5]
MGB_s29944	-2.57874		0
MGB_c6512	-2.57816	AT2G32240	hypothetical protein
MGB_c17987	-2.57751		0
MGB_lrc709	-2.57751	4341860	Os06g0681400; hypothetical protein
MGB_c4138	-2.57738	AT4G18890	brassinosteroid signalling positive regulator-related
MGB_c8680	-2.5755	AT3G60640	ATG8G; ATG8G (AUTOPHAGY 8G); microtubule binding
MGB_c8081	-2.57517	4337080	Os04g0628100; hypothetical protein
MGB_s28800	-2.57478	4337223	Os04g0650000; hypothetical protein ; K01376
MGB_c16057	-2.57098		0
MGB_lrc1850	-2.56915	AT2G29500	17.6 kDa class I small heat shock protein (HSP17.6B-CI)
MGB_c2423	-2.56521	AT1G54270	EIF4A-2; EIF4A-2 (eukaryotic translation initiation factor 4A-2); ATP-dependent helicase ; K03257 translation initiation factor eIF-4A
MGB_c5005	-2.56519	AT4G39090	RD19; RD19 (RESPONSIVE TO DEHYDRATION 19); cysteine-type peptidase
MGB_lrc318	-2.56322	AT1G65660	SMP1; SMP1 (swellmap 1); nucleic acid binding
MGB_c3220	-2.56147	4350860	Os11g0600700; hypothetical protein
MGB_lrc3534	-2.56129		0
MGB_s27376	-2.56027		0
MGB_c11202	-2.56013	4331608	Os03g0146100; hypothetical protein ; K09873 aquaporin TIP
MGB_lrc22792	-2.55876	AT1G47128	RD21; RD21 (RESPONSIVE TO DEHYDRATION 21); cysteine-type peptidase ; K01376
MGB_c7600	-2.55818	AT4G16563	aspartyl protease family protein
MGB_c16879	-2.55668	4347631	Os09g0525600; hypothetical protein
MGB_c5604	-2.55623	AT1G80920	J8; J8; heat shock protein binding / unfolded protein binding
MGB_c5388	-2.55613	HM1_3129	hypothetical protein
MGB_c27906	-2.5548	AT5G03860	MLS; MLS (MALATE SYNTHASE); malate synthase ; K01638 malate synthase [EC:2.3.3.9]
MGB_c2138	-2.55363	AT5G42190	ASK2; ASK2 (ARABIDOPSIS SKP1-LIKE 2); ubiquitin-protein ligase ; K03094 S-phase kinase-associated protein 1
MGB_lrc121	-2.55307		0
MGB_c19302	-2.55225	4325074	Os01g0866700; hypothetical protein ; K04796 small nuclear ribonucleoprotein
MGB_c12962	-2.55124	ArthMp003	hypothetical protein
MGB_c1054	-2.54652		0
MGB_c10995	-2.54446	4331608	Os03g0146100; hypothetical protein ; K09873 aquaporin TIP
MGB_c4121	-2.54261	PHYPADRAFT_164116	hypothetical protein; K06689 ubiquitin-conjugating enzyme E2 D/E [EC:6.3.2.19]
MGB_c17046	-2.54234		0
MGB_s27463	-2.54117	4352226	Os12g0484700; hypothetical protein
MGB_c15493	-2.5408	4335227	Os04g0234600; hypothetical protein ; K01100 sedoheptulose-bisphosphatase [EC:3.1.3.37]
MGB_c19169	-2.53862	AT5G39380	calmodulin-binding protein-related
MGB_c1995	-2.53855	4344267	Os07g0675000; hypothetical protein
MGB_c4233	-2.53416	4339518	Os05g0549100; hypothetical protein
MGB_c4332	-2.53353	AT1G14560	mitochondrial substrate carrier family protein
MGB_c10651	-2.53353	AT3G07090	hypothetical protein
MGB_c18960	-2.53249	AT1G26930	kelch repeat-containing F-box family protein
MGB_c29310	-2.53135	AT3G12630	zinc finger (AN1-like) family protein
MGB_c7408	-2.53007		0
MGB_lrc11289	-2.52787	4336627	Os04g0556300; hypothetical protein ; K00432 glutathione peroxidase [EC:1.11.1.9]
MGB_c15966	-2.52252	AT5G34850	ATPAP26/PAP26; ATPAP26/PAP26 (purple acid phosphatase 26); acid phosphatase/ protein serine/threonine phosphatase
MGB_c5242	-2.52042	ArthMp003	hypothetical protein
MGB_c7008	-2.51895	AT3G52840	BGAL2; BGAL2 (beta-galactosidase 2); beta-galactosidase ; K01190 beta-galactosidase [EC:3.2.1.23]
MGB_c9596	-2.51824	AT2G42010	PLDBETA1; PLDBETA1 (PHOSPHOLIPASE D BETA 1); phospholipase D ; K01115 phospholipase D [EC:3.1.4.4]
MGB_s28997	-2.51586		0
MGB_c6523	-2.51534	AT1G28230	PUP1; PUP1 (PURINE PERMEASE 1); purine transmembrane transporter
MGB_c9137	-2.51113		0
MGB_lrc11164	-2.50936	4327065	Os01g0200700; hypothetical protein
MGB_lrc2409	-2.50775	AT4G35100	PIP3; PIP3 (PLASMA MEMBRANE INTRINSIC PROTEIN 3); water channel ; K09872 aquaporin PIP
MGB_c6807	-2.50519	AT5G65400	hypothetical protein
MGB_c12550	-2.50322	AT4G35750	Rho-GTPase-activating protein-related
MGB_c13554	-2.50131		0
MGB_c8178	-2.50094	AT4G17090	CT-BMY; CT-BMY (BETA-AMYLASE 3, BETA-AMYLASE 8); beta-amylase ; K01177 beta-amylase [EC:3.2.1.2]
MGB_c18910	-2.50018	AT1G14290	acid phosphatase, putative
MGB_c16914	-2.49896		0
MGB_s28528	-2.49894		0
MGB_c7419	-2.49783	AT2G35510	SRO1; SRO1 (SIMILAR TO RCD ONE 1); NAD+ ADP-ribosyltransferase
MGB_c16667	-2.49634	AT2G43430	GLX2-1; GLX2-1 (GLYOXALASE 2-1); hydroxyacylglutathione hydrolase
MGB_c6581	-2.49421	AT5G62160	XLG2/ZIP12; XLG2/ZIP12 (ZINC TRANSPORTER 12 PRECURSOR); cation transmembrane transporter/ metal ion transmembrane transporter
MGB_lrc150	-2.49368		0
MGB_c4606	-2.49364	AT4G28300	hydroxyproline-rich glycoprotein family protein
MGB_c11344	-2.48701		0
MGB_s27559	-2.48673		0
MGB_s29537	-2.48466	AT4G31950	CYP82C3; CYP82C3 (cytochrome P450, family 82, subfamily C, polypeptide 3); oxygen binding
MGB_c13012	-2.484	AT5G45410	hypothetical protein
MGB_c5289	-2.4834	AT1G22770	GI; GI (GIGANTEA); binding
MGB_c11876	-2.48201	AT3G12630	zinc finger (AN1-like) family protein
MGB_c7858	-2.48145		0
MGB_c15415	-2.4813	AT2G26230	uricase / urate oxidase / nodulin 35, putative ; K00365 urate oxidase [EC:1.7.3.3]
MGB_c8582	-2.48111	AT1G03900	ATNAP4; ATNAP4 (ARABIDOPSIS THALIANA NON-INTRINSIC ABC PROTEIN 4)
MGB_c16672	-2.4808	AT4G36820	hypothetical protein
MGB_s28957	-2.48028	AT1G54290	eukaryotic translation initiation factor SUI1, putative
MGB_c18785	-2.47933	AT5G20620	UBQ4; UBQ4 (ubiquitin 4); protein binding
MGB_c20072	-2.47913		0
MGB_c7874	-2.47848		0
MGB_lrc9851	-2.4782	4346409	Os09g0115400; hypothetical protein
MGB_c1678	-2.47816	AT5G60910	AGL8; AGL8 (AGAMOUS-LIKE 8); transcription factor ; K09264 MADS-box transcription factor, plant
MGB_c6021	-2.47767	4342782	Os07g0232800; hypothetical protein
MGB_lrc147	-2.47622	AT5G36110	CYP716A1; CYP716A1 (cytochrome P450, family 716, subfamily A, polypeptide 1); oxygen binding
MGB_c14346	-2.47568	AT1G14980	CPN10; CPN10 (CHAPERONIN 10) ; K04078 chaperonin GroES
MGB_c18844	-2.47248	4325696	Os01g0136000; hypothetical protein
MGB_c12416	-2.47037	ArthMp003	hypothetical protein
MGB_c16787	-2.46818		0
MGB_c12961	-2.46643		0
MGB_c28488	-2.46352		0
MGB_c8926	-2.45792	AT1G12310	calmodulin, putative
MGB_c12644	-2.45571		0
MGB_c8392	-2.45379	AT1G06620	2-oxoglutarate-dependent dioxygenase, putative
MGB_c14898	-2.45328		0
MGB_c6545	-2.45223	AT1G68710	haloacid dehalogenase-like hydrolase family protein ; K01530 phospholipid-translocating ATPase [EC:3.6.3.1]
MGB_c17442	-2.44804		0
MGB_c10834	-2.44661		0
MGB_c3628	-2.44655	4341494	Os06g0608500; hypothetical protein
MGB_s28766	-2.44623		0
MGB_c11274	-2.44575		0
MGB_c17679	-2.44332		0
MGB_c13714	-2.44247	AT4G32940	GAMMA-VPE; GAMMA-VPE (Vacuolar processing enzyme gamma); cysteine-type endopeptidase ; K01376
MGB_c14189	-2.44188		0
MGB_c11113	-2.43965	AT3G56200	amino acid transporter family protein
MGB_lrc9152	-2.43952	AT1G17290	ALAAT1; ALAAT1 (ALANINE AMINOTRANSFERAS); alanine transaminase ; K00814 alanine transaminase [EC:2.6.1.2]
MGB_c19298	-2.43898	4337223	Os04g0650000; hypothetical protein ; K01376
MGB_s30513	-2.43825	AT4G16210	enoyl-CoA hydratase/isomerase family protein ; K01692 enoyl-CoA hydratase [EC:4.2.1.17]
MGB_c2810	-2.43825	AT4G16210	enoyl-CoA hydratase/isomerase family protein ; K01692 enoyl-CoA hydratase [EC:4.2.1.17]
MGB_c20038	-2.43789		0
MGB_c17393	-2.43721		0
MGB_c13958	-2.43642	4333280	Os03g0568900; hypothetical protein
MGB_s29452	-2.43634	4332628	Os03g0310400; hypothetical protein ; K01692 enoyl-CoA hydratase [EC:4.2.1.17]
MGB_lrc12670	-2.43608	AT4G22920	ATNYE1/NYE1; ATNYE1/NYE1 (NON-YELLOWING 1)
MGB_c18258	-2.4312	AT4G34630	hypothetical protein
MGB_c7672	-2.43084	AT2G23790	hypothetical protein
MGB_c18515	-2.43061	AT2G30360	CIPK11; CIPK11 (SOS3-INTERACTING PROTEIN 4); kinase
MGB_c5234	-2.43057	AT3G53140	O-diphenol-O-methyl transferase, putative
MGB_s30116	-2.43021	AT3G12630	zinc finger (AN1-like) family protein
MGB_c19136	-2.42876	4334912	Os04g0106300; hypothetical protein ; K01476 arginase [EC:3.5.3.1]
MGB_c25872	-2.42773	4336464	Os04g0527900; hypothetical protein ; K09873 aquaporin TIP
MGB_lrc28750	-2.42472	PHYPADRAFT_177230	hypothetical protein; K02866 large subunit ribosomal protein L10e
MGB_c16559	-2.42342	AT1G65820	microsomal glutathione s-transferase, putative ; K00799 glutathione S-transferase [EC:2.5.1.18]
MGB_c6951	-2.42339		0
MGB_s29421	-2.42318	AT3G12630	zinc finger (AN1-like) family protein
MGB_c1261	-2.42138	AT3G12630	zinc finger (AN1-like) family protein
MGB_lrc28019	-2.41868		0
MGB_s23428	-2.41848		0
MGB_c8264	-2.4171	4334405	Os03g0794500; hypothetical protein ; K00261 glutamate dehydrogenase (NAD(P)+) [EC:1.4.1.3]
MGB_c14498	-2.41618	AT1G14980	CPN10; CPN10 (CHAPERONIN 10) ; K04078 chaperonin GroES
MGB_c14917	-2.41529		0
MGB_c11442	-2.4144	AT3G12630	zinc finger (AN1-like) family protein
MGB_c22187	-2.41365	4347423	Os09g0486500; hypothetical protein
MGB_lrc2314	-2.41019	AT4G29010	AIM1; AIM1 (ABNORMAL INFLORESCENCE MERISTEM); enoyl-CoA hydratase ; K10527 enoyl-CoA hydratase/3-hydroxyacyl-CoA dehydrogenase [EC:1.1.1.211 1.1.1.35 4.2.1.17]
MGB_c1866	-2.40888		0
MGB_c2010	-2.40848	AT3G04720	PR4; PR4 (PATHOGENESIS-RELATED 4)
MGB_c21725	-2.40789		0
MGB_c5864	-2.40646		0
MGB_lrc20565	-2.40521	AT5G38650	proteasome maturation factor UMP1 family protein ; K11599 proteasome maturation protein
MGB_c4260	-2.40286		0
MGB_c10088	-2.4028	AT5G66320	zinc finger (GATA type) family protein
MGB_lrc27292	-2.40248	AT2G42790	CSY3; CSY3 (CITRATE SYNTHASE 3); citrate (SI)-synthase ; K01647 citrate synthase [EC:2.3.3.1]
MGB_lrc22499	-2.40134	AT2G20920	hypothetical protein
MGB_lrc24261	-2.4003	Tb11.01.1680	polyubiquitin ; K08770 ubiquitin C
MGB_s26726	-2.40025	AT3G12630	zinc finger (AN1-like) family protein
MGB_c24060	-2.39728	AT2G30490	ATC4H/C4H/CYP73A5; ATC4H/C4H/CYP73A5 (CINNAMATE 4-HYDROXYLASE, CINNAMATE-4-HYDROXYLASE); trans-cinnamate 4-monooxygenase ; K00487 trans-cinnamate-4-hydroxylase [EC:1.14.13.11]
MGB_lrc28541	-2.39602	AT4G36820	hypothetical protein
MGB_lrc4347	-2.39573	AT4G27460	CBS domain-containing protein
MGB_lrc2402	-2.3957	AT5G07220	ATBAG3; ATBAG3 (ARABIDOPSIS THALIANA BCL-2-ASSOCIATED ATHANOGENE 3); protein binding
MGB_c7704	-2.39544		0
MGB_c25714	-2.39456		0
MGB_s29734	-2.39453		0
MGB_lrc2360	-2.39447	AT1G46768	RAP2.1; RAP2.1 (related to AP2 1); DNA binding / transcription factor ; K09286 EREBP-like factor
MGB_c18506	-2.39309	AT1G14980	CPN10; CPN10 (CHAPERONIN 10) ; K04078 chaperonin GroES
MGB_c14848	-2.39309	AT5G53540	MSP1 protein, putative / intramitochondrial sorting protein, putative
MGB_lrc2212	-2.39228		0
MGB_c14505	-2.39045		0
MGB_c16774	-2.3903	AT5G45380	sodium:solute symporter family protein
MGB_lrc9296	-2.39028	AT2G16600	ROC3; ROC3 (rotamase CyP 3); peptidyl-prolyl cis-trans isomerase
MGB_c19057	-2.39007		0
MGB_c15148	-2.38804	AT1G06250	lipase class 3 family protein
MGB_c4095	-2.38502		0
MGB_c6624	-2.38381	AT1G07030	mitochondrial substrate carrier family protein ; K03454 mitochondrial carrier protein, MC family
MGB_s30260	-2.38341	AT4G01470	GAMMA-TIP3/TIP1;3; GAMMA-TIP3/TIP1;3 (tonoplast intrinsic protein 1;3); water channel ; K09873 aquaporin TIP
MGB_c18394	-2.38327		0
MGB_lrc8050	-2.38191		0
MGB_c15050	-2.38148	ArthMp003	hypothetical protein
MGB_c26874	-2.38144	RT0201	hypothetical protein
MGB_c14566	-2.38037	4327677	Os01g0706900; hypothetical protein
MGB_c7075	-2.37985		0
MGB_c19279	-2.37936	AT1G54690	G-H2AX/GAMMA-H2AX/H2AXB/HTA3; G-H2AX/GAMMA-H2AX/H2AXB/HTA3; DNA binding ; K11251 histone H2A
MGB_s24420	-2.37902	AT3G12630	zinc finger (AN1-like) family protein
MGB_c13599	-2.37851	ArthMp003	hypothetical protein
MGB_c8583	-2.37825		0
MGB_c16491	-2.37815	AT1G71880	SUC1; SUC1 (SUCROSE-PROTON SYMPORTER 1); carbohydrate transmembrane transporter/ sucrose:hydrogen symporter/ sugar:hydrogen ion symporter
MGB_lrc1050	-2.37806	OrsajM_p03	orf25; hypothetical protein
MGB_c10196	-2.37545		0
MGB_c14392	-2.37513	AT2G36630	hypothetical protein
MGB_c6860	-2.37368	AT2G25770	hypothetical protein
MGB_lrc2484	-2.37336		0
MGB_s26918	-2.37273		0
MGB_c9837	-2.37111		0
MGB_c30074	-2.36777	AT4G16210	enoyl-CoA hydratase/isomerase family protein ; K01692 enoyl-CoA hydratase [EC:4.2.1.17]
MGB_c3189	-2.36767	AT3G25570	adenosylmethionine decarboxylase family protein ; K01611 S-adenosylmethionine decarboxylase [EC:4.1.1.50]
MGB_lrc326	-2.36695	AT1G16320	hypothetical protein
MGB_c19712	-2.36531		0
MGB_c15974	-2.36491		0
MGB_c12778	-2.36478		0
MGB_s27944	-2.36468		0
MGB_c987	-2.36445	4330502	Os02g0712600; hypothetical protein
MGB_c8774	-2.36422	4352375	Os12g0525300; hypothetical protein
MGB_lrc18796	-2.3612	GSPATT00018048001	hypothetical protein
MGB_c18341	-2.35812		0
MGB_c9944	-2.35793	AT1G01550	BPS1; BPS1 (BYPASS 1)
MGB_lrc16818	-2.35571	AT4G22920	ATNYE1/NYE1; ATNYE1/NYE1 (NON-YELLOWING 1)
MGB_lrc655	-2.35542	AT2G24360	serine/threonine/tyrosine kinase, putative
MGB_lrc154	-2.35535		0
MGB_c17396	-2.35373		0
MGB_c18579	-2.35319		0
MGB_lrc351	-2.35135	ArthMp040	orfB; orfB
MGB_c13333	-2.34948		0
MGB_lrc432	-2.34596	AT4G21580	oxidoreductase, zinc-binding dehydrogenase family protein
MGB_c18009	-2.34568	AT1G21400	2-oxoisovalerate dehydrogenase, putative / 3-methyl-2-oxobutanoate dehydrogenase, putative / branched-chain alpha-keto acid dehydrogenase E1 alpha subunit, putative ; K00166 2-oxoisovalerate dehydrogenase E1 component, alpha subunit [EC:1.2.4.4]
MGB_c597	-2.34512		0
MGB_c4315	-2.34428	AT5G11160	APT5; APT5 (ADENINE PHOSPHORIBOSYLTRANSFERASE 5); adenine phosphoribosyltransferase ; K00759 adenine phosphoribosyltransferase [EC:2.4.2.7]
MGB_c9966	-2.34035	AT5G28830	calcium-binding EF hand family protein
MGB_c20188	-2.34002		0
MGB_c3142	-2.33949	AT3G04940	ATCYSD1; ATCYSD1 (Arabidopsis thaliana cysteine synthase D1); cysteine synthase ; K01738 cysteine synthase [EC:2.5.1.47]
MGB_lrc23524	-2.33629	4344572	Os08g0127700; hypothetical protein
MGB_c22570	-2.33629	4331549	Os03g0137300; hypothetical protein
MGB_c13323	-2.33546	AT3G30390	amino acid transporter family protein
MGB_lrc21436	-2.3354	AT5G41330	potassium channel tetramerisation domain-containing protein
MGB_c12657	-2.33468	AT2G45660	AGL20; AGL20 (AGAMOUS-LIKE 20); transcription factor
MGB_c18871	-2.33388	AT5G58060	YKT61; YKT61 (similar to yeast SNARE YKT6 1) ; K08516 synaptobrevin homolog YKT6
MGB_s30855	-2.33283		0
MGB_s30793	-2.33195	4340888	Os06g0320000; hypothetical protein
MGB_lrc1841	-2.33116	4327065	Os01g0200700; hypothetical protein
MGB_c4289	-2.33108	AT4G16210	enoyl-CoA hydratase/isomerase family protein ; K01692 enoyl-CoA hydratase [EC:4.2.1.17]
MGB_c10442	-2.33068		0
MGB_c2031	-2.3294	AT3G07090	hypothetical protein
MGB_s26854	-2.32886		0
MGB_c5062	-2.32838	AT5G21105	L-ascorbate oxidase/ copper ion binding
MGB_c18835	-2.32731	AT5G52200	hypothetical protein
MGB_c8571	-2.32348	AT3G54300	ATVAMP727; ATVAMP727 (Arabidopsis thaliana vesicle-associated membrane protein 727) ; K08511 vesicle-associated membrane protein 72
MGB_c13391	-2.32277	4352375	Os12g0525300; hypothetical protein
MGB_c14901	-2.32266	AT5G54940	eukaryotic translation initiation factor SUI1, putative
MGB_c4603	-2.32207		0
MGB_c2332	-2.31923	AT1G10960	ATFD1; ATFD1 (FERREDOXIN 1); 2 iron, 2 sulfur cluster binding / electron carrier/ iron-sulfur cluster binding ; K02639 ferredoxin
MGB_c9311	-2.31915	AT5G36110	CYP716A1; CYP716A1 (cytochrome P450, family 716, subfamily A, polypeptide 1); oxygen binding
MGB_c12543	-2.31895	4330594	Os02g0727100; hypothetical protein
MGB_c4442	-2.31875	4346363	Os08g0567200; hypothetical protein
MGB_c15598	-2.31791		0
MGB_lrc155	-2.31722	AT2G28720	histone H2B, putative ; K11252 histone H2B
MGB_c7306	-2.31662	AT3G04730	IAA16; IAA16 (indoleacetic acid-induced protein 16); transcription factor
MGB_c3233	-2.31511	AT3G08760	ATSIK; ATSIK; kinase
MGB_s24782	-2.31447	AT3G12630	zinc finger (AN1-like) family protein
MGB_c18760	-2.31393	AT1G76140	prolyl oligopeptidase
MGB_c8319	-2.31392	4345237	Os08g0309300; hypothetical protein
MGB_c14475	-2.31388	AT2G04350	long-chain-fatty-acid--CoA ligase family protein / long-chain acyl-CoA synthetase family protein (LACS8)
MGB_c21639	-2.31366		0
MGB_c4781	-2.31354		0
MGB_c16462	-2.31112	AT2G19570	CDA1; CDA1 (CYTIDINE DEAMINASE 1) ; K01489 cytidine deaminase [EC:3.5.4.5]
MGB_c15403	-2.31033	AT3G01650	RGLG1; RGLG1 (RING DOMAIN LIGASE1); protein binding / zinc ion binding
MGB_c3803	-2.30546	AT5G02220	hypothetical protein
MGB_c17673	-2.3047	AT3G58450	universal stress protein (USP) family protein
MGB_s25004	-2.30273	4335455	Os04g0311400; hypothetical protein ; K01376
MGB_s28398	-2.30251	AT1G14980	CPN10; CPN10 (CHAPERONIN 10) ; K04078 chaperonin GroES
MGB_c18964	-2.30212		0
MGB_c16687	-2.30135	AT3G19990	hypothetical protein
MGB_c6132	-2.29961	4349279	Os10g0545300; hypothetical protein ; K09250 cellular nucleic acid-binding protein
MGB_lrc27497	-2.29736	AT3G12350	F-box family protein
MGB_c12978	-2.29668	AT4G19560	CYCT1;2; CYCT1;2; cyclin-dependent protein kinase
MGB_c19360	-2.29513		0
MGB_c11752	-2.29478	4331066	Os02g0805600; hypothetical protein ; K00344 NADPH2:quinone reductase [EC:1.6.5.5]
MGB_lrc9906	-2.29409	4334071	Os03g0743400; hypothetical protein ; K11251 histone H2A
MGB_c12829	-2.29346	4338342	Os05g0299300; hypothetical protein
MGB_c14116	-2.29304	AT5G61820	hypothetical protein
MGB_lrc11790	-2.29231		0
MGB_c10401	-2.29204		0
MGB_c8332	-2.28982	AT2G33150	KAT2/PED1; KAT2/PED1 (PEROXISOME DEFECTIVE 1); acetyl-CoA C-acyltransferase ; K00632 acetyl-CoA acyltransferase [EC:2.3.1.16]
MGB_lrc1539	-2.28853		0
MGB_c1342	-2.28762	AT2G37570	SLT1; SLT1 (SODIUM- AND LITHIUM-TOLERANT 1)
MGB_c8231	-2.28696	4324391	Os01g0681000; hypothetical protein
MGB_s30114	-2.28614		0
MGB_lrc2223	-2.28607	AT4G02890	UBQ14; UBQ14 (ubiquitin 14)
MGB_c8690	-2.28519	ArthMp003	hypothetical protein
MGB_s21980	-2.28504		0
MGB_c14394	-2.28422	AT4G32140	hypothetical protein
MGB_s29391	-2.28198	4329339	Os02g0469600; hypothetical protein ; K01376
MGB_c9973	-2.28191	4343339	Os07g0508000; hypothetical protein
MGB_lrc6430	-2.2804	AT3G21760	UDP-glucoronosyl/UDP-glucosyl transferase family protein
MGB_lrc1527	-2.27959	AT3G11780	MD-2-related lipid recognition domain-containing protein / ML domain-containing protein
MGB_s29932	-2.27932		0
MGB_c18065	-2.27925	4329339	Os02g0469600; hypothetical protein ; K01376
MGB_c15155	-2.2778	AT1G01420	UDP-glucoronosyl/UDP-glucosyl transferase family protein ; K08237 hydroquinone glucosyltransferase [EC:2.4.1.218]
MGB_c1963	-2.27686	AT5G27280	zinc finger (DNL type) family protein
MGB_c10623	-2.27419	AT2G05710	aconitate hydratase, cytoplasmic, putative / citrate hydro-lyase/aconitase, putative ; K01681 aconitate hydratase 1 [EC:4.2.1.3]
MGB_c17516	-2.27266		0
MGB_c4999	-2.27259	HM1_3129	hypothetical protein
MGB_c14557	-2.27246	RT0201	hypothetical protein
[truncated: 2,360 more rows]

## Sheet: S5
Annotation Cluster 1	Enrichment Score: 23.27		Count	P_Value	Benjamini
	GOTERM_CC_FAT	external encapsulating structure	72	6.1e-29	8.1e-27
	GOTERM_CC_FAT	cell wall	71	1.5e-28	1e-26
	GOTERM_CC_FAT	plant-type cell wall	34	1.7e-14	7.4e-13
Annotation Cluster 2	Enrichment Score: 10.59		Count	P_Value	Benjamini
	GOTERM_BP_FAT	response to abiotic stimulus	76	2.3e-17	1.7e-14
	GOTERM_BP_FAT	response to salt stress	29	1.2e-08	9.7e-07
	GOTERM_BP_FAT	response to osmotic stress	29	6.3e-08	3.6e-06
Annotation Cluster 3	Enrichment Score: 9.45		Count	P_Value	Benjamini
	SP_PIR_KEYWORDS	signal	73	3.1e-15	6.9e-13
	GOTERM_CC_FAT	extracellular region	67	4.3e-10	9.6e-09
	SP_PIR_KEYWORDS	Secreted	35	3.4e-05	0.0004
Annotation Cluster 4	Enrichment Score: 8		Count	P_Value	Benjamini
	GOTERM_BP_FAT	response to cadmium ion	28	3.6e-09	5.3e-07
	GOTERM_BP_FAT	response to inorganic substance	36	1e-08	9.3e-07
	GOTERM_BP_FAT	response to metal ion	29	2.8e-08	2.1e-06
Annotation Cluster 5	Enrichment Score: 6.54		Count	P_Value	Benjamini
	INTERPRO	Aquaporin	14	2.9e-15	1.4e-12
	GOTERM_MF_FAT	water transporter activity	14	6.3e-13	2.4e-10
	GOTERM_MF_FAT	water channel activity	14	6.3e-13	2.4e-10
	INTERPRO	Major intrinsic protein	14	2.1e-12	5.1e-10
	GOTERM_MF_FAT	substrate specific channel activity	14	4.6e-06	0.00058
	GOTERM_MF_FAT	channel activity	14	5e-06	0.00048
	GOTERM_MF_FAT	passive transmembrane transporter activity	14	5e-06	0.00048
	GOTERM_BP_FAT	fluid transport	5	7.6e-06	0.00028
	GOTERM_BP_FAT	water transport	5	7.6e-06	0.00028
	SP_PIR_KEYWORDS	transmembrane protein	7	0.00031	0.0026
	GOTERM_BP_FAT	response to water deprivation	13	0.00052	0.0099
	SP_PIR_KEYWORDS	transport	35	0.00055	0.0041
	GOTERM_BP_FAT	response to water	13	0.00082	0.014
	SP_PIR_KEYWORDS	acetylation	5	0.02	0.08
Annotation Cluster 6	Enrichment Score: 6.44		P_Value	Benjamini
	INTERPRO	Pectate lyase/Amb allergen	10	1.4e-09	1.7e-07
	INTERPRO	AmbAllergen	10	1.4e-09	1.7e-07
	GOTERM_MF_FAT	pectate lyase activity	10	2.9e-09	5.5e-07
	GOTERM_MF_FAT	carbon-oxygen lyase activity, acting on polysaccharides	10	2.9e-09	5.5e-07
	SP_PIR_KEYWORDS	lyase	18	1.3e-08	5e-07
	SP_PIR_KEYWORDS	calcium	20	4.5e-06	7.8e-05
	INTERPRO	Pectin lyase fold	14	2.3e-05	0.00095
	GOTERM_MF_FAT	calcium ion binding	21	0.00084	0.052
	INTERPRO	Parallel beta-helix repeat	7	0.0058	0.097
Annotation Cluster 7	Enrichment Score: 5.96		P_Value	Benjamini
	INTERPRO	Expansin	10	9.3e-10	1.5e-07
	SP_PIR_KEYWORDS	cell wall biogenesis/degradation	23	1.8e-09	8.1e-08
	GOTERM_BP_FAT	plant-type cell wall modification during multidimensional cell growth	10	2.4e-09	6e-07
	GOTERM_BP_FAT	multidimensional cell growth	12	3.3e-09	6.1e-07
	GOTERM_BP_FAT	cell wall modification during multidimensional cell growth	10	5.1e-09	6.3e-07
	GOTERM_BP_FAT	syncytium formation	8	7e-09	7.4e-07
	INTERPRO	Pollen allergen/expansin, C-terminal	10	2e-08	2e-06
	INTERPRO	Expansin/Lol pI	10	2e-08	2e-06
	INTERPRO	Rare lipoprotein A	10	3.5e-08	2.9e-06
	INTERPRO	Expansin 45, endoglucanase-like	10	3.5e-08	2.9e-06
	INTERPRO	Pollen allergen, N-terminal	10	3.5e-08	2.9e-06
	GOTERM_BP_FAT	plant-type cell wall modification	11	3.7e-08	2.5e-06
	GOTERM_BP_FAT	plant-type cell wall loosening	10	4.6e-08	2.8e-06
	GOTERM_BP_FAT	plant-type cell wall organization	13	1.2e-07	6.5e-06
	GOTERM_BP_FAT	cell wall organization	23	2.1e-07	9.7e-06
	GOTERM_BP_FAT	external encapsulating structure organization	23	5.5e-07	2.4e-05
	GOTERM_BP_FAT	cell wall modification	14	8.7e-06	0.00031
	SP_PIR_KEYWORDS	cell wall	13	2e-05	0.00027
	GOTERM_BP_FAT	cell growth	16	7.9e-05	0.0021
	GOTERM_BP_FAT	growth	17	0.00011	0.0029
	GOTERM_BP_FAT	regulation of cell size	16	0.00015	0.0036
	GOTERM_BP_FAT	developmental growth	14	0.00018	0.0041
	GOTERM_BP_FAT	regulation of cellular component size	16	0.00026	0.0054
	GOTERM_BP_FAT	unidimensional cell growth	12	0.00067	0.012
	GOTERM_BP_FAT	developmental growth involved in morphogenesis	12	0.00067	0.012
	GOTERM_BP_FAT	cell morphogenesis	14	0.00071	0.012
	GOTERM_BP_FAT	cellular component morphogenesis	14	0.0018	0.026
	GOTERM_CC_FAT	extrinsic to membrane	13	0.01	0.07
Annotation Cluster 8	Enrichment Score: 5.15		P_Value	Benjamini
	SP_PIR_KEYWORDS	membrane	89	1.2e-12	8.7e-11
	SP_PIR_KEYWORDS	transmembrane	64	1.2e-06	2.6e-05
	GOTERM_CC_FAT	intrinsic to membrane	79	0.038	0.14
	GOTERM_CC_FAT	integral to membrane	66	0.048	0.16
Annotation Cluster 9	Enrichment Score: 5.01		P_Value	Benjamini
	INTERPRO	Plant lipid transfer protein and hydrophobic protein, helical	13	4.7e-08	3.3e-06
	INTERPRO	Plant lipid transfer protein/seed storage/trypsin-alpha amylase inhibitor	14	9.8e-07	6e-05
	GOTERM_BP_FAT	lipid transport	15	4.5e-06	0.00018
	GOTERM_BP_FAT	lipid localization	15	1.7e-05	0.00052
	INTERPRO	Plant lipid transfer protein/Par allergen	6	0.0002	0.0066
	GOTERM_MF_FAT	lipid binding	15	0.0012	0.05
Annotation Cluster 10	Enrichment Score: 4.53		P_Value	Benjamini
	GOTERM_BP_FAT	lipid biosynthetic process	26	5.3e-06	0.00021
	GOTERM_BP_FAT	organic acid biosynthetic process	25	1.2e-05	0.00041
	GOTERM_BP_FAT	carboxylic acid biosynthetic process	25	1.2e-05	0.00041
	SP_PIR_KEYWORDS	Fatty acid biosynthesis	8	4e-05	0.00045
	SP_PIR_KEYWORDS	lipid synthesis	10	4.3e-05	0.00046
	GOTERM_BP_FAT	fatty acid biosynthetic process	14	5e-05	0.0014
	GOTERM_BP_FAT	fatty acid metabolic process	15	0.00028	0.0057
Annotation Cluster 11	Enrichment Score: 3.85		P_Value	Benjamini
	SP_PIR_KEYWORDS	cell membrane	31	3.7e-11	2e-09
	GOTERM_CC_FAT	anchored to plasma membrane	10	2.9e-05	0.00043
	SP_PIR_KEYWORDS	gpi-anchor	9	0.00042	0.0034
	GOTERM_CC_FAT	intrinsic to plasma membrane	10	0.0009	0.0092
	SP_PIR_KEYWORDS	lipoprotein	11	0.0034	0.02
	GOTERM_CC_FAT	anchored to membrane	15	0.025	0.11
	GOTERM_CC_FAT	plasma membrane part	13	0.034	0.13
Annotation Cluster 12	Enrichment Score: 3.49		P_Value	Benjamini
	INTERPRO	Endoplasmic reticulum, targeting sequence	6	1.3e-05	0.00065
	GOTERM_CC_FAT	endoplasmic reticulum lumen	6	0.00019	0.0023
	SP_PIR_KEYWORDS	endoplasmic reticulum	11	0.00059	0.0043
	GOTERM_CC_FAT	endoplasmic reticulum part	8	0.0071	0.054
Annotation Cluster 13	Enrichment Score: 2.52		P_Value	Benjamini
	INTERPRO	Peptidase aspartic, catalytic	10	1.2e-05	0.00064
	INTERPRO	Peptidase A1	10	1.9e-05	0.00083
	GOTERM_MF_FAT	aspartic-type peptidase activity	10	8.9e-05	0.0068
	GOTERM_MF_FAT	aspartic-type endopeptidase activity	10	8.9e-05	0.0068
	INTERPRO	Peptidase aspartic, active site	6	0.0058	0.095
	GOTERM_MF_FAT	endopeptidase activity	14	0.023	0.29
	SP_PIR_KEYWORDS	Protease	11	0.061	0.2
	GOTERM_MF_FAT	peptidase activity, acting on L-amino acid peptides	19	0.069	0.53
	GOTERM_MF_FAT	peptidase activity	19	0.12	0.69
	GOTERM_BP_FAT	proteolysis	23	0.6	0.97
Annotation Cluster 14	Enrichment Score: 2.31		P_Value	Benjamini
	GOTERM_BP_FAT	alcohol biosynthetic process	6	0.0012	0.018
	GOTERM_BP_FAT	hexose biosynthetic process	4	0.0067	0.071
	GOTERM_BP_FAT	monosaccharide biosynthetic process	4	0.0079	0.076
	GOTERM_BP_FAT	cellular carbohydrate biosynthetic process	11	0.0091	0.086
Annotation Cluster 15	Enrichment Score: 2.31		P_Value	Benjamini
	INTERPRO	Heat shock protein 70, conserved site	4	0.0033	0.074
	INTERPRO	Heat shock protein Hsp70	4	0.0056	0.098
	INTERPRO	Heat shock protein 70	4	0.0066	0.1
Annotation Cluster 16	Enrichment Score: 2.3		P_Value	Benjamini
	GOTERM_BP_FAT	monosaccharide metabolic process	16	1.5e-05	0.00047
	GOTERM_BP_FAT	hexose metabolic process	14	5e-05	0.0014
	GOTERM_BP_FAT	glycolysis	10	5.7e-05	0.0016
	GOTERM_BP_FAT	carbohydrate catabolic process	15	0.00017	0.0041
	SP_PIR_KEYWORDS	glycolysis	7	0.00023	0.002
	GOTERM_BP_FAT	glucose metabolic process	11	0.00024	0.0054
	GOTERM_BP_FAT	alcohol catabolic process	11	0.00024	0.0054
	INTERPRO	Fructose-bisphosphate aldolase, class-I	4	0.00045	0.013
	GOTERM_BP_FAT	glucose catabolic process	10	0.00051	0.0099
	GOTERM_BP_FAT	hexose catabolic process	10	0.00055	0.0098
	GOTERM_BP_FAT	monosaccharide catabolic process	10	0.00055	0.0098
	GOTERM_MF_FAT	fructose-bisphosphate aldolase activity	4	0.00085	0.045
	KEGG_PATHWAY	Glycolysis / Gluconeogenesis	11	0.0012	0.073
	KEGG_PATHWAY	Fructose and mannose metabolism	8	0.0012	0.038
	GOTERM_MF_FAT	aldehyde-lyase activity	5	0.0013	0.049
	GOTERM_BP_FAT	cellular carbohydrate catabolic process	11	0.0014	0.02
	KEGG_PATHWAY	Biosynthesis of plant hormones	22	0.0036	0.073
	KEGG_PATHWAY	Biosynthesis of phenylpropanoids	19	0.0041	0.063
	INTERPRO	Aldolase-type TIM barrel	7	0.0042	0.08
	GOTERM_BP_FAT	pentose-phosphate shunt	5	0.007	0.073
	GOTERM_BP_FAT	oxidoreduction coenzyme metabolic process	6	0.0076	0.075
	GOTERM_BP_FAT	NADP metabolic process	5	0.0094	0.088
	KEGG_PATHWAY	Biosynthesis of terpenoids and steroids	15	0.012	0.12
	KEGG_PATHWAY	Biosynthesis of alkaloids derived from terpenoid and polyketide	13	0.012	0.11
	GOTERM_BP_FAT	nicotinamide nucleotide metabolic process	5	0.016	0.13
	GOTERM_BP_FAT	nicotinamide metabolic process	5	0.016	0.13
	GOTERM_BP_FAT	generation of precursor metabolites and energy	17	0.017	0.14
	GOTERM_BP_FAT	pyridine nucleotide metabolic process	5	0.021	0.16
	GOTERM_BP_FAT	cellular amide metabolic process	5	0.022	0.17
	GOTERM_BP_FAT	coenzyme metabolic process	10	0.029	0.2
	GOTERM_BP_FAT	alkaloid metabolic process	5	0.041	0.26
	KEGG_PATHWAY	Biosynthesis of alkaloids derived from shikimate pathway	11	0.12	0.43
	KEGG_PATHWAY	Carbon fixation in photosynthetic organisms	6	0.15	0.48
	GOTERM_BP_FAT	cofactor metabolic process	10	0.16	0.6
	KEGG_PATHWAY	Biosynthesis of alkaloids derived from histidine and purine	9	0.28	0.61
	KEGG_PATHWAY	Biosynthesis of alkaloids derived from ornithine, lysine and nicotinic acid	9	0.29	0.61
	KEGG_PATHWAY	Pentose phosphate pathway	4	0.3	0.61
	KEGG_PATHWAY	Citrate cycle (TCA cycle)	4	0.41	0.72
	KEGG_PATHWAY	Pyruvate metabolism	4	0.45	0.74
Annotation Cluster 17	Enrichment Score: 2.12		P_Value	Benjamini
	SP_PIR_KEYWORDS	chloroplast	25	0.0043	0.023
	SP_PIR_KEYWORDS	plastid	24	0.0056	0.03
	SP_PIR_KEYWORDS	transit peptide	27	0.018	0.073
Annotation Cluster 18	Enrichment Score: 2.08		P_Value	Benjamini
	INTERPRO	NAD-dependent epimerase/dehydratase	7	0.003	0.07
	INTERPRO	NAD(P)-binding domain	15	0.0043	0.078
	KEGG_PATHWAY	Amino sugar and nucleotide sugar metabolism	8	0.019	0.14
	GOTERM_MF_FAT	coenzyme binding	16	0.021	0.27
Annotation Cluster 19	Enrichment Score: 2.02		P_Value	Benjamini
	SP_PIR_KEYWORDS	molecular chaperone	4	0.00054	0.0042
	INTERPRO	Chaperonin Cpn60, conserved site	3	0.014	0.18
	INTERPRO	Chaperonin Cpn60	3	0.014	0.18
	INTERPRO	Chaperonin Cpn60/TCP-1	3	0.081	0.56
Annotation Cluster 20	Enrichment Score: 1.9		P_Value	Benjamini
	GOTERM_BP_FAT	oxylipin biosynthetic process	5	0.004	0.048
	GOTERM_BP_FAT	oxylipin metabolic process	5	0.0063	0.068
	GOTERM_BP_FAT	jasmonic acid biosynthetic process	4	0.013	0.12
	GOTERM_BP_FAT	jasmonic acid metabolic process	4	0.019	0.15
	KEGG_PATHWAY	alpha-Linolenic acid metabolism	5	0.02	0.13
	SP_PIR_KEYWORDS	Oxylipin biosynthesis	3	0.033	0.12
Annotation Cluster 21	Enrichment Score: 1.87		P_Value	Benjamini
	GOTERM_BP_FAT	phenylpropanoid metabolic process	12	0.0011	0.018
	GOTERM_BP_FAT	secondary metabolic process	20	0.0026	0.035
	GOTERM_BP_FAT	cellular amino acid derivative metabolic process	15	0.0037	0.045
	GOTERM_BP_FAT	cellular amino acid derivative biosynthetic process	12	0.0038	0.046
	GOTERM_BP_FAT	phenylpropanoid biosynthetic process	9	0.0073	0.074
	GOTERM_BP_FAT	lignin biosynthetic process	5	0.017	0.14
	GOTERM_BP_FAT	aromatic compound biosynthetic process	10	0.049	0.29
	GOTERM_BP_FAT	lignin metabolic process	5	0.055	0.31
	GOTERM_BP_FAT	flavonoid biosynthetic process	4	0.11	0.48
	GOTERM_BP_FAT	flavonoid metabolic process	4	0.13	0.53
Annotation Cluster 22	Enrichment Score: 1.86		P_Value	Benjamini
	SP_PIR_KEYWORDS	one-carbon metabolism	6	5.3e-06	8.4e-05
	GOTERM_BP_FAT	aspartate family amino acid metabolic process	8	0.00093	0.015
	GOTERM_BP_FAT	purine ribonucleoside metabolic process	5	0.002	0.028
	GOTERM_BP_FAT	purine nucleoside metabolic process	5	0.002	0.028
	GOTERM_BP_FAT	ribonucleoside metabolic process	6	0.0022	0.029
	INTERPRO	S-adenosylmethionine synthetase	3	0.0025	0.062
	GOTERM_BP_FAT	S-adenosylmethionine biosynthetic process	3	0.0028	0.037
	GOTERM_MF_FAT	methionine adenosyltransferase activity	3	0.0029	0.077
	GOTERM_BP_FAT	methionine metabolic process	6	0.0043	0.05
	GOTERM_BP_FAT	S-adenosylmethionine metabolic process	3	0.0046	0.053
	GOTERM_BP_FAT	sulfur amino acid metabolic process	7	0.0057	0.063
	GOTERM_BP_FAT	nucleoside metabolic process	6	0.011	0.097
	SP_PIR_KEYWORDS	cobalt	3	0.014	0.06
	GOTERM_BP_FAT	sulfur amino acid biosynthetic process	5	0.024	0.18
	GOTERM_MF_FAT	cobalt ion binding	3	0.029	0.32
	GOTERM_BP_FAT	sulfur compound biosynthetic process	7	0.031	0.21
	GOTERM_BP_FAT	sulfur metabolic process	9	0.036	0.23
	SP_PIR_KEYWORDS	potassium	4	0.046	0.16
	GOTERM_BP_FAT	aspartate family amino acid biosynthetic process	4	0.068	0.36
	GOTERM_BP_FAT	one-carbon metabolic process	6	0.095	0.44
	GOTERM_BP_FAT	cellular amino acid biosynthetic process	8	0.11	0.48
	GOTERM_MF_FAT	potassium ion binding	4	0.15	0.74
	GOTERM_BP_FAT	amine biosynthetic process	8	0.16	0.6
	GOTERM_MF_FAT	alkali metal ion binding	4	0.23	0.84
	GOTERM_MF_FAT	transferase activity, transferring alkyl or aryl (other than methyl) groups	5	0.32	0.91
	SP_PIR_KEYWORDS	amino-acid biosynthesis	3	0.54	0.84
Annotation Cluster 23	Enrichment Score: 1.75		P_Value	Benjamini
	GOTERM_BP_FAT	response to UV	7	0.005	0.056
	GOTERM_BP_FAT	response to light stimulus	18	0.029	0.2
	GOTERM_BP_FAT	response to radiation	18	0.038	0.25
Annotation Cluster 24	Enrichment Score: 1.7		P_Value	Benjamini
	GOTERM_CC_FAT	cytosol	37	2.2e-05	0.00037
	SP_PIR_KEYWORDS	ribosomal protein	17	0.00047	0.0037
	GOTERM_CC_FAT	cytosolic ribosome	19	0.00077	0.0085
	GOTERM_MF_FAT	structural molecule activity	25	0.0011	0.05
	SP_PIR_KEYWORDS	ribonucleoprotein	17	0.0012	0.0079
	GOTERM_CC_FAT	cytosolic part	16	0.0026	0.025
	GOTERM_CC_FAT	ribosomal subunit	16	0.0056	0.049
	GOTERM_CC_FAT	ribosome	21	0.011	0.071
	GOTERM_MF_FAT	structural constituent of ribosome	17	0.016	0.27
	GOTERM_CC_FAT	cytosolic large ribosomal subunit	9	0.02	0.1
	GOTERM_CC_FAT	large ribosomal subunit	10	0.026	0.11
	KEGG_PATHWAY	Ribosome	14	0.096	0.41
	GOTERM_CC_FAT	ribonucleoprotein complex	22	0.14	0.4
	GOTERM_CC_FAT	cytosolic small ribosomal subunit	6	0.14	0.38
	GOTERM_CC_FAT	small ribosomal subunit	6	0.22	0.5
	GOTERM_CC_FAT	non-membrane-bounded organelle	33	0.23	0.5
	GOTERM_CC_FAT	intracellular non-membrane-bounded organelle	33	0.23	0.5
	GOTERM_BP_FAT	ribosome biogenesis	6	0.62	0.97
	GOTERM_BP_FAT	ribonucleoprotein complex biogenesis	6	0.64	0.98
	GOTERM_BP_FAT	translation	21	0.94	1
Annotation Cluster 25	Enrichment Score: 1.69		P_Value	Benjamini
	SP_PIR_KEYWORDS	glycosyltransferase	15	8.7e-05	0.00088
	SP_PIR_KEYWORDS	Cellulose biosynthesis	4	0.00054	0.0042
	GOTERM_BP_FAT	cellulose metabolic process	8	0.00054	0.01
	GOTERM_MF_FAT	cellulose synthase activity	6	0.0015	0.047
	GOTERM_MF_FAT	glucosyltransferase activity	10	0.0037	0.091
	GOTERM_BP_FAT	glucan metabolic process	10	0.0062	0.068
	GOTERM_BP_FAT	cellular carbohydrate biosynthetic process	11	0.0091	0.086
	INTERPRO	Cellulose synthase	4	0.016	0.2
	GOTERM_MF_FAT	UDP-glucosyltransferase activity	8	0.018	0.28
	GOTERM_MF_FAT	cellulose synthase (UDP-forming) activity	4	0.022	0.28
	GOTERM_BP_FAT	polysaccharide metabolic process	11	0.023	0.18
	GOTERM_BP_FAT	carbohydrate biosynthetic process	12	0.025	0.19
	GOTERM_BP_FAT	cellulose biosynthetic process	4	0.051	0.3
	GOTERM_BP_FAT	glucan biosynthetic process	5	0.083	0.41
	GOTERM_BP_FAT	plant-type cell wall biogenesis	4	0.11	0.48
	GOTERM_BP_FAT	cellular glucan metabolic process	6	0.14	0.55
	GOTERM_BP_FAT	cellular polysaccharide biosynthetic process	5	0.19	0.65
	GOTERM_BP_FAT	polysaccharide biosynthetic process	5	0.21	0.68
	GOTERM_BP_FAT	cell wall biogenesis	4	0.22	0.69
	GOTERM_BP_FAT	cellular polysaccharide metabolic process	6	0.25	0.73
	SP_PIR_KEYWORDS	coiled coil	8	0.7	0.93
Annotation Cluster 26	Enrichment Score: 1.65		P_Value	Benjamini
	GOTERM_BP_FAT	response to bacterium	14	0.003	0.038
	GOTERM_BP_FAT	defense response to bacterium	11	0.0076	0.076
	GOTERM_BP_FAT	defense response	24	0.5	0.93
Annotation Cluster 27	Enrichment Score: 1.62		P_Value	Benjamini
	GOTERM_BP_FAT	steroid biosynthetic process	5	0.016	0.13
	GOTERM_BP_FAT	steroid metabolic process	6	0.016	0.13
	GOTERM_BP_FAT	sterol biosynthetic process	4	0.033	0.22
	GOTERM_BP_FAT	sterol metabolic process	4	0.041	0.26
Annotation Cluster 28	Enrichment Score: 1.49		P_Value	Benjamini
	KEGG_PATHWAY	Inositol phosphate metabolism	6	0.012	0.14
	GOTERM_BP_FAT	inositol metabolic process	3	0.053	0.31
	GOTERM_BP_FAT	polyol metabolic process	4	0.054	0.31
Annotation Cluster 29	Enrichment Score: 1.48		P_Value	Benjamini
	INTERPRO	Heat shock protein Hsp90	3	0.0083	0.12
	INTERPRO	Heat shock protein Hsp90, conserved site	3	0.0083	0.12
	GOTERM_MF_FAT	unfolded protein binding	6	0.1	0.66
	INTERPRO	ATP-binding region, ATPase-like	3	0.17	0.76
Annotation Cluster 30	Enrichment Score: 1.45		P_Value	Benjamini
	SP_PIR_KEYWORDS	Auxin signaling pathway	11	3.9e-06	7.3e-05
	INTERPRO	AUX/IAA protein	7	5.1e-05	0.0018
	GOTERM_BP_FAT	auxin mediated signaling pathway	11	0.00026	0.0056
	INTERPRO	Aux/IAA-ARF-dimerisation	7	0.00039	0.012
	GOTERM_BP_FAT	response to auxin stimulus	19	0.00049	0.0098
	GOTERM_BP_FAT	response to endogenous stimulus	38	0.00082	0.013
	GOTERM_BP_FAT	response to organic substance	43	0.0012	0.018
	SP_PIR_KEYWORDS	repressor	8	0.0028	0.017
	GOTERM_BP_FAT	response to hormone stimulus	32	0.01	0.093
	GOTERM_BP_FAT	hormone-mediated signaling	16	0.056	0.32
	GOTERM_BP_FAT	cellular response to hormone stimulus	16	0.056	0.32
	GOTERM_MF_FAT	protein dimerization activity	10	0.11	0.7
	GOTERM_BP_FAT	intracellular signaling cascade	21	0.29	0.78
	SP_PIR_KEYWORDS	transcription regulation	19	0.73	0.94
	SP_PIR_KEYWORDS	dna-binding	21	0.82	0.97
	SP_PIR_KEYWORDS	Transcription	18	0.83	0.97
	SP_PIR_KEYWORDS	nucleus	25	0.98	1
	GOTERM_BP_FAT	regulation of transcription, DNA-dependent	15	0.99	1
	GOTERM_BP_FAT	regulation of RNA metabolic process	15	0.99	1
	GOTERM_BP_FAT	transcription	18	1	1
	GOTERM_MF_FAT	transcription factor activity	24	1	1
	GOTERM_MF_FAT	transcription regulator activity	24	1	1
	GOTERM_BP_FAT	regulation of transcription	25	1	1
	GOTERM_MF_FAT	DNA binding	31	1	1
Annotation Cluster 31	Enrichment Score: 1.45		P_Value	Benjamini
	GOTERM_CC_FAT	chloroplast part	37	0.0057	0.046
	GOTERM_CC_FAT	plastid part	37	0.0092	0.066
	GOTERM_CC_FAT	chloroplast stroma	19	0.015	0.09
	GOTERM_CC_FAT	plastid envelope	20	0.018	0.099
	GOTERM_CC_FAT	chloroplast envelope	19	0.022	0.11
	GOTERM_CC_FAT	plastid stroma	19	0.023	0.11
	GOTERM_CC_FAT	plastid	89	0.14	0.4
	GOTERM_CC_FAT	organelle envelope	24	0.14	0.39
	GOTERM_CC_FAT	envelope	24	0.15	0.39
	GOTERM_CC_FAT	chloroplast	87	0.15	0.38
Annotation Cluster 32	Enrichment Score: 1.43		P_Value	Benjamini
	INTERPRO	Calreticulin/calnexin, conserved site	3	0.0041	0.08
	INTERPRO	Calreticulin/calnexin	3	0.0041	0.08
	GOTERM_MF_FAT	unfolded protein binding	6	0.1	0.66
	SP_PIR_KEYWORDS	Lectin

## Sheet: S6
Annotation Cluster 1	Enrichment Score: 12.16		Count	P_Value	Benjamini
	GOTERM_CC_FAT	microbody	29	1e-13	1.8e-11
	GOTERM_CC_FAT	peroxisome	29	1e-13	1.8e-11
	SP_PIR_KEYWORDS	peroxisome	15	3.2e-11	4.2e-09
Annotation Cluster 2	Enrichment Score: 6.28		Count	P_Value	Benjamini
	SP_PIR_KEYWORDS	metal-binding	101	1.5e-12	4e-10
	GOTERM_MF_FAT	cation binding	156	1.3e-08	3.6e-06
	GOTERM_MF_FAT	ion binding	156	1.6e-08	2.8e-06
	GOTERM_MF_FAT	metal ion binding	146	1.6e-07	2.1e-05
	GOTERM_MF_FAT	transition metal ion binding	123	4.2e-07	4.5e-05
	SP_PIR_KEYWORDS	zinc	54	2.4e-06	7.2e-05
	SP_PIR_KEYWORDS	zinc-finger	34	0.0039	0.032
	GOTERM_MF_FAT	zinc ion binding	62	0.03	0.4
Annotation Cluster 3	Enrichment Score: 4.95		Count	P_Value	Benjamini
	GOTERM_BP_FAT	response to abiotic stimulus	74	5.9e-10	3e-07
	GOTERM_BP_FAT	response to light stimulus	31	3.7e-05	0.0047
	GOTERM_BP_FAT	response to radiation	31	6.9e-05	0.0063
	GOTERM_BP_FAT	response to red or far red light	12	0.011	0.19
Annotation Cluster 4	Enrichment Score: 4.77		Count	P_Value	Benjamini
	SP_PIR_KEYWORDS	cysteine proteinase	9	5.8e-10	5.2e-08
	GOTERM_MF_FAT	cysteine-type endopeptidase activity	14	2.6e-09	1.4e-06
	SP_PIR_KEYWORDS	thiol protease	14	1.8e-08	9.5e-07
	INTERPRO	Peptidase C1A, papain C-terminal	10	3.2e-07	0.00025
	INTERPRO	Peptidase C1A, papain	10	6.8e-07	0.00027
	INTERPRO	Peptidase, cysteine peptidase active site	10	8.7e-07	0.00023
	INTERPRO	Proteinase inhibitor I29, cathepsin propeptide	8	1.1e-05	0.0021
	GOTERM_MF_FAT	cysteine-type peptidase activity	16	6.3e-05	0.0031
	SP_PIR_KEYWORDS	Protease	19	0.0012	0.012
	GOTERM_MF_FAT	endopeptidase activity	19	0.0045	0.12
	GOTERM_MF_FAT	peptidase activity, acting on L-amino acid peptides	24	0.051	0.52
	GOTERM_MF_FAT	peptidase activity	24	0.097	0.68
	SP_PIR_KEYWORDS	zymogen	3	0.12	0.38
Annotation Cluster 5	Enrichment Score: 4.32		P_Value	Benjamini
	SP_PIR_KEYWORDS	oxidoreductase	54	6.7e-09	4.5e-07
	SP_PIR_KEYWORDS	iron	41	2.9e-08	1.3e-06
	GOTERM_BP_FAT	oxidation reduction	67	1.6e-07	5.3e-05
	GOTERM_MF_FAT	iron ion binding	45	3.2e-06	0.00028
	GOTERM_MF_FAT	tetrapyrrole binding	30	6.9e-06	0.00053
	SP_PIR_KEYWORDS	heme	24	9.6e-06	0.00022
	GOTERM_MF_FAT	heme binding	27	3.5e-05	0.0021
	GOTERM_MF_FAT	electron carrier activity	38	9.4e-05	0.0042
	INTERPRO	Cytochrome P450, C-terminal region	17	0.00041	0.036
	SP_PIR_KEYWORDS	Monooxygenase	17	0.00043	0.0047
	INTERPRO	Cytochrome P450, E-class, group I	17	0.00053	0.042
	INTERPRO	Cytochrome P450	17	0.0013	0.081
	INTERPRO	Cytochrome P450, conserved site	15	0.0037	0.19
	GOTERM_MF_FAT	oxygen binding	15	0.0081	0.18
	KEGG_PATHWAY	Stilbenoid, diarylheptanoid and gingerol biosynthesis	6	0.19	0.6
Annotation Cluster 6	Enrichment Score: 4.08		P_Value	Benjamini
	GOTERM_BP_FAT	carboxylic acid catabolic process	18	1.8e-10	1.8e-07
	GOTERM_BP_FAT	organic acid catabolic process	18	1.8e-10	1.8e-07
	GOTERM_BP_FAT	lipid oxidation	8	2.3e-05	0.0047
	GOTERM_BP_FAT	fatty acid oxidation	8	2.3e-05	0.0047
	GOTERM_BP_FAT	fatty acid catabolic process	8	3.6e-05	0.0052
	GOTERM_BP_FAT	fatty acid beta-oxidation	7	0.00012	0.0096
	GOTERM_BP_FAT	lipid modification	8	0.00021	0.013
	GOTERM_BP_FAT	cellular lipid catabolic process	9	0.00022	0.012
	GOTERM_BP_FAT	fatty acid metabolic process	14	0.0096	0.18
	KEGG_PATHWAY	alpha-Linolenic acid metabolism	5	0.039	0.41
	GOTERM_BP_FAT	lipid catabolic process	10	0.14	0.68
	KEGG_PATHWAY	Biosynthesis of plant hormones	15	0.57	0.88
Annotation Cluster 7	Enrichment Score: 3.7		P_Value	Benjamini
	SP_PIR_KEYWORDS	transport	49	3.9e-05	0.00065
	SP_PIR_KEYWORDS	transmembrane	76	5e-05	0.00075
	SP_PIR_KEYWORDS	membrane	85	0.00012	0.0014
	GOTERM_CC_FAT	integral to membrane	89	0.00028	0.0084
	GOTERM_CC_FAT	intrinsic to membrane	97	0.0047	0.073
Annotation Cluster 8	Enrichment Score: 3.38		P_Value	Benjamini
	SP_PIR_KEYWORDS	pyridoxal phosphate	12	5.2e-06	0.00014
	SP_PIR_KEYWORDS	Aminotransferase	9	6e-06	0.00015
	GOTERM_MF_FAT	transaminase activity	10	2.3e-05	0.0015
	GOTERM_MF_FAT	transferase activity, transferring nitrogenous groups	10	0.00017	0.0069
	GOTERM_MF_FAT	cofactor binding	30	0.00075	0.028
	INTERPRO	Pyridoxal phosphate-dependent transferase, major region, subdomain 1	10	0.0009	0.064
	GOTERM_MF_FAT	pyridoxal phosphate binding	11	0.0025	0.08
	GOTERM_MF_FAT	vitamin B6 binding	11	0.0025	0.08
	GOTERM_MF_FAT	vitamin binding	13	0.0036	0.11
	INTERPRO	Aminotransferase, class I and II	4	0.097	0.81
Annotation Cluster 9	Enrichment Score: 3.09		P_Value	Benjamini
	SP_PIR_KEYWORDS	cysteine proteinase	9	5.8e-10	5.2e-08
	GOTERM_BP_FAT	vacuolar protein processing	3	0.0048	0.11
	INTERPRO	Peptidase C13, legumain	3	0.0072	0.27
	GOTERM_BP_FAT	protein processing	3	0.13	0.67
	GOTERM_BP_FAT	protein maturation	3	0.14	0.68
Annotation Cluster 10	Enrichment Score: 2.61		P_Value	Benjamini
	KEGG_PATHWAY	Arginine and proline metabolism	12	1.2e-05	0.00093
	GOTERM_BP_FAT	cellular amino acid catabolic process	9	3.3e-05	0.0055
	GOTERM_BP_FAT	amine catabolic process	9	5.4e-05	0.0054
	GOTERM_BP_FAT	arginine catabolic process	4	0.00023	0.012
	GOTERM_BP_FAT	arginine metabolic process	5	0.00095	0.037
	GOTERM_BP_FAT	glutamine family amino acid catabolic process	4	0.0025	0.071
	GOTERM_BP_FAT	biogenic amine metabolic process	7	0.007	0.15
	GOTERM_BP_FAT	glutamine family amino acid metabolic process	7	0.0076	0.16
	GOTERM_BP_FAT	polyamine metabolic process	4	0.014	0.22
	GOTERM_BP_FAT	spermidine biosynthetic process	3	0.021	0.27
	GOTERM_BP_FAT	spermidine metabolic process	3	0.026	0.31
	GOTERM_BP_FAT	biogenic amine biosynthetic process	5	0.028	0.32
	GOTERM_MF_FAT	carboxy-lyase activity	6	0.043	0.49
	GOTERM_BP_FAT	polyamine biosynthetic process	3	0.053	0.44
Annotation Cluster 11	Enrichment Score: 2.49		P_Value	Benjamini
	GOTERM_CC_FAT	cell wall	36	5.7e-05	0.0034
	GOTERM_CC_FAT	external encapsulating structure	36	7.6e-05	0.0027
	GOTERM_CC_FAT	plant-type cell wall	14	0.044	0.36
	SP_PIR_KEYWORDS	Secreted	23	0.57	0.89
Annotation Cluster 12	Enrichment Score: 2.4		P_Value	Benjamini
	INTERPRO	Peroxisomal biogenesis factor 11	4	0.0002	0.023
	SP_PIR_KEYWORDS	peroxisome biogenesis	4	0.00045	0.0046
	GOTERM_CC_FAT	intrinsic to peroxisomal membrane	4	0.00072	0.018
	GOTERM_CC_FAT	integral to peroxisomal membrane	4	0.00072	0.018
	GOTERM_BP_FAT	peroxisome fission	4	0.0018	0.058
	GOTERM_CC_FAT	peroxisomal membrane	5	0.0031	0.059
	GOTERM_CC_FAT	microbody membrane	5	0.0031	0.059
	GOTERM_CC_FAT	peroxisomal part	5	0.0042	0.073
	GOTERM_CC_FAT	microbody part	5	0.0042	0.073
	GOTERM_CC_FAT	integral to organelle membrane	5	0.011	0.13
	GOTERM_CC_FAT	intrinsic to organelle membrane	5	0.032	0.29
	GOTERM_BP_FAT	peroxisome organization	4	0.038	0.38
	GOTERM_BP_FAT	organelle fission	4	0.31	0.87
Annotation Cluster 13	Enrichment Score: 2.33		P_Value	Benjamini
	GOTERM_MF_FAT	carbon-sulfur lyase activity	7	0.0016	0.057
	INTERPRO	Glyoxalase/bleomycin resistance protein/dioxygenase	4	0.0038	0.18
	GOTERM_MF_FAT	lactoylglutathione lyase activity	3	0.016	0.27
Annotation Cluster 14	Enrichment Score: 2.29		P_Value	Benjamini
	SP_PIR_KEYWORDS	glycosidase	24	1.4e-06	4.8e-05
	INTERPRO	Xyloglucan endo-transglycosylase, C-terminal	8	2.6e-05	0.0042
	INTERPRO	Glycoside hydrolase, family 16	8	2.6e-05	0.0042
	INTERPRO	Glycoside hydrolase, family 16, active site	8	3.3e-05	0.0043
	GOTERM_MF_FAT	xyloglucan:xyloglucosyl transferase activity	8	3.7e-05	0.002
	SP_PIR_KEYWORDS	apoplast	12	0.00011	0.0014
	INTERPRO	Xyloglucan endotransglucosylase/hydrolase	7	0.00021	0.021
	GOTERM_CC_FAT	apoplast	23	0.0013	0.028
	SP_PIR_KEYWORDS	cell wall	12	0.0016	0.016
	GOTERM_BP_FAT	cellular glucan metabolic process	10	0.0099	0.19
	INTERPRO	Concanavalin A-like lectin/glucanase, subgroup	8	0.018	0.44
	GOTERM_BP_FAT	polysaccharide metabolic process	13	0.026	0.31
	GOTERM_BP_FAT	glucan metabolic process	10	0.031	0.34
	GOTERM_BP_FAT	cellular polysaccharide metabolic process	10	0.035	0.36
	SP_PIR_KEYWORDS	disulfide bond	26	0.093	0.34
	SP_PIR_KEYWORDS	cell wall biogenesis/degradation	11	0.12	0.39
	SP_PIR_KEYWORDS	glycoprotein	32	0.14	0.4
	GOTERM_BP_FAT	cell wall organization	11	0.28	0.85
	GOTERM_BP_FAT	external encapsulating structure organization	11	0.34	0.9
	SP_PIR_KEYWORDS	signal	40	0.36	0.72
	SP_PIR_KEYWORDS	Secreted	23	0.57	0.89
	GOTERM_CC_FAT	extracellular region	35	0.57	0.94
Annotation Cluster 15	Enrichment Score: 2.14		P_Value	Benjamini
	SP_PIR_KEYWORDS	Aminotransferase	9	6e-06	0.00015
	GOTERM_MF_FAT	carbon-sulfur lyase activity	7	0.0016	0.057
	INTERPRO	Aminotransferase, class I and II	4	0.097	0.81
	INTERPRO	1-aminocyclopropane-1-carboxylate synthase	3	0.13	0.88
	GOTERM_MF_FAT	1-aminocyclopropane-1-carboxylate synthase activity	3	0.16	0.8
Annotation Cluster 16	Enrichment Score: 2.06		P_Value	Benjamini
	GOTERM_BP_FAT	cofactor catabolic process	10	3.9e-05	0.0044
	GOTERM_BP_FAT	cellular aldehyde metabolic process	7	8e-05	0.0067
	SP_PIR_KEYWORDS	tricarboxylic acid cycle	7	0.00027	0.003
	GOTERM_BP_FAT	coenzyme catabolic process	8	0.00043	0.021
	SP_PIR_KEYWORDS	glyoxylate bypass	4	0.00045	0.0046
	GOTERM_BP_FAT	glyoxylate cycle	4	0.00077	0.032
	GOTERM_BP_FAT	glyoxylate metabolic process	4	0.0012	0.044
	GOTERM_BP_FAT	tricarboxylic acid cycle	7	0.0016	0.055
	GOTERM_BP_FAT	acetyl-CoA catabolic process	7	0.0016	0.055
	GOTERM_BP_FAT	aerobic respiration	7	0.0028	0.075
	KEGG_PATHWAY	Glyoxylate and dicarboxylate metabolism	7	0.0031	0.079
	GOTERM_BP_FAT	acetyl-CoA metabolic process	7	0.005	0.11
	GOTERM_BP_FAT	coenzyme metabolic process	13	0.011	0.19
	GOTERM_BP_FAT	cellular respiration	8	0.014	0.22
	GOTERM_BP_FAT	cofactor metabolic process	16	0.016	0.24
	GOTERM_BP_FAT	energy derivation by oxidation of organic compounds	8	0.019	0.26
	KEGG_PATHWAY	Citrate cycle (TCA cycle)	7	0.063	0.38
	GOTERM_BP_FAT	generation of precursor metabolites and energy	18	0.08	0.52
	GOTERM_MF_FAT	transferase activity, transferring acyl groups, acyl groups converted into alkyl on transfer	3	0.1	0.69
	KEGG_PATHWAY	Biosynthesis of alkaloids derived from shikimate pathway	11	0.29	0.67
	KEGG_PATHWAY	Biosynthesis of phenylpropanoids	12	0.62	0.9
	KEGG_PATHWAY	Biosynthesis of alkaloids derived from terpenoid and polyketide	7	0.75	0.95
	KEGG_PATHWAY	Biosynthesis of alkaloids derived from histidine and purine	7	0.79	0.96
	KEGG_PATHWAY	Biosynthesis of terpenoids and steroids	7	0.9	0.99
Annotation Cluster 17	Enrichment Score: 2		P_Value	Benjamini
	GOTERM_BP_FAT	response to inorganic substance	29	0.0021	0.064
	GOTERM_BP_FAT	response to metal ion	20	0.016	0.23
	GOTERM_BP_FAT	response to cadmium ion	17	0.029	0.33
Annotation Cluster 18	Enrichment Score: 1.95		P_Value	Benjamini
	SP_PIR_KEYWORDS	Aminotransferase	9	6e-06	0.00015
	INTERPRO	Branched-chain amino acid aminotransferase II	3	0.014	0.39
	GOTERM_MF_FAT	branched-chain-amino-acid transaminase activity	3	0.016	0.27
	INTERPRO	Aminotransferase, class IV, conserved site	3	0.029	0.54
	INTERPRO	Aminotransferase, class IV	3	0.035	0.56
	GOTERM_BP_FAT	branched chain family amino acid metabolic process	4	0.074	0.51
	KEGG_PATHWAY	Glucosinolate biosynthesis	3	0.22	0.62
Annotation Cluster 19	Enrichment Score: 1.82		P_Value	Benjamini
	GOTERM_BP_FAT	oligopeptide transport	9	0.0009	0.036
	GOTERM_BP_FAT	peptide transport	9	0.0009	0.036
	INTERPRO	TGF-beta receptor, type I/II extracellular region	6	0.012	0.35
	INTERPRO	Oligopeptide transporter OPT superfamily	3	0.087	0.79
	GOTERM_MF_FAT	peptide transporter activity	3	0.12	0.74
	GOTERM_MF_FAT	oligopeptide transporter activity	3	0.12	0.74
Annotation Cluster 20	Enrichment Score: 1.81		P_Value	Benjamini
	GOTERM_BP_FAT	response to organic substance	60	2e-05	0.0051
	GOTERM_BP_FAT	response to endogenous stimulus	49	0.0002	0.013
	GOTERM_BP_FAT	response to hormone stimulus	43	0.0018	0.06
	GOTERM_BP_FAT	response to abscisic acid stimulus	18	0.004	0.096
	GOTERM_BP_FAT	response to ethylene stimulus	15	0.017	0.24
	SP_PIR_KEYWORDS	activator	15	0.025	0.14
	GOTERM_BP_FAT	intracellular signaling cascade	33	0.034	0.36
	GOTERM_BP_FAT	ethylene mediated signaling pathway	10	0.059	0.46
	SP_PIR_KEYWORDS	Ethylene signaling pathway	8	0.08	0.31
	GOTERM_BP_FAT	two-component signal transduction system (phosphorelay)	11	0.1	0.61
	GOTERM_BP_FAT	hormone-mediated signaling	17	0.19	0.75
	GOTERM_BP_FAT	cellular response to hormone stimulus	17	0.19	0.75
	INTERPRO	Pathogenesis-related transcriptional factor and ERF, DNA-binding	6	0.38	1
Annotation Cluster 21	Enrichment Score: 1.78		P_Value	Benjamini
	GOTERM_BP_FAT	nitrate metabolic process	4	0.01	0.19
	GOTERM_BP_FAT	nitrate assimilation	4	0.01	0.19
	KEGG_PATHWAY	Nitrogen metabolism	6	0.044	0.33
Annotation Cluster 22	Enrichment Score: 1.64		P_Value	Benjamini
	INTERPRO	Glycoside hydrolase, family 14B, plant	3	0.011	0.35
	INTERPRO	Glycoside hydrolase, family 14, conserved site	3	0.011	0.35
	GOTERM_MF_FAT	amylase activity	4	0.012	0.23
	INTERPRO	Glycoside hydrolase, family 14	3	0.024	0.5
	GOTERM_MF_FAT	beta-amylase activity	3	0.027	0.37
	GOTERM_BP_FAT	polysaccharide catabolic process	5	0.17	0.71
Annotation Cluster 23	Enrichment Score: 1.6		P_Value	Benjamini
	GOTERM_BP_FAT	response to bacterium	18	0.00076	0.033
	GOTERM_BP_FAT	defense response to bacterium	14	0.0027	0.076
	GOTERM_BP_FAT	immune response	12	0.23	0.81
	GOTERM_BP_FAT	defense response	26	0.85	1
Annotation Cluster 24	Enrichment Score: 1.58		P_Value	Benjamini
	GOTERM_BP_FAT	cellular amino acid derivative metabolic process	21	0.00019	0.013
	GOTERM_BP_FAT	cellular amino acid derivative biosynthetic process	16	0.00053	0.025
	GOTERM_BP_FAT	lignin metabolic process	7	0.011	0.19
	GOTERM_BP_FAT	aromatic compound biosynthetic process	12	0.049	0.43
	GOTERM_BP_FAT	phenylpropanoid metabolic process	10	0.052	0.44
	GOTERM_BP_FAT	phenylpropanoid biosynthetic process	8	0.078	0.52
	GOTERM_BP_FAT	secondary metabolic process	18	0.11	0.61
	GOTERM_BP_FAT	lignin biosynthetic process	4	0.14	0.68
	GOTERM_BP_FAT	flavonoid biosynthetic process	4	0.2	0.76
	GOTERM_BP_FAT	flavonoid metabolic process	4	0.23	0.81
Annotation Cluster 25	Enrichment Score: 1.52		P_Value	Benjamini
	GOTERM_MF_FAT	acyl-CoA thioesterase activity	4	0.0056	0.13
	GOTERM_MF_FAT	CoA hydrolase activity	4	0.014	0.25
	INTERPRO	Thioesterase superfamily	3	0.029	0.54
	GOTERM_MF_FAT	thiolester hydrolase activity	5	0.33	0.93
Annotation Cluster 26	Enrichment Score: 1.42		P_Value	Benjamini
	GOTERM_BP_FAT	cellular metabolic compound salvage	7	0.012	0.2
	SP_PIR_KEYWORDS	photorespiration	3	0.038	0.19
	GOTERM_BP_FAT	photorespiration	4	0.12	0.65
Annotation Cluster 27	Enrichment Score: 1.41		P_Value	Benjamini
	GOTERM_BP_FAT	response to far red light	6	0.0085	0.17
	GOTERM_BP_FAT	response to red or far red light	12	0.011	0.19
	GOTERM_BP_FAT	red or far red light signaling pathway	6	0.037	0.38
	GOTERM_BP_FAT	phototransduction	5	0.041	0.39
	GOTERM_BP_FAT	red, far-red light phototransduction	5	0.041	0.39
	GOTERM_BP_FAT	detection of light stimulus	5	0.041	0.39
	GOTERM_BP_FAT	detection of stimulus	6	0.047	0.42
	GOTERM_BP_FAT	detection of abiotic stimulus	5	0.053	0.44
	SP_PIR_KEYWORDS	phytochrome signaling pathway	4	0.058	0.26
	GOTERM_BP_FAT	detection of external stimulus	5	0.067	0.48
	GOTERM_BP_FAT	response to blue light	5	0.074	0.51
	GOTERM_BP_FAT	response to red light	5	0.078	0.52
Annotation Cluster 28	Enrichment Score: 1.4		P_Value	Benjamini
	GOTERM_BP_FAT	organic acid transport	7	0.024	0.3
	GOTERM_BP_FAT	carboxylic acid transport	7	0.024	0.3
	INTERPRO	Amino acid transporter, transmembrane	5	0.028	0.53
	GOTERM_MF_FAT	amino acid transmembrane transporter activity	6	0.041	0.48
	GOTERM_BP_FAT	amino acid transport	6	0.042	0.39
	GOTERM_BP_FAT	amine transport	6	0.044	0.41
	GOTERM_MF_FAT	amine transmembrane transporter activity	6	0.058	0.56
	SP_PIR_KEYWORDS	amino-acid transport	3	0.097	0.34
Annotation Cluster 29	Enrichment Score: 1.39		P_Value	Benjamini
	SP_PIR_KEYWORDS	copper	6	0.0074	0.052
	GOTERM_MF_FAT	copper ion binding	12	0.012	0.24
	INTERPRO	Multicopper oxidase, type 3	5	0.024	0.51
	INTERPRO	Multicopper oxidase, type 1	5	0.026	0.51
	INTERPRO	Multicopper oxidase, type 2	5	0.026	0.51
	INTERPRO	Cupredoxin	7	0.035	0.56
	INTERPRO	Multicopper oxidase, copper-binding site	3	0.1	0.83
	GOTERM_MF_FAT	oxidoreductase activity, acting on diphenols and related substances as donors, oxygen as acceptor	3	0.2	0.85
	GOTERM_MF_FAT	oxidoreductase activity, acting on diphenols and related substances as donors	3	0.33	0.93
Annotation Cluster 30	Enrichment Score: 1.34		P_Value	Benjamini
	INTERPRO	UDP-glucuronosyl/UDP-glucosyltransferase	10	0.0045	0.2
	SP_PIR_KEYWORDS	glycosyltransferase	13	0.015	0.098
	GOTERM_MF_FAT	quercetin 3-O-glucosyltransferase activity	4	0.028	0.38
	GOTERM_MF_FAT	UDP-glucosyltransferase activity	6	0.27	0.9
	GOTERM_MF_FAT	glucosyltransferase activity	6	0.37	0.95
Annotation Cluster 31	Enrichment Score: 1.32		P_Value	Benjamini
	SP_PIR_KEYWORDS	carboxy-lyase	3	0.018	0.11
	GOTERM_MF_FAT	carboxy-lyase activity	6	0.043	0.49
	SP_PIR_KEYWORDS	decarboxylase	3	0.062	0.26
	SP_PIR_KEYWORDS	carbon-carbon lyase	3	0.1	0.36
Annotation Cluster 32	Enrichment Score: 1.31		P_Value	Benjamini
	KEGG_PATHWAY	Valine, leucine and isoleucine degradation	9	0.00015	0.0058
	KEGG_PATHWAY	Lysine degradation	4	0.03	0.39
	KEGG_PATHWAY	beta-Alanine metabolism	4	0.042	0.39
	KEGG_PATHWAY	Fatty acid metabolism	5	0.06	0.39
	KEGG_PATHWAY	Limonene and pinene degradation	7	0.1	0.45
	KEGG_PATHWAY	Propanoate metabolism

## Sheet: S7
GeneName	logFC	Ids	Annotations
MGB_c12073	-8.24881	AT4G11650	ATOSM34; ATOSM34 (OSMOTIN 34)
MGB_c2476	-8.07242		0
MGB_lrc12381	-7.89979		0
MGB_c18354	-7.49555		0
MGB_c9105	-7.39779	AT4G30420	nodulin MtN21 family protein
MGB_c9521	-7.31503		0
MGB_c19656	-7.31034	AT2G39510	nodulin MtN21 family protein
MGB_lrc19845	-7.04643		0
MGB_c15518	-7.01869		0
MGB_c5230	-7.01749	AT3G06390	integral membrane family protein
MGB_c9374	-6.96117		0
MGB_c15830	-6.94302		0
MGB_c5001	-6.91754	AT5G09360	LAC14; LAC14 (laccase 14); copper ion binding / oxidoreductase
MGB_c12896	-6.76193		0
MGB_c6151	-6.74805		0
MGB_c7454	-6.66968		0
MGB_c1097	-6.6128		0
MGB_c5759	-6.56223	AT4G27450	hypothetical protein
MGB_c1007	-6.38569		0
MGB_c28187	-6.33704	AT5G64250	2-nitropropane dioxygenase family / NPD family
MGB_c7144	-6.32678		0
MGB_lrc145	-6.25479	AT3G26200	CYP71B22; CYP71B22 (cytochrome P450, family 71, subfamily B, polypeptide 22); oxygen binding ; K00517
MGB_s28229	-6.23502		0
MGB_c18451	-6.21058	AT4G08300	nodulin MtN21 family protein
MGB_c11728	-6.13726	AT4G08290	nodulin MtN21 family protein
MGB_c28110	-6.06074	AT2G36750	UGT72C1; UGT72C1 (UDP-GLUCOSYL TRANSFERASE 72C1); UDP-glycosyltransferase/ transferase, transferring glycosyl groups
MGB_c8909	-6.01335		0
MGB_s29657	-6.00187		0
MGB_c13665	-5.99696	AT3G11930	universal stress protein (USP) family protein
MGB_c7352	-5.98768		0
MGB_c16097	-5.98469	AT3G11930	universal stress protein (USP) family protein
MGB_c19180	-5.92807		0
MGB_c14278	-5.92589		0
MGB_c15769	-5.91999		0
MGB_c16689	-5.8972		0
MGB_c15258	-5.88327		0
MGB_c2763	-5.88038	AT3G10610	40S ribosomal protein S17 (RPS17C) ; K02962 small subunit ribosomal protein S17e
MGB_c3567	-5.81669		0
MGB_c11457	-5.75448	AT3G01420	ALPHA-DOX1; ALPHA-DOX1 (ALPHA-DIOXYGENASE 1) ; K10529 alpha-dioxygenase [EC:1.-.-.-]
MGB_c6073	-5.74416	AT5G64250	2-nitropropane dioxygenase family / NPD family
MGB_c11829	-5.73744	4334779	Os03g0848200; hypothetical protein
MGB_c28456	-5.73042		0
MGB_lrc28035	-5.69676		0
MGB_c18959	-5.68933		0
MGB_lrc13700	-5.65123		0
MGB_c2591	-5.62313		0
MGB_c5549	-5.59708	4341462	Os06g0603000; hypothetical protein ; K00510 heme oxygenase [EC:1.14.99.3]
MGB_lrc5118	-5.59667		0
MGB_c14473	-5.54364		0
MGB_c12607	-5.52109		0
MGB_c15328	-5.46509	AT3G01350	proton-dependent oligopeptide transport (POT) family protein
MGB_c8285	-5.44998		0
MGB_lrc22963	-5.43515	AT3G11930	universal stress protein (USP) family protein
MGB_c14801	-5.41388	AT3G11930	universal stress protein (USP) family protein
MGB_c5866	-5.41011		0
MGB_c19235	-5.40531	AT3G11930	universal stress protein (USP) family protein
MGB_c2490	-5.39912		0
MGB_c14922	-5.39777		0
MGB_c1397	-5.39583	AT5G19600	SULTR3;5; SULTR3;5; sulfate transmembrane transporter
MGB_lrc252	-5.3824		0
MGB_c28361	-5.38198	AT3G11930	universal stress protein (USP) family protein
MGB_c11986	-5.36441	AT3G58450	universal stress protein (USP) family protein
MGB_c5778	-5.35396	AT5G63510	GAMMA_CAL1; GAMMA CAL1 (GAMMA CARBONIC ANHYDRASE LIKE 1); carbonate dehydratase
MGB_lrc3397	-5.34121		0
MGB_c1486	-5.33711	AT1G70330	ENT1,AT; ENT1,AT (EQUILIBRATIVE NUCLEOTIDE TRANSPORTER 1); nucleoside transmembrane transporter
MGB_c5704	-5.31837		0
MGB_c11372	-5.2948		0
MGB_c12175	-5.292	AT5G47530	auxin-responsive protein, putative
MGB_lrc1660	-5.27252		0
MGB_lrc5783	-5.25605		0
MGB_c6397	-5.24051		0
MGB_c3536	-5.17537	AT5G17030	UDP-glucoronosyl/UDP-glucosyl transferase family protein ; K00724 flavonol-3-O-glucoside L-rhamnosyltransferase [EC:2.4.1.159]
MGB_c18576	-5.1742		0
MGB_s29765	-5.16128	AT2G36800	DOGT1; DOGT1 (DON-GLUCOSYLTRANSFERASE); UDP-glycosyltransferase/ transferase, transferring glycosyl groups
MGB_lrc3311	-5.14781		0
MGB_c14904	-5.10226		0
MGB_c7733	-5.10098	AT3G17790	ATACP5; ATACP5 (acid phosphatase 5); acid phosphatase/ protein serine/threonine phosphatase
MGB_c8217	-5.08703	AT3G29590	AT5MAT; AT5MAT; O-malonyltransferase/ transferase
MGB_c7878	-5.05514	AT4G01470	GAMMA-TIP3/TIP1;3; GAMMA-TIP3/TIP1;3 (tonoplast intrinsic protein 1;3); water channel ; K09873 aquaporin TIP
MGB_c18441	-5.0514		0
MGB_c2733	-5.04704		0
MGB_c5009	-5.00679	AT3G11930	universal stress protein (USP) family protein
MGB_c6638	-5.00615	AT3G16175	thioesterase family protein
MGB_c16133	-4.99698	AT5G58910	LAC16; LAC16 (laccase 16); copper ion binding / oxidoreductase
MGB_c16739	-4.98438	AT3G11930	universal stress protein (USP) family protein
MGB_c10611	-4.98405		0
MGB_c2238	-4.9612	4342543	Os07g0176900; hypothetical protein ; K01807 ribose 5-phosphate isomerase A [EC:5.3.1.6]
MGB_c19836	-4.95472		0
MGB_c7646	-4.93206	AT3G11930	universal stress protein (USP) family protein
MGB_c20336	-4.90351	AT2G02010	GAD4; GAD4 (GLUTAMATE DECARBOXYLASE 4); calmodulin binding
MGB_c10906	-4.89648	AT1G10970	ZIP4; ZIP4 (ZINC TRANSPORTER 4 PRECURSOR); cation transmembrane transporter
MGB_lrc5483	-4.88288	AT3G11930	universal stress protein (USP) family protein
MGB_c2674	-4.87168		0
MGB_lrc4497	-4.86671	AT3G13400	SKS13; SKS13 (SKU5 Similar 13); copper ion binding / oxidoreductase
MGB_lrc226	-4.8569	AT3G12500	ATHCHIB; ATHCHIB (BASIC CHITINASE); chitinase ; K01183 chitinase [EC:3.2.1.14]
MGB_c10236	-4.80631	AT3G13400	SKS13; SKS13 (SKU5 Similar 13); copper ion binding / oxidoreductase
MGB_lrc26838	-4.74354		0
MGB_c8337	-4.74233	AT1G63440	HMA5; HMA5 (HEAVY METAL ATPASE 5); ATPase, coupled to transmembrane movement of ions, phosphorylative mechanism ; K01533 Cu2+-exporting ATPase [EC:3.6.3.4]
MGB_c6198	-4.72681		0
MGB_c13615	-4.69914	AT1G21550	calcium-binding protein, putative
MGB_c17743	-4.67979	AT3G58450	universal stress protein (USP) family protein
MGB_c18203	-4.6736		0
MGB_c12753	-4.6693		0
MGB_c6327	-4.65088	AT4G02640	BZO2H1; BZO2H1 (ARABIDOPSIS THALIANA BASIC LEUCINE ZIPPER 10); DNA binding / transcription factor
MGB_c15494	-4.62294	AT1G70330	ENT1,AT; ENT1,AT (EQUILIBRATIVE NUCLEOTIDE TRANSPORTER 1); nucleoside transmembrane transporter
MGB_c9869	-4.61943	AT4G28940	catalytic
MGB_lrc26717	-4.56741	AT5G42440	protein kinase family protein
MGB_c1169	-4.54204	AT5G13170	nodulin MtN3 family protein
MGB_lrc394	-4.52171	AT1G55570	SKS12; SKS12 (SKU5 Similar 12); copper ion binding / oxidoreductase ; K00423 L-ascorbate oxidase [EC:1.10.3.3]
MGB_c13689	-4.51972	AT3G16150	L-asparaginase, putative / L-asparagine amidohydrolase, putative
MGB_c1548	-4.51115		0
MGB_c19749	-4.50921		0
MGB_c9206	-4.50893		0
MGB_c4315	-4.47309	AT5G11160	APT5; APT5 (ADENINE PHOSPHORIBOSYLTRANSFERASE 5); adenine phosphoribosyltransferase ; K00759 adenine phosphoribosyltransferase [EC:2.4.2.7]
MGB_c10010	-4.4706		0
MGB_s28272	-4.46493	AT1G64660	ATMGL; ATMGL; catalytic/ methionine gamma-lyase
MGB_c14643	-4.4511		0
MGB_c10977	-4.41835	4345798	Os08g0468700; hypothetical protein
MGB_c2344	-4.4123	AT1G15380	lactoylglutathione lyase family protein / glyoxalase I family protein
MGB_c8096	-4.41026	AT5G26340	MSS1; MSS1 (SUGAR TRANSPORT PROTEIN 13); carbohydrate transmembrane transporter/ hexose:hydrogen symporter/ high-affinity hydrogen:glucose symporter/ sugar:hydrogen ion symporter
MGB_c4080	-4.40359	AT1G48320	thioesterase family protein
MGB_c18983	-4.39917		0
MGB_c7957	-4.35666	AT1G77760	NIA1; NIA1 (NITRATE REDUCTASE 1) ; K00360 nitrate reductase (NADH) [EC:1.7.1.1]
MGB_lrc2969	-4.35151	AT5G42440	protein kinase family protein
MGB_lrc2268	-4.3495		0
MGB_c16492	-4.34296	AT1G80160	lactoylglutathione lyase family protein / glyoxalase I family protein
MGB_lrc29591	-4.33947	AT1G75750	GASA1; GASA1 (GAST1 PROTEIN HOMOLOG 1)
MGB_c1534	-4.33314		0
MGB_c3861	-4.32056		0
MGB_c28506	-4.32055	AT4G22070	WRKY31; WRKY31 (WRKY DNA-binding protein 31); transcription factor
MGB_c27955	-4.31867	AT1G62300	WRKY6; WRKY6 (WRKY DNA-binding protein 6); transcription factor
MGB_c5642	-4.30363	AT5G08520	myb family transcription factor
MGB_c8949	-4.29461	AT1G29660	GDSL-motif lipase/hydrolase family protein
MGB_c4197	-4.29231	AT3G01270	pectate lyase family protein
MGB_c5348	-4.29133	AT3G50390	transducin family protein / WD-40 repeat family protein
MGB_lrc2862	-4.27827	AT1G62300	WRKY6; WRKY6 (WRKY DNA-binding protein 6); transcription factor
MGB_c12115	-4.27552	AT1G31330	PSAF; PSAF (photosystem I subunit F) ; K02694 photosystem I subunit III
MGB_c13408	-4.26777		0
MGB_c765	-4.25314	AT2G35260	hypothetical protein
MGB_lrc71	-4.23749	AT4G00430	TMP-C; TMP-C (PLASMA MEMBRANE INTRINSIC PROTEIN 1;4); water channel ; K09872 aquaporin PIP
MGB_c10368	-4.22602		0
MGB_c14083	-4.21742		0
MGB_c4268	-4.21343	AT1G68710	haloacid dehalogenase-like hydrolase family protein ; K01530 phospholipid-translocating ATPase [EC:3.6.3.1]
MGB_c8762	-4.21233	AT2G43710	SSI2; SSI2 (fatty acid biosynthesis 2); acyl-[acyl-carrier-protein] desaturase
MGB_lrc6403	-4.20636		0
MGB_c7296	-4.19154	AT1G09240	nicotianamine synthase, putative ; K05953 nicotianamine synthase [EC:2.5.1.43]
MGB_lrc578	-4.18822	AT4G13090	xyloglucan:xyloglucosyl transferase, putative / xyloglucan endotransglycosylase, putative / endo-xyloglucan transferase, putative ; K08235 xyloglucan:xyloglucosyl transferase [EC:2.4.1.207]
MGB_c3670	-4.18486		0
MGB_c5463	-4.16143		0
MGB_c14627	-4.1529	AT5G65160	tetratricopeptide repeat (TPR)-containing protein
MGB_c20027	-4.08652		0
MGB_c6777	-4.08106		0
MGB_c2852	-4.05397	AT1G31330	PSAF; PSAF (photosystem I subunit F) ; K02694 photosystem I subunit III
MGB_c118	-4.02721	AT1G15380	lactoylglutathione lyase family protein / glyoxalase I family protein
MGB_c15146	-4.02074	AT3G21720	isocitrate lyase, putative ; K01637 isocitrate lyase [EC:4.1.3.1]
MGB_c19741	-4.01834		0
MGB_c17093	-4.00979	AT2G18460	LCV3; LCV3 (LIKE COV 3)
MGB_c14600	-3.9979	AT1G14360	ATUTR3/UTR3; ATUTR3/UTR3 (UDP-GALACTOSE TRANSPORTER 3); pyrimidine nucleotide sugar transmembrane transporter
MGB_c5475	-3.97473		0
MGB_c2599	-3.9693	AT1G15380	lactoylglutathione lyase family protein / glyoxalase I family protein
MGB_lrc1400	-3.96702		0
MGB_c8934	-3.96683	AT3G51520	diacylglycerol acyltransferase family
MGB_lrc28101	-3.95133	AT3G12500	ATHCHIB; ATHCHIB (BASIC CHITINASE); chitinase ; K01183 chitinase [EC:3.2.1.14]
MGB_c16343	-3.93346	4346292	Os08g0556900; hypothetical protein
MGB_s27939	-3.93102		0
MGB_c6779	-3.93042	AT2G25625	hypothetical protein
MGB_c17665	-3.92633	AT5G01700	protein phosphatase 2C, putative / PP2C, putative
MGB_c11639	-3.91492		0
MGB_c3478	-3.90873	AT2G38600	acid phosphatase class B family protein
MGB_c6635	-3.9086	AT1G32450	proton-dependent oligopeptide transport (POT) family protein
MGB_s29044	-3.90606	AT3G25050	XTH3; XTH3 (XYLOGLUCAN ENDOTRANSGLUCOSYLASE/HYDROLASE 3); hydrolase, acting on glycosyl bonds ; K08235 xyloglucan:xyloglucosyl transferase [EC:2.4.1.207]
MGB_c9571	-3.89539		0
MGB_lrc796	-3.8942		0
MGB_c11048	-3.89343	AT1G15380	lactoylglutathione lyase family protein / glyoxalase I family protein
MGB_c12765	-3.88968	AT5G51500	pectinesterase family protein
MGB_c6648	-3.88799		0
MGB_s28778	-3.88362		0
MGB_c8461	-3.87495	AT1G15380	lactoylglutathione lyase family protein / glyoxalase I family protein
MGB_c10277	-3.87172	AT5G50260	cysteine proteinase, putative ; K01376
MGB_c1303	-3.85774	AT1G69870	proton-dependent oligopeptide transport (POT) family protein
MGB_c13189	-3.85622	AT1G15380	lactoylglutathione lyase family protein / glyoxalase I family protein
MGB_lrc28713	-3.85608		0
MGB_lrc7941	-3.85504	AT1G55570	SKS12; SKS12 (SKU5 Similar 12); copper ion binding / oxidoreductase ; K00423 L-ascorbate oxidase [EC:1.10.3.3]
MGB_lrc28209	-3.85376	AT4G13090	xyloglucan:xyloglucosyl transferase, putative / xyloglucan endotransglycosylase, putative / endo-xyloglucan transferase, putative ; K08235 xyloglucan:xyloglucosyl transferase [EC:2.4.1.207]
MGB_s28821	-3.83799		0
MGB_lrc12691	-3.8347	AT5G50260	cysteine proteinase, putative ; K01376
MGB_c6787	-3.83392	AT1G10970	ZIP4; ZIP4 (ZINC TRANSPORTER 4 PRECURSOR); cation transmembrane transporter
MGB_c7615	-3.83316		0
MGB_c8264	-3.82216	4334405	Os03g0794500; hypothetical protein ; K00261 glutamate dehydrogenase (NAD(P)+) [EC:1.4.1.3]
MGB_c7802	-3.81657		0
MGB_lrc4715	-3.81522		0
MGB_lrc8493	-3.81301	AT3G25050	XTH3; XTH3 (XYLOGLUCAN ENDOTRANSGLUCOSYLASE/HYDROLASE 3); hydrolase, acting on glycosyl bonds ; K08235 xyloglucan:xyloglucosyl transferase [EC:2.4.1.207]
MGB_s28524	-3.79999		0
MGB_c10382	-3.79905	AT1G15380	lactoylglutathione lyase family protein / glyoxalase I family protein
MGB_c11861	-3.7923	AT4G37360	CYP81D2; CYP81D2 (cytochrome P450, family 81, subfamily D, polypeptide 2); oxygen binding ; K00517
MGB_c15207	-3.79052	AT2G41480	peroxidase ; K00430 peroxidase [EC:1.11.1.7]
MGB_c28475	-3.77871		0
MGB_c9623	-3.76961	AT1G52140	hypothetical protein
MGB_c17739	-3.74683		0
MGB_c17419	-3.74483		0
MGB_s30109	-3.74441	AT5G50260	cysteine proteinase, putative ; K01376
MGB_s30856	-3.73716		0
MGB_lrc23740	-3.73657	AT2G30490	ATC4H/C4H/CYP73A5; ATC4H/C4H/CYP73A5 (CINNAMATE 4-HYDROXYLASE, CINNAMATE-4-HYDROXYLASE); trans-cinnamate 4-monooxygenase ; K00487 trans-cinnamate-4-hydroxylase [EC:1.14.13.11]
MGB_s29132	-3.72093		0
MGB_c14858	-3.71504	AT3G47470	LHCA4; LHCA4 (Photosystem I light harvesting complex gene 4); chlorophyll binding ; K08910 light-harvesting complex I chlorophyll a/b binding protein 4
MGB_s30721	-3.70202		0
MGB_c12206	-3.69933	AT1G68570	proton-dependent oligopeptide transport (POT) family protein
MGB_c16098	-3.69675		0
MGB_c4182	-3.69354		0
MGB_c17378	-3.69089	AT1G15380	lactoylglutathione lyase family protein / glyoxalase I family protein
MGB_c6342	-3.67916	AT1G15380	lactoylglutathione lyase family protein / glyoxalase I family protein
MGB_c12258	-3.66946		0
MGB_s29225	-3.66793		0
MGB_c17385	-3.6667		0
MGB_c8834	-3.63864	AT1G09240	nicotianamine synthase, putative ; K05953 nicotianamine synthase [EC:2.5.1.43]
MGB_c761	-3.63858	AT1G62710	BETA-VPE; BETA-VPE (vacuolar processing enzyme beta); cysteine-type endopeptidase ; K01376
MGB_c9251	-3.60303	AT5G50260	cysteine proteinase, putative ; K01376
MGB_c19229	-3.59709	AT3G07850	exopolygalacturonase / galacturan 1,4-alpha-galacturonidase / pectinase ; K01213 galacturan 1,4-alpha-galacturonidase [EC:3.2.1.67]
MGB_c18810	-3.59674		0
MGB_c2421	-3.59123		0
MGB_c11622	-3.57191	AT5G09800	U-box domain-containing protein
MGB_c16430	-3.56699	4331407	Os03g0116900; hypothetical protein
MGB_lrc7217	-3.56068	AT4G13090	xyloglucan:xyloglucosyl transferase, putative / xyloglucan endotransglycosylase, putative / endo-xyloglucan transferase, putative ; K08235 xyloglucan:xyloglucosyl transferase [EC:2.4.1.207]
MGB_s27956	-3.55457		0
MGB_c1072	-3.55064	AT2G22570	ATNIC1/NIC1/NIC2; ATNIC1/NIC1/NIC2 (A. THALIANA NICOTINAMIDASE 1); catalytic/ nicotinamidase
MGB_c16777	-3.54507	AT5G18170	GDH1; GDH1 (GLUTAMATE DEHYDROGENASE 1); oxidoreductase ; K00261 glutamate dehydrogenase (NAD(P)+) [EC:1.4.1.3]
MGB_c16329	-3.54339	AT2G39700	ATEXPA4; ATEXPA4 (ARABIDOPSIS THALIANA EXPANSIN A4)
MGB_c12364	-3.5381	AT2G43850	ankyrin protein kinase, putative (APK1)
MGB_c210	-3.53004	4340888	Os06g0320000; hypothetical protein
MGB_c19309	-3.52658	4324322	Os01g0913300; hypothetical protein
MGB_s30267	-3.52049	AT5G42850	hypothetical protein
MGB_s29292	-3.51117	AT5G50260	cysteine proteinase, putative ; K01376
MGB_c4743	-3.51115	AT1G75810	hypothetical protein
MGB_c9390	-3.51111	AT2G16130	mannitol transporter, putative
MGB_c11141	-3.50591	AT1G01780	LIM domain-containing protein
MGB_lrc2359	-3.49917	AT2G47710	universal stress protein (USP) family protein
MGB_c5023	-3.49544		0
MGB_c4138	-3.47455	AT4G18890	brassinosteroid signalling positive regulator-related
MGB_c5202	-3.47159	AT1G69490	NAP; NAP (NAC-LIKE, ACTIVATED BY AP3/PI); transcription factor
MGB_lrc29520	-3.46821	AT1G75750	GASA1; GASA1 (GAST1 PROTEIN HOMOLOG 1)
MGB_c17888	-3.46468	AT4G37790	HAT22; HAT22 (homeobox-leucine zipper protein 22); transcription factor ; K09338 homeobox-leucine zipper protein
MGB_c14434	-3.4637	AT3G49601	hypothetical protein
MGB_lrc28151	-3.46352		0
MGB_c4794	-3.45871		0
MGB_c4983	-3.45148		0
MGB_c7075	-3.44858		0
MGB_c9176	-3.44652		0
MGB_c15431	-3.44425	4343924	Os07g0619200; hypothetical protein
MGB_c28560	-3.43586		0
MGB_c4797	-3.43478	AgaP_AGAP009609	AGAP009609-PA ; K00451 homogentisate 1,2-dioxygenase [EC:1.13.11.5]
MGB_c6651	-3.43027	4349820	Os11g0155900; hypothetical protein ; K11253 histone H3
MGB_lrc22787	-3.42665	AT2G21660	ATGRP7; ATGRP7 (COLD, CIRCADIAN RHYTHM, AND RNA BINDING 2); RNA binding / double-stranded DNA binding / single-stranded DNA binding
MGB_s28385	-3.41931	4340888	Os06g0320000; hypothetical protein
MGB_c19460	-3.41261	4334300	Os03g0778100; hypothetical protein ; K02694 photosystem I subunit III
MGB_s28458	-3.40368		0
MGB_s29527	-3.3987	AT2G15970	COR413-PM1; COR413-PM1 (cold regulated 413 plasma membrane 1)
MGB_c2769	-3.39094	AT5G62150	peptidoglycan-binding LysM domain-containing protein
MGB_c12628	-3.38903	AT5G04800	40S ribosomal protein S17 (RPS17D)
MGB_c11617	-3.38397		0
MGB_c6545	-3.38248	AT1G68710	haloacid dehalogenase-like hydrolase family protein ; K01530 phospholipid-translocating ATPase [EC:3.6.3.1]
MGB_lrc11922	-3.38159	AT5G13170	nodulin MtN3 family protein
MGB_lrc28942	-3.36738		0
MGB_c9856	-3.36632		0
MGB_c11809	-3.36538	AT3G48340	cysteine-type peptidase
MGB_c4998	-3.36486	AT2G26660	SPX (SYG1/Pho81/XPR1) domain-containing protein
MGB_c29548	-3.35677	AT2G15970	COR413-PM1; COR413-PM1 (cold regulated 413 plasma membrane 1)
MGB_lrc14893	-3.35323	AT5G59910	HTB4; HTB4; DNA binding ; K11252 histone H2B
MGB_c28214	-3.35137		0
MGB_lrc14054	-3.34946		0
MGB_s29521	-3.34842		0
MGB_s28674	-3.3432		0
MGB_c5127	-3.33112		0
MGB_lrc102	-3.33062	AT2G38600	acid phosphatase class B family protein
MGB_c13668	-3.32939	AT4G28500	ANAC073; ANAC073 (Arabidopsis NAC domain containing protein 73); transcription factor
MGB_s28905	-3.32871	4350216	Os11g0255300; hypothetical protein
MGB_c13727	-3.32701	AT3G57270	BG1; BG1 (BETA-1,3-GLUCANASE 1); hydrolase, hydrolyzing O-glycosyl compounds
MGB_lrc17984	-3.32291		0
MGB_lrc5955	-3.32098	PHYPADRAFT_137756	hypothetical protein
MGB_c11837	-3.32064	AT2G40410	Ca(2+)-dependent nuclease, putative
MGB_s28668	-3.31913	AT3G48340	cysteine-type peptidase
MGB_s29489	-3.31681	AT5G63500	hypothetical protein
MGB_c3683	-3.31294	AT3G09270	ATGSTU8; ATGSTU8 (Arabidopsis thaliana Glutathione S-transferase (class tau) 8); glutathione transferase
MGB_c19105	-3.31137	AT3G05820	beta-fructofuranosidase, putative / invertase, putative / saccharase, putative / beta-fructosidase, putative
MGB_c17907	-3.30108	AT2G36310	inosine-uridine preferring nucleoside hydrolase family protein
MGB_c8687	-3.30063	AT2G17500	auxin efflux carrier family protein
MGB_c27918	-3.29769	AT4G16210	enoyl-CoA hydratase/isomerase family protein ; K01692 enoyl-CoA hydratase [EC:4.2.1.17]
MGB_c10567	-3.29455	AT5G47560	ATSDAT/ATTDT; ATSDAT/ATTDT (TONOPLAST DICARBOXYLATE TRANSPORTER); malate transmembrane transporter/ sodium:dicarboxylate symporter
MGB_c23059	-3.29142	AT4G16210	enoyl-CoA hydratase/isomerase family protein ; K01692 enoyl-CoA hydratase [EC:4.2.1.17]
MGB_c5931	-3.28999	OrsajM_p43	ccmFn; cytochrome c biogenesis Fn
MGB_c6799	-3.28945	AT2G15970	COR413-PM1; COR413-PM1 (cold regulated 413 plasma membrane 1)
MGB_lrc9169	-3.28286	AT4G27450	hypothetical protein
MGB_c1122	-3.28043		0
MGB_c9082	-3.25498	AT5G50260	cysteine proteinase, putative ; K01376
MGB_c13480	-3.24266	AT3G20395	protein binding / zinc ion binding
MGB_lrc29663	-3.24213		0
MGB_c4670	-3.23732	4334237	Os03g0767800; hypothetical protein
MGB_c8655	-3.23578	AT1G21550	calcium-binding protein, putative
MGB_c5797	-3.22734	AT5G27870	pectinesterase family protein
MGB_c15155	-3.22723	AT1G01420	UDP-glucoronosyl/UDP-glucosyl transferase family protein ; K08237 hydroquinone glucosyltransferase [EC:2.4.1.218]
MGB_c2896	-3.22515	AT5G50260	cysteine proteinase, putative ; K01376
MGB_lrc9830	-3.22366		0
MGB_c5668	-3.21996	AT3G50830	COR413-PM2; COR413-PM2 (cold regulated 413 plasma membrane 2)
MGB_c2587	-3.21445		0
MGB_c16301	-3.21183	AT2G26670	HY1; HY1 (HEME OXYGENASE 1)
MGB_c15919	-3.21069		0
MGB_c19900	-3.20877		0
MGB_s30506	-3.20796	4350216	Os11g0255300; hypothetical protein
MGB_c19077	-3.20448	AT3G20395	protein binding / zinc ion binding
MGB_c8014	-3.18588	AT5G54290	cytochrome c biogenesis protein family
MGB_lrc29229	-3.18446	4348268	Os10g0204400; hypothetical protein ; K01610 phosphoenolpyruvate carboxykinase (ATP) [EC:4.1.1.49]
MGB_s29946	-3.18428	AT4G16210	enoyl-CoA hydratase/isomerase family protein ; K01692 enoyl-CoA hydratase [EC:4.2.1.17]
MGB_s29057	-3.18353	AT3G61070	PEX11E; PEX11E
MGB_lrc207	-3.18048	AT1G16500	hypothetical protein
MGB_c7652	-3.17752	AT1G72680	cinnamyl-alcohol dehydrogenase, putative
MGB_c12723	-3.17714		0
MGB_c7047	-3.17509	AT5G50260	cysteine proteinase, putative ; K01376
MGB_c6021	-3.1694	4342782	Os07g0232800; hypothetical protein
MGB_c16167	-3.16801	AT2G22430	ATHB6; ATHB6 (ARABIDOPSIS THALIANA HOMEOBOX PROTEIN 6); transcription factor ; K09338 homeobox-leucine zipper protein
MGB_c2486	-3.16486	AT2G43330	ATINT1; ATINT1 (INOSITOL TRANSPORTER 1); carbohydrate transmembrane transporter/ sugar:hydrogen ion symporter
MGB_c14809	-3.1627	AT2G03450	ATPAP9/PAP9; ATPAP9/PAP9 (purple acid phosphatase 9); acid phosphatase/ protein serine/threonine phosphatase
MGB_c18495	-3.16151	AT4G16210	enoyl-CoA hydratase/isomerase family protein ; K01692 enoyl-CoA hydratase [EC:4.2.1.17]
MGB_c18245	-3.1547	AT5G26940	exonuclease family protein
MGB_c2088	-3.15254		0
MGB_lrc1313	-3.1514		0
MGB_c30055	-3.14928	AT2G25940	ALPHA-VPE; ALPHA-VPE (ALPHA-VACUOLAR PROCESSING ENZYME); cysteine-type endopeptidase ; K01376
MGB_lrc1717	-3.13839	AT3G12580	HSP70; HSP70 (heat shock protein 70); ATP binding ; K03283 heat shock 70kDa protein 1/8
MGB_lrc28166	-3.13221		0
MGB_lrc10787	-3.12798	AT1G26910	60S ribosomal protein L10 (RPL10B) ; K02866 large subunit ribosomal protein L10e
MGB_c17379	-3.12732	AT3G44260	CCR4-NOT transcription complex protein, putative
MGB_c10539	-3.11385	AT1G67070	DIN9; DIN9 (DARK INDUCIBLE 9); mannose-6-phosphate isomerase ; K01809 mannose-6-phosphate isomerase [EC:5.3.1.8]
MGB_lrc14540	-3.11113	AT5G03510	zinc finger (C2H2 type) family protein
MGB_c7409	-3.10811		0
MGB_lrc1906	-3.1061	AT4G34710	ADC2; ADC2 (ARGININE DECARBOXYLASE 2) ; K01583 arginine decarboxylase [EC:4.1.1.19]
MGB_c6722	-3.10026	AT2G45550	CYP76C4; CYP76C4 (cytochrome P450, family 76, subfamily C, polypeptide 4); oxygen binding
MGB_c14126	-3.09882		0
MGB_c19725	-3.0949		0
MGB_s30288	-3.09318	AT4G16210	enoyl-CoA hydratase/isomerase family protein ; K01692 enoyl-CoA hydratase [EC:4.2.1.17]
MGB_c14186	-3.09222	4346292	Os08g0556900; hypothetical protein
MGB_c10480	-3.08858		0
MGB_lrc27879	-3.08746		0
MGB_s29112	-3.08117	4349123	Os10g0517500; hypothetical protein
MGB_lrc27936	-3.07587	4342782	Os07g0232800; hypothetical protein
MGB_s20682	-3.07359	AT4G16210	enoyl-CoA hydratase/isomerase family protein ; K01692 enoyl-CoA hydratase [EC:4.2.1.17]
MGB_c18974	-3.06984	AT2G19570	CDA1; CDA1 (CYTIDINE DEAMINASE 1) ; K01489 cytidine deaminase [EC:3.5.4.5]
MGB_c3863	-3.06655	4351917	Os12g0259800; hypothetical protein
MGB_c10641	-3.06432		0
MGB_c263	-3.06159	AT3G12120	FAD2; FAD2 (FATTY ACID DESATURASE 2); delta12-fatty acid dehydrogenase ; K10256 omega-6 fatty acid desaturase (delta-12 desaturase) [EC:1.14.19.-]
MGB_lrc1454	-3.05782	AT2G21660	ATGRP7; ATGRP7 (COLD, CIRCADIAN RHYTHM, AND RNA BINDING 2); RNA binding / double-stranded DNA binding / single-stranded DNA binding
MGB_c3874	-3.05456	AT3G44260	CCR4-NOT transcription complex protein, putative
MGB_lrc15690	-3.05261	AT5G19600	SULTR3;5; SULTR3;5; sulfate transmembrane transporter
MGB_lrc3457	-3.05201	AT1G26910	60S ribosomal protein L10 (RPL10B) ; K02866 large subunit ribosomal protein L10e
MGB_lrc2416	-3.02946	AT5G59720	HSP18.2; HSP18.2 (HEAT SHOCK PROTEIN 18.2)
MGB_c13056	-3.02738	PHYPADRAFT_116537	hypothetical protein
MGB_s30531	-3.02534	AT4G16210	enoyl-CoA hydratase/isomerase family protein ; K01692 enoyl-CoA hydratase [EC:4.2.1.17]
MGB_c10649	-3.02153	AT1G31330	PSAF; PSAF (photosystem I subunit F) ; K02694 photosystem I subunit III
MGB_lrc10358	-3.02116		0
MGB_c12368	-3.01695	AT1G74410	zinc finger (C3HC4-type RING finger) family protein
MGB_c16171	-3.01597	4348317	Os10g0323900; hypothetical protein
MGB_c15787	-3.01146		0
MGB_c13586	-3.00413		0
MGB_c6725	-3.00224		0
MGB_c19056	-3.0003	4341631	Os06g0641800; hypothetical protein ; K07414 cytochrome P450, family 2, subfamily D [EC:1.14.14.1]
MGB_s29226	-2.99849	AT3G11930	universal stress protein (USP) family protein
MGB_c7346	-2.99734	AT5G61820	hypothetical protein
MGB_c8158	-2.99672	AT3G10520	AHB2; AHB2 (NON-SYMBIOTIC HAEMOGLOBIN 2)
MGB_c20228	-2.99471	PHYPADRAFT_208810	hypothetical protein
MGB_c18610	-2.99081	AT1G74950	JAZ2/TIFY10B; JAZ2/TIFY10B (JASMONATE-ZIM-DOMAIN PROTEIN 2)
MGB_lrc3018	-2.98691	AT2G28720	histone H2B, putative ; K11252 histone H2B
MGB_c9951	-2.98069	AT3G57270	BG1; BG1 (BETA-1,3-GLUCANASE 1); hydrolase, hydrolyzing O-glycosyl compounds
MGB_c19997	-2.97842	4346217	Os08g0545200; hypothetical protein ; K00008 L-iditol 2-dehydrogenase [EC:1.1.1.14]
MGB_c11847	-2.9749	4350216	Os11g0255300; hypothetical protein
MGB_c10632	-2.97242		0
MGB_c20634	-2.97191	AT1G70170	MMP; MMP (MATRIX METALLOPROTEINASE); metalloendopeptidase
MGB_c6200	-2.97024	AT4G37680	HHP4; HHP4 (heptahelical protein 4); receptor
MGB_c12261	-2.96964	AT3G63000	NPL41; NPL41 (NPL4-LIKE PROTEIN 1)
MGB_c11416	-2.96544	4326740	Os01g0225600; hypothetical protein
MGB_s29033	-2.95803		0
MGB_c15213	-2.95465	AT3G18000	NMT1; NMT1 (N-METHYLTRANSFERASE 1); phosphoethanolamine N-methyltransferase
MGB_c15070	-2.95213	AT4G27450	hypothetical protein
MGB_c16280	-2.9487		0
MGB_c3367	-2.94654	AT4G32940	GAMMA-VPE; GAMMA-VPE (Vacuolar processing enzyme gamma); cysteine-type endopeptidase ; K01376
MGB_s29608	-2.94272	AT5G50260	cysteine proteinase, putative ; K01376
MGB_c14564	-2.94101	AT5G65980	auxin efflux carrier family protein ; K07088
MGB_lrc13808	-2.93971	AT3G58700	60S ribosomal protein L11 (RPL11B)
MGB_lrc28025	-2.93954		0
MGB_s24164	-2.93863		0
MGB_lrc3516	-2.9359	AT5G55180	glycosyl hydrolase family 17 protein
MGB_s28608	-2.93057	AT4G16210	enoyl-CoA hydratase/isomerase family protein ; K01692 enoyl-CoA hydratase [EC:4.2.1.17]
MGB_c16367	-2.92652	AT5G50260	cysteine proteinase, putative ; K01376
MGB_lrc18994	-2.92067	AT1G05560	UGT1; UGT1 (UDP-glucosyl transferase 75B1); UDP-glycosyltransferase/ transferase, transferring glycosyl groups
MGB_c14217	-2.91769	AT2G36310	inosine-uridine preferring nucleoside hydrolase family protein
MGB_s28430	-2.91742		0
MGB_lrc24706	-2.91599	4348796	Os10g0456800; hypothetical protein
MGB_c29622	-2.90713		0
MGB_c19646	-2.90688	AT2G38600	acid phosphatase class B family protein
MGB_c18468	-2.90443	AT2G02990	RNS1; RNS1 (RIBONUCLEASE 1); endoribonuclease
MGB_c14895	-2.89959	AT1G74310	ATHSP101; ATHSP101 (HEAT SHOCK PROTEIN 101); ATP binding / ATPase
MGB_lrc293	-2.89543	AT4G38540	monooxygenase, putative (MO2)
MGB_s28333	-2.89196		0
MGB_c13451	-2.88647	AT2G36310	inosine-uridine preferring nucleoside hydrolase family protein
MGB_c19881	-2.88521	AT1G10200	WLIM1; WLIM1; transcription factor
MGB_c3779	-2.88091	AT3G03980	short-chain dehydrogenase/reductase (SDR) family protein ; K00059 3-oxoacyl-[acyl-carrier protein] reductase [EC:1.1.1.100]
MGB_c3642	-2.87563	AT2G36310	inosine-uridine preferring nucleoside hydrolase family protein
MGB_lrc14368	-2.86662		0
MGB_c5576	-2.86145	4346292	Os08g0556900; hypothetical protein
MGB_c819	-2.85801	AT5G13420	transaldolase, putative ; K00616 transaldolase [EC:2.2.1.2]
MGB_c9159	-2.85519		0
MGB_c13316	-2.85373		0
MGB_lrc142	-2.84624	AT5G63530	ATFP3; ATFP3 (Arabidopsis thaliana farnesylated protein 3); metal ion binding
MGB_c7284	-2.84392	4346292	Os08g0556900; hypothetical protein
MGB_c3313	-2.84073	AT5G50260	cysteine proteinase, putative ; K01376
MGB_c6932	-2.8364	AT2G36830	GAMMA-TIP; GAMMA-TIP (Tonoplast intrinsic protein (TIP) gamma); water channel ; K09873 aquaporin TIP
MGB_s28081	-2.83508		0
MGB_c10559	-2.83273	4342507	Os07g0170000; hypothetical protein ; K00059 3-oxoacyl-[acyl-carrier protein] reductase [EC:1.1.1.100]
MGB_s29245	-2.8262	AT4G16210	enoyl-CoA hydratase/isomerase family protein ; K01692 enoyl-CoA hydratase [EC:4.2.1.17]
MGB_lrc27889	-2.82098		0
MGB_lrc27896	-2.81763	AT3G48660	hypothetical protein
MGB_c1620	-2.81633	AT5G67620	hypothetical protein
MGB_c8937	-2.81419	AT2G38600	acid phosphatase class B family protein
MGB_lrc936	-2.80905	AT2G28950	ATEXPA6; ATEXPA6 (ARABIDOPSIS THALIANA EXPANSIN A6)
MGB_c4636	-2.8068	AT1G06870	signal peptidase, putative ; K03100 signal peptidase I [EC:3.4.21.89]
MGB_s29722	-2.80624		0
MGB_c11055	-2.8047		0
MGB_c13538	-2.80203		0
MGB_c3795	-2.80196	4332286	Os03g0254800; hypothetical protein ; K01736 chorismate synthase [EC:4.2.3.5]
MGB_c8692	-2.8013	AT4G34710	ADC2; ADC2 (ARGININE DECARBOXYLASE 2) ; K01583 arginine decarboxylase [EC:4.1.1.19]
MGB_c18755	-2.79745	4346292	Os08g0556900; hypothetical protein
MGB_c5429	-2.79689	4347239	Os09g0453400; hypothetical protein ; K03100 signal peptidase I [EC:3.4.21.89]
MGB_s29859	-2.78919	4342507	Os07g0170000; hypothetical protein ; K00059 3-oxoacyl-[acyl-carrier protein] reductase [EC:1.1.1.100]
MGB_lrc26256	-2.78886	AT3G48660	hypothetical protein
MGB_c6315	-2.7875	4339696	Os05g0576700; hypothetical protein
MGB_lrc19249	-2.7849	4343945	Os07g0622100; hypothetical protein ; K02991 small subunit ribosomal protein S6e
MGB_s29095	-2.78087	AT4G16210	enoyl-CoA hydratase/isomerase family protein ; K01692 enoyl-CoA hydratase [EC:4.2.1.17]
MGB_lrc6836	-2.78011	AT5G10930	CIPK5; CIPK5 (CBL-INTERACTING PROTEIN KINASE 5); kinase
MGB_c3869	-2.77942	AT1G33720	CYP76C6; CYP76C6 (cytochrome P450, family 76, subfamily C, polypeptide 6); oxygen binding
MGB_lrc2914	-2.77896	AT5G59910	HTB4; HTB4; DNA binding ; K11252 histone H2B
MGB_c23354	-2.77657	AT4G16210	enoyl-CoA hydratase/isomerase family protein ; K01692 enoyl-CoA hydratase [EC:4.2.1.17]
MGB_c3154	-2.77375	4344857	Os08g0191600; hypothetical protein
MGB_c8248	-2.77173	AT3G27020	YSL6; YSL6 (YELLOW STRIPE LIKE 6); oligopeptide transporter
MGB_c11104	-2.77136	AT3G21720	isocitrate lyase, putative ; K01637 isocitrate lyase [EC:4.1.3.1]
MGB_lrc13347	-2.77011	4349820	Os11g0155900; hypothetical protein ; K11253 histone H3
MGB_lrc4294	-2.76518	AT3G24460	TMS membrane family protein / tumour differentially expressed (TDE) family protein
MGB_c7915	-2.75971		0
MGB_c28167	-2.75799	AT4G32940	GAMMA-VPE; GAMMA-VPE (Vacuolar processing enzyme gamma); cysteine-type endopeptidase ; K01376
MGB_c5063	-2.75726	AT2G03340	WRKY3; WRKY3 (WRKY DNA-binding protein 3); transcription factor
MGB_s30544	-2.75672	AT4G16210	enoyl-CoA hydratase/isomerase family protein ; K01692 enoyl-CoA hydratase [EC:4.2.1.17]
MGB_c7852	-2.75613	4346699	Os09g0315700; hypothetical protein ; K01595 phosphoenolpyruvate carboxylase [EC:4.1.1.31]
MGB_c6140	-2.75283	4326266	Os01g0269000; hypothetical protein ; K01640 hydroxymethylglutaryl-CoA lyase [EC:4.1.3.4]
MGB_c3961	-2.75255	4325361	Os01g0182200; hypothetical protein ; K09875 aquaporin SIP
MGB_lrc23985	-2.74322	AT1G64190	6-phosphogluconate dehydrogenase family protein ; K00033 6-phosphogluconate dehydrogenase [EC:1.1.1.44]
MGB_c19933	-2.74298		0
MGB_c13375	-2.73817	AT4G16210	enoyl-CoA hydratase/isomerase family protein ; K01692 enoyl-CoA hydratase [EC:4.2.1.17]
MGB_lrc7631	-2.73543		0
MGB_c24201	-2.73147	AT4G16210	enoyl-CoA hydratase/isomerase family protein ; K01692 enoyl-CoA hydratase [EC:4.2.1.17]
MGB_c17337	-2.72909	AT4G18990	xyloglucan:xyloglucosyl transferase, putative / xyloglucan endotransglycosylase, putative / endo-xyloglucan transferase, putative ; K08235 xyloglucan:xyloglucosyl transferase [EC:2.4.1.207]
MGB_c15770	-2.7287	4339696	Os05g0576700; hypothetical protein
MGB_c8521	-2.71993	AT5G04530	beta-ketoacyl-CoA synthase family protein
MGB_c6581	-2.71962	AT5G62160	XLG2/ZIP12; XLG2/ZIP12 (ZINC TRANSPORTER 12 PRECURSOR); cation transmembrane transporter/ metal ion transmembrane transporter
MGB_c28644	-2.71625		0
MGB_c13333	-2.71612		0
MGB_lrc121	-2.71485		0
MGB_c18930	-2.71336	AT5G54290	cytochrome c biogenesis protein family
MGB_c7226	-2.70951	4325531	Os01g0208700; hypothetical protein ; K01595 phosphoenolpyruvate carboxylase [EC:4.1.1.31]
MGB_c12546	-2.70916	4347395	Os09g0481200; hypothetical protein ; K08905 photosystem I subunit V
MGB_c9697	-2.7056		0
MGB_lrc3855	-2.70469	AT1G51060	HTA10; HTA10; DNA binding ; K11251 histone H2A
MGB_c17500	-2.70176		0
MGB_c24531	-2.69764	AT4G16210	enoyl-CoA hydratase/isomerase family protein ; K01692 enoyl-CoA hydratase [EC:4.2.1.17]
MGB_c29351	-2.69499	AT3G18570	glycine-rich protein / oleosin
MGB_lrc3715	-2.69445	AT1G64230	UBC28; UBC28; ubiquitin-protein ligase ; K06689 ubiquitin-conjugating enzyme E2 D/E [EC:6.3.2.19]
MGB_lrc233	-2.69142	OrsajM_p03	orf25; hypothetical protein
MGB_s29192	-2.69088	AT3G18570	glycine-rich protein / oleosin
MGB_c15156	-2.68554		0
MGB_c14579	-2.68335	4339696	Os05g0576700; hypothetical protein
MGB_c18000	-2.68244		0
MGB_s25394	-2.6822	ArthMp015	cox2; cytochrome c oxidase subunit 2 ; K02261 cytochrome c oxidase subunit II [EC:1.9.3.1]
MGB_lrc2600	-2.67941	4349820	Os11g0155900; hypothetical protein ; K11253 histone H3
MGB_c16121	-2.67927	AT5G09360	LAC14; LAC14 (laccase 14); copper ion binding / oxidoreductase
MGB_lrc1574	-2.67517	AT5G13930	ATCHS/CHS/TT4; ATCHS/CHS/TT4 (CHALCONE SYNTHASE); naringenin-chalcone synthase ; K00660 chalcone synthase [EC:2.3.1.74]
MGB_c5942	-2.6709	AT5G51970	sorbitol dehydrogenase, putative / L-iditol 2-dehydrogenase, putative ; K00008 L-iditol 2-dehydrogenase [EC:1.1.1.14]
MGB_c3595	-2.66935	AT2G38110	ATGPAT6/GPAT6; ATGPAT6/GPAT6 (GLYCEROL-3-PHOSPHATE ACYLTRANSFERASE 6); 1-acylglycerol-3-phosphate O-acyltransferase/ acyltransferase
MGB_c13530	-2.66891	4328779	Os02g0226000; hypothetical protein
MGB_c4278	-2.66862	AT3G18570	glycine-rich protein / oleosin
MGB_c4479	-2.66615	AT4G05530	short-chain dehydrogenase/reductase (SDR) family protein ; K11147 dehydrogenase/reductase SDR family member 4 [EC:1.1.-.-]
MGB_c3728	-2.66193	AT5G65690	PCK2/PEPCK; PCK2/PEPCK (PHOSPHOENOLPYRUVATE CARBOXYKINASE 2); ATP binding / phosphoenolpyruvate carboxykinase (ATP) ; K01610 phosphoenolpyruvate carboxykinase (ATP) [EC:4.1.1.49]
MGB_c16759	-2.66164	4339696	Os05g0576700; hypothetical protein
MGB_s20631	-2.6537	AT4G16210	enoyl-CoA hydratase/isomerase family protein ; K01692 enoyl-CoA hydratase [EC:4.2.1.17]
MGB_c4581	-2.65286	AT3G18830	ATPLT5; ATPLT5 (POLYOL TRANSPORTER 5); D-ribose transmembrane transporter/ D-xylose transmembrane transporter/ carbohydrate transmembrane transporter/ galactose transmembrane transporter/ glucose transmembrane transporter/ glycerol transmembrane transporter/ hydrogen:sugar symporter/ mannitol transmembrane transporter/ monosaccharide transmembrane transporter/ myo-inositol transmembrane transport…
MGB_lrc19233	-2.65245		0
MGB_c12555	-2.65114	AT3G18570	glycine-rich protein / oleosin
MGB_c19615	-2.64935	AT4G16210	enoyl-CoA hydratase/isomerase family protein ; K01692 enoyl-CoA hydratase [EC:4.2.1.17]
MGB_lrc28300	-2.64791		0
MGB_c19046	-2.64483		0
MGB_lrc42	-2.64131	AT1G79160	hypothetical protein
MGB_c26042	-2.64019	AT2G25940	ALPHA-VPE; ALPHA-VPE (ALPHA-VACUOLAR PROCESSING ENZYME); cysteine-type endopeptidase ; K01376
MGB_c14379	-2.63836		0
MGB_lrc18293	-2.6362	4327607	Os01g0820000; hypothetical protein
MGB_c12404	-2.63548	4324191	Os01g0580200; hypothetical protein
MGB_c1917	-2.63185		0
MGB_lrc8820	-2.62627	OrsajM_p03	orf25; hypothetical protein
MGB_c12333	-2.62107	AT1G15380	lactoylglutathione lyase family protein / glyoxalase I family protein
MGB_c15415	-2.61879	AT2G26230	uricase / urate oxidase / nodulin 35, putative ; K00365 urate oxidase [EC:1.7.3.3]
MGB_s30151	-2.61629		0
MGB_c16305	-2.61192		0
MGB_c30640	-2.61046		0
MGB_c13673	-2.60791		0
MGB_c17305	-2.60322	AT1G33590	disease resistance protein-related / LRR protein-related
MGB_lrc16206	-2.60264	AT5G65690	PCK2/PEPCK; PCK2/PEPCK (PHOSPHOENOLPYRUVATE CARBOXYKINASE 2); ATP binding / phosphoenolpyruvate carboxykinase (ATP) ; K01610 phosphoenolpyruvate carboxykinase (ATP) [EC:4.1.1.49]
MGB_c13885	-2.60163	4338051	Os05g0198400; hypothetical protein
MGB_s22310	-2.60102	AT5G42850	hypothetical protein
MGB_c9974	-2.60003	AT2G18620	geranylgeranyl pyrophosphate synthase, putative / GGPP synthetase, putative / farnesyltranstransferase, putative ; K00795 geranyltranstransferase [EC:2.5.1.10]
MGB_c15850	-2.59908	AT5G14880	potassium transporter, putative
MGB_c12940	-2.59723		0
MGB_c27991	-2.59477	AT2G26510	PDE135; PDE135 (PIGMENT DEFECTIVE EMBRYO 135); transmembrane transporter
MGB_c12134	-2.59324		0
MGB_s28513	-2.58381	AT4G16210	enoyl-CoA hydratase/isomerase family protein ; K01692 enoyl-CoA hydratase [EC:4.2.1.17]
MGB_c392	-2.58296	AT3G11810	hypothetical protein
MGB_c18258	-2.5816	AT4G34630	hypothetical protein
MGB_c14938	-2.58065		0
MGB_c6113	-2.57608	4326376	Os01g0591300; hypothetical protein
MGB_c4478	-2.57549	AT2G18620	geranylgeranyl pyrophosphate synthase, putative / GGPP synthetase, putative / farnesyltranstransferase, putative ; K00795 geranyltranstransferase [EC:2.5.1.10]
MGB_c6381	-2.57521	AT2G18620	geranylgeranyl pyrophosphate synthase, putative / GGPP synthetase, putative / farnesyltranstransferase, putative ; K00795 geranyltranstransferase [EC:2.5.1.10]
MGB_c10549	-2.57491	AT2G06850	EXGT-A1; EXGT-A1 (ENDOXYLOGLUCAN TRANSFERASE); hydrolase, acting on glycosyl bonds ; K08235 xyloglucan:xyloglucosyl transferase [EC:2.4.1.207]
MGB_s29109	-2.57447	AT2G18620	geranylgeranyl pyrophosphate synthase, putative / GGPP synthetase, putative / farnesyltranstransferase, putative ; K00795 geranyltranstransferase [EC:2.5.1.10]
MGB_c13280	-2.57188	AT1G37130	NIA2; NIA2 (NITRATE REDUCTASE 2) ; K00360 nitrate reductase (NADH) [EC:1.7.1.1]
MGB_c17508	-2.5673		0
MGB_s22939	-2.56598	AT4G16210	enoyl-CoA hydratase/isomerase family protein ; K01692 enoyl-CoA hydratase [EC:4.2.1.17]
MGB_s25923	-2.56545	AT3G21760	UDP-glucoronosyl/UDP-glucosyl transferase family protein
MGB_c1716	-2.56485	AT4G35270	RWP-RK domain-containing protein
MGB_c11315	-2.56467		0
MGB_c12383	-2.56365	4342507	Os07g0170000; hypothetical protein ; K00059 3-oxoacyl-[acyl-carrier protein] reductase [EC:1.1.1.100]
MGB_c10442	-2.55883		0
MGB_c13967	-2.55818		0
MGB_lrc3662	-2.55459	AT4G24690	ubiquitin-associated (UBA)/TS-N domain-containing protein / octicosapeptide/Phox/Bemp1 (PB1) domain-containing protein
MGB_c14475	-2.55104	AT2G04350	long-chain-fatty-acid--CoA ligase family protein / long-chain acyl-CoA synthetase family protein (LACS8)
MGB_c11167	-2.54979	AT3G03980	short-chain dehydrogenase/reductase (SDR) family protein ; K00059 3-oxoacyl-[acyl-carrier protein] reductase [EC:1.1.1.100]
MGB_c6987	-2.54391	AT1G33590	disease resistance protein-related / LRR protein-related
MGB_c16826	-2.54389	AT2G26510	PDE135; PDE135 (PIGMENT DEFECTIVE EMBRYO 135); transmembrane transporter
MGB_c18693	-2.54237	4337055	Os04g0624500; hypothetical protein
MGB_c16236	-2.54017		0
MGB_s29221	-2.53976	AT4G16210	enoyl-CoA hydratase/isomerase family protein ; K01692 enoyl-CoA hydratase [EC:4.2.1.17]
MGB_c8442	-2.53783		0
MGB_c16092	-2.53713		0
MGB_c3062	-2.53346	AT4G35860	ATGB2/ATRAB2C/ATRABB1B; ATGB2/ATRAB2C/ATRABB1B (GTP-BINDING 2) ; K07976 Rab family, other
MGB_c1478	-2.53294	AT2G19570	CDA1; CDA1 (CYTIDINE DEAMINASE 1) ; K01489 cytidine deaminase [EC:3.5.4.5]
MGB_c17699	-2.52936	AT2G18620	geranylgeranyl pyrophosphate synthase, putative / GGPP synthetase, putative / farnesyltranstransferase, putative ; K00795 geranyltranstransferase [EC:2.5.1.10]
MGB_c4989	-2.52237		0
MGB_s30888	-2.51985	AT4G16210	enoyl-CoA hydratase/isomerase family protein ; K01692 enoyl-CoA hydratase [EC:4.2.1.17]
MGB_c12678	-2.51933		0
MGB_c11395	-2.5193		0
MGB_lrc414	-2.51722		0
MGB_c13470	-2.51556		0
MGB_c15000	-2.51365	AT2G23790	hypothetical protein
MGB_c13023	-2.51358	AT4G02440	EID1; EID1 (EMPFINDLICHER IM DUNKELROTEN LICHT 1)
MGB_lrc12826	-2.51329	AT2G39700	ATEXPA4; ATEXPA4 (ARABIDOPSIS THALIANA EXPANSIN A4)
MGB_c20937	-2.51274		0
MGB_c17857	-2.50995		0
MGB_c10502	-2.50906	4350176	Os11g0242800; hypothetical protein ; K08916 light-harvesting complex II chlorophyll a/b binding protein 5
MGB_c16542	-2.50706	4344857	Os08g0191600; hypothetical protein
MGB_c5292	-2.50292	4340274	Os06g0172800; hypothetical protein
MGB_s28359	-2.5026	AT2G18620	geranylgeranyl pyrophosphate synthase, putative / GGPP synthetase, putative / farnesyltranstransferase, putative ; K00795 geranyltranstransferase [EC:2.5.1.10]
MGB_c8910	-2.49873	AT4G38580	ATFP6; ATFP6 (FARNESYLATED PROTEIN 6); metal ion binding
MGB_c532	-2.49443	AT1G33590	disease resistance protein-related / LRR protein-related
MGB_c2157	-2.49396	AT1G10070	ATBCAT-2; ATBCAT-2; branched-chain-amino-acid transaminase/ catalytic ; K00826 branched-chain amino acid aminotransferase [EC:2.6.1.42]
MGB_c27982	-2.4916		0
MGB_s28817	-2.49033	AT4G16210	enoyl-CoA hydratase/isomerase family protein ; K01692 enoyl-CoA hydratase [EC:4.2.1.17]
MGB_lrc4642	-2.48253	4324333	Os01g0916400; hypothetical protein
MGB_s21253	-2.48009	AT2G18620	geranylgeranyl pyrophosphate synthase, putative / GGPP synthetase, putative / farnesyltranstransferase, putative ; K00795 geranyltranstransferase [EC:2.5.1.10]
MGB_s30849	-2.47992	AT2G18620	geranylgeranyl pyrophosphate synthase, putative / GGPP synthetase, putative / farnesyltranstransferase, putative ; K00795 geranyltranstransferase [EC:2.5.1.10]
MGB_lrc410	-2.47989		0
MGB_c4754	-2.47957	AT2G25950	hypothetical protein
MGB_c13142	-2.47955	AT1G52855	hypothetical protein
MGB_c1268	-2.47918		0
MGB_c4925	-2.47916	AT1G01120	KCS1; KCS1 (3-KETOACYL-COA SYNTHASE 1); acyltransferase
MGB_s28723	-2.47914	AT2G18620	geranylgeranyl pyrophosphate synthase, putative / GGPP synthetase, putative / farnesyltranstransferase, putative ; K00795 geranyltranstransferase [EC:2.5.1.10]
MGB_c15338	-2.4764	4330237	Os02g0664300; hypothetical protein ; K01280 tripeptidyl-peptidase II [EC:3.4.14.10]
MGB_c13902	-2.4664	4352226	Os12g0484700; hypothetical protein
MGB_c9032	-2.46476		0
MGB_c6842	-2.45894	4340725	Os06g0270900; hypothetical protein ; K00128 aldehyde dehydrogenase (NAD+) [EC:1.2.1.3]
MGB_c3443	-2.45869	4335455	Os04g0311400; hypothetical protein ; K01376
MGB_lrc27963	-2.45868		0
MGB_lrc19830	-2.4557		0
MGB_c29602	-2.45549	AT4G16210	enoyl-CoA hydratase/isomerase family protein ; K01692 enoyl-CoA hydratase [EC:4.2.1.17]
MGB_c19360	-2.45543		0
MGB_lrc26524	-2.45536	AT3G48140	senescence-associated protein, putative
MGB_c14731	-2.45254	4331946	Os03g0197200; hypothetical protein
MGB_c4742	-2.45187		0
MGB_s27463	-2.44306	4352226	Os12g0484700; hypothetical protein
MGB_c15442	-2.44006	AT4G37400	CYP81F3; CYP81F3 (cytochrome P450, family 81, subfamily F, polypeptide 3); oxygen binding ; K00517
MGB_c6549	-2.4321	AT3G53400	hypothetical protein
MGB_c6362	-2.43116	AT5G42850	hypothetical protein
MGB_c12548	-2.43078	AT1G22070	TGA3; TGA3 (TGA1a-related gene 3); DNA binding / calmodulin binding / transcription factor
MGB_c17393	-2.43071		0
MGB_lrc1216	-2.43032		0
MGB_c19790	-2.42811	HM1_3149	hypothetical protein
MGB_lrc20521	-2.42803	4331606	Os03g0145900; hypothetical protein
MGB_c13155	-2.42726		0
MGB_c19198	-2.42212		0
MGB_c19429	-2.42174	AT3G24740	hypothetical protein
MGB_c21544	-2.4168	AT3G48520	CYP94B3; CYP94B3 (cytochrome P450, family 94, subfamily B, polypeptide 3); oxygen binding
MGB_c18566	-2.41447	AT4G22690	CYP706A1; CYP706A1 (cytochrome P450, family 706, subfamily A, polypeptide 1); oxygen binding
MGB_c7401	-2.41079	4352375	Os12g0525300; hypothetical protein
MGB_lrc5739	-2.40931	AT4G16520	ATG8F; ATG8F (AUTOPHAGY 8F); microtubule binding
MGB_s30160	-2.4067	AT4G16210	enoyl-CoA hydratase/isomerase family protein ; K01692 enoyl-CoA hydratase [EC:4.2.1.17]
MGB_lrc12538	-2.4052	4342824	Os07g0245100; hypothetical protein
MGB_s30456	-2.40102		0
MGB_c13072	-2.39809	AT2G05710	aconitate hydratase, cytoplasmic, putative / citrate hydro-lyase/aconitase, putative ; K01681 aconitate hydratase 1 [EC:4.2.1.3]
MGB_c28466	-2.39797	AT2G42790	CSY3; CSY3 (CITRATE SYNTHASE 3); citrate (SI)-synthase ; K01647 citrate synthase [EC:2.3.3.1]
MGB_c9055	-2.39729	AT1G27450	APT1; APT1; adenine phosphoribosyltransferase ; K00759 adenine phosphoribosyltransferase [EC:2.4.2.7]
MGB_lrc423	-2.3953		0
MGB_c1827	-2.39465	AT3G25180	CYP82G1; CYP82G1 (cytochrome P450, family 82, subfamily G, polypeptide 1); oxygen binding
MGB_lrc16347	-2.39218	AT5G48930	transferase family protein
MGB_c29557	-2.38941	4332628	Os03g0310400; hypothetical protein ; K01692 enoyl-CoA hydratase [EC:4.2.1.17]
MGB_c649	-2.38319	AT2G42790	CSY3; CSY3 (CITRATE SYNTHASE 3); citrate (SI)-synthase ; K01647 citrate synthase [EC:2.3.3.1]
MGB_lrc27957	-2.38141	PHYPADRAFT_227764	hypothetical protein
MGB_c5062	-2.38054	AT5G21105	L-ascorbate oxidase/ copper ion binding
MGB_lrc22731	-2.37923	PHYPADRAFT_177230	hypothetical protein; K02866 large subunit ribosomal protein L10e
MGB_c4677	-2.37143	4350881	Os11g0605500; hypothetical protein ; K00232 acyl-CoA oxidase [EC:1.3.3.6]
MGB_s29167	-2.37053	4332628	Os03g0310400; hypothetical protein ; K01692 enoyl-CoA hydratase [EC:4.2.1.17]
MGB_c19350	-2.36808		0
MGB_c19716	-2.36589	AT1G72510	hypothetical protein
MGB_s26854	-2.36086		0
MGB_s30793	-2.36067	4340888	Os06g0320000; hypothetical protein
MGB_c4083	-2.36031	AT5G48930	transferase family protein
MGB_s29693	-2.36007	AT4G16210	enoyl-CoA hydratase/isomerase family protein ; K01692 enoyl-CoA hydratase [EC:4.2.1.17]
MGB_c28329	-2.35963		0
MGB_lrc150	-2.3595		0
MGB_s29659	-2.35686	AT4G16210	enoyl-CoA hydratase/isomerase family protein ; K01692 enoyl-CoA hydratase [EC:4.2.1.17]
MGB_c14959	-2.35304		0
MGB_c18491	-2.35152		0
MGB_s28802	-2.3478	AT4G16210	enoyl-CoA hydratase/isomerase family protein ; K01692 enoyl-CoA hydratase [EC:4.2.1.17]
MGB_s28500	-2.34644	AT4G16210	enoyl-CoA hydratase/isomerase family protein ; K01692 enoyl-CoA hydratase [EC:4.2.1.17]
MGB_s30897	-2.34615		0
MGB_c5098	-2.34043	AT3G50940	AAA-type ATPase family protein
MGB_c10505	-2.34032	HM1_3149	hypothetical protein
MGB_s30755	-2.34028	AT5G42850	hypothetical protein
MGB_c10958	-2.33778	AT4G33985	hypothetical protein
MGB_c2682	-2.33631	AT4G28570	alcohol oxidase-related
MGB_c19563	-2.32869	AT4G16210	enoyl-CoA hydratase/isomerase family protein ; K01692 enoyl-CoA hydratase [EC:4.2.1.17]
MGB_c5661	-2.32697	AT3G23410	alcohol oxidase-related
MGB_lrc19958	-2.3259	AT5G48930	transferase family protein
MGB_c30729	-2.32511		0
MGB_lrc24944	-2.31918	AT5G41670	6-phosphogluconate dehydrogenase family protein ; K00033 6-phosphogluconate dehydrogenase [EC:1.1.1.44]
MGB_s21073	-2.31828		0
MGB_s28092	-2.31577		0
MGB_c10384	-2.30999	AT1G66240	ATX1; ATX1; metal ion binding
MGB_lrc1084	-2.30817	AT5G65220	ribosomal protein L29 family protein
MGB_c26831	-2.30443	AT4G16210	enoyl-CoA hydratase/isomerase family protein ; K01692 enoyl-CoA hydratase [EC:4.2.1.17]
MGB_lrc22714	-2.30424	AT5G13930	ATCHS/CHS/TT4; ATCHS/CHS/TT4 (CHALCONE SYNTHASE); naringenin-chalcone synthase ; K00660 chalcone synthase [EC:2.3.1.74]
MGB_c22672	-2.30411	4327239	Os01g0926300; hypothetical protein ; K00616 transaldolase [EC:2.2.1.2]
MGB_c6272	-2.30402	AT4G16210	enoyl-CoA hydratase/isomerase family protein ; K01692 enoyl-CoA hydratase [EC:4.2.1.17]
MGB_c6653	-2.3027	4335455	Os04g0311400; hypothetical protein ; K01376
MGB_lrc8751	-2.30013	AT3G08640	alphavirus core protein family
MGB_c16350	-2.30002	4338691	Os05g0392700; hypothetical protein
MGB_c6892	-2.29655	4350216	Os11g0255300; hypothetical protein
MGB_lrc23269	-2.29624	AT4G16210	enoyl-CoA hydratase/isomerase family protein ; K01692 enoyl-CoA hydratase [EC:4.2.1.17]
MGB_c4436	-2.29552	AT1G80310	sulfate transmembrane transporter
MGB_c9601	-2.29537	4352375	Os12g0525300; hypothetical protein
MGB_lrc16082	-2.29435	AT2G28720	histone H2B, putative ; K11252 histone H2B
MGB_c18760	-2.29174	AT1G76140	prolyl oligopeptidase
MGB_c18195	-2.28718		0
MGB_c20020	-2.28247		0
MGB_c18215	-2.28176		0
MGB_c14118	-2.28008		0
MGB_c9687	-2.27997	AT5G50260	cysteine proteinase, putative ; K01376
MGB_s30492	-2.27857	AT3G11810	hypothetical protein
MGB_c19712	-2.27824		0
MGB_c5018	-2.27706	AT4G16210	enoyl-CoA hydratase/isomerase family protein ; K01692 enoyl-CoA hydratase [EC:4.2.1.17]
MGB_c8787	-2.27409	AT1G52720	hypothetical protein
MGB_s29200	-2.27345	AT4G16210	enoyl-CoA hydratase/isomerase family protein ; K01692 enoyl-CoA hydratase [EC:4.2.1.17]
MGB_s29429	-2.272	AT4G16210	enoyl-CoA hydratase/isomerase family protein ; K01692 enoyl-CoA hydratase [EC:4.2.1.17]
MGB_lrc18329	-2.2714	AT2G24790	COL3; COL3 (CONSTANS-LIKE 3); protein binding / transcription factor/ zinc ion binding
MGB_c12256	-2.27105	4324829	Os01g0855600; hypothetical protein
MGB_c28753	-2.27079	AT4G16210	enoyl-CoA hydratase/isomerase family protein ; K01692 enoyl-CoA hydratase [EC:4.2.1.17]
MGB_lrc23375	-2.27021	CHLREDRAFT_155546	AOD1; acetylornithine deacetylase ; K01438 acetylornithine deacetylase [EC:3.5.1.16]
MGB_c10009	-2.27001		0
MGB_s27675	-2.26834	AT1G13280	AOC4; AOC4 (ALLENE OXIDE CYCLASE 4) ; K10525 allene oxide cyclase [EC:5.3.99.6]
MGB_c450	-2.26803	AT4G17830	peptidase M20/M25/M40 family protein ; K01438 acetylornithine deacetylase [EC:3.5.1.16]
MGB_c16737	-2.26683	4347648	Os09g0528300; hypothetical protein
MGB_c11898	-2.26619	AT1G15710	prephenate dehydrogenase family protein
MGB_s28764	-2.26338	AT2G18620	geranylgeranyl pyrophosphate synthase, putative / GGPP synthetase, putative / farnesyltranstransferase, putative ; K00795 geranyltranstransferase [EC:2.5.1.10]
MGB_c1934	-2.25582	AT4G39090	RD19; RD19 (RESPONSIVE TO DEHYDRATION 19); cysteine-type peptidase
MGB_s23747	-2.25438	4335455	Os04g0311400; hypothetical protein ; K01376
MGB_s29464	-2.25143	AT4G16210	enoyl-CoA hydratase/isomerase family protein ; K01692 enoyl-CoA hydratase [EC:4.2.1.17]
MGB_c3081	-2.24987		0
MGB_c16793	-2.24799	AT1G26820	RNS3; RNS3 (RIBONUCLEASE 3); endoribonuclease
[truncated: 1,700 more rows]

## Sheet: S8
Annotation Cluster 1	Enrichment Score: 12.87		Count	P_Value	Benjamini
[truncated: 229 more rows]

## Sheet: S9
Annotation Cluster 1	Enrichment Score: 3.81		Count	P_Value	Benjamini
[truncated: 200 more rows]

[truncated: 18 more sheets: S10, S11, S12, S13, S14, S15, S16, S17, S18, S19, S20, S21, S22, S23, S24, S25, S26, S27]
