# Supplementary material for: Spatial and temporal transcriptome changes occurring during flower opening and senescence of the ephemeral hibiscus flower, Hibiscus rosa-sinensis
Source: J Exp Bot. 2016 Sep 3;67(20):5919–31. doi: 10.1093/jxb/erw295 (PMC5091337; doi:10.1093/jxb/erw295)
Supplement: Supplementary Data [file supp_erw295_supplementary_table_S4.xlsx]

## Sheet: Sheet1
Unigene name	Blastn NCBI Nt		Blastx NCBI Nr		Blastx SWISSPROT		Blastx KEGG							PETALS Fold Change			S-S+S Fold Change			Ovary Fold Change
	Best hits	Annotation	Best hits	Annotation	Best hits	Annotation	Best hits	Annotation	Pathway	COG id	COG class defination	Functional categories(Fist Level)	Functional categories(Second Level)	B vs OF	B vs SF	OF vs SF	B vs OF	B vs SF	OF vs SF	B vs OF	B vs SF	OF vs SF
MGB_c255	gb|BT049815.1|	Salmo salar clone ssal-evd-556-339 C-C motif chemokine 28 precursor putative mRNA, complete cds	gi|224068332|ref|XP_002302709.1|	predicted protein [Populus trichocarpa] predicted protein [Populus trichocarpa]	sp|Q8LEA8|EID1_ARATH	Phytochrome A-associated F-box protein OS=Arabidopsis thaliana GN=EID1 PE=1 SV=2								-3.65136	-5.50525	0	-2.39391	-3.75594	0	0	0	0
MGB_c13023	gb|BT057814.1|	Salmo salar clone ssal-evd-541-186 60S acidic ribosomal protein P1 putative mRNA, complete cds	gi|224068332|ref|XP_002302709.1|	predicted protein [Populus trichocarpa] predicted protein [Populus trichocarpa]	sp|Q8LEA8|EID1_ARATH	Phytochrome A-associated F-box protein OS=Arabidopsis thaliana GN=EID1 PE=1 SV=2	ath:AT4G02440	EID1; EID1 (EMPFINDLICHER IM DUNKELROTEN LICHT 1)						2.41378	0	-2.51358	0	0	0	0	0	0
MGB_c16145	ref|XM_002514220.1|	Ricinus communis Auxin-responsive protein IAA27, putative, mRNA	gi|255546413|ref|XP_002514266.1|	Auxin-responsive protein IAA27, putative [Ricinus communis] Auxin-responsive protein IAA27, putative [Ricinus communis]	sp|Q9ZSY8|IAA27_ARATH	Auxin-responsive protein IAA27 OS=Arabidopsis thaliana GN=IAA27 PE=2 SV=1	ath:AT4G29080	PAP2; PAP2 (PHYTOCHROME-ASSOCIATED PROTEIN 2); transcription factor						2.83699	2.77878	0	2.0861	2.64621	0	0	0	0
MGB_c1688	gb|BT049815.1|	Salmo salar clone ssal-evd-556-339 C-C motif chemokine 28 precursor putative mRNA, complete cds	gi|255562838|ref|XP_002522424.1|	conserved hypothetical protein [Ricinus communis] conserved hypothetical protein [Ricinus communis]	sp|Q9SWI1|PKS1_ARATH	Phytochrome kinase substrate 1 OS=Arabidopsis thaliana GN=PKS1 PE=1 SV=2	ath:AT2G02950	PKS1; PKS1 (PHYTOCHROME KINASE SUBSTRATE 1)						0	-3.01681	0	-3.62137	-3.47452	0	0	0	0
MGB_c2941	gb|BT057814.1|	Salmo salar clone ssal-evd-541-186 60S acidic ribosomal protein P1 putative mRNA, complete cds	gi|224068332|ref|XP_002302709.1|	predicted protein [Populus trichocarpa] predicted protein [Populus trichocarpa]	sp|Q8LEA8|EID1_ARATH	Phytochrome A-associated F-box protein OS=Arabidopsis thaliana GN=EID1 PE=1 SV=2	ath:AT4G02440	EID1; EID1 (EMPFINDLICHER IM DUNKELROTEN LICHT 1)						0	-5.09357	0	0	-3.49403	0	0	0	0
MGB_c3756	gb|AY429440.1|	Gossypium barbadense fiber protein Fb19 mRNA, partial cds	gi|255564160|ref|XP_002523077.1|	Phytochrome A-associated F-box protein, putative [Ricinus communis] Phytochrome A-associated F-box protein, putative [Ricinus communis]	sp|Q8LEA8|EID1_ARATH	Phytochrome A-associated F-box protein OS=Arabidopsis thaliana GN=EID1 PE=1 SV=2	ath:AT4G02440	EID1; EID1 (EMPFINDLICHER IM DUNKELROTEN LICHT 1)						0	-3.36522	-2.19974	0	-2.71663	0	0	0	0
MGB_c3876			gi|130185|sp|P06592.1|PHYA_CUCPE	RecName: Full=Phytochrome A phytochrome phytochrome	sp|P06592|PHYA_CUCPE	Phytochrome A OS=Cucurbita pepo GN=PHYA PE=2 SV=1	ath:AT1G09570	PHYA; PHYA (PHYTOCHROME A); G-protein coupled photoreceptor/ signal transducer						0	0	2.91703	-2.1732	0	0	0	0	0
MGB_s24340	gb|EF053504.1|	Solanum tuberosum auxin/indole-3-acetic acid (IAA2) mRNA, complete cds	gi|255642607|gb|ACU21611.1|	unknown [Glycine max]	sp|P13089|AUX28_SOYBN	Auxin-induced protein AUX28 OS=Glycine max GN=AUX28 PE=2 SV=1	ath:AT4G29080	PAP2; PAP2 (PHYTOCHROME-ASSOCIATED PROTEIN 2); transcription factor						0	4.95025	3.9353	0	4.42635	3.03407	0	0	0
MGB_c2733	gb|BT049183.1|	Salmo salar clone ssal-evd-534-240 Myosin light polypeptide 6 putative mRNA, complete cds												-4.77405	0	-5.04704	0	0	0	0	0	0
MGB_lrc21443	gb|BT049183.1|	Salmo salar clone ssal-evd-534-240 Myosin light polypeptide 6 putative mRNA, complete cds			sp|Q8VYE5|E1312_ARATH	Putative glucan endo-1,3-beta-glucosidase 12 OS=Arabidopsis thaliana GN=At4g29360 PE=1 SV=1	ath:AT2G05790	glycosyl hydrolase family 17 protein						-3.45754	-7.08449	0	0	0	0	0	0	0
MGB_c8884	gb|BT049183.1|	Salmo salar clone ssal-evd-534-240 Myosin light polypeptide 6 putative mRNA, complete cds	gi|255553841|ref|XP_002517961.1|	conserved hypothetical protein [Ricinus communis] conserved hypothetical protein [Ricinus communis]										-3.28629	3.65779	0	0	4.60932	3.55634	0	0	0
MGB_lrc1978	gb|BT049183.1|	Salmo salar clone ssal-evd-534-240 Myosin light polypeptide 6 putative mRNA, complete cds	gi|118481075|gb|ABK92491.1|	unknown [Populus trichocarpa]			osa:4328916	Os02g0255500; hypothetical protein						-2.95368	-2.19179	0	0	-2.31291	0	0	0	0
MGB_s28069	gb|BT049183.1|	Salmo salar clone ssal-evd-534-240 Myosin light polypeptide 6 putative mRNA, complete cds												-2.76418	0	0	0	0	0	0	0	0
MGB_lrc5118	gb|BT049183.1|	Salmo salar clone ssal-evd-534-240 Myosin light polypeptide 6 putative mRNA, complete cds	gi|225444291|ref|XP_002263115.1|	PREDICTED: hypothetical protein [Vitis vinifera]										-2.75921	-8.31392	-5.59667	0	-5.4385	-4.58108	0	0	0
MGB_lrc6829	gb|BT049183.1|	Salmo salar clone ssal-evd-534-240 Myosin light polypeptide 6 putative mRNA, complete cds	gi|255566872|ref|XP_002524419.1|	conserved hypothetical protein [Ricinus communis] conserved hypothetical protein [Ricinus communis]										-2.74134	-6.24646	0	-4.49478	-5.95754	0	0	0	0
MGB_c10600	gb|BT049183.1|	Salmo salar clone ssal-evd-534-240 Myosin light polypeptide 6 putative mRNA, complete cds												-2.3352	0	0	0	0	0	0	0	0
MGB_c3486	gb|BT049183.1|	Salmo salar clone ssal-evd-534-240 Myosin light polypeptide 6 putative mRNA, complete cds	gi|15230306|ref|NP_191304.1|	unknown protein [Arabidopsis thaliana] putative protein [Arabidopsis thaliana] unknown [Arabidopsis thaliana] At3g57450 [Arabidopsis thaliana]			ath:AT3G57450	hypothetical protein						-2.24165	0	0	0	0	0	0	0	0
MGB_s22884	gb|BT049183.1|	Salmo salar clone ssal-evd-534-240 Myosin light polypeptide 6 putative mRNA, complete cds	gi|8745402|gb|AAF78903.1|AF248055_1	proline-rich protein [Glycine max] unknown [Glycine max]	sp|P14009|14KD_DAUCA	14 kDa proline-rich protein DC2.15 OS=Daucus carota PE=2 SV=1	ath:AT2G45180	protease inhibitor/seed storage/lipid transfer protein (LTP) family protein						-2.18657	3.96526	2.45198	0	2.33581	2.16177	0	2.3413	0
MGB_c13186	gb|BT049183.1|	Salmo salar clone ssal-evd-534-240 Myosin light polypeptide 6 putative mRNA, complete cds	gi|255569313|ref|XP_002525624.1|	Flavoprotein wrbA, putative [Ricinus communis] Flavoprotein wrbA, putative [Ricinus communis]			ath:AT5G58800	quinone reductase family protein						-2.13202	-3.84935	0	-2.10126	-3.8065	0	0	-2.135	0
MGB_c15230	gb|BT049183.1|	Salmo salar clone ssal-evd-534-240 Myosin light polypeptide 6 putative mRNA, complete cds	gi|75756039|gb|ABA27072.1|	TO109-12 [Taraxacum officinale]			ath:AT1G69760	hypothetical protein						-2.07047	-4.23497	0	-2.24603	-3.63659	0	0	0	0
MGB_lrc6055	gb|BT049183.1|	Salmo salar clone ssal-evd-534-240 Myosin light polypeptide 6 putative mRNA, complete cds												-2.01742	0	0	0	0	4.01356	0	0	0
MGB_lrc3516	gb|BT049183.1|	Salmo salar clone ssal-evd-534-240 Myosin light polypeptide 6 putative mRNA, complete cds			sp|Q9FJU9|E1313_ARATH	Putative glucan endo-1,3-beta-glucosidase 13 OS=Arabidopsis thaliana GN=At5g56590 PE=1 SV=1	ath:AT5G55180	glycosyl hydrolase family 17 protein						-2.00587	-5.36218	-2.9359	0	0	0	0	0	0
MGB_lrc1163	gb|BT049183.1|	Salmo salar clone ssal-evd-534-240 Myosin light polypeptide 6 putative mRNA, complete cds												2.00391	0	0	0	0	0	0	2.95608	0
MGB_c5583	gb|BT057405.1|	Salmo salar clone ssal-evd-514-217 Dynein light chain 1, cytoplasmic putative mRNA, complete cds	gi|225424742|ref|XP_002267219.1|	PREDICTED: hypothetical protein [Vitis vinifera] unnamed protein product [Vitis vinifera]	sp|Q93VR4|ML423_ARATH	MLP-like protein 423 OS=Arabidopsis thaliana GN=MLP423 PE=1 SV=1	ath:AT1G24020	MLP423; MLP423 (MLP-LIKE PROTEIN 423)						2.01452	2.04024	0	0	0	0	0	0	0
MGB_s23272	gb|BT057405.1|	Salmo salar clone ssal-evd-514-217 Dynein light chain 1, cytoplasmic putative mRNA, complete cds	gi|255555297|ref|XP_002518685.1|	Interleukin-1 receptor-associated kinase, putative [Ricinus communis] Interleukin-1 receptor-associated kinase, putative [Ricinus communis]	sp|Q94C77|RPKL_ARATH	Receptor protein kinase-like protein At4g34220 OS=Arabidopsis thaliana GN=At4g34220 PE=2 SV=1	ath:AT4G37250	leucine-rich repeat family protein / protein kinase family protein						2.03031	2.54503	0	2.66086	2.20558	0	0	0	0
MGB_c13439	gb|BT057405.1|	Salmo salar clone ssal-evd-514-217 Dynein light chain 1, cytoplasmic putative mRNA, complete cds												2.04494	0	0	0	0	0	0	0	0
MGB_c16458	gb|BT049183.1|	Salmo salar clone ssal-evd-534-240 Myosin light polypeptide 6 putative mRNA, complete cds												2.04576	0	0	0	0	0	0	0	0
MGB_c12117	gb|BT049183.1|	Salmo salar clone ssal-evd-534-240 Myosin light polypeptide 6 putative mRNA, complete cds												2.09809	0	0	0	0	0	0	0	0
MGB_c9571	gb|BT057405.1|	Salmo salar clone ssal-evd-514-217 Dynein light chain 1, cytoplasmic putative mRNA, complete cds	gi|255562922|ref|XP_002522466.1|	NAC domain-containing protein, putative [Ricinus communis] NAC domain-containing protein, putative [Ricinus communis]										2.25541	0	-3.89539	0	0	0	0	0	0
MGB_c13927	gb|BT057405.1|	Salmo salar clone ssal-evd-514-217 Dynein light chain 1, cytoplasmic putative mRNA, complete cds												2.3243	-8.41536	0	-4.62502	-7.54629	0	0	0	0
MGB_c1554	gb|BT057405.1|	Salmo salar clone ssal-evd-514-217 Dynein light chain 1, cytoplasmic putative mRNA, complete cds												2.37162	0	0	0	0	0	0	0	0
MGB_c17601	gb|BT057405.1|	Salmo salar clone ssal-evd-514-217 Dynein light chain 1, cytoplasmic putative mRNA, complete cds												2.37367	0	0	0	0	0	0	0	0
MGB_c9539	gb|BT057405.1|	Salmo salar clone ssal-evd-514-217 Dynein light chain 1, cytoplasmic putative mRNA, complete cds												2.37395	0	0	0	0	0	0	0	0
MGB_c12361	gb|BT057405.1|	Salmo salar clone ssal-evd-514-217 Dynein light chain 1, cytoplasmic putative mRNA, complete cds												2.38821	0	0	0	0	0	0	0	0
MGB_lrc20618	gb|BT057405.1|	Salmo salar clone ssal-evd-514-217 Dynein light chain 1, cytoplasmic putative mRNA, complete cds												2.44957	0	0	0	0	0	0	0	0
MGB_s28059	gb|BT057405.1|	Salmo salar clone ssal-evd-514-217 Dynein light chain 1, cytoplasmic putative mRNA, complete cds												2.47637	0	0	0	0	0	0	0	0
MGB_c1879	gb|BT057405.1|	Salmo salar clone ssal-evd-514-217 Dynein light chain 1, cytoplasmic putative mRNA, complete cds	gi|255562922|ref|XP_002522466.1|	NAC domain-containing protein, putative [Ricinus communis] NAC domain-containing protein, putative [Ricinus communis]										3.29751	0	0	-3.38544	0	0	0	0	0
MGB_s28919	gb|BT057405.1|	Salmo salar clone ssal-evd-514-217 Dynein light chain 1, cytoplasmic putative mRNA, complete cds	gi|255562922|ref|XP_002522466.1|	NAC domain-containing protein, putative [Ricinus communis] NAC domain-containing protein, putative [Ricinus communis]										3.9445	0	0	0	0	0	0	0	0
MGB_s28708	gb|BT057405.1|	Salmo salar clone ssal-evd-514-217 Dynein light chain 1, cytoplasmic putative mRNA, complete cds	gi|255562922|ref|XP_002522466.1|	NAC domain-containing protein, putative [Ricinus communis] NAC domain-containing protein, putative [Ricinus communis]										4.03846	-9.48526	0	0	-8.29066	-6.22072	0	-2.71267	-2.83436
MGB_c9880	gb|BT057405.1|	Salmo salar clone ssal-evd-514-217 Dynein light chain 1, cytoplasmic putative mRNA, complete cds												4.14537	0	0	0	0	0	0	0	0
MGB_lrc688	gb|BT057405.1|	Salmo salar clone ssal-evd-514-217 Dynein light chain 1, cytoplasmic putative mRNA, complete cds												4.21699	0	0	0	0	0	0	0	0
MGB_c8291	gb|BT049183.1|	Salmo salar clone ssal-evd-534-240 Myosin light polypeptide 6 putative mRNA, complete cds												4.2355	4.89135	0	2.23223	0	0	0	0	0
MGB_c14694	gb|BT057405.1|	Salmo salar clone ssal-evd-514-217 Dynein light chain 1, cytoplasmic putative mRNA, complete cds												4.62892	0	0	0	0	-5.71305	0	-2.60124	-2.76105
MGB_c6648	gb|BT057405.1|	Salmo salar clone ssal-evd-514-217 Dynein light chain 1, cytoplasmic putative mRNA, complete cds	gi|62546183|gb|AAX85978.1|	NAC1 protein [Glycine max] NAC domain protein NAC1 [Glycine max]										4.91204	-9.88279	-3.88799	-3.28017	-8.86827	-6.32184	0	-2.85385	-3.08166
MGB_lrc101	gb|BT049183.1|	Salmo salar clone ssal-evd-534-240 Myosin light polypeptide 6 putative mRNA, complete cds	gi|133907522|gb|ABO42261.1|	lipid transfer protein 4 precursor [Gossypium hirsutum] lipid transfer protein [Gossypium hirsutum]	sp|Q43129|NLTP2_GOSHI	Non-specific lipid-transfer protein OS=Gossypium hirsutum PE=2 SV=1	osa:4351317	Os12g0115000; hypothetical protein						0	4.21795	5.42909	0	2.71535	3.49276	0	0	0
MGB_lrc189	gb|BT057405.1|	Salmo salar clone ssal-evd-514-217 Dynein light chain 1, cytoplasmic putative mRNA, complete cds	gi|255565204|ref|XP_002523594.1|	triacylglycerol lipase, putative [Ricinus communis] triacylglycerol lipase, putative [Ricinus communis]			ath:AT5G67050	lipase class 3 family protein						0	4.0296	4.11753	0	0	0	0	0	0
MGB_c288	gb|BT049183.1|	Salmo salar clone ssal-evd-534-240 Myosin light polypeptide 6 putative mRNA, complete cds	gi|133907522|gb|ABO42261.1|	lipid transfer protein 4 precursor [Gossypium hirsutum] lipid transfer protein [Gossypium hirsutum]	sp|Q43129|NLTP2_GOSHI	Non-specific lipid-transfer protein OS=Gossypium hirsutum PE=2 SV=1	osa:4350386	Os11g0427800; hypothetical protein						0	4.22275	5.40257	0	0	2.99614	0	0	2.22301
MGB_c460	emb|X92646.1|	H.annuus mRNA for homologous early light induced protein	gi|224102115|ref|XP_002312552.1|	early light-inducible protein [Populus trichocarpa] early light-inducible protein [Populus trichocarpa]	sp|P11432|ELI_PEA	Early light-induced protein, chloroplastic OS=Pisum sativum PE=2 SV=1	ath:AT3G22840	ELIP1; ELIP1 (EARLY LIGHT-INDUCABLE PROTEIN); chlorophyll binding						0	0	2.36108	0	-2.8375	0	0	0	0
MGB_c1201	gb|BT057405.1|	Salmo salar clone ssal-evd-514-217 Dynein light chain 1, cytoplasmic putative mRNA, complete cds	gi|224073082|ref|XP_002303963.1|	predicted protein [Populus trichocarpa] predicted protein [Populus trichocarpa]										0	-2.16951	0	0	0	0	0	0	0
MGB_c1357	gb|BT049183.1|	Salmo salar clone ssal-evd-534-240 Myosin light polypeptide 6 putative mRNA, complete cds	gi|7012719|gb|AAF35184.1|AF195863_1	lipid transfer protein precursor [Gossypium hirsutum] lipid transfer protein [Gossypium hirsutum]	sp|Q43129|NLTP2_GOSHI	Non-specific lipid-transfer protein OS=Gossypium hirsutum PE=2 SV=1	osa:4350386	Os11g0427800; hypothetical protein						0	4.19646	5.45149	0	0	3.00014	0	0	2.28881
MGB_lrc1519	emb|X92646.1|	H.annuus mRNA for homologous early light induced protein	gi|224102115|ref|XP_002312552.1|	early light-inducible protein [Populus trichocarpa] early light-inducible protein [Populus trichocarpa]	sp|P11432|ELI_PEA	Early light-induced protein, chloroplastic OS=Pisum sativum PE=2 SV=1	ath:AT3G22840	ELIP1; ELIP1 (EARLY LIGHT-INDUCABLE PROTEIN); chlorophyll binding						0	3.07942	0	0	0	0	0	0	0
MGB_lrc1521	gb|BT049183.1|	Salmo salar clone ssal-evd-534-240 Myosin light polypeptide 6 putative mRNA, complete cds	gi|224114519|ref|XP_002316783.1|	predicted protein [Populus trichocarpa] predicted protein [Populus trichocarpa]	sp|Q8VYE5|E1312_ARATH	Putative glucan endo-1,3-beta-glucosidase 12 OS=Arabidopsis thaliana GN=At4g29360 PE=1 SV=1	ath:AT2G05790	glycosyl hydrolase family 17 protein						0	2.15218	2.82513	0	0	0	0	2.1418	2.65544
MGB_c1548	gb|BT057405.1|	Salmo salar clone ssal-evd-514-217 Dynein light chain 1, cytoplasmic putative mRNA, complete cds												0	0	-4.51115	0	0	0	0	0	0
MGB_c1839	ref|XM_002312117.1|	Populus trichocarpa light-harvesting complex II protein Lhcb8 (Lhcb8), mRNA	gi|110377766|gb|ABG73415.1|	chloroplast pigment-binding protein CP29 [Nicotiana tabacum]	sp|Q07473|CB4A_ARATH	Chlorophyll a-b binding protein CP29.1, chloroplastic OS=Arabidopsis thaliana GN=LHCB4.1 PE=2 SV=1	ath:AT5G01530	chlorophyll A-B binding protein CP29 (LHCB4) ; K08915 light-harvesting complex II chlorophyll a/b binding protein 4	|Metabolism; Energy Metabolism; Photosynthesis - antenna proteins[PATH:ko00196-Map:ko00196];|Protein Families; Metabolism; Photosynthesis proteins [BR:ko00194];|					0	0	0	-2.35482	0	0	0	0	0
MGB_c1942	gb|BT057405.1|	Salmo salar clone ssal-evd-514-217 Dynein light chain 1, cytoplasmic putative mRNA, complete cds	gi|224080626|ref|XP_002306185.1|	predicted protein [Populus trichocarpa] predicted protein [Populus trichocarpa]			ath:AT4G38580	ATFP6; ATFP6 (FARNESYLATED PROTEIN 6); metal ion binding						0	2.49104	2.13796	0	2.06563	2.2422	0	0	0
MGB_lrc1997	gb|BT057405.1|	Salmo salar clone ssal-evd-514-217 Dynein light chain 1, cytoplasmic putative mRNA, complete cds	gi|255635653|gb|ACU18176.1|	unknown [Glycine max]										0	-2.06039	0	0	0	0	0	0	0
MGB_lrc2055	emb|X92646.1|	H.annuus mRNA for homologous early light induced protein	gi|28194659|gb|AAO33591.1|AF479309_1	putative early light induced protein [Arachis hypogaea]	sp|P11432|ELI_PEA	Early light-induced protein, chloroplastic OS=Pisum sativum PE=2 SV=1	ath:AT4G14690	ELIP2; ELIP2 (EARLY LIGHT-INDUCIBLE PROTEIN 2); chlorophyll binding						0	2.58092	4.02382	0	0	0	0	0	0
MGB_lrc2833	gb|BT057405.1|	Salmo salar clone ssal-evd-514-217 Dynein light chain 1, cytoplasmic putative mRNA, complete cds	gi|255565204|ref|XP_002523594.1|	triacylglycerol lipase, putative [Ricinus communis] triacylglycerol lipase, putative [Ricinus communis]			ath:AT5G67050	lipase class 3 family protein						0	0	0	0	2.77284	2.50419	0	0	0
MGB_c3154	gb|AY311346.1|	Gossypium hirsutum microtubule-associated protein 1 light chain 3 mRNA, complete cds	gi|242078441|ref|XP_002443989.1|	hypothetical protein SORBIDRAFT_07g005440 [Sorghum bicolor] hypothetical protein SORBIDRAFT_07g005440 [Sorghum bicolor]	sp|Q6Z1D5|ATG8C_ORYSJ	Autophagy-related protein 8C OS=Oryza sativa subsp. japonica GN=ATG8C PE=2 SV=1	osa:4344857	Os08g0191600; hypothetical protein		---	---	---	---	0	-3.91002	-2.77375	0	-2.68481	0	0	0	0
MGB_lrc3275	gb|BT057405.1|	Salmo salar clone ssal-evd-514-217 Dynein light chain 1, cytoplasmic putative mRNA, complete cds	gi|7012719|gb|AAF35184.1|AF195863_1	lipid transfer protein precursor [Gossypium hirsutum] lipid transfer protein [Gossypium hirsutum]	sp|Q43129|NLTP2_GOSHI	Non-specific lipid-transfer protein OS=Gossypium hirsutum PE=2 SV=1	osa:4350386	Os11g0427800; hypothetical protein						0	3.80945	5.36427	0	0	3.14188	0	0	0
MGB_lrc3927	gb|BT057405.1|	Salmo salar clone ssal-evd-514-217 Dynein light chain 1, cytoplasmic putative mRNA, complete cds	gi|170522964|gb|ACB20694.1|	putative cold-inducible protein [Camellia sinensis]										0	3.04448	4.01313	0	0	0	0	0	0
MGB_lrc4072	gb|BT057405.1|	Salmo salar clone ssal-evd-514-217 Dynein light chain 1, cytoplasmic putative mRNA, complete cds	gi|224115518|ref|XP_002332154.1|	predicted protein [Populus trichocarpa] predicted protein [Populus trichocarpa]			ath:AT4G19700	protein binding / zinc ion binding						0	0	0	-2.15948	0	2.81438	0	0	0
MGB_c4190	gb|BT057405.1|	Salmo salar clone ssal-evd-514-217 Dynein light chain 1, cytoplasmic putative mRNA, complete cds	gi|70609690|gb|AAZ05070.1|	glutamate decarboxylase [Citrus sinensis]										0	-3.00444	0	0	0	0	0	0	0
MGB_lrc4250	gb|BT057405.1|	Salmo salar clone ssal-evd-514-217 Dynein light chain 1, cytoplasmic putative mRNA, complete cds	gi|224110742|ref|XP_002315621.1|	hypothetical protein POPTRDRAFT_230167 [Populus trichocarpa] hypothetical protein POPTRDRAFT_230167 [Populus trichocarpa]			ath:AT3G57780	hypothetical protein						0	-2.87854	0	0	0	0	0	0	0
MGB_lrc5235	gb|BT057405.1|	Salmo salar clone ssal-evd-514-217 Dynein light chain 1, cytoplasmic putative mRNA, complete cds	gi|224115518|ref|XP_002332154.1|	predicted protein [Populus trichocarpa] predicted protein [Populus trichocarpa]			ath:AT4G19700	protein binding / zinc ion binding						0	0	2.73521	0	0	0	0	0	0
MGB_lrc5900	gb|BT057405.1|	Salmo salar clone ssal-evd-514-217 Dynein light chain 1, cytoplasmic putative mRNA, complete cds	gi|225428521|ref|XP_002284497.1|	PREDICTED: hypothetical protein [Vitis vinifera] unnamed protein product [Vitis vinifera]										0	3.27494	2.91939	0	0	0	0	0	0
MGB_c6662	gb|BT057405.1|	Salmo salar clone ssal-evd-514-217 Dynein light chain 1, cytoplasmic putative mRNA, complete cds	gi|255540717|ref|XP_002511423.1|	Spotted leaf protein, putative [Ricinus communis] Spotted leaf protein, putative [Ricinus communis]	sp|Q9ZV31|PUB12_ARATH	U-box domain-containing protein 12 OS=Arabidopsis thaliana GN=PUB12 PE=2 SV=1	osa:4345574	Os08g0415600; hypothetical protein						0	0	2.83622	-3.80425	-3.90587	0	0	0	0
MGB_c7858	gb|BT057405.1|	Salmo salar clone ssal-evd-514-217 Dynein light chain 1, cytoplasmic putative mRNA, complete cds	gi|225426534|ref|XP_002278777.1|	PREDICTED: hypothetical protein [Vitis vinifera]										0	-2.48145	0	0	0	0	0	0	0
MGB_c8492	emb|X92646.1|	H.annuus mRNA for homologous early light induced protein	gi|28194659|gb|AAO33591.1|AF479309_1	putative early light induced protein [Arachis hypogaea]	sp|P11432|ELI_PEA	Early light-induced protein, chloroplastic OS=Pisum sativum PE=2 SV=1	ath:AT3G22840	ELIP1; ELIP1 (EARLY LIGHT-INDUCABLE PROTEIN); chlorophyll binding						0	0	2.18739	0	0	0	0	0	0
MGB_c8655	gb|BT057405.1|	Salmo salar clone ssal-evd-514-217 Dynein light chain 1, cytoplasmic putative mRNA, complete cds	gi|133902320|gb|ABO41848.1|	putative calcium-binding protein [Gossypium hirsutum]	sp|Q9LPK5|CML44_ARATH	Probable calcium-binding protein CML44 OS=Arabidopsis thaliana GN=CML44 PE=1 SV=2	ath:AT1G21550	calcium-binding protein, putative						0	-3.66817	-3.23578	0	-2.4273	-2.34812	0	0	0
MGB_c8816	gb|BT049183.1|	Salmo salar clone ssal-evd-534-240 Myosin light polypeptide 6 putative mRNA, complete cds	gi|224138060|ref|XP_002326508.1|	predicted protein [Populus trichocarpa] unknown [Populus trichocarpa] predicted protein [Populus trichocarpa]										0	-2.66088	0	0	0	0	0	0	0
MGB_lrc9461	gb|BT057405.1|	Salmo salar clone ssal-evd-514-217 Dynein light chain 1, cytoplasmic putative mRNA, complete cds	gi|225445310|ref|XP_002281367.1|	PREDICTED: hypothetical protein [Vitis vinifera] unnamed protein product [Vitis vinifera]			ath:AT3G24420	hydrolase, alpha/beta fold family protein						0	0	0	0	-3.04571	0	0	0	0
MGB_c10236	gb|BT049183.1|	Salmo salar clone ssal-evd-534-240 Myosin light polypeptide 6 putative mRNA, complete cds	gi|255564776|ref|XP_002523382.1|	multicopper oxidase, putative [Ricinus communis] multicopper oxidase, putative [Ricinus communis]	sp|P29162|ASOL_TOBAC	L-ascorbate oxidase homolog OS=Nicotiana tabacum PE=2 SV=1	ath:AT3G13400	SKS13; SKS13 (SKU5 Similar 13); copper ion binding / oxidoreductase						0	-6.37722	-4.80631	0	0	0	0	0	0
MGB_c10362	emb|X92646.1|	H.annuus mRNA for homologous early light induced protein	gi|118485987|gb|ABK94838.1|	unknown [Populus trichocarpa]	sp|P11432|ELI_PEA	Early light-induced protein, chloroplastic OS=Pisum sativum PE=2 SV=1	ath:AT3G22840	ELIP1; ELIP1 (EARLY LIGHT-INDUCABLE PROTEIN); chlorophyll binding						0	0	0	0	-2.54274	0	0	0	0
MGB_c11408	gb|BT057405.1|	Salmo salar clone ssal-evd-514-217 Dynein light chain 1, cytoplasmic putative mRNA, complete cds					ath:AT4G38580	ATFP6; ATFP6 (FARNESYLATED PROTEIN 6); metal ion binding						0	2.22651	2.05262	0	0	2.03035	0	0	0
MGB_c11700	gb|BT049183.1|	Salmo salar clone ssal-evd-534-240 Myosin light polypeptide 6 putative mRNA, complete cds	gi|225440392|ref|XP_002267559.1|	PREDICTED: ripening-related protein-like [Vitis vinifera] putative ripening-related protein [Vitis vinifera] unnamed protein product [Vitis vinifera]			osa:4332401	Os03g0273800; hypothetical protein ; K07025 putative hydrolase of the HAD superfamily	|Unclassified; Poorly Characterized; General function prediction only|					0	0	0	-3.0321	-3.32279	0	0	0	0
MGB_lrc12752	gb|BT057405.1|	Salmo salar clone ssal-evd-514-217 Dynein light chain 1, cytoplasmic putative mRNA, complete cds	gi|118483483|gb|ABK93640.1|	unknown [Populus trichocarpa]	sp|Q43636|TRXH_RICCO	Thioredoxin H-type OS=Ricinus communis PE=3 SV=1	ath:AT3G51030	ATTRX1; ATTRX1 (Arabidopsis thaliana thioredoxin H-type 1); thiol-disulfide exchange intermediate		COG0526	Thiol-disulfide isomerase and thioredoxins	CELLULAR PROCESSES AND SIGNALING	Posttranslational modification, protein turnover, chaperones	0	-2.92238	0	0	-2.3339	0	0	0	0
MGB_c14732	gb|BT049183.1|	Salmo salar clone ssal-evd-534-240 Myosin light polypeptide 6 putative mRNA, complete cds	gi|255586615|ref|XP_002533940.1|	mta/sah nucleosidase, putative [Ricinus communis] mta/sah nucleosidase, putative [Ricinus communis]			ath:AT4G24340	phosphorylase family protein						0	0	2.18619	0	0	0	0	0	0
MGB_c15429	gb|BT057405.1|	Salmo salar clone ssal-evd-514-217 Dynein light chain 1, cytoplasmic putative mRNA, complete cds	gi|255579427|ref|XP_002530557.1|	hypothetical protein RCOM_0303940 [Ricinus communis] hypothetical protein RCOM_0303940 [Ricinus communis]										0	2.26468	3.07726	0	0	0	0	0	0
MGB_c16542	gb|AY311346.1|	Gossypium hirsutum microtubule-associated protein 1 light chain 3 mRNA, complete cds	gi|255633456|gb|ACU17086.1|	unknown [Glycine max]	sp|Q6Z1D5|ATG8C_ORYSJ	Autophagy-related protein 8C OS=Oryza sativa subsp. japonica GN=ATG8C PE=2 SV=1	osa:4344857	Os08g0191600; hypothetical protein		---	---	---	---	0	-3.24746	-2.50706	0	-2.5847	0	0	0	0
MGB_c17715	gb|BT057405.1|	Salmo salar clone ssal-evd-514-217 Dynein light chain 1, cytoplasmic putative mRNA, complete cds	gi|21595357|gb|AAM66094.1|	cytochrom P450-like protein [Arabidopsis thaliana]	sp|P37124|C77A2_SOLME	Cytochrome P450 77A2 OS=Solanum melongena GN=CYP77A2 PE=2 SV=1	ath:AT5G04660	CYP77A4; CYP77A4 (cytochrome P450, family 77, subfamily A, polypeptide 4); oxygen binding ; K00517	|Metabolism; Biosynthesis of Secondary Metabolites; Limonene andpinene degradation [PATH:ko00903-Map:ko00903];|Metabolism; Biosynthesis of Secondary Metabolites; Phenylpropanoidbiosynthesis [PATH:ko00940-Map:ko00940];|Metabolism; Xenobiotics Biodegradation and Metabolism; Naphthaleneand anthracene degradation [PATH:ko00626-Map:ko00626];|Metabolism; Xenobiotics Biodegradation and Metabolism;gamma-…					0	2.20583	2.78117	0	0	0	0	0	0
MGB_c19288	gb|BT049183.1|	Salmo salar clone ssal-evd-534-240 Myosin light polypeptide 6 putative mRNA, complete cds	gi|224119690|ref|XP_002331222.1|	predicted protein [Populus trichocarpa] predicted protein [Populus trichocarpa]										0	-3.1378	0	0	0	0	0	0	0
MGB_lrc19447	gb|BT057405.1|	Salmo salar clone ssal-evd-514-217 Dynein light chain 1, cytoplasmic putative mRNA, complete cds	gi|224155037|ref|XP_002337555.1|	predicted protein [Populus trichocarpa] predicted protein [Populus trichocarpa]										0	0	2.01863	0	0	0	0	0	0
MGB_lrc21571	emb|X92646.1|	H.annuus mRNA for homologous early light induced protein	gi|28194659|gb|AAO33591.1|AF479309_1	putative early light induced protein [Arachis hypogaea]	sp|P11432|ELI_PEA	Early light-induced protein, chloroplastic OS=Pisum sativum PE=2 SV=1	ath:AT3G22840	ELIP1; ELIP1 (EARLY LIGHT-INDUCABLE PROTEIN); chlorophyll binding						0	0	0	-3.14593	-4.62125	0	0	0	0
MGB_lrc21733	gb|BT049183.1|	Salmo salar clone ssal-evd-534-240 Myosin light polypeptide 6 putative mRNA, complete cds												0	0	0	0	3.04782	0	0	0	0
MGB_c21841	gb|BT057405.1|	Salmo salar clone ssal-evd-514-217 Dynein light chain 1, cytoplasmic putative mRNA, complete cds	gi|146141284|gb|ABQ01426.1|	bimodular protein [Medicago sativa subsp. falcata]	sp|P14009|14KD_DAUCA	14 kDa proline-rich protein DC2.15 OS=Daucus carota PE=2 SV=1	ath:AT2G45180	protease inhibitor/seed storage/lipid transfer protein (LTP) family protein						0	3.91827	2.47583	0	2.34249	2.20778	0	2.38515	0
MGB_lrc23213	emb|X92646.1|	H.annuus mRNA for homologous early light induced protein	gi|255627107|gb|ACU13898.1|	unknown [Glycine max]	sp|P11432|ELI_PEA	Early light-induced protein, chloroplastic OS=Pisum sativum PE=2 SV=1	ath:AT3G22840	ELIP1; ELIP1 (EARLY LIGHT-INDUCABLE PROTEIN); chlorophyll binding						0	2.99671	3.955	0	0	0	0	0	0
MGB_lrc25805	gb|BT057405.1|	Salmo salar clone ssal-evd-514-217 Dynein light chain 1, cytoplasmic putative mRNA, complete cds			sp|Q43636|TRXH_RICCO	Thioredoxin H-type OS=Ricinus communis PE=3 SV=1	ath:AT3G51030	ATTRX1; ATTRX1 (Arabidopsis thaliana thioredoxin H-type 1); thiol-disulfide exchange intermediate		COG0526	Thiol-disulfide isomerase and thioredoxins	CELLULAR PROCESSES AND SIGNALING	Posttranslational modification, protein turnover, chaperones	0	-2.91669	0	0	-2.03571	0	0	0	0
MGB_lrc26590	emb|X92646.1|	H.annuus mRNA for homologous early light induced protein	gi|28194659|gb|AAO33591.1|AF479309_1	putative early light induced protein [Arachis hypogaea]	sp|P11432|ELI_PEA	Early light-induced protein, chloroplastic OS=Pisum sativum PE=2 SV=1	ath:AT3G22840	ELIP1; ELIP1 (EARLY LIGHT-INDUCABLE PROTEIN); chlorophyll binding						0	2.45926	0	0	0	0	0	0	0
MGB_lrc28019	gb|BT049183.1|	Salmo salar clone ssal-evd-534-240 Myosin light polypeptide 6 putative mRNA, complete cds	gi|224075888|ref|XP_002304814.1|	predicted protein [Populus trichocarpa] predicted protein [Populus trichocarpa]										0	-2.41868	0	0	0	0	0	0	0
MGB_s30959	gb|BT049183.1|	Salmo salar clone ssal-evd-534-240 Myosin light polypeptide 6 putative mRNA, complete cds	gi|225437973|ref|XP_002269922.1|	PREDICTED: hypothetical protein [Vitis vinifera]	sp|Q38829|IAA11_ARATH	Auxin-responsive protein IAA11 OS=Arabidopsis thaliana GN=IAA11 PE=2 SV=1	ath:AT4G28640	IAA11; IAA11 (indoleacetic acid-induced protein 11); transcription factor						0	2.83834	4.25258	0	2.57239	3.09942	0	0	0
MGB_c18145	ref|XM_002510698.1|	Ricinus communis chlorophyll A/B binding protein, putative, mRNA	gi|224083380|ref|XP_002307004.1|	light-harvesting complex II protein Lhcb7 [Populus trichocarpa] light-harvesting complex II protein Lhcb7 [Populus trichocarpa]	sp|P27522|CB13_SOLLC	Chlorophyll a-b binding protein 8, chloroplastic OS=Solanum lycopersicum GN=CAB8 PE=3 SV=1	ath:AT1G76570	chlorophyll A-B binding family protein						-2.03135	0	0	0	0	0	0	0	0
MGB_c5510	ref|XM_002328591.1|	Populus trichocarpa predicted protein, mRNA	gi|156972237|gb|ABU98947.1|	dynein light chain [Lupinus albus]	sp|Q39580|DYL1_CHLRE	Dynein 8 kDa light chain, flagellar outer arm OS=Chlamydomonas reinhardtii PE=1 SV=1	osa:4327718	Os01g0256400; hypothetical protein ; K10418 dynein light chain LC8-type	|Protein Families; Cellular Processes and Signaling; Cytoskeletonproteins [BR:ko04812];|	---	---	---	---	3.1124	2.73232	0	0	2.01022	0	0	0	0
MGB_lrc12	gb|EF147424.1|	Populus trichocarpa clone WS01230_N23 unknown mRNA	gi|224070503|ref|XP_002303160.1|	light-harvesting complex II protein Lhcb6 [Populus trichocarpa] unknown [Populus trichocarpa] unknown [Populus trichocarpa x Populus deltoides] light-harvesting complex II protein Lhcb6 [Populus trichocarpa]	sp|P27524|CB4A_SOLLC	Chlorophyll a-b binding protein CP24 10A, chloroplastic OS=Solanum lycopersicum GN=CAP10A PE=3 SV=1	osa:4336028	Os04g0457000; hypothetical protein						0	0	0	0	-2.18557	0	0	0	0
MGB_c8897	gb|BT057814.1|	Salmo salar clone ssal-evd-541-186 60S acidic ribosomal protein P1 putative mRNA, complete cds	gi|25453087|sp|O99019.1|LIPC_SOLDE	RecName: Full=Light-induced protein, chloroplastic; AltName: Full=C40.4; Flags: Precursor fibrillin [Solanum demissum]	sp|P80471|LIPC_SOLTU	Light-induced protein, chloroplastic OS=Solanum tuberosum PE=1 SV=2	osa:4346460	Os09g0133600; hypothetical protein						0	5.20803	5.73775	0	2.7682	3.19126	0	2.15965	2.22234
MGB_c14858	gb|BT097406.1|	Soybean clone JCVI-FLGm-22A5 unknown mRNA	gi|224124190|ref|XP_002330127.1|	light-harvesting complex I protein Lhca4 [Populus trichocarpa] light-harvesting complex I protein Lhca4 [Populus trichocarpa]	sp|P27521|CB24_ARATH	Chlorophyll a-b binding protein 4, chloroplastic OS=Arabidopsis thaliana GN=CAB4 PE=1 SV=1	ath:AT3G47470	LHCA4; LHCA4 (Photosystem I light harvesting complex gene 4); chlorophyll binding ; K08910 light-harvesting complex I chlorophyll a/b binding protein 4	|Metabolism; Energy Metabolism; Photosynthesis - antenna proteins[PATH:ko00196-Map:ko00196];|Protein Families; Metabolism; Photosynthesis proteins [BR:ko00194];|					0	-4.84575	-3.71504	0	0	-2.25363	0	-2.06366	0
MGB_c23240	gb|EU830877.1|	Linum usitatissimum clone LU0018C04 mRNA sequence	gi|224101127|ref|XP_002312153.1|	light-harvesting complex II protein Lhcb8 [Populus trichocarpa] light-harvesting complex II protein Lhcb8 [Populus trichocarpa]	sp|Q9S7W1|CB4C_ARATH	Chlorophyll a-b binding protein CP29.3, chloroplastic OS=Arabidopsis thaliana GN=LHCB4.3 PE=2 SV=1	ath:AT2G40100	LHCB4.3; LHCB4.3 (LIGHT HARVESTING COMPLEX PSII); chlorophyll binding ; K08915 light-harvesting complex II chlorophyll a/b binding protein 4	|Metabolism; Energy Metabolism; Photosynthesis - antenna proteins[PATH:ko00196-Map:ko00196];|Protein Families; Metabolism; Photosynthesis proteins [BR:ko00194];|					0	-2.16526	0	-2.57106	-4.18707	0	0	0	0
MGB_c3565	ref|NM_116951.1|	Arabidopsis thaliana SUB1; calcium ion binding (SUB1) mRNA, complete cds	gi|255572288|ref|XP_002527083.1|	conserved hypothetical protein [Ricinus communis] conserved hypothetical protein [Ricinus communis]			ath:AT4G08810	SUB1; SUB1 (short under blue light 1)						4.22152	4.56099	0	2.33708	4.08307	2.03331	0	0	0
MGB_c8761	gb|BT089234.1|	Soybean clone JCVI-FLGm-1O6 unknown mRNA	gi|170522964|gb|ACB20694.1|	putative cold-inducible protein [Camellia sinensis]	sp|P11432|ELI_PEA	Early light-induced protein, chloroplastic OS=Pisum sativum PE=2 SV=1	ath:AT3G22840	ELIP1; ELIP1 (EARLY LIGHT-INDUCABLE PROTEIN); chlorophyll binding						0	0	2.38924	0	-2.79458	0	0	0	0
MGB_c10502	gb|FJ797563.1|	Gossypium hirsutum chloroplast chlorophyll A-B binding protein (CBP1) mRNA, complete cds; nuclear gene for chloroplast product	gi|225459918|ref|XP_002264295.1|	PREDICTED: hypothetical protein [Vitis vinifera] hypothetical protein [Vitis vinifera] unnamed protein product [Vitis vinifera]	sp|Q9XF89|CB26_ARATH	Chlorophyll a-b binding protein CP26, chloroplastic OS=Arabidopsis thaliana GN=LHCB5 PE=2 SV=1	osa:4350176	Os11g0242800; hypothetical protein ; K08916 light-harvesting complex II chlorophyll a/b binding protein 5	|Metabolism; Energy Metabolism; Photosynthesis - antenna proteins[PATH:ko00196-Map:ko00196];|Protein Families; Metabolism; Photosynthesis proteins [BR:ko00194];|					0	-3.85766	-2.50906	0	-3.20727	-3.04636	0	0	0
MGB_lrc20759	gb|BT057814.1|	Salmo salar clone ssal-evd-541-186 60S acidic ribosomal protein P1 putative mRNA, complete cds	gi|255627107|gb|ACU13898.1|	unknown [Glycine max]	sp|P11432|ELI_PEA	Early light-induced protein, chloroplastic OS=Pisum sativum PE=2 SV=1	ath:AT4G14690	ELIP2; ELIP2 (EARLY LIGHT-INDUCIBLE PROTEIN 2); chlorophyll binding						0	2.86665	3.70432	0	0	0	0	0	0
MGB_lrc21503	gb|FJ797565.1|	Gossypium hirsutum chloroplast chlorophyll A-B binding protein (CBP3) mRNA, complete cds; nuclear gene for chloroplast product	gi|226358411|gb|ACO51068.1|	chloroplast chlorophyll A-B binding protein [Gossypium hirsutum]	sp|Q07473|CB4A_ARATH	Chlorophyll a-b binding protein CP29.1, chloroplastic OS=Arabidopsis thaliana GN=LHCB4.1 PE=2 SV=1	osa:4343583	Os07g0558400; hypothetical protein ; K08915 light-harvesting complex II chlorophyll a/b binding protein 4	|Metabolism; Energy Metabolism; Photosynthesis - antenna proteins[PATH:ko00196-Map:ko00196];|Protein Families; Metabolism; Photosynthesis proteins [BR:ko00194];|					0	0	0	0	-2.44081	0	0	0	0
MGB_lrc1032	ref|XM_002281716.1|	PREDICTED: Vitis vinifera hypothetical protein LOC100262213 (LOC100262213), mRNA	gi|224055599|ref|XP_002298559.1|	predicted protein [Populus trichocarpa] predicted protein [Populus trichocarpa]	sp|O48963|PHOT1_ARATH	Phototropin-1 OS=Arabidopsis thaliana GN=PHOT1 PE=1 SV=1	ath:AT3G45780	PHOT1; PHOT1 (phototropin 1); kinase ; K08282 non-specific serine/threonine protein kinase [EC:2.7.11.1]	|Unclassified; Cellular Processes and Signaling; Signal transductionmechanisms|	COG0515	Serine/threonine protein kinase	POORLY CHARACTERIZED	General function prediction only	0	-2.04721	-2.04101	0	0	0	0	0	0
