# Supplementary material for: Spatial and temporal transcriptome changes occurring during flower opening and senescence of the ephemeral hibiscus flower, Hibiscus rosa-sinensis
Source: J Exp Bot. 2016 Sep 3;67(20):5919–31. doi: 10.1093/jxb/erw295 (PMC5091337; doi:10.1093/jxb/erw295)
Supplement: Supplementary Data [file supp_erw295_supplementary_table_S5.xlsx]

## Sheet: Sheet1
Unigene name	Blastn NCBI Nt		Blastx NCBI Nr		Blastx SWISSPROT		Blastx KEGG							PETALS Fold Change			S-S+S Fold Change			Ovary Fold Change
	Best hits	Annotation	Best hits	Annotation	Best hits	Annotation	Best hits	Annotation	Pathway	COG id	COG class defination	Functional categories(Fist Level)	Functional categories(Second Level)	B vs OF	B vs SF	OF vs SF	B vs OF	B vs SF	OF vs SF	B vs OF	B vs SF	OF vs SF
MGB_c13615	gb|GQ393387.1|	Gossypium hirsutum cultivar Deltapine 33 B clone MONCS0352 SSR marker CGR5276 genomic sequence	gi|133902320|gb|ABO41848.1|	putative calcium-binding protein [Gossypium hirsutum]	sp|Q9LPK5|CML44_ARATH	Probable calcium-binding protein CML44 OS=Arabidopsis thaliana GN=CML44 PE=1 SV=2	ath:AT1G21550	calcium-binding protein, putative						-2.74578	-7.75055	-4.69914	0	-5.57956	-4.61094	0	0	0
MGB_s24398	ref|XM_002330212.1|	Populus trichocarpa predicted protein, mRNA	gi|159462862|ref|XP_001689661.1|	calreticulin 2, calcium-binding protein [Chlamydomonas reinhardtii] RecName: Full=Calreticulin; Flags: Precursor calreticulin [Chlamydomonas reinhardtii] calreticulin 2, calcium-binding protein [Chlamydomonas reinhardtii]	sp|Q9STD3|CALR_CHLRE	Calreticulin OS=Chlamydomonas reinhardtii PE=2 SV=1	cre:CHLREDRAFT_78954	CRT2; calreticulin 2, calcium-binding protein ; K08057 calreticulin	|Cellular Processes; Immune System; Antigen processing andpresentation [PATH:ko04612-Map:ko04612];|Protein Families; Cellular Processes and Signaling; Glycan BindngProteins [BR:ko04091];|Protein Families; Genetic Information Processing; Chaperones andfolding catalysts [BR:ko03110];|	---	---	---	---	0	4.0037	0	0	0	0	0	0	0
MGB_c8157	ref|XM_002330212.1|	Populus trichocarpa predicted protein, mRNA	gi|159462862|ref|XP_001689661.1|	calreticulin 2, calcium-binding protein [Chlamydomonas reinhardtii] RecName: Full=Calreticulin; Flags: Precursor calreticulin [Chlamydomonas reinhardtii] calreticulin 2, calcium-binding protein [Chlamydomonas reinhardtii]	sp|Q9STD3|CALR_CHLRE	Calreticulin OS=Chlamydomonas reinhardtii PE=2 SV=1	cre:CHLREDRAFT_78954	CRT2; calreticulin 2, calcium-binding protein ; K08057 calreticulin	|Cellular Processes; Immune System; Antigen processing andpresentation [PATH:ko04612-Map:ko04612];|Protein Families; Cellular Processes and Signaling; Glycan BindngProteins [BR:ko04091];|Protein Families; Genetic Information Processing; Chaperones andfolding catalysts [BR:ko03110];|	---	---	---	---	3.91893	0	0	3.17253	3.00328	0	0	0	0
MGB_c12244	ref|XM_002267223.1|	PREDICTED: Vitis vinifera hypothetical protein LOC100260344 (LOC100260344), mRNA	gi|21595257|gb|AAM66085.1|	putative caltractin [Arabidopsis thaliana]			ath:AT2G46600	calcium-binding protein, putative						-3.64139	-3.03698	0	-2.8663	-2.57619	0	0	0	0
MGB_c1425	ref|XM_002267223.1|	PREDICTED: Vitis vinifera hypothetical protein LOC100260344 (LOC100260344), mRNA	gi|224127983|ref|XP_002320212.1|	predicted protein [Populus trichocarpa] predicted protein [Populus trichocarpa]			ath:AT2G46600	calcium-binding protein, putative						-3.4973	-2.67702	0	-2.56749	-2.38736	0	0	0	0
MGB_c261	gb|FJ913889.1|	Carica papaya calreticulin mRNA, complete cds	gi|2429343|gb|AAB70919.1|	calreticulin [Brassica napus]	sp|Q9STD3|CALR_CHLRE	Calreticulin OS=Chlamydomonas reinhardtii PE=2 SV=1	cre:CHLREDRAFT_78954	CRT2; calreticulin 2, calcium-binding protein ; K08057 calreticulin	|Cellular Processes; Immune System; Antigen processing andpresentation [PATH:ko04612-Map:ko04612];|Protein Families; Cellular Processes and Signaling; Glycan BindngProteins [BR:ko04091];|Protein Families; Genetic Information Processing; Chaperones andfolding catalysts [BR:ko03110];|	---	---	---	---	-2.08249	4.35513	0	4.06764	4.10477	0	0	0	0
MGB_c9966	gb|BT057814.1|	Salmo salar clone ssal-evd-541-186 60S acidic ribosomal protein P1 putative mRNA, complete cds	gi|224123408|ref|XP_002319071.1|	predicted protein [Populus trichocarpa] predicted protein [Populus trichocarpa]			ath:AT5G28830	calcium-binding EF hand family protein						0	-2.34035	0	0	0	0	0	0	0
MGB_c8091	gb|BT049017.1|	Salmo salar clone ssal-eve-579-378 Mitogen-activated protein-binding protein-interacting protein putative mRNA, complete cds	gi|255562295|ref|XP_002522155.1|	calcium ion binding protein, putative [Ricinus communis] calcium ion binding protein, putative [Ricinus communis]			ath:AT1G53210	sodium/calcium exchanger family protein / calcium-binding EF hand family protein						0	0	2.21066	0	0	0	0	0	0
MGB_c9656	gb|BT049017.1|	Salmo salar clone ssal-eve-579-378 Mitogen-activated protein-binding protein-interacting protein putative mRNA, complete cds					ath:AT1G53210	sodium/calcium exchanger family protein / calcium-binding EF hand family protein						0	0	2.21171	0	0	0	0	0	0
MGB_c1632	gb|EU979551.2|	Liposcelis bostrychophila CYP4CD1 mRNA, complete cds	gi|255562295|ref|XP_002522155.1|	calcium ion binding protein, putative [Ricinus communis] calcium ion binding protein, putative [Ricinus communis]			ath:AT1G53210	sodium/calcium exchanger family protein / calcium-binding EF hand family protein						0	0	2.26668	0	0	0	0	0	0
MGB_c15802	emb|AM427716.1|	Vitis vinifera contig VV78X140130.4, whole genome shotgun sequence	gi|255562295|ref|XP_002522155.1|	calcium ion binding protein, putative [Ricinus communis] calcium ion binding protein, putative [Ricinus communis]			ath:AT1G53210	sodium/calcium exchanger family protein / calcium-binding EF hand family protein						0	0	2.29771	0	0	0	0	0	0
MGB_c4424	emb|AM981271.1|	Centruroides suffusus suffusus mRNA for toxin Css39.8 (clona9 gene)	gi|255562295|ref|XP_002522155.1|	calcium ion binding protein, putative [Ricinus communis] calcium ion binding protein, putative [Ricinus communis]			ath:AT1G53210	sodium/calcium exchanger family protein / calcium-binding EF hand family protein						0	0	2.31011	0	0	0	0	0	0
MGB_c16114	gb|BT049815.1|	Salmo salar clone ssal-evd-556-339 C-C motif chemokine 28 precursor putative mRNA, complete cds	gi|255562295|ref|XP_002522155.1|	calcium ion binding protein, putative [Ricinus communis] calcium ion binding protein, putative [Ricinus communis]			ath:AT1G53210	sodium/calcium exchanger family protein / calcium-binding EF hand family protein						0	0	2.34534	0	0	0	0	0	0
MGB_s29453	ref|XM_002282912.1|	PREDICTED: Vitis vinifera hypothetical protein LOC100252144 (LOC100252144), mRNA	gi|255562295|ref|XP_002522155.1|	calcium ion binding protein, putative [Ricinus communis] calcium ion binding protein, putative [Ricinus communis]			ath:AT1G53210	sodium/calcium exchanger family protein / calcium-binding EF hand family protein						0	0	2.37983	0	0	0	0	0	0
MGB_c15476	ref|XR_078132.1|	PREDICTED: Vitis vinifera misc_RNA (LOC100264164), miscRNA	gi|255562295|ref|XP_002522155.1|	calcium ion binding protein, putative [Ricinus communis] calcium ion binding protein, putative [Ricinus communis]			ath:AT1G53210	sodium/calcium exchanger family protein / calcium-binding EF hand family protein						0	4.45763	3.38512	0	3.4296	3.60825	0	0	0
MGB_s22737	dbj|AK244547.1|	Glycine max cDNA, clone: GMFL01-06-H02	gi|39725961|gb|AAR29932.1|	calreticulin [Amblyomma americanum]	sp|Q9STD3|CALR_CHLRE	Calreticulin OS=Chlamydomonas reinhardtii PE=2 SV=1	cre:CHLREDRAFT_78954	CRT2; calreticulin 2, calcium-binding protein ; K08057 calreticulin	|Cellular Processes; Immune System; Antigen processing andpresentation [PATH:ko04612-Map:ko04612];|Protein Families; Cellular Processes and Signaling; Glycan BindngProteins [BR:ko04091];|Protein Families; Genetic Information Processing; Chaperones andfolding catalysts [BR:ko03110];|					0	4.46913	0	3.09477	3.36623	0	0	0	0
MGB_c3349	emb|AM981271.1|	Centruroides suffusus suffusus mRNA for toxin Css39.8 (clona9 gene)	gi|255562295|ref|XP_002522155.1|	calcium ion binding protein, putative [Ricinus communis] calcium ion binding protein, putative [Ricinus communis]			ath:AT1G53210	sodium/calcium exchanger family protein / calcium-binding EF hand family protein						3.75933	0	0	0	0	0	0	0	0
MGB_c8926	ref|XM_002509556.1|	Ricinus communis calmodulin, putative, mRNA	gi|255632637|gb|ACU16669.1|	unknown [Glycine max]	sp|Q94AZ4|CML13_ARATH	Probable calcium-binding protein CML13 OS=Arabidopsis thaliana GN=CML13 PE=1 SV=1	ath:AT1G12310	calmodulin, putative		COG5126	Ca2+-binding protein (EF-Hand superfamily)	CELLULAR PROCESSES AND SIGNALING	Signal transduction mechanisms	0	-2.45792	0	0	0	0	0	0	0
MGB_c19661	ref|XM_002310112.1|	Populus trichocarpa predicted protein, mRNA	gi|224094366|ref|XP_002310148.1|	predicted protein [Populus trichocarpa] predicted protein [Populus trichocarpa]	sp|Q9ZQE6|CML1_ARATH	Calmodulin-like protein 1 OS=Arabidopsis thaliana GN=CML1 PE=2 SV=1	ath:AT2G15680	calmodulin-related protein, putative						0	0	0	0	-2.04575	0	0	0	0
MGB_c11849	ref|XM_002516039.1|	Ricinus communis calmodulin binding protein, putative, mRNA	gi|255550069|ref|XP_002516085.1|	calmodulin binding protein, putative [Ricinus communis] calmodulin binding protein, putative [Ricinus communis]			ath:AT2G26180	IQD6; IQD6 (IQ-domain 6); calmodulin binding						0	2.4939	3.90289	0	0	2.70933	0	0	0
MGB_c12548	ref|XM_002285784.1|	PREDICTED: Vitis vinifera hypothetical protein LOC100255706 (LOC100255706), mRNA	gi|9280681|gb|AAF86550.1|AC069252_9	F2E2.14 [Arabidopsis thaliana]	sp|Q39234|TGA3_ARATH	Transcription factor TGA3 OS=Arabidopsis thaliana GN=TGA3 PE=1 SV=1	ath:AT1G22070	TGA3; TGA3 (TGA1a-related gene 3); DNA binding / calmodulin binding / transcription factor						-3.24355	-5.83079	-2.43078	-3.12453	-5.14517	-2.14107	0	0	0
MGB_c20336	ref|XM_002468163.1|	Sorghum bicolor hypothetical protein, mRNA	gi|255561765|ref|XP_002521892.1|	glutamate decarboxylase, putative [Ricinus communis] glutamate decarboxylase, putative [Ricinus communis]	sp|Q07346|DCE_PETHY	Glutamate decarboxylase OS=Petunia hybrida GN=GAD PE=1 SV=1	ath:AT2G02010	GAD4; GAD4 (GLUTAMATE DECARBOXYLASE 4); calmodulin binding		COG0076	Glutamate decarboxylase and related PLP-dependent proteins	METABOLISM	Amino acid transport and metabolism	0	-5.88092	-4.90351	0	-4.94332	-3.7317	0	0	0
MGB_c3196	gb|AY883091.2|	Gossypium hirsutum CNGC2 mRNA, complete cds	gi|60459560|gb|AAX18166.2|	CNGC2 [Gossypium hirsutum]	sp|O65718|CNGC2_ARATH	Cyclic nucleotide-gated ion channel 2 OS=Arabidopsis thaliana GN=CNGC2 PE=1 SV=1	ath:AT5G15410	DND1; DND1 (DEFENSE NO DEATH 1); calcium channel/ calmodulin binding / cation channel/ cyclic nucleotide binding / inward rectifier potassium channel ; K05391 cyclic nucleotide gated channel, other eukaryote	|Protein Families; Cellular Processes and Signaling; Receptors andchannels [BR:ko04000];|					0	-2.75045	0	0	-2.68867	0	0	0	0
MGB_c19169	ref|XM_002526025.1|	Ricinus communis conserved hypothetical protein, mRNA	gi|157345748|emb|CAO15046.1|	unnamed protein product [Vitis vinifera]			ath:AT5G39380	calmodulin-binding protein-related						0	-2.53862	0	0	0	0	0	0	0
MGB_c5140	gb|EU492906.1|	Cicer arietinum CBL-interacting protein kinase 6 mRNA, complete cds	gi|255586705|ref|XP_002533977.1|	CBL-interacting serine/threonine-protein kinase, putative [Ricinus communis] CBL-interacting serine/threonine-protein kinase, putative [Ricinus communis]	sp|O65554|CIPK6_ARATH	CBL-interacting serine/threonine-protein kinase 6 OS=Arabidopsis thaliana GN=CIPK6 PE=1 SV=1	ath:AT4G30960	CIPK6; CIPK6 (CBL-INTERACTING PROTEIN KINASE 6); kinase		COG0515	Serine/threonine protein kinase	POORLY CHARACTERIZED	General function prediction only	0	-3.7325	0	0	-2.76346	-2.14962	0	0	0
MGB_lrc15737	gb|EF363689.1|	Gossypium hirsutum CBL-interacting protein kinase (CIPK1) mRNA, complete cds	gi|145105398|gb|ABP35583.1|	CBL-interacting protein kinase [Gossypium hirsutum]	sp|Q9LEU7|CIPK5_ARATH	CBL-interacting serine/threonine-protein kinase 5 OS=Arabidopsis thaliana GN=CIPK5 PE=2 SV=1	ath:AT5G10930	CIPK5; CIPK5 (CBL-INTERACTING PROTEIN KINASE 5); kinase						0	0	0	-2.29772	0	2.06617	0	0	0
MGB_c10960	gb|FJ901235.1|	Vitis vinifera CBL-interacting protein kinase 07 (CIPK07) mRNA, complete cds	gi|18424099|ref|NP_568878.1|	SIP1 (SOS3-INTERACTING PROTEIN 1); ATP binding / kinase/ protein kinase/ protein serine/threonine kinase [Arabidopsis thaliana] RecName: Full=CBL-interacting serine/threonine-protein kinase 10; AltName: Full=SOS2-like protein kinase PKS2; AltName: Full=SNF1-related kinase 3.8; AltName: Full=SOS3-interacting protein 1 CBL-interacting protein kinase 10 [Arabidopsis thaliana] SOS2-like protein kinas…	sp|Q9C562|CIPKA_ARATH	CBL-interacting serine/threonine-protein kinase 10 OS=Arabidopsis thaliana GN=CIPK10 PE=1 SV=1	ath:AT5G58380	CIPK10; CIPK10 (CBL-INTERACTING PROTEIN KINASE 10); kinase		COG0515	Serine/threonine protein kinase	POORLY CHARACTERIZED	General function prediction only	0	0	2.29285	0	0	0	0	0	0
MGB_lrc21072	gb|EF363689.1|	Gossypium hirsutum CBL-interacting protein kinase (CIPK1) mRNA, complete cds	gi|145105398|gb|ABP35583.1|	CBL-interacting protein kinase [Gossypium hirsutum]	sp|Q9LEU7|CIPK5_ARATH	CBL-interacting serine/threonine-protein kinase 5 OS=Arabidopsis thaliana GN=CIPK5 PE=2 SV=1	ath:AT5G10930	CIPK5; CIPK5 (CBL-INTERACTING PROTEIN KINASE 5); kinase						0	0	3.22522	0	0	0	0	0	0
MGB_lrc6836	gb|EF363689.1|	Gossypium hirsutum CBL-interacting protein kinase (CIPK1) mRNA, complete cds			sp|Q9LEU7|CIPK5_ARATH	CBL-interacting serine/threonine-protein kinase 5 OS=Arabidopsis thaliana GN=CIPK5 PE=2 SV=1	ath:AT5G10930	CIPK5; CIPK5 (CBL-INTERACTING PROTEIN KINASE 5); kinase						0	-4.29818	-2.78011	0	-4.67693	-2.88346	0	0	0
MGB_c1953	dbj|AK244046.1|	Glycine max cDNA, clone: GMFL01-01-P06	gi|166788445|dbj|BAG06678.1|	protein kinase [Phaseolus vulgaris]	sp|O65554|CIPK6_ARATH	CBL-interacting serine/threonine-protein kinase 6 OS=Arabidopsis thaliana GN=CIPK6 PE=1 SV=1	ath:AT4G30960	CIPK6; CIPK6 (CBL-INTERACTING PROTEIN KINASE 6); kinase						0	-4.57245	0	0	-3.08618	-2.38475	0	0	0
MGB_c8655	gb|BT057405.1|	Salmo salar clone ssal-evd-514-217 Dynein light chain 1, cytoplasmic putative mRNA, complete cds	gi|133902320|gb|ABO41848.1|	putative calcium-binding protein [Gossypium hirsutum]	sp|Q9LPK5|CML44_ARATH	Probable calcium-binding protein CML44 OS=Arabidopsis thaliana GN=CML44 PE=1 SV=2	ath:AT1G21550	calcium-binding protein, putative						0	-3.66817	-3.23578	0	-2.4273	-2.34812	0	0	0
MGB_c15067	gb|BT057814.1|	Salmo salar clone ssal-evd-541-186 60S acidic ribosomal protein P1 putative mRNA, complete cds	gi|13397927|emb|CAC34625.1|	putative calmodulin-related protein [Medicago sativa]	sp|Q9C8Y1|CML23_ARATH	Probable calcium-binding protein CML23 OS=Arabidopsis thaliana GN=CML23 PE=2 SV=1	ath:AT1G66400	calmodulin-related protein, putative		COG5126	Ca2+-binding protein (EF-Hand superfamily)	CELLULAR PROCESSES AND SIGNALING	Signal transduction mechanisms	-3.1186	-3.34304	0	0	-2.5486	0	0	0	0
MGB_c14689	emb|CU226243.1|	Populus EST from leave	gi|255584410|ref|XP_002532937.1|	Troponin C, skeletal muscle, putative [Ricinus communis] Troponin C, skeletal muscle, putative [Ricinus communis]	sp|Q52K82|CML21_ARATH	Probable calcium-binding protein CML21 OS=Arabidopsis thaliana GN=CML21 PE=2 SV=1	osa:4341500	Os06g0609600; hypothetical protein						0	-3.488	0	-2.70776	-2.73681	0	0	0	0
MGB_c18515	ref|XM_002319379.1|	Populus trichocarpa predicted protein, mRNA	gi|225434363|ref|XP_002268622.1|	PREDICTED: hypothetical protein [Vitis vinifera] unnamed protein product [Vitis vinifera] CBL-interacting protein kinase 10 [Vitis vinifera]	sp|O22932|CIPKB_ARATH	CBL-interacting serine/threonine-protein kinase 11 OS=Arabidopsis thaliana GN=CIPK11 PE=1 SV=1	ath:AT2G30360	CIPK11; CIPK11 (SOS3-INTERACTING PROTEIN 4); kinase						0	-2.43061	0	0	0	0	0	0	0
MGB_c6134	dbj|AB378094.1|	Phaseolus vulgaris PvCIPK5 mRNA for protein kinase, complete cds	gi|118488669|gb|ABK96146.1|	unknown [Populus trichocarpa]	sp|Q6Z9F4|CIPK6_ORYSJ	CBL-interacting protein kinase 6 OS=Oryza sativa subsp. japonica GN=CIPK6 PE=2 SV=1	osa:4345687	Os08g0441100; hypothetical protein						0	-2.64517	0	0	0	0	0	0	0
MGB_c7843	gb|BT057130.1|	Salmo salar clone ssal-evd-572-133 DNA-directed RNA polymerase III subunit RPC7-like putative mRNA, complete cds	gi|225445593|ref|XP_002285404.1|	PREDICTED: hypothetical protein [Vitis vinifera]	sp|Q9SRR7|CML3_ARATH	Calmodulin-like protein 3 OS=Arabidopsis thaliana GN=CML3 PE=2 SV=1	ath:AT3G07490	AGD11; AGD11 (ARF-GAP DOMAIN 11); calcium ion binding						0	-2.02891	0	0	0	0	0	0	0
MGB_c2883	ref|XM_002285403.1|	PREDICTED: Vitis vinifera hypothetical protein LOC100264814 (LOC100264814), mRNA	gi|15226103|ref|NP_180896.1|	RD20 (RESPONSIVE TO DESSICATION 20); calcium ion binding [Arabidopsis thaliana] RD20 protein [Arabidopsis thaliana] RD20 protein [Arabidopsis thaliana] putative Ca2+-binding EF-hand protein [Arabidopsis thaliana] putative calcium-binding EF-hand protein [Arabidopsis thaliana] putative Ca2+-binding EF-hand protein [Arabidopsis thaliana] putative calcium-binding EF-hand protein [Arabidopsis thalian…			ath:AT4G26740	ATS1; ATS1 (ARABIDOPSIS THALIANA SEED GENE 1); calcium ion binding						-2.11617	-3.25553	0	0	-2.56783	0	0	0	0
MGB_s25979	gb|FJ913889.1|	Carica papaya calreticulin mRNA, complete cds	gi|11131904|sp|Q9XF98.1|CALR_PRUAR	RecName: Full=Calreticulin; Flags: Precursor calcium-binding protein calreticulin [Prunus armeniaca]	sp|Q9XF98|CALR_PRUAR	Calreticulin OS=Prunus armeniaca PE=2 SV=1	ath:AT1G09210	calreticulin 2 (CRT2) ; K08057 calreticulin	|Cellular Processes; Immune System; Antigen processing andpresentation [PATH:ko04612-Map:ko04612];|Protein Families; Cellular Processes and Signaling; Glycan BindngProteins [BR:ko04091];|Protein Families; Genetic Information Processing; Chaperones andfolding catalysts [BR:ko03110];|	---	---	---	---	-2.03991	4.17873	0	3.17145	3.3953	0	0	0	0
MGB_c19204	ref|XM_002318921.1|	Populus trichocarpa predicted protein, mRNA	gi|11131904|sp|Q9XF98.1|CALR_PRUAR	RecName: Full=Calreticulin; Flags: Precursor calcium-binding protein calreticulin [Prunus armeniaca]	sp|Q9XF98|CALR_PRUAR	Calreticulin OS=Prunus armeniaca PE=2 SV=1								3.72699	4.71938	2.00578	3.44795	4.50331	0	0	0	0
MGB_s24277	gb|FJ913889.1|	Carica papaya calreticulin mRNA, complete cds	gi|11131904|sp|Q9XF98.1|CALR_PRUAR	RecName: Full=Calreticulin; Flags: Precursor calcium-binding protein calreticulin [Prunus armeniaca]	sp|Q9XF98|CALR_PRUAR	Calreticulin OS=Prunus armeniaca PE=2 SV=1	ath:AT1G09210	calreticulin 2 (CRT2) ; K08057 calreticulin	|Cellular Processes; Immune System; Antigen processing andpresentation [PATH:ko04612-Map:ko04612];|Protein Families; Cellular Processes and Signaling; Glycan BindngProteins [BR:ko04091];|Protein Families; Genetic Information Processing; Chaperones andfolding catalysts [BR:ko03110];|					3.76128	0	0	0	0	0	0	0	0
MGB_c17105	ref|XM_002330212.1|	Populus trichocarpa predicted protein, mRNA	gi|11131904|sp|Q9XF98.1|CALR_PRUAR	RecName: Full=Calreticulin; Flags: Precursor calcium-binding protein calreticulin [Prunus armeniaca]	sp|Q9XF98|CALR_PRUAR	Calreticulin OS=Prunus armeniaca PE=2 SV=1	ath:AT1G56340	CRT1; CRT1 (CALRETICULIN 1); calcium ion binding		---	---	---	---	4.06601	3.79434	0	3.23962	3.60894	0	0	0	0
MGB_lrc19908	gb|EF457754.1|	Gossypium hirsutum putative calcium-binding protein gene, complete cds; transposons gypsy-like and GORGE3-likes, retrotransposon putative gypsy, and transposons Mutator-like, complete sequence; alcohol dehydrogenase A gene, complete cds; transposon, myosin pseudogene, and retrotransposon putative gypsy, complete sequence; putative FAD-dependent oxidoreductase and putative protein disulfide isomer…												0	0	0	-2.53548	0	2.14304	0	0	0
MGB_c14081	gb|EF457754.1|	Gossypium hirsutum putative calcium-binding protein gene, complete cds; transposons gypsy-like and GORGE3-likes, retrotransposon putative gypsy, and transposons Mutator-like, complete sequence; alcohol dehydrogenase A gene, complete cds; transposon, myosin pseudogene, and retrotransposon putative gypsy, complete sequence; putative FAD-dependent oxidoreductase and putative protein disulfide isomer…												0	0	2.41665	0	0	0	0	0	0
MGB_s25207	gb|AF134733.1|AF134733	Prunus armeniaca calcium-binding protein calreticulin mRNA, complete cds	gi|233955399|gb|ACQ91203.1|	calreticulin [Carica papaya]	sp|P93508|CALR_RICCO	Calreticulin OS=Ricinus communis PE=2 SV=1	ath:AT1G56340	CRT1; CRT1 (CALRETICULIN 1); calcium ion binding		---	---	---	---	0	4.00136	0	3.74886	4.08877	0	0	0	0
MGB_lrc22457	gb|AF134733.1|AF134733	Prunus armeniaca calcium-binding protein calreticulin mRNA, complete cds	gi|233955399|gb|ACQ91203.1|	calreticulin [Carica papaya]	sp|Q9XF98|CALR_PRUAR	Calreticulin OS=Prunus armeniaca PE=2 SV=1	ath:AT1G56340	CRT1; CRT1 (CALRETICULIN 1); calcium ion binding		---	---	---	---	0	4.25262	0	3.08765	3.47766	0	0	0	0
MGB_s27242	gb|AF134733.1|AF134733	Prunus armeniaca calcium-binding protein calreticulin mRNA, complete cds	gi|255542876|ref|XP_002512501.1|	calreticulin, putative [Ricinus communis] RecName: Full=Calreticulin; Flags: Precursor calreticulin [Ricinus communis] calreticulin [Ricinus communis] calreticulin, putative [Ricinus communis]	sp|P93508|CALR_RICCO	Calreticulin OS=Ricinus communis PE=2 SV=1	osa:4342826	Os07g0246200; hypothetical protein ; K08057 calreticulin	|Cellular Processes; Immune System; Antigen processing andpresentation [PATH:ko04612-Map:ko04612];|Protein Families; Cellular Processes and Signaling; Glycan BindngProteins [BR:ko04091];|Protein Families; Genetic Information Processing; Chaperones andfolding catalysts [BR:ko03110];|					0	4.45341	0	3.43402	3.55125	0	0	0	0
MGB_s20662	gb|AF134733.1|AF134733	Prunus armeniaca calcium-binding protein calreticulin mRNA, complete cds												0	4.5071	0	3.27497	3.79272	0	0	0	0
MGB_c3246	gb|FJ913889.1|	Carica papaya calreticulin mRNA, complete cds	gi|233955399|gb|ACQ91203.1|	calreticulin [Carica papaya]	sp|P93508|CALR_RICCO	Calreticulin OS=Ricinus communis PE=2 SV=1	ath:AT1G56340	CRT1; CRT1 (CALRETICULIN 1); calcium ion binding		---	---	---	---	-7.37319	0	0	0	0	0	0	0	0
MGB_c17804	gb|FJ913889.1|	Carica papaya calreticulin mRNA, complete cds	gi|1009712|gb|AAA80652.1|	calreticulin	sp|O04151|CALR1_ARATH	Calreticulin-1 OS=Arabidopsis thaliana GN=CRT1 PE=1 SV=1	ath:AT1G56340	CRT1; CRT1 (CALRETICULIN 1); calcium ion binding						-6.89996	4.14578	0	3.143	3.62333	0	0	0	0
MGB_s25959	dbj|AK244547.1|	Glycine max cDNA, clone: GMFL01-06-H02	gi|732893|emb|CAA59694.1|	tobacco calretulin [Nicotiana tabacum]	sp|Q40401|CALR_NICPL	Calreticulin OS=Nicotiana plumbaginifolia GN=CAL1 PE=2 SV=1	ath:AT1G56340	CRT1; CRT1 (CALRETICULIN 1); calcium ion binding		---	---	---	---	-6.76739	0	0	0	0	0	0	0	0
MGB_c27812	gb|FJ913889.1|	Carica papaya calreticulin mRNA, complete cds	gi|233955399|gb|ACQ91203.1|	calreticulin [Carica papaya]	sp|Q9XF98|CALR_PRUAR	Calreticulin OS=Prunus armeniaca PE=2 SV=1	ath:AT1G56340	CRT1; CRT1 (CALRETICULIN 1); calcium ion binding						-6.71952	0	0	0	0	0	0	0	0
MGB_lrc16825	gb|FJ913889.1|	Carica papaya calreticulin mRNA, complete cds	gi|233955399|gb|ACQ91203.1|	calreticulin [Carica papaya]	sp|O81919|CALR_BETVU	Calreticulin OS=Beta vulgaris PE=2 SV=1	ath:AT1G56340	CRT1; CRT1 (CALRETICULIN 1); calcium ion binding		---	---	---	---	-6.5952	0	0	0	0	0	0	0	0
MGB_c20726	gb|FJ913889.1|	Carica papaya calreticulin mRNA, complete cds	gi|233955399|gb|ACQ91203.1|	calreticulin [Carica papaya]	sp|Q9XF98|CALR_PRUAR	Calreticulin OS=Prunus armeniaca PE=2 SV=1	ath:AT1G56340	CRT1; CRT1 (CALRETICULIN 1); calcium ion binding		---	---	---	---	-6.56757	0	0	0	0	0	0	0	0
MGB_s29756	gb|FJ913889.1|	Carica papaya calreticulin mRNA, complete cds	gi|224123944|ref|XP_002330248.1|	predicted protein [Populus trichocarpa] predicted protein [Populus trichocarpa]	sp|P93508|CALR_RICCO	Calreticulin OS=Ricinus communis PE=2 SV=1	ath:AT1G56340	CRT1; CRT1 (CALRETICULIN 1); calcium ion binding		---	---	---	---	-6.46465	3.98612	0	3.1684	3.51098	0	0	0	0
MGB_c25121	gb|FJ913889.1|	Carica papaya calreticulin mRNA, complete cds	gi|233955399|gb|ACQ91203.1|	calreticulin [Carica papaya]	sp|P93508|CALR_RICCO	Calreticulin OS=Ricinus communis PE=2 SV=1	ath:AT1G56340	CRT1; CRT1 (CALRETICULIN 1); calcium ion binding		---	---	---	---	-6.09415	0	0	0	0	0	0	0	0
MGB_s24537	gb|FJ913889.1|	Carica papaya calreticulin mRNA, complete cds	gi|233955399|gb|ACQ91203.1|	calreticulin [Carica papaya]	sp|Q40401|CALR_NICPL	Calreticulin OS=Nicotiana plumbaginifolia GN=CAL1 PE=2 SV=1	ath:AT1G56340	CRT1; CRT1 (CALRETICULIN 1); calcium ion binding		---	---	---	---	-6.05329	0	0	0	0	0	0	0	0
MGB_s21514	gb|FJ913889.1|	Carica papaya calreticulin mRNA, complete cds	gi|233955399|gb|ACQ91203.1|	calreticulin [Carica papaya]	sp|P93508|CALR_RICCO	Calreticulin OS=Ricinus communis PE=2 SV=1	ath:AT1G56340	CRT1; CRT1 (CALRETICULIN 1); calcium ion binding		---	---	---	---	-5.70614	0	0	0	0	0	0	0	0
MGB_c23926	gb|FJ913889.1|	Carica papaya calreticulin mRNA, complete cds	gi|233955399|gb|ACQ91203.1|	calreticulin [Carica papaya]	sp|P93508|CALR_RICCO	Calreticulin OS=Ricinus communis PE=2 SV=1	ath:AT1G56340	CRT1; CRT1 (CALRETICULIN 1); calcium ion binding		---	---	---	---	-5.58762	0	0	0	0	0	0	0	0
MGB_c22643	gb|FJ913889.1|	Carica papaya calreticulin mRNA, complete cds	gi|233955399|gb|ACQ91203.1|	calreticulin [Carica papaya]	sp|P93508|CALR_RICCO	Calreticulin OS=Ricinus communis PE=2 SV=1	ath:AT1G56340	CRT1; CRT1 (CALRETICULIN 1); calcium ion binding		---	---	---	---	-5.57805	0	0	0	0	0	0	0	0
MGB_c23908	gb|FJ913889.1|	Carica papaya calreticulin mRNA, complete cds	gi|233955399|gb|ACQ91203.1|	calreticulin [Carica papaya]	sp|Q9XF98|CALR_PRUAR	Calreticulin OS=Prunus armeniaca PE=2 SV=1	ath:AT1G56340	CRT1; CRT1 (CALRETICULIN 1); calcium ion binding		---	---	---	---	-5.49276	0	0	0	0	0	0	0	0
MGB_s27123	gb|FJ913889.1|	Carica papaya calreticulin mRNA, complete cds	gi|233955399|gb|ACQ91203.1|	calreticulin [Carica papaya]	sp|O04151|CALR1_ARATH	Calreticulin-1 OS=Arabidopsis thaliana GN=CRT1 PE=1 SV=1	ath:AT1G56340	CRT1; CRT1 (CALRETICULIN 1); calcium ion binding		---	---	---	---	-5.43206	0	0	3.5195	0	0	0	0	0
MGB_s24375	gb|FJ913889.1|	Carica papaya calreticulin mRNA, complete cds	gi|11131769|sp|Q40401.1|CALR_NICPL	RecName: Full=Calreticulin; Flags: Precursor calreticulin [Nicotiana plumbaginifolia]	sp|Q40401|CALR_NICPL	Calreticulin OS=Nicotiana plumbaginifolia GN=CAL1 PE=2 SV=1	ath:AT1G56340	CRT1; CRT1 (CALRETICULIN 1); calcium ion binding						-5.38748	4.38773	0	3.29166	3.88634	0	0	0	0
MGB_c22875	gb|FJ913889.1|	Carica papaya calreticulin mRNA, complete cds	gi|233955399|gb|ACQ91203.1|	calreticulin [Carica papaya]	sp|P93508|CALR_RICCO	Calreticulin OS=Ricinus communis PE=2 SV=1	ath:AT1G56340	CRT1; CRT1 (CALRETICULIN 1); calcium ion binding		---	---	---	---	-5.28898	0	0	0	0	0	0	0	0
MGB_c6183	gb|FJ913889.1|	Carica papaya calreticulin mRNA, complete cds	gi|233955399|gb|ACQ91203.1|	calreticulin [Carica papaya]	sp|P93508|CALR_RICCO	Calreticulin OS=Ricinus communis PE=2 SV=1	ath:AT1G56340	CRT1; CRT1 (CALRETICULIN 1); calcium ion binding		---	---	---	---	-5.1367	0	0	0	0	0	0	0	0
MGB_c24129	gb|FJ913889.1|	Carica papaya calreticulin mRNA, complete cds	gi|233955399|gb|ACQ91203.1|	calreticulin [Carica papaya]	sp|P93508|CALR_RICCO	Calreticulin OS=Ricinus communis PE=2 SV=1	ath:AT1G56340	CRT1; CRT1 (CALRETICULIN 1); calcium ion binding		---	---	---	---	-5.1262	0	0	0	0	0	0	0	0
MGB_c9219	gb|FJ913889.1|	Carica papaya calreticulin mRNA, complete cds	gi|233955399|gb|ACQ91203.1|	calreticulin [Carica papaya]	sp|Q9XF98|CALR_PRUAR	Calreticulin OS=Prunus armeniaca PE=2 SV=1	ath:AT1G56340	CRT1; CRT1 (CALRETICULIN 1); calcium ion binding		---	---	---	---	-5.06404	0	0	0	0	0	0	0	0
MGB_c21186	gb|FJ913889.1|	Carica papaya calreticulin mRNA, complete cds	gi|233955399|gb|ACQ91203.1|	calreticulin [Carica papaya]	sp|P93508|CALR_RICCO	Calreticulin OS=Ricinus communis PE=2 SV=1	ath:AT1G56340	CRT1; CRT1 (CALRETICULIN 1); calcium ion binding		---	---	---	---	-5.01439	0	0	0	0	0	0	0	0
MGB_s21395	gb|FJ913889.1|	Carica papaya calreticulin mRNA, complete cds	gi|233955399|gb|ACQ91203.1|	calreticulin [Carica papaya]	sp|Q9XF98|CALR_PRUAR	Calreticulin OS=Prunus armeniaca PE=2 SV=1	ath:AT1G56340	CRT1; CRT1 (CALRETICULIN 1); calcium ion binding		---	---	---	---	-4.89186	0	0	0	0	0	0	0	0
MGB_s28725	gb|FJ913889.1|	Carica papaya calreticulin mRNA, complete cds	gi|233955399|gb|ACQ91203.1|	calreticulin [Carica papaya]	sp|Q9XF98|CALR_PRUAR	Calreticulin OS=Prunus armeniaca PE=2 SV=1	ath:AT1G56340	CRT1; CRT1 (CALRETICULIN 1); calcium ion binding		---	---	---	---	-4.85166	0	0	0	0	0	0	0	0
MGB_s20929	gb|FJ913889.1|	Carica papaya calreticulin mRNA, complete cds			sp|Q9XF98|CALR_PRUAR	Calreticulin OS=Prunus armeniaca PE=2 SV=1	ath:AT1G56340	CRT1; CRT1 (CALRETICULIN 1); calcium ion binding		---	---	---	---	-4.77138	4.32303	0	3.23612	0	0	0	0	0
MGB_s22651	gb|FJ913889.1|	Carica papaya calreticulin mRNA, complete cds	gi|233955399|gb|ACQ91203.1|	calreticulin [Carica papaya]	sp|Q9XF98|CALR_PRUAR	Calreticulin OS=Prunus armeniaca PE=2 SV=1	ath:AT1G56340	CRT1; CRT1 (CALRETICULIN 1); calcium ion binding		---	---	---	---	-4.61047	0	0	0	0	0	0	0	0
MGB_c13014	gb|FJ913889.1|	Carica papaya calreticulin mRNA, complete cds	gi|233955399|gb|ACQ91203.1|	calreticulin [Carica papaya]	sp|Q9XF98|CALR_PRUAR	Calreticulin OS=Prunus armeniaca PE=2 SV=1	ath:AT1G56340	CRT1; CRT1 (CALRETICULIN 1); calcium ion binding		---	---	---	---	-4.26246	0	0	0	0	0	0	0	0
MGB_s27272	gb|FJ913889.1|	Carica papaya calreticulin mRNA, complete cds	gi|233955399|gb|ACQ91203.1|	calreticulin [Carica papaya]	sp|Q40401|CALR_NICPL	Calreticulin OS=Nicotiana plumbaginifolia GN=CAL1 PE=2 SV=1	ath:AT1G56340	CRT1; CRT1 (CALRETICULIN 1); calcium ion binding						-4.18848	0	0	0	0	0	0	0	0
MGB_s25103	gb|FJ913889.1|	Carica papaya calreticulin mRNA, complete cds	gi|233955399|gb|ACQ91203.1|	calreticulin [Carica papaya]	sp|Q9XF98|CALR_PRUAR	Calreticulin OS=Prunus armeniaca PE=2 SV=1	ath:AT1G56340	CRT1; CRT1 (CALRETICULIN 1); calcium ion binding		---	---	---	---	-4.02354	0	0	0	0	0	0	0	0
MGB_c5579	gb|FJ913889.1|	Carica papaya calreticulin mRNA, complete cds	gi|233955399|gb|ACQ91203.1|	calreticulin [Carica papaya]	sp|P93508|CALR_RICCO	Calreticulin OS=Ricinus communis PE=2 SV=1	ath:AT1G56340	CRT1; CRT1 (CALRETICULIN 1); calcium ion binding		---	---	---	---	-4.0059	0	0	0	0	0	0	0	0
MGB_c22948	gb|FJ913889.1|	Carica papaya calreticulin mRNA, complete cds	gi|233955399|gb|ACQ91203.1|	calreticulin [Carica papaya]	sp|Q9ZPP1|CALR_BERST	Calreticulin OS=Berberis stolonifera PE=2 SV=1	ath:AT1G56340	CRT1; CRT1 (CALRETICULIN 1); calcium ion binding		---	---	---	---	-3.94912	0	0	3.21383	3.60316	0	0	0	0
MGB_c6089	gb|FJ913889.1|	Carica papaya calreticulin mRNA, complete cds	gi|233955399|gb|ACQ91203.1|	calreticulin [Carica papaya]	sp|Q9XF98|CALR_PRUAR	Calreticulin OS=Prunus armeniaca PE=2 SV=1	ath:AT1G56340	CRT1; CRT1 (CALRETICULIN 1); calcium ion binding		---	---	---	---	-3.6932	0	0	0	0	0	0	0	0
MGB_c3101	dbj|AK244547.1|	Glycine max cDNA, clone: GMFL01-06-H02	gi|233955399|gb|ACQ91203.1|	calreticulin [Carica papaya]	sp|P93508|CALR_RICCO	Calreticulin OS=Ricinus communis PE=2 SV=1	ath:AT1G56340	CRT1; CRT1 (CALRETICULIN 1); calcium ion binding		---	---	---	---	-3.6761	0	0	0	0	0	0	0	0
MGB_s22838	gb|FJ913889.1|	Carica papaya calreticulin mRNA, complete cds	gi|233955399|gb|ACQ91203.1|	calreticulin [Carica papaya]	sp|Q9XF98|CALR_PRUAR	Calreticulin OS=Prunus armeniaca PE=2 SV=1	ath:AT1G56340	CRT1; CRT1 (CALRETICULIN 1); calcium ion binding		---	---	---	---	-3.60325	0	0	0	0	0	0	0	0
MGB_c14043	dbj|AK244547.1|	Glycine max cDNA, clone: GMFL01-06-H02	gi|233955399|gb|ACQ91203.1|	calreticulin [Carica papaya]	sp|Q9ZPP1|CALR_BERST	Calreticulin OS=Berberis stolonifera PE=2 SV=1	ath:AT1G56340	CRT1; CRT1 (CALRETICULIN 1); calcium ion binding						-3.57953	3.57839	0	3.59299	3.65514	0	0	0	0
MGB_c5517	dbj|AK244547.1|	Glycine max cDNA, clone: GMFL01-06-H02			sp|P93508|CALR_RICCO	Calreticulin OS=Ricinus communis PE=2 SV=1	ath:AT1G56340	CRT1; CRT1 (CALRETICULIN 1); calcium ion binding		---	---	---	---	-3.53496	3.99942	0	3.17629	3.21726	0	0	0	0
MGB_c15828	dbj|AK244547.1|	Glycine max cDNA, clone: GMFL01-06-H02	gi|732893|emb|CAA59694.1|	tobacco calretulin [Nicotiana tabacum]	sp|Q9ZPP1|CALR_BERST	Calreticulin OS=Berberis stolonifera PE=2 SV=1	ath:AT1G56340	CRT1; CRT1 (CALRETICULIN 1); calcium ion binding						-3.48802	4.05221	0	3.80763	4.01995	0	0	0	0
MGB_c10737	gb|FJ913889.1|	Carica papaya calreticulin mRNA, complete cds	gi|233955399|gb|ACQ91203.1|	calreticulin [Carica papaya]	sp|P93508|CALR_RICCO	Calreticulin OS=Ricinus communis PE=2 SV=1	ath:AT1G56340	CRT1; CRT1 (CALRETICULIN 1); calcium ion binding		---	---	---	---	-3.48285	0	0	0	0	0	0	0	0
MGB_c12832	dbj|AK244547.1|	Glycine max cDNA, clone: GMFL01-06-H02	gi|233955399|gb|ACQ91203.1|	calreticulin [Carica papaya]	sp|Q40401|CALR_NICPL	Calreticulin OS=Nicotiana plumbaginifolia GN=CAL1 PE=2 SV=1	ath:AT1G56340	CRT1; CRT1 (CALRETICULIN 1); calcium ion binding		---	---	---	---	-3.43136	0	0	0	0	0	0	0	0
MGB_c23938	gb|FJ913889.1|	Carica papaya calreticulin mRNA, complete cds	gi|233955399|gb|ACQ91203.1|	calreticulin [Carica papaya]	sp|Q9XF98|CALR_PRUAR	Calreticulin OS=Prunus armeniaca PE=2 SV=1	ath:AT1G56340	CRT1; CRT1 (CALRETICULIN 1); calcium ion binding		---	---	---	---	-3.42207	0	0	0	0	0	0	0	0
MGB_s22450	gb|FJ913889.1|	Carica papaya calreticulin mRNA, complete cds	gi|233955399|gb|ACQ91203.1|	calreticulin [Carica papaya]	sp|Q9XF98|CALR_PRUAR	Calreticulin OS=Prunus armeniaca PE=2 SV=1	ath:AT1G56340	CRT1; CRT1 (CALRETICULIN 1); calcium ion binding		---	---	---	---	-3.39868	0	0	0	0	0	0	0	0
MGB_c11495	dbj|AK244547.1|	Glycine max cDNA, clone: GMFL01-06-H02	gi|9858814|gb|AAG01147.1|AF283816_1	calreticulin [Pinus taeda]	sp|Q40401|CALR_NICPL	Calreticulin OS=Nicotiana plumbaginifolia GN=CAL1 PE=2 SV=1	ath:AT1G56340	CRT1; CRT1 (CALRETICULIN 1); calcium ion binding		---	---	---	---	-3.30227	3.8447	0	3.99718	3.82633	0	0	0	0
MGB_c4702	gb|FJ913889.1|	Carica papaya calreticulin mRNA, complete cds	gi|233955399|gb|ACQ91203.1|	calreticulin [Carica papaya]	sp|Q40401|CALR_NICPL	Calreticulin OS=Nicotiana plumbaginifolia GN=CAL1 PE=2 SV=1	ath:AT1G56340	CRT1; CRT1 (CALRETICULIN 1); calcium ion binding		---	---	---	---	-3.16277	0	0	0	0	0	0	0	0
MGB_s21985	gb|FJ913889.1|	Carica papaya calreticulin mRNA, complete cds	gi|233955399|gb|ACQ91203.1|	calreticulin [Carica papaya]	sp|P93508|CALR_RICCO	Calreticulin OS=Ricinus communis PE=2 SV=1	ath:AT1G56340	CRT1; CRT1 (CALRETICULIN 1); calcium ion binding		---	---	---	---	-3.15202	0	0	0	0	0	0	0	0
MGB_s30781	gb|FJ913889.1|	Carica papaya calreticulin mRNA, complete cds	gi|233955399|gb|ACQ91203.1|	calreticulin [Carica papaya]	sp|Q9XF98|CALR_PRUAR	Calreticulin OS=Prunus armeniaca PE=2 SV=1	ath:AT1G56340	CRT1; CRT1 (CALRETICULIN 1); calcium ion binding						-3.08094	0	0	3.36831	4.13108	0	0	0	0
MGB_s23640	gb|FJ913889.1|	Carica papaya calreticulin mRNA, complete cds	gi|233955399|gb|ACQ91203.1|	calreticulin [Carica papaya]	sp|Q9XF98|CALR_PRUAR	Calreticulin OS=Prunus armeniaca PE=2 SV=1	ath:AT1G56340	CRT1; CRT1 (CALRETICULIN 1); calcium ion binding		---	---	---	---	-3.07511	0	0	0	0	0	0	0	0
MGB_c15526	dbj|AK244547.1|	Glycine max cDNA, clone: GMFL01-06-H02	gi|233955399|gb|ACQ91203.1|	calreticulin [Carica papaya]	sp|P93508|CALR_RICCO	Calreticulin OS=Ricinus communis PE=2 SV=1	ath:AT1G56340	CRT1; CRT1 (CALRETICULIN 1); calcium ion binding		---	---	---	---	-3.0569	0	0	0	0	0	0	0	0
MGB_s30166	gb|FJ913889.1|	Carica papaya calreticulin mRNA, complete cds	gi|255542876|ref|XP_002512501.1|	calreticulin, putative [Ricinus communis] RecName: Full=Calreticulin; Flags: Precursor calreticulin [Ricinus communis] calreticulin [Ricinus communis] calreticulin, putative [Ricinus communis]	sp|P93508|CALR_RICCO	Calreticulin OS=Ricinus communis PE=2 SV=1	ath:AT1G56340	CRT1; CRT1 (CALRETICULIN 1); calcium ion binding		---	---	---	---	-3.04124	0	0	0	0	0	0	0	0
MGB_s20829	gb|FJ913889.1|	Carica papaya calreticulin mRNA, complete cds	gi|233955399|gb|ACQ91203.1|	calreticulin [Carica papaya]	sp|O81919|CALR_BETVU	Calreticulin OS=Beta vulgaris PE=2 SV=1	ath:AT1G56340	CRT1; CRT1 (CALRETICULIN 1); calcium ion binding		---	---	---	---	-2.98354	4.42504	0	3.10442	4.25539	0	0	0	0
MGB_lrc22795	gb|FJ913889.1|	Carica papaya calreticulin mRNA, complete cds	gi|11131769|sp|Q40401.1|CALR_NICPL	RecName: Full=Calreticulin; Flags: Precursor calreticulin [Nicotiana plumbaginifolia]	sp|Q40401|CALR_NICPL	Calreticulin OS=Nicotiana plumbaginifolia GN=CAL1 PE=2 SV=1	ath:AT1G56340	CRT1; CRT1 (CALRETICULIN 1); calcium ion binding		---	---	---	---	-2.98208	0	0	0	0	0	0	0	0
MGB_c23826	gb|FJ913889.1|	Carica papaya calreticulin mRNA, complete cds	gi|233955399|gb|ACQ91203.1|	calreticulin [Carica papaya]	sp|O04151|CALR1_ARATH	Calreticulin-1 OS=Arabidopsis thaliana GN=CRT1 PE=1 SV=1	ath:AT1G56340	CRT1; CRT1 (CALRETICULIN 1); calcium ion binding		---	---	---	---	-2.98027	4.28663	0	0	4.19391	0	0	0	0
MGB_c20864	gb|FJ913889.1|	Carica papaya calreticulin mRNA, complete cds	gi|233955399|gb|ACQ91203.1|	calreticulin [Carica papaya]	sp|Q9XF98|CALR_PRUAR	Calreticulin OS=Prunus armeniaca PE=2 SV=1	ath:AT1G56340	CRT1; CRT1 (CALRETICULIN 1); calcium ion binding		---	---	---	---	-2.94351	0	0	0	0	0	0	0	0
MGB_c10142	gb|FJ913889.1|	Carica papaya calreticulin mRNA, complete cds	gi|233955399|gb|ACQ91203.1|	calreticulin [Carica papaya]	sp|Q9XF98|CALR_PRUAR	Calreticulin OS=Prunus armeniaca PE=2 SV=1	ath:AT1G56340	CRT1; CRT1 (CALRETICULIN 1); calcium ion binding		---	---	---	---	-2.90957	4.85847	0	0	0	0	0	0	0
MGB_c1926	gb|FJ913889.1|	Carica papaya calreticulin mRNA, complete cds	gi|233955399|gb|ACQ91203.1|	calreticulin [Carica papaya]	sp|P93508|CALR_RICCO	Calreticulin OS=Ricinus communis PE=2 SV=1	ath:AT1G56340	CRT1; CRT1 (CALRETICULIN 1); calcium ion binding		---	---	---	---	-2.90695	0	0	0	0	0	0	0	0
MGB_c24625	gb|FJ913889.1|	Carica papaya calreticulin mRNA, complete cds	gi|225437549|ref|XP_002270354.1|	PREDICTED: hypothetical protein [Vitis vinifera]	sp|P93508|CALR_RICCO	Calreticulin OS=Ricinus communis PE=2 SV=1	ath:AT1G56340	CRT1; CRT1 (CALRETICULIN 1); calcium ion binding						-2.84442	5.06018	0	3.43061	4.64617	0	0	0	0
MGB_c8646	gb|FJ913889.1|	Carica papaya calreticulin mRNA, complete cds	gi|233955399|gb|ACQ91203.1|	calreticulin [Carica papaya]	sp|P93508|CALR_RICCO	Calreticulin OS=Ricinus communis PE=2 SV=1	ath:AT1G56340	CRT1; CRT1 (CALRETICULIN 1); calcium ion binding		---	---	---	---	-2.78404	0	0	0	0	0	0	0	0
MGB_s22162	gb|FJ913889.1|	Carica papaya calreticulin mRNA, complete cds	gi|233955399|gb|ACQ91203.1|	calreticulin [Carica papaya]	sp|P93508|CALR_RICCO	Calreticulin OS=Ricinus communis PE=2 SV=1	ath:AT1G56340	CRT1; CRT1 (CALRETICULIN 1); calcium ion binding		---	---	---	---	-2.69201	0	0	0	0	0	0	0	0
MGB_s22574	gb|FJ913889.1|	Carica papaya calreticulin mRNA, complete cds	gi|233955399|gb|ACQ91203.1|	calreticulin [Carica papaya]	sp|P93508|CALR_RICCO	Calreticulin OS=Ricinus communis PE=2 SV=1	ath:AT1G56340	CRT1; CRT1 (CALRETICULIN 1); calcium ion binding		---	---	---	---	-2.63162	0	0	0	0	0	0	0	0
MGB_c21827	gb|FJ913889.1|	Carica papaya calreticulin mRNA, complete cds	gi|233955399|gb|ACQ91203.1|	calreticulin [Carica papaya]	sp|P93508|CALR_RICCO	Calreticulin OS=Ricinus communis PE=2 SV=1	ath:AT1G56340	CRT1; CRT1 (CALRETICULIN 1); calcium ion binding		---	---	---	---	-2.62922	0	0	0	0	0	0	0	0
MGB_s22407	gb|FJ913889.1|	Carica papaya calreticulin mRNA, complete cds	gi|233955399|gb|ACQ91203.1|	calreticulin [Carica papaya]	sp|Q9XF98|CALR_PRUAR	Calreticulin OS=Prunus armeniaca PE=2 SV=1	ath:AT1G56340	CRT1; CRT1 (CALRETICULIN 1); calcium ion binding		---	---	---	---	-2.59279	0	0	0	0	0	0	0	0
MGB_c2770	gb|FJ913889.1|	Carica papaya calreticulin mRNA, complete cds	gi|233955399|gb|ACQ91203.1|	calreticulin [Carica papaya]	sp|P93508|CALR_RICCO	Calreticulin OS=Ricinus communis PE=2 SV=1	ath:AT1G56340	CRT1; CRT1 (CALRETICULIN 1); calcium ion binding		---	---	---	---	-2.59049	0	0	0	0	0	0	0	0
MGB_s23215	gb|FJ913889.1|	Carica papaya calreticulin mRNA, complete cds	gi|233955399|gb|ACQ91203.1|	calreticulin [Carica papaya]	sp|P93508|CALR_RICCO	Calreticulin OS=Ricinus communis PE=2 SV=1	ath:AT1G56340	CRT1; CRT1 (CALRETICULIN 1); calcium ion binding						-2.5861	0	0	0	0	0	0	0	0
MGB_s24160	gb|FJ913889.1|	Carica papaya calreticulin mRNA, complete cds	gi|233955399|gb|ACQ91203.1|	calreticulin [Carica papaya]	sp|Q9XF98|CALR_PRUAR	Calreticulin OS=Prunus armeniaca PE=2 SV=1	ath:AT1G56340	CRT1; CRT1 (CALRETICULIN 1); calcium ion binding		---	---	---	---	-2.58381	0	0	0	0	0	0	0	0
MGB_s23560	gb|FJ913889.1|	Carica papaya calreticulin mRNA, complete cds	gi|233955399|gb|ACQ91203.1|	calreticulin [Carica papaya]	sp|P93508|CALR_RICCO	Calreticulin OS=Ricinus communis PE=2 SV=1	ath:AT1G56340	CRT1; CRT1 (CALRETICULIN 1); calcium ion binding		---	---	---	---	-2.57121	0	0	0	0	0	0	0	0
MGB_c5776	gb|FJ913889.1|	Carica papaya calreticulin mRNA, complete cds	gi|233955399|gb|ACQ91203.1|	calreticulin [Carica papaya]	sp|P93508|CALR_RICCO	Calreticulin OS=Ricinus communis PE=2 SV=1	ath:AT1G56340	CRT1; CRT1 (CALRETICULIN 1); calcium ion binding		---	---	---	---	-2.56326	0	0	0	0	0	0	0	0
MGB_s23658	gb|FJ913889.1|	Carica papaya calreticulin mRNA, complete cds	gi|197717740|gb|ACH72686.1|	calreticulin [Nicotiana tabacum]	sp|Q9XF98|CALR_PRUAR	Calreticulin OS=Prunus armeniaca PE=2 SV=1	ath:AT1G56340	CRT1; CRT1 (CALRETICULIN 1); calcium ion binding						-2.55192	3.80418	0	2.93416	3.14941	0	0	0	0
MGB_s24467	gb|FJ913889.1|	Carica papaya calreticulin mRNA, complete cds	gi|233955399|gb|ACQ91203.1|	calreticulin [Carica papaya]	sp|P93508|CALR_RICCO	Calreticulin OS=Ricinus communis PE=2 SV=1	ath:AT1G56340	CRT1; CRT1 (CALRETICULIN 1); calcium ion binding		---	---	---	---	-2.54997	0	0	0	0	0	0	0	0
MGB_c9484	gb|FJ913889.1|	Carica papaya calreticulin mRNA, complete cds	gi|233955399|gb|ACQ91203.1|	calreticulin [Carica papaya]	sp|P93508|CALR_RICCO	Calreticulin OS=Ricinus communis PE=2 SV=1	ath:AT1G56340	CRT1; CRT1 (CALRETICULIN 1); calcium ion binding		---	---	---	---	-2.54603	0	0	0	0	0	0	0	0
MGB_s24564	gb|FJ913889.1|	Carica papaya calreticulin mRNA, complete cds	gi|233955399|gb|ACQ91203.1|	calreticulin [Carica papaya]	sp|P93508|CALR_RICCO	Calreticulin OS=Ricinus communis PE=2 SV=1	ath:AT1G56340	CRT1; CRT1 (CALRETICULIN 1); calcium ion binding		---	---	---	---	-2.50719	0	2.15335	0	0	0	0	0	0
MGB_c8306	gb|FJ913889.1|	Carica papaya calreticulin mRNA, complete cds			sp|P93508|CALR_RICCO	Calreticulin OS=Ricinus communis PE=2 SV=1	ath:AT1G56340	CRT1; CRT1 (CALRETICULIN 1); calcium ion binding		---	---	---	---	-2.45982	0	2.15325	0	4.88005	0	0	0	0
MGB_s27622	gb|FJ913889.1|	Carica papaya calreticulin mRNA, complete cds	gi|255542876|ref|XP_002512501.1|	calreticulin, putative [Ricinus communis] RecName: Full=Calreticulin; Flags: Precursor calreticulin [Ricinus communis] calreticulin [Ricinus communis] calreticulin, putative [Ricinus communis]	sp|P93508|CALR_RICCO	Calreticulin OS=Ricinus communis PE=2 SV=1	ath:AT1G56340	CRT1; CRT1 (CALRETICULIN 1); calcium ion binding						-2.43838	4.70539	0	3.34084	4.19729	0	0	0	0
MGB_s25426	dbj|AK244547.1|	Glycine max cDNA, clone: GMFL01-06-H02	gi|197717740|gb|ACH72686.1|	calreticulin [Nicotiana tabacum]	sp|Q40401|CALR_NICPL	Calreticulin OS=Nicotiana plumbaginifolia GN=CAL1 PE=2 SV=1	ath:AT1G56340	CRT1; CRT1 (CALRETICULIN 1); calcium ion binding		---	---	---	---	-2.43439	0	0	0	0	0	0	0	0
MGB_c10114	dbj|AK244547.1|	Glycine max cDNA, clone: GMFL01-06-H02	gi|233955399|gb|ACQ91203.1|	calreticulin [Carica papaya]	sp|Q40401|CALR_NICPL	Calreticulin OS=Nicotiana plumbaginifolia GN=CAL1 PE=2 SV=1	ath:AT1G56340	CRT1; CRT1 (CALRETICULIN 1); calcium ion binding		---	---	---	---	-2.42412	4.1197	0	3.29756	3.79288	0	0	0	0
MGB_s29957	gb|FJ913889.1|	Carica papaya calreticulin mRNA, complete cds	gi|233955399|gb|ACQ91203.1|	calreticulin [Carica papaya]	sp|Q40401|CALR_NICPL	Calreticulin OS=Nicotiana plumbaginifolia GN=CAL1 PE=2 SV=1	ath:AT1G56340	CRT1; CRT1 (CALRETICULIN 1); calcium ion binding		---	---	---	---	-2.41695	0	0	0	0	0	0	0	0
MGB_c4204	gb|FJ913889.1|	Carica papaya calreticulin mRNA, complete cds	gi|233955399|gb|ACQ91203.1|	calreticulin [Carica papaya]	sp|P93508|CALR_RICCO	Calreticulin OS=Ricinus communis PE=2 SV=1	ath:AT1G56340	CRT1; CRT1 (CALRETICULIN 1); calcium ion binding		---	---	---	---	-2.41174	0	0	0	0	0	0	0	0
MGB_s21671	gb|FJ913889.1|	Carica papaya calreticulin mRNA, complete cds			sp|P93508|CALR_RICCO	Calreticulin OS=Ricinus communis PE=2 SV=1	ath:AT1G56340	CRT1; CRT1 (CALRETICULIN 1); calcium ion binding		---	---	---	---	-2.38862	4.74445	0	3.42951	0	0	0	0	0
MGB_s24980	gb|FJ913889.1|	Carica papaya calreticulin mRNA, complete cds	gi|233955399|gb|ACQ91203.1|	calreticulin [Carica papaya]	sp|Q9XF98|CALR_PRUAR	Calreticulin OS=Prunus armeniaca PE=2 SV=1	ath:AT1G56340	CRT1; CRT1 (CALRETICULIN 1); calcium ion binding		---	---	---	---	-2.37065	0	0	0	0	0	0	0	0
MGB_s25400	gb|FJ913889.1|	Carica papaya calreticulin mRNA, complete cds	gi|233955399|gb|ACQ91203.1|	calreticulin [Carica papaya]	sp|P93508|CALR_RICCO	Calreticulin OS=Ricinus communis PE=2 SV=1	ath:AT1G56340	CRT1; CRT1 (CALRETICULIN 1); calcium ion binding		---	---	---	---	-2.35679	0	0	0	0	0	0	0	0
MGB_s30410	gb|FJ913889.1|	Carica papaya calreticulin mRNA, complete cds	gi|225437549|ref|XP_002270354.1|	PREDICTED: hypothetical protein [Vitis vinifera]	sp|P93508|CALR_RICCO	Calreticulin OS=Ricinus communis PE=2 SV=1	ath:AT1G56340	CRT1; CRT1 (CALRETICULIN 1); calcium ion binding						-2.35485	0	0	0	0	0	0	0	0
MGB_s24748	gb|FJ913889.1|	Carica papaya calreticulin mRNA, complete cds	gi|233955399|gb|ACQ91203.1|	calreticulin [Carica papaya]	sp|P93508|CALR_RICCO	Calreticulin OS=Ricinus communis PE=2 SV=1	ath:AT1G56340	CRT1; CRT1 (CALRETICULIN 1); calcium ion binding		---	---	---	---	-2.33015	0	0	0	0	0	0	0	0
MGB_c21615	gb|FJ913889.1|	Carica papaya calreticulin mRNA, complete cds	gi|60476120|gb|AAX21201.1|	putative calreticulin [Phormium cookianum]	sp|P93508|CALR_RICCO	Calreticulin OS=Ricinus communis PE=2 SV=1	ath:AT1G56340	CRT1; CRT1 (CALRETICULIN 1); calcium ion binding		---	---	---	---	-2.29133	3.87139	0	3.36136	3.65217	0	0	0	0
MGB_c19949	gb|FJ913889.1|	Carica papaya calreticulin mRNA, complete cds	gi|732893|emb|CAA59694.1|	tobacco calretulin [Nicotiana tabacum]	sp|Q40401|CALR_NICPL	Calreticulin OS=Nicotiana plumbaginifolia GN=CAL1 PE=2 SV=1	ath:AT1G56340	CRT1; CRT1 (CALRETICULIN 1); calcium ion binding						-2.25775	0	0	0	0	0	0	0	0
MGB_c14389	gb|FJ913889.1|	Carica papaya calreticulin mRNA, complete cds	gi|233955399|gb|ACQ91203.1|	calreticulin [Carica papaya]	sp|P93508|CALR_RICCO	Calreticulin OS=Ricinus communis PE=2 SV=1	ath:AT1G56340	CRT1; CRT1 (CALRETICULIN 1); calcium ion binding		---	---	---	---	-2.2495	0	0	0	0	0	0	0	0
MGB_s25633	gb|FJ913889.1|	Carica papaya calreticulin mRNA, complete cds	gi|233955399|gb|ACQ91203.1|	calreticulin [Carica papaya]	sp|P93508|CALR_RICCO	Calreticulin OS=Ricinus communis PE=2 SV=1	ath:AT1G56340	CRT1; CRT1 (CALRETICULIN 1); calcium ion binding						-2.24695	0	0	0	0	0	0	0	0
MGB_s23794	gb|FJ913889.1|	Carica papaya calreticulin mRNA, complete cds	gi|233955399|gb|ACQ91203.1|	calreticulin [Carica papaya]	sp|Q9XF98|CALR_PRUAR	Calreticulin OS=Prunus armeniaca PE=2 SV=1	ath:AT1G56340	CRT1; CRT1 (CALRETICULIN 1); calcium ion binding		---	---	---	---	-2.24616	0	0	0	0	0	0	0	0
MGB_c2517	gb|FJ913889.1|	Carica papaya calreticulin mRNA, complete cds	gi|233955399|gb|ACQ91203.1|	calreticulin [Carica papaya]	sp|P93508|CALR_RICCO	Calreticulin OS=Ricinus communis PE=2 SV=1	ath:AT1G56340	CRT1; CRT1 (CALRETICULIN 1); calcium ion binding		---	---	---	---	-2.22847	0	0	3.25433	3.31181	0	0	0	0
MGB_s25912	gb|FJ913889.1|	Carica papaya calreticulin mRNA, complete cds	gi|233955399|gb|ACQ91203.1|	calreticulin [Carica papaya]	sp|Q9XF98|CALR_PRUAR	Calreticulin OS=Prunus armeniaca PE=2 SV=1	ath:AT1G56340	CRT1; CRT1 (CALRETICULIN 1); calcium ion binding		---	---	---	---	-2.22723	0	0	0	0	0	0	0	0
MGB_s24015	gb|FJ913889.1|	Carica papaya calreticulin mRNA, complete cds	gi|233955399|gb|ACQ91203.1|	calreticulin [Carica papaya]	sp|Q9XF98|CALR_PRUAR	Calreticulin OS=Prunus armeniaca PE=2 SV=1	ath:AT1G56340	CRT1; CRT1 (CALRETICULIN 1); calcium ion binding						-2.21239	0	0	0	0	0	0	0	0
MGB_s24660	gb|FJ913889.1|	Carica papaya calreticulin mRNA, complete cds	gi|30103014|gb|AAP21427.1|	putative calreticulin [Oryza sativa (japonica cultivar-group)]	sp|Q9XF98|CALR_PRUAR	Calreticulin OS=Prunus armeniaca PE=2 SV=1	ath:AT1G56340	CRT1; CRT1 (CALRETICULIN 1); calcium ion binding		---	---	---	---	-2.20941	4.88879	0	3.47635	3.89485	0	0	0	0
MGB_c4921	gb|FJ913889.1|	Carica papaya calreticulin mRNA, complete cds	gi|233955399|gb|ACQ91203.1|	calreticulin [Carica papaya]	sp|P93508|CALR_RICCO	Calreticulin OS=Ricinus communis PE=2 SV=1	ath:AT1G56340	CRT1; CRT1 (CALRETICULIN 1); calcium ion binding		---	---	---	---	-2.17999	0	0	0	0	0	0	0	0
MGB_s21328	gb|FJ913889.1|	Carica papaya calreticulin mRNA, complete cds	gi|233955399|gb|ACQ91203.1|	calreticulin [Carica papaya]	sp|P93508|CALR_RICCO	Calreticulin OS=Ricinus communis PE=2 SV=1	ath:AT1G56340	CRT1; CRT1 (CALRETICULIN 1); calcium ion binding		---	---	---	---	-2.17777	0	0	0	0	0	0	0	0
MGB_c8999	gb|FJ913889.1|	Carica papaya calreticulin mRNA, complete cds	gi|233955399|gb|ACQ91203.1|	calreticulin [Carica papaya]	sp|P93508|CALR_RICCO	Calreticulin OS=Ricinus communis PE=2 SV=1	ath:AT1G56340	CRT1; CRT1 (CALRETICULIN 1); calcium ion binding		---	---	---	---	-2.17686	0	0	0	0	0	0	0	0
MGB_s24462	gb|FJ913889.1|	Carica papaya calreticulin mRNA, complete cds	gi|233955399|gb|ACQ91203.1|	calreticulin [Carica papaya]	sp|Q9XF98|CALR_PRUAR	Calreticulin OS=Prunus armeniaca PE=2 SV=1	ath:AT1G56340	CRT1; CRT1 (CALRETICULIN 1); calcium ion binding		---	---	---	---	-2.17628	0	0	0	0	0	0	0	0
MGB_s26440	gb|FJ913889.1|	Carica papaya calreticulin mRNA, complete cds	gi|233955399|gb|ACQ91203.1|	calreticulin [Carica papaya]	sp|Q9XF98|CALR_PRUAR	Calreticulin OS=Prunus armeniaca PE=2 SV=1	ath:AT1G56340	CRT1; CRT1 (CALRETICULIN 1); calcium ion binding						-2.15324	0	0	0	0	0	0	0	0
MGB_c24184	gb|FJ913889.1|	Carica papaya calreticulin mRNA, complete cds	gi|233955399|gb|ACQ91203.1|	calreticulin [Carica papaya]	sp|Q40401|CALR_NICPL	Calreticulin OS=Nicotiana plumbaginifolia GN=CAL1 PE=2 SV=1	ath:AT1G56340	CRT1; CRT1 (CALRETICULIN 1); calcium ion binding						-2.15232	0	0	0	0	0	0	0	0
MGB_s22476	gb|FJ913889.1|	Carica papaya calreticulin mRNA, complete cds	gi|233955399|gb|ACQ91203.1|	calreticulin [Carica papaya]	sp|Q9XF98|CALR_PRUAR	Calreticulin OS=Prunus armeniaca PE=2 SV=1	ath:AT1G56340	CRT1; CRT1 (CALRETICULIN 1); calcium ion binding		---	---	---	---	-2.14693	0	0	0	0	0	0	0	0
MGB_c15796	gb|FJ913889.1|	Carica papaya calreticulin mRNA, complete cds	gi|233955399|gb|ACQ91203.1|	calreticulin [Carica papaya]	sp|Q9XF98|CALR_PRUAR	Calreticulin OS=Prunus armeniaca PE=2 SV=1	ath:AT1G56340	CRT1; CRT1 (CALRETICULIN 1); calcium ion binding		---	---	---	---	-2.11806	0	0	0	0	0	0	0	0
MGB_c20775	gb|FJ913889.1|	Carica papaya calreticulin mRNA, complete cds	gi|233955399|gb|ACQ91203.1|	calreticulin [Carica papaya]	sp|P93508|CALR_RICCO	Calreticulin OS=Ricinus communis PE=2 SV=1	ath:AT1G56340	CRT1; CRT1 (CALRETICULIN 1); calcium ion binding		---	---	---	---	-2.09711	0	0	0	0	0	0	0	0
MGB_c11597	gb|FJ913889.1|	Carica papaya calreticulin mRNA, complete cds	gi|233955399|gb|ACQ91203.1|	calreticulin [Carica papaya]	sp|P93508|CALR_RICCO	Calreticulin OS=Ricinus communis PE=2 SV=1	ath:AT1G56340	CRT1; CRT1 (CALRETICULIN 1); calcium ion binding		---	---	---	---	-2.0911	0	0	0	0	0	0	0	0
MGB_s25896	gb|FJ913889.1|	Carica papaya calreticulin mRNA, complete cds	gi|233955399|gb|ACQ91203.1|	calreticulin [Carica papaya]	sp|P93508|CALR_RICCO	Calreticulin OS=Ricinus communis PE=2 SV=1	ath:AT1G56340	CRT1; CRT1 (CALRETICULIN 1); calcium ion binding		---	---	---	---	-2.05316	0	0	0	0	0	0	0	0
MGB_s21819	gb|FJ913889.1|	Carica papaya calreticulin mRNA, complete cds	gi|233955399|gb|ACQ91203.1|	calreticulin [Carica papaya]	sp|P93508|CALR_RICCO	Calreticulin OS=Ricinus communis PE=2 SV=1	ath:AT1G56340	CRT1; CRT1 (CALRETICULIN 1); calcium ion binding		---	---	---	---	-2.04591	3.86559	0	0	0	0	0	0	0
MGB_s20810	gb|FJ913889.1|	Carica papaya calreticulin mRNA, complete cds	gi|233955399|gb|ACQ91203.1|	calreticulin [Carica papaya]	sp|Q9XF98|CALR_PRUAR	Calreticulin OS=Prunus armeniaca PE=2 SV=1	ath:AT1G56340	CRT1; CRT1 (CALRETICULIN 1); calcium ion binding		---	---	---	---	-2.02448	0	0	0	0	0	0	0	0
MGB_s21025	gb|FJ913889.1|	Carica papaya calreticulin mRNA, complete cds			sp|Q9XF98|CALR_PRUAR	Calreticulin OS=Prunus armeniaca PE=2 SV=1	ath:AT1G56340	CRT1; CRT1 (CALRETICULIN 1); calcium ion binding		---	---	---	---	-2.02381	0	0	0	4.72137	0	0	0	0
MGB_c8564	gb|FJ913889.1|	Carica papaya calreticulin mRNA, complete cds	gi|233955399|gb|ACQ91203.1|	calreticulin [Carica papaya]	sp|Q9XF98|CALR_PRUAR	Calreticulin OS=Prunus armeniaca PE=2 SV=1	ath:AT1G56340	CRT1; CRT1 (CALRETICULIN 1); calcium ion binding		---	---	---	---	-2.01767	0	0	0	0	0	0	0	0
MGB_s25198	dbj|AK321700.1|	Solanum lycopersicum cDNA, clone: LEFL1027DE05, HTC in leaf	gi|197717740|gb|ACH72686.1|	calreticulin [Nicotiana tabacum]	sp|Q40401|CALR_NICPL	Calreticulin OS=Nicotiana plumbaginifolia GN=CAL1 PE=2 SV=1	ath:AT1G56340	CRT1; CRT1 (CALRETICULIN 1); calcium ion binding		---	---	---	---	-2.01614	4.42286	0	3.3519	3.96945	0	0	0	0
MGB_s22460	gb|FJ913889.1|	Carica papaya calreticulin mRNA, complete cds	gi|233955399|gb|ACQ91203.1|	calreticulin [Carica papaya]	sp|Q9XF98|CALR_PRUAR	Calreticulin OS=Prunus armeniaca PE=2 SV=1	ath:AT1G56340	CRT1; CRT1 (CALRETICULIN 1); calcium ion binding		---	---	---	---	-2.01344	0	0	0	0	0	0	0	0
MGB_c13854	gb|FJ913889.1|	Carica papaya calreticulin mRNA, complete cds	gi|233955399|gb|ACQ91203.1|	calreticulin [Carica papaya]	sp|Q9XF98|CALR_PRUAR	Calreticulin OS=Prunus armeniaca PE=2 SV=1	ath:AT1G56340	CRT1; CRT1 (CALRETICULIN 1); calcium ion binding		---	---	---	---	-2.01288	0	0	0	0	0	0	0	0
MGB_c10923	gb|EU830727.1|	Linum usitatissimum clone LU0029D12 mRNA sequence	gi|225431988|ref|XP_002279066.1|	PREDICTED: hypothetical protein [Vitis vinifera]			ath:AT5G49480	ATCP1; ATCP1 (CA2+-BINDING PROTEIN 1); calcium ion binding						0	0	-2.11607	0	0	-2.52716	0	0	0
MGB_c9230	gb|BT047288.1|	Salmo salar clone ssal-evd-545-141 Histone H3.3 putative mRNA, complete cds	gi|255576097|ref|XP_002528943.1|	calcium ion binding protein, putative [Ricinus communis] calcium ion binding protein, putative [Ricinus communis]			osa:4347412	Os09g0483500; hypothetical protein						0	0	0	0	-2.1191	0	0	0	0
MGB_c4645	gb|BT049473.1|	Salmo salar clone ssal-evd-507-116 NADH dehydrogenase 1 beta subcomplex subunit 8, mitochondrial precursor putative mRNA, complete cds	gi|225431988|ref|XP_002279066.1|	PREDICTED: hypothetical protein [Vitis vinifera]			ath:AT5G49480	ATCP1; ATCP1 (CA2+-BINDING PROTEIN 1); calcium ion binding						0	0	0	0	0	-2.48234	0	0	0
MGB_c1449	dbj|AK285522.1|	Glycine max cDNA, clone: GMFL01-10-O13	gi|56122682|gb|AAV74404.1|	chloroplast oxygen-evolving enhancer protein [Manihot esculenta]	sp|Q41932|PSBQ2_ARATH	Oxygen-evolving enhancer protein 3-2, chloroplastic OS=Arabidopsis thaliana GN=PSBQ2 PE=1 SV=2	ath:AT4G05180	PSBQ/PSBQ-2/PSII-Q; PSBQ/PSBQ-2/PSII-Q (PHOTOSYSTEM II SUBUNIT Q-2); calcium ion binding ; K08901 photosystem II oxygen-evolving enhancer protein	|Metabolism; Energy Metabolism; Photosynthesis [PATH:ko00195-Map:ko00195];|Protein Families; Metabolism; Photosynthesis proteins [BR:ko00194];|					0	0	0	0	0	2.12221	0	0	0
MGB_c16776	gb|BT089592.1|	Soybean clone JCVI-FLGm-2I10 unknown mRNA	gi|116793667|gb|ABK26835.1|	unknown [Picea sitchensis] unknown [Picea sitchensis] unknown [Picea sitchensis] unknown [Picea sitchensis] unknown [Picea sitchensis] unknown [Picea sitchensis]	sp|Q41932|PSBQ2_ARATH	Oxygen-evolving enhancer protein 3-2, chloroplastic OS=Arabidopsis thaliana GN=PSBQ2 PE=1 SV=2	ath:AT4G05180	PSBQ/PSBQ-2/PSII-Q; PSBQ/PSBQ-2/PSII-Q (PHOTOSYSTEM II SUBUNIT Q-2); calcium ion binding ; K08901 photosystem II oxygen-evolving enhancer protein	|Metabolism; Energy Metabolism; Photosynthesis [PATH:ko00195-Map:ko00195];|Protein Families; Metabolism; Photosynthesis proteins [BR:ko00194];|					0	0	2.02832	0	0	2.29339	0	0	0
MGB_c15877	emb|AM981271.1|	Centruroides suffusus suffusus mRNA for toxin Css39.8 (clona9 gene)	gi|255562295|ref|XP_002522155.1|	calcium ion binding protein, putative [Ricinus communis] calcium ion binding protein, putative [Ricinus communis]			osa:4325568	Os01g0212400; hypothetical protein						0	0	2.28643	0	0	0	0	0	0
MGB_c14769	ref|XM_002530722.1|	Ricinus communis calcium lipid binding protein, putative, mRNA	gi|255579863|ref|XP_002530768.1|	calcium lipid binding protein, putative [Ricinus communis] calcium lipid binding protein, putative [Ricinus communis]			ath:AT1G05500	ATSYTE/NTMC2T2.1/NTMC2TYPE2.1/SYTE; ATSYTE/NTMC2T2.1/NTMC2TYPE2.1/SYTE						0	0	2.2898	0	2.02777	0	0	0	0
MGB_s30790	gb|BT049066.1|	Salmo salar clone ssal-evd-517-055 Troponin I, slow skeletal muscle putative mRNA, complete cds	gi|255562295|ref|XP_002522155.1|	calcium ion binding protein, putative [Ricinus communis] calcium ion binding protein, putative [Ricinus communis]										0	0	2.46298	0	0	0	0	0	0
MGB_c13873	ref|XM_002512455.1|	Ricinus communis calreticulin, putative, mRNA	gi|233955399|gb|ACQ91203.1|	calreticulin [Carica papaya]	sp|Q40401|CALR_NICPL	Calreticulin OS=Nicotiana plumbaginifolia GN=CAL1 PE=2 SV=1	ath:AT1G56340	CRT1; CRT1 (CALRETICULIN 1); calcium ion binding		---	---	---	---	0	3.46871	0	2.54707	2.85564	0	0	0	0
MGB_s26890	dbj|AK244547.1|	Glycine max cDNA, clone: GMFL01-06-H02	gi|117165712|dbj|BAF36056.1|	calreticulin-1 [Glycine max] unknown [Glycine max]	sp|P93508|CALR_RICCO	Calreticulin OS=Ricinus communis PE=2 SV=1	ath:AT1G56340	CRT1; CRT1 (CALRETICULIN 1); calcium ion binding						0	3.60284	0	2.57284	2.658	0	0	0	0
MGB_s27974	dbj|AK244547.1|	Glycine max cDNA, clone: GMFL01-06-H02	gi|732893|emb|CAA59694.1|	tobacco calretulin [Nicotiana tabacum]	sp|Q40401|CALR_NICPL	Calreticulin OS=Nicotiana plumbaginifolia GN=CAL1 PE=2 SV=1	ath:AT1G56340	CRT1; CRT1 (CALRETICULIN 1); calcium ion binding		---	---	---	---	0	3.63262	0	3.53645	3.49446	0	0	0	0
MGB_c21810	dbj|AK244547.1|	Glycine max cDNA, clone: GMFL01-06-H02	gi|11131949|sp|Q9ZPP1.1|CALR_BERST	RecName: Full=Calreticulin; Flags: Precursor calreticulin [Berberis stolonifera]	sp|Q9ZPP1|CALR_BERST	Calreticulin OS=Berberis stolonifera PE=2 SV=1	ath:AT1G56340	CRT1; CRT1 (CALRETICULIN 1); calcium ion binding						0	3.70611	0	3.35745	3.60425	0	0	0	0
MGB_c11345	dbj|AK244547.1|	Glycine max cDNA, clone: GMFL01-06-H02			sp|Q40401|CALR_NICPL	Calreticulin OS=Nicotiana plumbaginifolia GN=CAL1 PE=2 SV=1	ath:AT1G56340	CRT1; CRT1 (CALRETICULIN 1); calcium ion binding		---	---	---	---	0	3.8779	0	3.34608	3.66773	0	0	0	0
MGB_c7647	dbj|AK244547.1|	Glycine max cDNA, clone: GMFL01-06-H02	gi|233955399|gb|ACQ91203.1|	calreticulin [Carica papaya]	sp|Q9XF98|CALR_PRUAR	Calreticulin OS=Prunus armeniaca PE=2 SV=1	ath:AT1G56340	CRT1; CRT1 (CALRETICULIN 1); calcium ion binding		---	---	---	---	0	4.15819	0	3.90846	4.0997	0	0	0	0
MGB_c18986	ref|XM_002330212.1|	Populus trichocarpa predicted protein, mRNA	gi|233955399|gb|ACQ91203.1|	calreticulin [Carica papaya]	sp|P93508|CALR_RICCO	Calreticulin OS=Ricinus communis PE=2 SV=1	ath:AT1G56340	CRT1; CRT1 (CALRETICULIN 1); calcium ion binding		---	---	---	---	0	4.15969	0	3.40827	3.9224	0	0	0	0
MGB_c26131	dbj|AK244547.1|	Glycine max cDNA, clone: GMFL01-06-H02	gi|117165712|dbj|BAF36056.1|	calreticulin-1 [Glycine max] unknown [Glycine max]	sp|Q40401|CALR_NICPL	Calreticulin OS=Nicotiana plumbaginifolia GN=CAL1 PE=2 SV=1	ath:AT1G56340	CRT1; CRT1 (CALRETICULIN 1); calcium ion binding						0	4.46511	0	3.07105	3.36621	0	0	0	0
MGB_s27150	dbj|AK244547.1|	Glycine max cDNA, clone: GMFL01-06-H02	gi|224122952|ref|XP_002318957.1|	predicted protein [Populus trichocarpa] unknown [Populus trichocarpa] predicted protein [Populus trichocarpa]	sp|Q40401|CALR_NICPL	Calreticulin OS=Nicotiana plumbaginifolia GN=CAL1 PE=2 SV=1	ath:AT1G56340	CRT1; CRT1 (CALRETICULIN 1); calcium ion binding		---	---	---	---	0	4.78662	0	3.5558	4.44716	0	0	0	0
MGB_s28520	ref|XM_002330212.1|	Populus trichocarpa predicted protein, mRNA			sp|Q9ZPP1|CALR_BERST	Calreticulin OS=Berberis stolonifera PE=2 SV=1	ath:AT1G56340	CRT1; CRT1 (CALRETICULIN 1); calcium ion binding		---	---	---	---	0	4.89007	0	3.40941	4.23475	0	0	0	0
MGB_c13337	gb|BT099318.1|	Soybean clone JCVI-FLGm-26L22 unknown mRNA	gi|233955399|gb|ACQ91203.1|	calreticulin [Carica papaya]	sp|Q9ZPP1|CALR_BERST	Calreticulin OS=Berberis stolonifera PE=2 SV=1	ath:AT1G56340	CRT1; CRT1 (CALRETICULIN 1); calcium ion binding						2.04192	3.70966	0	3.50765	3.50675	0	0	0	0
MGB_c24223	gb|FJ913889.1|	Carica papaya calreticulin mRNA, complete cds	gi|233955399|gb|ACQ91203.1|	calreticulin [Carica papaya]	sp|Q9XF98|CALR_PRUAR	Calreticulin OS=Prunus armeniaca PE=2 SV=1	ath:AT1G56340	CRT1; CRT1 (CALRETICULIN 1); calcium ion binding						2.05851	0	0	0	0	0	0	0	0
MGB_s23622	gb|FJ913889.1|	Carica papaya calreticulin mRNA, complete cds	gi|233955399|gb|ACQ91203.1|	calreticulin [Carica papaya]	sp|P93508|CALR_RICCO	Calreticulin OS=Ricinus communis PE=2 SV=1	ath:AT1G56340	CRT1; CRT1 (CALRETICULIN 1); calcium ion binding		---	---	---	---	2.07201	0	0	0	0	0	0	0	0
MGB_c15725	gb|FJ913889.1|	Carica papaya calreticulin mRNA, complete cds	gi|233955399|gb|ACQ91203.1|	calreticulin [Carica papaya]	sp|P93508|CALR_RICCO	Calreticulin OS=Ricinus communis PE=2 SV=1	ath:AT1G56340	CRT1; CRT1 (CALRETICULIN 1); calcium ion binding		---	---	---	---	2.07624	0	0	0	0	0	0	0	0
MGB_s26056	gb|FJ913889.1|	Carica papaya calreticulin mRNA, complete cds	gi|233955399|gb|ACQ91203.1|	calreticulin [Carica papaya]	sp|Q40401|CALR_NICPL	Calreticulin OS=Nicotiana plumbaginifolia GN=CAL1 PE=2 SV=1	ath:AT1G56340	CRT1; CRT1 (CALRETICULIN 1); calcium ion binding						2.10014	3.57543	0	0	0	0	0	0	0
MGB_c11746	gb|FJ913889.1|	Carica papaya calreticulin mRNA, complete cds	gi|233955399|gb|ACQ91203.1|	calreticulin [Carica papaya]	sp|P93508|CALR_RICCO	Calreticulin OS=Ricinus communis PE=2 SV=1	ath:AT1G56340	CRT1; CRT1 (CALRETICULIN 1); calcium ion binding		---	---	---	---	2.11795	0	0	0	0	2.37742	0	0	0
MGB_c4961	gb|FJ913889.1|	Carica papaya calreticulin mRNA, complete cds	gi|233955399|gb|ACQ91203.1|	calreticulin [Carica papaya]	sp|Q9XF98|CALR_PRUAR	Calreticulin OS=Prunus armeniaca PE=2 SV=1	ath:AT1G56340	CRT1; CRT1 (CALRETICULIN 1); calcium ion binding		---	---	---	---	2.12464	0	0	0	0	0	0	0	0
MGB_s27096	gb|FJ913889.1|	Carica papaya calreticulin mRNA, complete cds	gi|233955399|gb|ACQ91203.1|	calreticulin [Carica papaya]	sp|Q9XF98|CALR_PRUAR	Calreticulin OS=Prunus armeniaca PE=2 SV=1	ath:AT1G56340	CRT1; CRT1 (CALRETICULIN 1); calcium ion binding		---	---	---	---	2.14043	0	0	0	0	0	0	0	0
MGB_c24567	gb|BT099318.1|	Soybean clone JCVI-FLGm-26L22 unknown mRNA	gi|233955399|gb|ACQ91203.1|	calreticulin [Carica papaya]	sp|Q9XF98|CALR_PRUAR	Calreticulin OS=Prunus armeniaca PE=2 SV=1	ath:AT1G56340	CRT1; CRT1 (CALRETICULIN 1); calcium ion binding						2.15664	3.9344	0	3.92504	4.00331	0	0	0	0
MGB_c15418	dbj|AK244547.1|	Glycine max cDNA, clone: GMFL01-06-H02	gi|233955399|gb|ACQ91203.1|	calreticulin [Carica papaya]	sp|Q40401|CALR_NICPL	Calreticulin OS=Nicotiana plumbaginifolia GN=CAL1 PE=2 SV=1	ath:AT1G56340	CRT1; CRT1 (CALRETICULIN 1); calcium ion binding		---	---	---	---	2.17571	0	0	0	0	0	0	0	0
MGB_c23959	dbj|AK244547.1|	Glycine max cDNA, clone: GMFL01-06-H02	gi|197717740|gb|ACH72686.1|	calreticulin [Nicotiana tabacum]	sp|Q40401|CALR_NICPL	Calreticulin OS=Nicotiana plumbaginifolia GN=CAL1 PE=2 SV=1	ath:AT1G56340	CRT1; CRT1 (CALRETICULIN 1); calcium ion binding						2.1794	0	0	0	0	0	0	0	0
MGB_s21987	gb|FJ913889.1|	Carica papaya calreticulin mRNA, complete cds	gi|233955399|gb|ACQ91203.1|	calreticulin [Carica papaya]	sp|P93508|CALR_RICCO	Calreticulin OS=Ricinus communis PE=2 SV=1	ath:AT1G56340	CRT1; CRT1 (CALRETICULIN 1); calcium ion binding		---	---	---	---	2.20056	0	0	0	0	0	0	0	0
MGB_s24940	gb|BT099318.1|	Soybean clone JCVI-FLGm-26L22 unknown mRNA	gi|224123944|ref|XP_002330248.1|	predicted protein [Populus trichocarpa] predicted protein [Populus trichocarpa]	sp|Q9XF98|CALR_PRUAR	Calreticulin OS=Prunus armeniaca PE=2 SV=1	ath:AT1G56340	CRT1; CRT1 (CALRETICULIN 1); calcium ion binding						2.20834	3.57319	0	3.44648	3.52514	0	0	0	0
MGB_s30681	gb|FJ913889.1|	Carica papaya calreticulin mRNA, complete cds	gi|233955399|gb|ACQ91203.1|	calreticulin [Carica papaya]	sp|Q9XF98|CALR_PRUAR	Calreticulin OS=Prunus armeniaca PE=2 SV=1	ath:AT1G56340	CRT1; CRT1 (CALRETICULIN 1); calcium ion binding						2.21497	0	0	0	0	0	0	0	0
MGB_c24505	gb|FJ913889.1|	Carica papaya calreticulin mRNA, complete cds	gi|233955399|gb|ACQ91203.1|	calreticulin [Carica papaya]	sp|Q9XF98|CALR_PRUAR	Calreticulin OS=Prunus armeniaca PE=2 SV=1	ath:AT1G56340	CRT1; CRT1 (CALRETICULIN 1); calcium ion binding						2.22257	0	0	0	0	0	0	0	0
MGB_c25206	gb|FJ913889.1|	Carica papaya calreticulin mRNA, complete cds	gi|233955399|gb|ACQ91203.1|	calreticulin [Carica papaya]	sp|Q9XF98|CALR_PRUAR	Calreticulin OS=Prunus armeniaca PE=2 SV=1	ath:AT1G56340	CRT1; CRT1 (CALRETICULIN 1); calcium ion binding		---	---	---	---	2.22999	0	0	0	0	0	0	0	0
MGB_c6091	gb|FJ913889.1|	Carica papaya calreticulin mRNA, complete cds			sp|P93508|CALR_RICCO	Calreticulin OS=Ricinus communis PE=2 SV=1	ath:AT1G56340	CRT1; CRT1 (CALRETICULIN 1); calcium ion binding		---	---	---	---	2.27609	0	0	0	0	0	0	0	0
MGB_c22242	gb|FJ913889.1|	Carica papaya calreticulin mRNA, complete cds	gi|233955399|gb|ACQ91203.1|	calreticulin [Carica papaya]	sp|Q9XF98|CALR_PRUAR	Calreticulin OS=Prunus armeniaca PE=2 SV=1	ath:AT1G56340	CRT1; CRT1 (CALRETICULIN 1); calcium ion binding		---	---	---	---	2.28489	0	0	0	0	0	0	0	0
MGB_c12930	gb|FJ913889.1|	Carica papaya calreticulin mRNA, complete cds	gi|233955399|gb|ACQ91203.1|	calreticulin [Carica papaya]	sp|P93508|CALR_RICCO	Calreticulin OS=Ricinus communis PE=2 SV=1	ath:AT1G56340	CRT1; CRT1 (CALRETICULIN 1); calcium ion binding		---	---	---	---	2.30689	0	0	0	0	0	0	0	0
MGB_s23466	gb|FJ913889.1|	Carica papaya calreticulin mRNA, complete cds	gi|233955399|gb|ACQ91203.1|	calreticulin [Carica papaya]	sp|P93508|CALR_RICCO	Calreticulin OS=Ricinus communis PE=2 SV=1	ath:AT1G56340	CRT1; CRT1 (CALRETICULIN 1); calcium ion binding		---	---	---	---	2.30708	0	0	0	0	0	0	0	0
MGB_c23517	gb|FJ913889.1|	Carica papaya calreticulin mRNA, complete cds	gi|233955399|gb|ACQ91203.1|	calreticulin [Carica papaya]	sp|Q9XF98|CALR_PRUAR	Calreticulin OS=Prunus armeniaca PE=2 SV=1	ath:AT1G56340	CRT1; CRT1 (CALRETICULIN 1); calcium ion binding		---	---	---	---	2.30839	0	0	0	0	0	0	0	0
MGB_c23033	gb|FJ913889.1|	Carica papaya calreticulin mRNA, complete cds	gi|233955399|gb|ACQ91203.1|	calreticulin [Carica papaya]	sp|Q9XF98|CALR_PRUAR	Calreticulin OS=Prunus armeniaca PE=2 SV=1	ath:AT1G56340	CRT1; CRT1 (CALRETICULIN 1); calcium ion binding		---	---	---	---	2.31707	0	0	0	0	0	0	0	0
MGB_c26592	gb|FJ913889.1|	Carica papaya calreticulin mRNA, complete cds	gi|233955399|gb|ACQ91203.1|	calreticulin [Carica papaya]	sp|Q9XF98|CALR_PRUAR	Calreticulin OS=Prunus armeniaca PE=2 SV=1	ath:AT1G56340	CRT1; CRT1 (CALRETICULIN 1); calcium ion binding		---	---	---	---	2.32925	0	0	0	0	0	0	0	0
MGB_c5407	gb|FJ913889.1|	Carica papaya calreticulin mRNA, complete cds	gi|233955399|gb|ACQ91203.1|	calreticulin [Carica papaya]	sp|Q9XF98|CALR_PRUAR	Calreticulin OS=Prunus armeniaca PE=2 SV=1	ath:AT1G56340	CRT1; CRT1 (CALRETICULIN 1); calcium ion binding		---	---	---	---	2.34195	0	0	0	0	0	0	0	0
MGB_s21471	gb|FJ913889.1|	Carica papaya calreticulin mRNA, complete cds	gi|197717740|gb|ACH72686.1|	calreticulin [Nicotiana tabacum]	sp|Q40401|CALR_NICPL	Calreticulin OS=Nicotiana plumbaginifolia GN=CAL1 PE=2 SV=1	ath:AT1G56340	CRT1; CRT1 (CALRETICULIN 1); calcium ion binding		---	---	---	---	2.42386	4.34346	0	0	3.85103	0	0	0	0
MGB_c25612	gb|FJ913889.1|	Carica papaya calreticulin mRNA, complete cds	gi|233955399|gb|ACQ91203.1|	calreticulin [Carica papaya]	sp|Q40401|CALR_NICPL	Calreticulin OS=Nicotiana plumbaginifolia GN=CAL1 PE=2 SV=1	ath:AT1G56340	CRT1; CRT1 (CALRETICULIN 1); calcium ion binding		---	---	---	---	2.48834	0	0	3.17541	0	0	0	0	0
MGB_c10312	ref|XM_002512455.1|	Ricinus communis calreticulin, putative, mRNA	gi|225437549|ref|XP_002270354.1|	PREDICTED: hypothetical protein [Vitis vinifera]	sp|Q9ZPP1|CALR_BERST	Calreticulin OS=Berberis stolonifera PE=2 SV=1	ath:AT1G56340	CRT1; CRT1 (CALRETICULIN 1); calcium ion binding						2.56956	0	0	0	0	0	0	0	0
MGB_c26143	gb|FJ913889.1|	Carica papaya calreticulin mRNA, complete cds	gi|233955399|gb|ACQ91203.1|	calreticulin [Carica papaya]	sp|P93508|CALR_RICCO	Calreticulin OS=Ricinus communis PE=2 SV=1	ath:AT1G56340	CRT1; CRT1 (CALRETICULIN 1); calcium ion binding		---	---	---	---	2.61472	0	0	0	0	0	0	0	0
MGB_c23793	gb|FJ913889.1|	Carica papaya calreticulin mRNA, complete cds	gi|233955399|gb|ACQ91203.1|	calreticulin [Carica papaya]	sp|Q9XF98|CALR_PRUAR	Calreticulin OS=Prunus armeniaca PE=2 SV=1	ath:AT1G56340	CRT1; CRT1 (CALRETICULIN 1); calcium ion binding		---	---	---	---	2.6169	0	2.00003	0	0	0	0	0	0
MGB_c10399	gb|FJ913889.1|	Carica papaya calreticulin mRNA, complete cds			sp|P93508|CALR_RICCO	Calreticulin OS=Ricinus communis PE=2 SV=1	ath:AT1G56340	CRT1; CRT1 (CALRETICULIN 1); calcium ion binding						2.64875	0	0	0	0	0	0	0	0
MGB_s30203	dbj|AK244547.1|	Glycine max cDNA, clone: GMFL01-06-H02	gi|233955399|gb|ACQ91203.1|	calreticulin [Carica papaya]	sp|Q40401|CALR_NICPL	Calreticulin OS=Nicotiana plumbaginifolia GN=CAL1 PE=2 SV=1	ath:AT1G56340	CRT1; CRT1 (CALRETICULIN 1); calcium ion binding		---	---	---	---	3.15166	0	0	0	0	0	0	0	0
MGB_s23363	dbj|AK244547.1|	Glycine max cDNA, clone: GMFL01-06-H02	gi|197717740|gb|ACH72686.1|	calreticulin [Nicotiana tabacum]	sp|Q40401|CALR_NICPL	Calreticulin OS=Nicotiana plumbaginifolia GN=CAL1 PE=2 SV=1	ath:AT1G56340	CRT1; CRT1 (CALRETICULIN 1); calcium ion binding						3.24282	3.87148	0	3.33221	3.72495	0	0	0	0
MGB_c14038	dbj|AK244547.1|	Glycine max cDNA, clone: GMFL01-06-H02	gi|197717740|gb|ACH72686.1|	calreticulin [Nicotiana tabacum]	sp|Q40401|CALR_NICPL	Calreticulin OS=Nicotiana plumbaginifolia GN=CAL1 PE=2 SV=1	ath:AT1G56340	CRT1; CRT1 (CALRETICULIN 1); calcium ion binding		---	---	---	---	3.28205	0	0	0	0	0	0	0	0
MGB_c5265	gb|FJ913889.1|	Carica papaya calreticulin mRNA, complete cds	gi|233955399|gb|ACQ91203.1|	calreticulin [Carica papaya]	sp|P93508|CALR_RICCO	Calreticulin OS=Ricinus communis PE=2 SV=1	ath:AT1G56340	CRT1; CRT1 (CALRETICULIN 1); calcium ion binding		---	---	---	---	3.28575	0	0	0	0	0	0	0	0
MGB_s23111	dbj|AK244547.1|	Glycine max cDNA, clone: GMFL01-06-H02	gi|233955399|gb|ACQ91203.1|	calreticulin [Carica papaya]	sp|P93508|CALR_RICCO	Calreticulin OS=Ricinus communis PE=2 SV=1	ath:AT1G56340	CRT1; CRT1 (CALRETICULIN 1); calcium ion binding		---	---	---	---	3.28693	0	0	3.30912	3.62387	0	0	0	0
MGB_s26556	dbj|AK244547.1|	Glycine max cDNA, clone: GMFL01-06-H02	gi|233955399|gb|ACQ91203.1|	calreticulin [Carica papaya]	sp|P93508|CALR_RICCO	Calreticulin OS=Ricinus communis PE=2 SV=1	ath:AT1G56340	CRT1; CRT1 (CALRETICULIN 1); calcium ion binding		---	---	---	---	3.36756	4.4835	0	0	0	0	0	0	0
MGB_s25698	gb|FJ913889.1|	Carica papaya calreticulin mRNA, complete cds	gi|233955399|gb|ACQ91203.1|	calreticulin [Carica papaya]	sp|Q40401|CALR_NICPL	Calreticulin OS=Nicotiana plumbaginifolia GN=CAL1 PE=2 SV=1	ath:AT1G56340	CRT1; CRT1 (CALRETICULIN 1); calcium ion binding		---	---	---	---	3.42269	0	0	0	3.22616	0	0	0	0
MGB_lrc230	gb|BT099318.1|	Soybean clone JCVI-FLGm-26L22 unknown mRNA	gi|116780691|gb|ABK21774.1|	unknown [Picea sitchensis] unknown [Picea sitchensis]	sp|Q9ZPP1|CALR_BERST	Calreticulin OS=Berberis stolonifera PE=2 SV=1	ath:AT1G56340	CRT1; CRT1 (CALRETICULIN 1); calcium ion binding						3.45917	4.27041	0	4.00967	4.04572	0	0	0	0
MGB_c3455	gb|FJ913889.1|	Carica papaya calreticulin mRNA, complete cds	gi|224123944|ref|XP_002330248.1|	predicted protein [Populus trichocarpa] predicted protein [Populus trichocarpa]	sp|P93508|CALR_RICCO	Calreticulin OS=Ricinus communis PE=2 SV=1	ath:AT1G56340	CRT1; CRT1 (CALRETICULIN 1); calcium ion binding		---	---	---	---	3.48189	0	0	0	0	0	0	0	0
MGB_s23218	dbj|AK244547.1|	Glycine max cDNA, clone: GMFL01-06-H02			sp|Q9ZPP1|CALR_BERST	Calreticulin OS=Berberis stolonifera PE=2 SV=1	ath:AT1G56340	CRT1; CRT1 (CALRETICULIN 1); calcium ion binding		---	---	---	---	3.62185	3.9863	0	3.46977	3.86098	0	0	0	0
MGB_s26543	gb|FJ913889.1|	Carica papaya calreticulin mRNA, complete cds	gi|233955399|gb|ACQ91203.1|	calreticulin [Carica papaya]	sp|Q9XF98|CALR_PRUAR	Calreticulin OS=Prunus armeniaca PE=2 SV=1	ath:AT1G56340	CRT1; CRT1 (CALRETICULIN 1); calcium ion binding						3.67932	0	0	0	0	0	0	0	0
MGB_c12562	gb|FJ913889.1|	Carica papaya calreticulin mRNA, complete cds	gi|233955399|gb|ACQ91203.1|	calreticulin [Carica papaya]	sp|P93508|CALR_RICCO	Calreticulin OS=Ricinus communis PE=2 SV=1	ath:AT1G56340	CRT1; CRT1 (CALRETICULIN 1); calcium ion binding		---	---	---	---	3.69693	0	0	0	0	0	0	0	0
MGB_c22365	gb|FJ913889.1|	Carica papaya calreticulin mRNA, complete cds	gi|224123944|ref|XP_002330248.1|	predicted protein [Populus trichocarpa] predicted protein [Populus trichocarpa]	sp|P93508|CALR_RICCO	Calreticulin OS=Ricinus communis PE=2 SV=1	ath:AT1G56340	CRT1; CRT1 (CALRETICULIN 1); calcium ion binding		---	---	---	---	3.70362	0	0	0	0	0	0	0	0
MGB_s24971	ref|XM_002330212.1|	Populus trichocarpa predicted protein, mRNA	gi|233955399|gb|ACQ91203.1|	calreticulin [Carica papaya]	sp|Q9XF98|CALR_PRUAR	Calreticulin OS=Prunus armeniaca PE=2 SV=1	ath:AT1G56340	CRT1; CRT1 (CALRETICULIN 1); calcium ion binding		---	---	---	---	3.76389	0	0	0	0	0	0	0	0
MGB_s27583	dbj|AK244547.1|	Glycine max cDNA, clone: GMFL01-06-H02	gi|233955399|gb|ACQ91203.1|	calreticulin [Carica papaya]	sp|Q40401|CALR_NICPL	Calreticulin OS=Nicotiana plumbaginifolia GN=CAL1 PE=2 SV=1	ath:AT1G56340	CRT1; CRT1 (CALRETICULIN 1); calcium ion binding						3.76392	0	0	0	0	0	0	0	0
MGB_s23568	gb|FJ913889.1|	Carica papaya calreticulin mRNA, complete cds	gi|233955399|gb|ACQ91203.1|	calreticulin [Carica papaya]	sp|Q9XF98|CALR_PRUAR	Calreticulin OS=Prunus armeniaca PE=2 SV=1	ath:AT1G56340	CRT1; CRT1 (CALRETICULIN 1); calcium ion binding						3.77112	0	0	0	0	0	0	0	0
MGB_c5683	dbj|AK244547.1|	Glycine max cDNA, clone: GMFL01-06-H02	gi|233955399|gb|ACQ91203.1|	calreticulin [Carica papaya]	sp|Q9ZPP1|CALR_BERST	Calreticulin OS=Berberis stolonifera PE=2 SV=1	ath:AT1G56340	CRT1; CRT1 (CALRETICULIN 1); calcium ion binding						3.86503	0	0	0	0	0	0	0	0
MGB_s22556	gb|FJ913889.1|	Carica papaya calreticulin mRNA, complete cds	gi|233955399|gb|ACQ91203.1|	calreticulin [Carica papaya]	sp|P93508|CALR_RICCO	Calreticulin OS=Ricinus communis PE=2 SV=1	ath:AT1G56340	CRT1; CRT1 (CALRETICULIN 1); calcium ion binding		---	---	---	---	3.90661	0	0	0	0	0	0	0	0
MGB_s25434	ref|XM_002318921.1|	Populus trichocarpa predicted protein, mRNA	gi|233955399|gb|ACQ91203.1|	calreticulin [Carica papaya]	sp|Q9XF98|CALR_PRUAR	Calreticulin OS=Prunus armeniaca PE=2 SV=1	ath:AT1G56340	CRT1; CRT1 (CALRETICULIN 1); calcium ion binding						3.95763	4.2371	0	3.28075	3.4795	0	0	0	0
MGB_s24937	ref|XM_002318921.1|	Populus trichocarpa predicted protein, mRNA	gi|233955399|gb|ACQ91203.1|	calreticulin [Carica papaya]	sp|Q9XF98|CALR_PRUAR	Calreticulin OS=Prunus armeniaca PE=2 SV=1	ath:AT1G56340	CRT1; CRT1 (CALRETICULIN 1); calcium ion binding		---	---	---	---	3.98198	0	0	0	0	0	0	0	0
MGB_c803	gb|FJ913889.1|	Carica papaya calreticulin mRNA, complete cds	gi|11131949|sp|Q9ZPP1.1|CALR_BERST	RecName: Full=Calreticulin; Flags: Precursor calreticulin [Berberis stolonifera]	sp|Q9ZPP1|CALR_BERST	Calreticulin OS=Berberis stolonifera PE=2 SV=1	ath:AT1G56340	CRT1; CRT1 (CALRETICULIN 1); calcium ion binding						4.02374	3.79479	0	2.70307	2.56503	0	0	0	0
MGB_c16059	ref|XM_002330212.1|	Populus trichocarpa predicted protein, mRNA	gi|197717740|gb|ACH72686.1|	calreticulin [Nicotiana tabacum]	sp|Q40401|CALR_NICPL	Calreticulin OS=Nicotiana plumbaginifolia GN=CAL1 PE=2 SV=1	ath:AT1G56340	CRT1; CRT1 (CALRETICULIN 1); calcium ion binding						4.03484	3.87041	0	3.65185	3.95963	0	0	0	0
MGB_c21102	gb|FJ913889.1|	Carica papaya calreticulin mRNA, complete cds	gi|233955399|gb|ACQ91203.1|	calreticulin [Carica papaya]	sp|P93508|CALR_RICCO	Calreticulin OS=Ricinus communis PE=2 SV=1	ath:AT1G56340	CRT1; CRT1 (CALRETICULIN 1); calcium ion binding		---	---	---	---	4.04365	0	0	0	0	0	0	0	0
MGB_s21988	ref|XM_002330212.1|	Populus trichocarpa predicted protein, mRNA	gi|224123944|ref|XP_002330248.1|	predicted protein [Populus trichocarpa] predicted protein [Populus trichocarpa]	sp|Q40401|CALR_NICPL	Calreticulin OS=Nicotiana plumbaginifolia GN=CAL1 PE=2 SV=1	ath:AT1G56340	CRT1; CRT1 (CALRETICULIN 1); calcium ion binding						4.06748	4.06719	0	3.44087	3.86803	0	0	0	0
MGB_c14075	ref|XM_002330212.1|	Populus trichocarpa predicted protein, mRNA	gi|233955399|gb|ACQ91203.1|	calreticulin [Carica papaya]	sp|Q40401|CALR_NICPL	Calreticulin OS=Nicotiana plumbaginifolia GN=CAL1 PE=2 SV=1	ath:AT1G56340	CRT1; CRT1 (CALRETICULIN 1); calcium ion binding		---	---	---	---	4.09794	4.34105	0	3.00022	3.41293	0	0	0	0
MGB_s21999	ref|XM_002330212.1|	Populus trichocarpa predicted protein, mRNA	gi|732893|emb|CAA59694.1|	tobacco calretulin [Nicotiana tabacum]	sp|Q40401|CALR_NICPL	Calreticulin OS=Nicotiana plumbaginifolia GN=CAL1 PE=2 SV=1	ath:AT1G56340	CRT1; CRT1 (CALRETICULIN 1); calcium ion binding		---	---	---	---	4.09985	0	0	0	0	0	0	0	0
MGB_s28074	ref|XM_002330212.1|	Populus trichocarpa predicted protein, mRNA	gi|233955399|gb|ACQ91203.1|	calreticulin [Carica papaya]	sp|Q9XF98|CALR_PRUAR	Calreticulin OS=Prunus armeniaca PE=2 SV=1	ath:AT1G56340	CRT1; CRT1 (CALRETICULIN 1); calcium ion binding		---	---	---	---	4.14854	3.85088	0	3.18788	3.56556	0	0	0	0
MGB_c10151	ref|XM_002330212.1|	Populus trichocarpa predicted protein, mRNA	gi|732893|emb|CAA59694.1|	tobacco calretulin [Nicotiana tabacum]	sp|Q40401|CALR_NICPL	Calreticulin OS=Nicotiana plumbaginifolia GN=CAL1 PE=2 SV=1	ath:AT1G56340	CRT1; CRT1 (CALRETICULIN 1); calcium ion binding		---	---	---	---	4.18624	4.05797	0	3.2577	3.75391	0	0	0	0
MGB_c3565	ref|NM_116951.1|	Arabidopsis thaliana SUB1; calcium ion binding (SUB1) mRNA, complete cds	gi|255572288|ref|XP_002527083.1|	conserved hypothetical protein [Ricinus communis] conserved hypothetical protein [Ricinus communis]			ath:AT4G08810	SUB1; SUB1 (short under blue light 1)						4.22152	4.56099	0	2.33708	4.08307	2.03331	0	0	0
MGB_s27072	gb|FJ913889.1|	Carica papaya calreticulin mRNA, complete cds	gi|197717740|gb|ACH72686.1|	calreticulin [Nicotiana tabacum]	sp|Q40401|CALR_NICPL	Calreticulin OS=Nicotiana plumbaginifolia GN=CAL1 PE=2 SV=1	ath:AT1G56340	CRT1; CRT1 (CALRETICULIN 1); calcium ion binding						4.36666	0	0	3.19003	0	0	0	0	0
MGB_s26374	gb|FJ913889.1|	Carica papaya calreticulin mRNA, complete cds	gi|255542876|ref|XP_002512501.1|	calreticulin, putative [Ricinus communis] RecName: Full=Calreticulin; Flags: Precursor calreticulin [Ricinus communis] calreticulin [Ricinus communis] calreticulin, putative [Ricinus communis]	sp|P93508|CALR_RICCO	Calreticulin OS=Ricinus communis PE=2 SV=1	ath:AT1G56340	CRT1; CRT1 (CALRETICULIN 1); calcium ion binding						4.45166	0	0	0	0	0	0	0	0
MGB_c17939	dbj|AK244547.1|	Glycine max cDNA, clone: GMFL01-06-H02	gi|233955399|gb|ACQ91203.1|	calreticulin [Carica papaya]	sp|Q40401|CALR_NICPL	Calreticulin OS=Nicotiana plumbaginifolia GN=CAL1 PE=2 SV=1	ath:AT1G56340	CRT1; CRT1 (CALRETICULIN 1); calcium ion binding		---	---	---	---	4.4914	0	0	0	0	0	0	0	0
MGB_c25135	gb|FJ913889.1|	Carica papaya calreticulin mRNA, complete cds	gi|233955399|gb|ACQ91203.1|	calreticulin [Carica papaya]	sp|Q9ZPP1|CALR_BERST	Calreticulin OS=Berberis stolonifera PE=2 SV=1	ath:AT1G56340	CRT1; CRT1 (CALRETICULIN 1); calcium ion binding						4.67384	4.44838	0	0	0	0	0	0	0
MGB_s28878	gb|FJ913889.1|	Carica papaya calreticulin mRNA, complete cds	gi|233955399|gb|ACQ91203.1|	calreticulin [Carica papaya]	sp|P93508|CALR_RICCO	Calreticulin OS=Ricinus communis PE=2 SV=1	ath:AT1G56340	CRT1; CRT1 (CALRETICULIN 1); calcium ion binding		---	---	---	---	4.82451	0	0	0	0	0	0	0	0
MGB_c13913	gb|FJ913889.1|	Carica papaya calreticulin mRNA, complete cds			sp|P93508|CALR_RICCO	Calreticulin OS=Ricinus communis PE=2 SV=1	ath:AT1G56340	CRT1; CRT1 (CALRETICULIN 1); calcium ion binding		---	---	---	---	4.89182	0	0	0	0	0	0	0	0
MGB_s21716	gb|FJ913889.1|	Carica papaya calreticulin mRNA, complete cds	gi|233955399|gb|ACQ91203.1|	calreticulin [Carica papaya]	sp|P93508|CALR_RICCO	Calreticulin OS=Ricinus communis PE=2 SV=1	ath:AT1G56340	CRT1; CRT1 (CALRETICULIN 1); calcium ion binding						4.9965	0	0	0	0	0	0	0	0
MGB_s26014	gb|BT099318.1|	Soybean clone JCVI-FLGm-26L22 unknown mRNA	gi|224123944|ref|XP_002330248.1|	predicted protein [Populus trichocarpa] predicted protein [Populus trichocarpa]	sp|O81919|CALR_BETVU	Calreticulin OS=Beta vulgaris PE=2 SV=1	ath:AT1G56340	CRT1; CRT1 (CALRETICULIN 1); calcium ion binding						5.01079	2.77475	0	0	2.24809	0	0	0	0
MGB_s29053	gb|FJ913889.1|	Carica papaya calreticulin mRNA, complete cds	gi|233955399|gb|ACQ91203.1|	calreticulin [Carica papaya]	sp|P93508|CALR_RICCO	Calreticulin OS=Ricinus communis PE=2 SV=1	ath:AT1G56340	CRT1; CRT1 (CALRETICULIN 1); calcium ion binding						5.08893	0	0	0	0	0	0	0	0
