# Supplementary material for: Spatial and temporal transcriptome changes occurring during flower opening and senescence of the ephemeral hibiscus flower, Hibiscus rosa-sinensis
Source: J Exp Bot. 2016 Sep 3;67(20):5919–31. doi: 10.1093/jxb/erw295 (PMC5091337; doi:10.1093/jxb/erw295)
Supplement: Supplementary Data [file supp_erw295_supplementary_table_S6.xlsx]

## Sheet: Sheet1
Unigene name	Blastn NCBI Nt		Blastx NCBI Nr		Blastx SWISSPROT		Blastx KEGG							PETALS Fold Change			S-S+S Fold Change			Ovary Fold Change
	Best hits	Annotation	Best hits	Annotation	Best hits	Annotation	Best hits	Annotation	Pathway	COG id	COG class defination	Functional categories(Fist Level)	Functional categories(Second Level)	B vs OF	B vs SF	OF vs SF	B vs OF	B vs SF	OF vs SF	B vs OF	B vs SF	OF vs SF
MGB_lrc1305			gi|15217659|ref|NP_176631.1|	glutaredoxin family protein [Arabidopsis thaliana] F1N19.7 [Arabidopsis thaliana] putative peptide transporter protein [Arabidopsis thaliana] putative peptide transporter protein [Arabidopsis thaliana]			ath:AT1G64500	glutaredoxin family protein						0	0	4.87425	-3.58043	0	3.12185	0	0	0
MGB_c18997	gb|BT047239.1|	Salmo salar clone ssal-evd-570-221 Mitochondrial import inner membrane translocase subunit Tim8 A putative mRNA, complete cds	gi|157350024|emb|CAO39923.1|	unnamed protein product [Vitis vinifera]	sp|Q9LH89|Y3885_ARATH	Uncharacterized protein At3g28850 OS=Arabidopsis thaliana GN=At3g28850 PE=1 SV=1	ath:AT5G06470	glutaredoxin family protein						0	0	0	-2.43293	0	0	0	2.16433	0
MGB_lrc13369	gb|BT057130.1|	Salmo salar clone ssal-evd-572-133 DNA-directed RNA polymerase III subunit RPC7-like putative mRNA, complete cds	gi|15217659|ref|NP_176631.1|	glutaredoxin family protein [Arabidopsis thaliana] F1N19.7 [Arabidopsis thaliana] putative peptide transporter protein [Arabidopsis thaliana] putative peptide transporter protein [Arabidopsis thaliana]			ath:AT1G64500	glutaredoxin family protein						-2.18319	0	4.80231	0	0	3.1076	0	0	0
MGB_lrc198	gb|BT057130.1|	Salmo salar clone ssal-evd-572-133 DNA-directed RNA polymerase III subunit RPC7-like putative mRNA, complete cds	gi|15217659|ref|NP_176631.1|	glutaredoxin family protein [Arabidopsis thaliana] F1N19.7 [Arabidopsis thaliana] putative peptide transporter protein [Arabidopsis thaliana] putative peptide transporter protein [Arabidopsis thaliana]			ath:AT1G64500	glutaredoxin family protein						-2.12391	0	0	-2.26488	0	0	0	0	0
MGB_c7164	gb|BT057130.1|	Salmo salar clone ssal-evd-572-133 DNA-directed RNA polymerase III subunit RPC7-like putative mRNA, complete cds					ath:AT1G64500	glutaredoxin family protein						-2.37	0	4.86812	-3.57977	0	3.08524	0	0	0
MGB_c4793	ref|XM_002262637.1|	PREDICTED: Vitis vinifera hypothetical protein LOC100247528 (LOC100247528), mRNA	gi|255553603|ref|XP_002517842.1|	glutaredoxin, grx, putative [Ricinus communis] glutaredoxin, grx, putative [Ricinus communis]	sp|Q9SGP6|GRXC9_ARATH	Glutaredoxin-C9 OS=Arabidopsis thaliana GN=GRXC9 PE=1 SV=1	ath:AT1G28480	GRX480; GRX480; thiol-disulfide exchange intermediate						-4.31099	-2.88192	0	-3.21251	-2.11848	0	0	0	0
MGB_c6491	ref|XM_002527649.1|	Ricinus communis glutaredoxin-1, grx1, putative, mRNA	gi|255573541|ref|XP_002527695.1|	glutaredoxin-1, grx1, putative [Ricinus communis] glutaredoxin-1, grx1, putative [Ricinus communis]	sp|Q8LFQ6|GRXC4_ARATH	Glutaredoxin-C4 OS=Arabidopsis thaliana GN=GRXC4 PE=2 SV=2	ath:AT5G20500	glutaredoxin, putative		COG0695	Glutaredoxin and related proteins	CELLULAR PROCESSES AND SIGNALING	Posttranslational modification, protein turnover, chaperones	0	0	2.69083	0	0	0	0	0	0
MGB_lrc16070	gb|AF406809.1|AF406809	Tilia platyphyllos glutaredoxin (Cl31) mRNA, complete cds	gi|15637350|gb|AAL04507.1|AF406809_1	glutaredoxin [Tilia platyphyllos]	sp|Q9ZR41|GLRX_SOLLC	Glutaredoxin OS=Solanum lycopersicum PE=3 SV=1	osa:4336354	Os04g0508300; hypothetical protein		COG0695	Glutaredoxin and related proteins	CELLULAR PROCESSES AND SIGNALING	Posttranslational modification, protein turnover, chaperones	0	0	2.39481	0	0	0	0	0	0
MGB_lrc14897	gb|AF406809.1|AF406809	Tilia platyphyllos glutaredoxin (Cl31) mRNA, complete cds			sp|Q9FNE2|GRXC2_ARATH	Glutaredoxin-C2 OS=Arabidopsis thaliana GN=GRXC2 PE=2 SV=1								0	0	2.43911	0	0	0	0	0	0
MGB_c9165	ref|XM_002308516.1|	Populus trichocarpa glutaredoxin (PtrGrx10), mRNA	gi|224088816|ref|XP_002308552.1|	glutaredoxin [Populus trichocarpa] glutaredoxin [Populus trichocarpa]	sp|Q8L9S3|GRXC6_ARATH	Glutaredoxin-C6 OS=Arabidopsis thaliana GN=GRXC6 PE=2 SV=2	ath:AT4G33040	glutaredoxin family protein						0	0	0	-2.21885	0	0	0	0	0
MGB_s26500	gb|AF406809.1|AF406809	Tilia platyphyllos glutaredoxin (Cl31) mRNA, complete cds			sp|P55142|GRXC6_ORYSJ	Glutaredoxin-C6 OS=Oryza sativa subsp. japonica GN=GRXC6 PE=1 SV=2	osa:4336354	Os04g0508300; hypothetical protein		COG0695	Glutaredoxin and related proteins	CELLULAR PROCESSES AND SIGNALING	Posttranslational modification, protein turnover, chaperones	0	0	2.98775	0	0	0	0	0	0
MGB_c11975	ref|NM_113806.2|	Arabidopsis thaliana glutaredoxin family protein (AT3G28850) mRNA, complete cds	gi|255552906|ref|XP_002517496.1|	electron transporter, putative [Ricinus communis] electron transporter, putative [Ricinus communis]	sp|Q9LH89|Y3885_ARATH	Uncharacterized protein At3g28850 OS=Arabidopsis thaliana GN=At3g28850 PE=1 SV=1	ath:AT3G28850	glutaredoxin family protein						0	-2.86639	-2.24292	0	0	0	0	0	0
MGB_lrc13319	gb|EF533885.2|	Theobroma cacao ascorbate peroxidase (APX) mRNA, complete cds	gi|148912162|gb|ABR18607.1|	cytosolic ascorbate peroxidase 1 [Gossypium hirsutum]	sp|Q10N21|APX1_ORYSJ	L-ascorbate peroxidase 1, cytosolic OS=Oryza sativa subsp. japonica GN=APX1 PE=1 SV=1	osa:4332474	Os03g0285700; hypothetical protein ; K00434 L-ascorbate peroxidase [EC:1.11.1.11]	|Metabolism; Carbohydrate Metabolism; Ascorbate and aldaratemetabolism [PATH:ko00053-Map:ko00053];|Metabolism; Metabolism of Other Amino Acids; Glutathione metabolism[PATH:ko00480-Map:ko00480];|	COG0376	Catalase (peroxidase I)	METABOLISM	Inorganic ion transport and metabolism	2.17667	2.41794	0	0	0	0	0	0	0
MGB_lrc11192	gb|FJ890983.1|	Zea mays ascorbate peroxidase (POD) mRNA, complete cds			sp|Q10N21|APX1_ORYSJ	L-ascorbate peroxidase 1, cytosolic OS=Oryza sativa subsp. japonica GN=APX1 PE=1 SV=1	osa:4332474	Os03g0285700; hypothetical protein ; K00434 L-ascorbate peroxidase [EC:1.11.1.11]	|Metabolism; Carbohydrate Metabolism; Ascorbate and aldaratemetabolism [PATH:ko00053-Map:ko00053];|Metabolism; Metabolism of Other Amino Acids; Glutathione metabolism[PATH:ko00480-Map:ko00480];|	COG0376	Catalase (peroxidase I)	METABOLISM	Inorganic ion transport and metabolism	5.3405	2.40306	0	0	0	0	0	0	0
MGB_c4868	gb|EU244478.1|	Gossypium hirsutum glyoxysomal ascorbate peroxidase (gAPX) mRNA, complete cds	gi|1019946|gb|AAB52954.1|	ascorbate peroxidase glyoxysomal ascorbate peroxidase [Gossypium hirsutum]	sp|Q42564|APX3_ARATH	L-ascorbate peroxidase 3, peroxisomal OS=Arabidopsis thaliana GN=APX3 PE=1 SV=1	ath:AT4G35000	APX3; APX3 (ASCORBATE PEROXIDASE 3); L-ascorbate peroxidase ; K00434 L-ascorbate peroxidase [EC:1.11.1.11]	|Metabolism; Carbohydrate Metabolism; Ascorbate and aldaratemetabolism [PATH:ko00053-Map:ko00053];|Metabolism; Metabolism of Other Amino Acids; Glutathione metabolism[PATH:ko00480-Map:ko00480];|	COG0376	Catalase (peroxidase I)	METABOLISM	Inorganic ion transport and metabolism	0	-2.83087	0	0	0	0	0	0	0
MGB_c16012	gb|EU244478.1|	Gossypium hirsutum glyoxysomal ascorbate peroxidase (gAPX) mRNA, complete cds	gi|1019946|gb|AAB52954.1|	ascorbate peroxidase glyoxysomal ascorbate peroxidase [Gossypium hirsutum]	sp|Q42564|APX3_ARATH	L-ascorbate peroxidase 3, peroxisomal OS=Arabidopsis thaliana GN=APX3 PE=1 SV=1	ath:AT4G35000	APX3; APX3 (ASCORBATE PEROXIDASE 3); L-ascorbate peroxidase ; K00434 L-ascorbate peroxidase [EC:1.11.1.11]	|Metabolism; Carbohydrate Metabolism; Ascorbate and aldaratemetabolism [PATH:ko00053-Map:ko00053];|Metabolism; Metabolism of Other Amino Acids; Glutathione metabolism[PATH:ko00480-Map:ko00480];|					0	0	0	0	-4.01809	-2.35755	0	0	0
MGB_lrc11289	gb|EU364813.3|	Dimocarpus longan glutathione peroxidase mRNA, complete cds	gi|205364142|gb|ACI04528.1|	glutathione peroxidase [Litchi chinensis] glutathione peroxidase [Litchi chinensis]	sp|Q06652|GPX4_CITSI	Probable phospholipid hydroperoxide glutathione peroxidase OS=Citrus sinensis GN=CSA PE=1 SV=1	osa:4336627	Os04g0556300; hypothetical protein ; K00432 glutathione peroxidase [EC:1.11.1.9]	|Metabolism; Lipid Metabolism; Arachidonic acid metabolism[PATH:ko00590-Map:ko00590];|Metabolism; Metabolism of Other Amino Acids; Glutathione metabolism[PATH:ko00480-Map:ko00480];|	COG0386	Glutathione peroxidase	CELLULAR PROCESSES AND SIGNALING	Posttranslational modification, protein turnover, chaperones	3.82958	-2.52787	0	0	-2.13379	0	0	0	0
MGB_c6022	ref|XM_002299500.1|	Populus trichocarpa glutathione peroxidase (PtrcGpx3_1), mRNA	gi|255632306|gb|ACU16511.1|	unknown [Glycine max]	sp|Q06652|GPX4_CITSI	Probable phospholipid hydroperoxide glutathione peroxidase OS=Citrus sinensis GN=CSA PE=1 SV=1	osa:4336627	Os04g0556300; hypothetical protein ; K00432 glutathione peroxidase [EC:1.11.1.9]	|Metabolism; Lipid Metabolism; Arachidonic acid metabolism[PATH:ko00590-Map:ko00590];|Metabolism; Metabolism of Other Amino Acids; Glutathione metabolism[PATH:ko00480-Map:ko00480];|					0	-2.16444	0	0	0	0	0	0	0
MGB_lrc552	gb|FJ172343.1|	Litchi chinensis glutathione peroxidase (gpx) mRNA, complete cds	gi|224071850|ref|XP_002303583.1|	glutathione peroxidase [Populus trichocarpa] glutathione peroxidase [Populus trichocarpa]	sp|O48646|GPX6_ARATH	Probable phospholipid hydroperoxide glutathione peroxidase 6, mitochondrial OS=Arabidopsis thaliana GN=GPX6 PE=2 SV=2	ath:AT4G11600	ATGPX6; ATGPX6 (GLUTATHIONE PEROXIDASE 6); glutathione peroxidase ; K00432 glutathione peroxidase [EC:1.11.1.9]	|Metabolism; Lipid Metabolism; Arachidonic acid metabolism[PATH:ko00590-Map:ko00590];|Metabolism; Metabolism of Other Amino Acids; Glutathione metabolism[PATH:ko00480-Map:ko00480];|	COG0386	Glutathione peroxidase	CELLULAR PROCESSES AND SIGNALING	Posttranslational modification, protein turnover, chaperones	0	-3.00334	0	0	-2.17061	0	0	0	0
MGB_c9504	emb|CT830124.1|	Oryza sativa (indica cultivar-group) cDNA clone:OSIGCFA017G08, full insert sequence			sp|Q949U7|PRX2E_ARATH	Peroxiredoxin-2E, chloroplastic OS=Arabidopsis thaliana GN=PRXIIE PE=1 SV=2	ath:AT3G52960	peroxiredoxin type 2, putative		COG0678	Peroxiredoxin	CELLULAR PROCESSES AND SIGNALING	Posttranslational modification, protein turnover, chaperones	0	2.84325	0	0	2.27055	0	0	0	0
MGB_c19399	dbj|AK286688.1|	Glycine max cDNA, clone: GMFL01-34-G19	gi|224140038|ref|XP_002323394.1|	2-cys peroxiredoxin [Populus trichocarpa] unknown [Populus trichocarpa] 2-cys peroxiredoxin [Populus trichocarpa]	sp|Q9C5R8|BAS1B_ARATH	2-Cys peroxiredoxin BAS1-like, chloroplastic OS=Arabidopsis thaliana GN=At5g06290 PE=2 SV=2	ath:AT5G06290	2-cys peroxiredoxin, chloroplast, putative ; K03386 peroxiredoxin (alkyl hydroperoxide reductase subunit C) [EC:1.11.1.15]	|Genetic Information Processing; Folding, Sorting and Degradation;Protein folding and associated processing|	COG0450	Peroxiredoxin	CELLULAR PROCESSES AND SIGNALING	Posttranslational modification, protein turnover, chaperones	-2.12871	3.88054	0	0	3.10183	0	0	0	0
MGB_c3452	ref|XM_002319807.1|	Populus trichocarpa type II peroxiredoxin (PtrcPrxIIB), mRNA	gi|52851172|emb|CAH58634.1|	thioredoxin-dependent peroxidase [Plantago major]	sp|Q9XEX2|PRX2B_ARATH	Peroxiredoxin-2B OS=Arabidopsis thaliana GN=PRXIIB PE=1 SV=1	ath:AT1G65970	TPX2; TPX2 (THIOREDOXIN-DEPENDENT PEROXIDASE 2); antioxidant		COG0678	Peroxiredoxin	CELLULAR PROCESSES AND SIGNALING	Posttranslational modification, protein turnover, chaperones	0	2.2626	0	0	0	0	0	0	0
MGB_lrc7842	ref|XM_002280894.1|	PREDICTED: Vitis vinifera hypothetical protein LOC100259748 (LOC100259748), mRNA	gi|224091909|ref|XP_002309395.1|	2-cys peroxiredoxin [Populus trichocarpa] unknown [Populus trichocarpa] 2-cys peroxiredoxin [Populus trichocarpa]	sp|Q9C5R8|BAS1B_ARATH	2-Cys peroxiredoxin BAS1-like, chloroplastic OS=Arabidopsis thaliana GN=At5g06290 PE=2 SV=2	ath:AT5G06290	2-cys peroxiredoxin, chloroplast, putative ; K03386 peroxiredoxin (alkyl hydroperoxide reductase subunit C) [EC:1.11.1.15]	|Genetic Information Processing; Folding, Sorting and Degradation;Protein folding and associated processing|					2.51497	3.45318	0	0	2.85474	0	0	0	0
MGB_c2155	ref|XM_002280894.1|	PREDICTED: Vitis vinifera hypothetical protein LOC100259748 (LOC100259748), mRNA			sp|Q9C5R8|BAS1B_ARATH	2-Cys peroxiredoxin BAS1-like, chloroplastic OS=Arabidopsis thaliana GN=At5g06290 PE=2 SV=2	ath:AT5G06290	2-cys peroxiredoxin, chloroplast, putative ; K03386 peroxiredoxin (alkyl hydroperoxide reductase subunit C) [EC:1.11.1.15]	|Genetic Information Processing; Folding, Sorting and Degradation;Protein folding and associated processing|	COG0450	Peroxiredoxin	CELLULAR PROCESSES AND SIGNALING	Posttranslational modification, protein turnover, chaperones	2.46129	4.47937	2.62052	0	3.38754	2.09853	0	0	0
MGB_lrc778	emb|CU222952.1|	Populus EST from leave	gi|255571441|ref|XP_002526668.1|	ferritin, plant, putative [Ricinus communis] ferritin, plant, putative [Ricinus communis]	sp|Q948P6|FRI3_SOYBN	Ferritin-3, chloroplastic OS=Glycine max PE=2 SV=1	ath:AT5G01600	ATFER1; ATFER1 (FERRETIN 1); ferric iron binding						0	-4.66572	0	-2.19326	-5.03066	-3.18852	0	0	0
MGB_c1522	ref|XM_002526622.1|	Ricinus communis ferritin, plant, putative, mRNA	gi|255571441|ref|XP_002526668.1|	ferritin, plant, putative [Ricinus communis] ferritin, plant, putative [Ricinus communis]	sp|Q948P6|FRI3_SOYBN	Ferritin-3, chloroplastic OS=Glycine max PE=2 SV=1	ath:AT5G01600	ATFER1; ATFER1 (FERRETIN 1); ferric iron binding						-4.27143	-4.67586	0	-2.45297	-5.27907	-3.11392	0	0	0
MGB_c2167	gb|BT046923.1|	Salmo salar clone ssal-evd-509-300 Ictacalcin putative mRNA, complete cds	gi|225440872|ref|XP_002282507.1|	PREDICTED: hypothetical protein [Vitis vinifera]	sp|Q84UV8|NEC3_NICLS	Bifunctional monodehydroascorbate reductase and carbonic anhydrase nectarin-3 OS=Nicotiana langsdorffii x Nicotiana sanderae GN=NEC3 PE=1 SV=1	ath:AT3G52720	carbonic anhydrase family protein ; K01674 carbonic anhydrase [EC:4.2.1.1]	|Metabolism; Energy Metabolism; Nitrogen metabolism [PATH:ko00910-Map:ko00910];|	COG3338	Carbonic anhydrase	METABOLISM	Inorganic ion transport and metabolism	0	-5.06177	0	0	-3.61759	0	0	3.10192	2.52917
MGB_c13820	gb|BT057814.1|	Salmo salar clone ssal-evd-541-186 60S acidic ribosomal protein P1 putative mRNA, complete cds	gi|224140105|ref|XP_002323427.1|	predicted protein [Populus trichocarpa] predicted protein [Populus trichocarpa]	sp|Q84UV8|NEC3_NICLS	Bifunctional monodehydroascorbate reductase and carbonic anhydrase nectarin-3 OS=Nicotiana langsdorffii x Nicotiana sanderae GN=NEC3 PE=1 SV=1	osa:4329556	Os02g0533300; hypothetical protein ; K01674 carbonic anhydrase [EC:4.2.1.1]	|Metabolism; Energy Metabolism; Nitrogen metabolism [PATH:ko00910-Map:ko00910];|	COG3338	Carbonic anhydrase	METABOLISM	Inorganic ion transport and metabolism	3.02463	-4.64949	0	0	-3.45899	0	0	2.74792	2.54444
