# Supplementary material for: Spatial and temporal transcriptome changes occurring during flower opening and senescence of the ephemeral hibiscus flower, Hibiscus rosa-sinensis
Source: J Exp Bot. 2016 Sep 3;67(20):5919–31. doi: 10.1093/jxb/erw295 (PMC5091337; doi:10.1093/jxb/erw295)
Supplement: Supplementary Data [file supp_erw295_supplementary_table_S7.xlsx]

## Sheet: IAA
Unigene name	Blastn NCBI Nt		Blastx NCBI Nr		Blastx SWISSPROT		Blastx KEGG							PETALS Fold Change			S-S+S Fold Change			Ovary Fold Change
	Best hits	Annotation	Best hits	Annotation	Best hits	Annotation	Best hits	Annotation	Pathway	COG id	COG class defination	Functional categories(Fist Level)	Functional categories(Second Level)	B vs OF	B vs SF	OF vs SF	B vs OF	B vs SF	OF vs SF	B vs OF	B vs SF	OF vs SF
MGB_c18480	ref|XM_002526495.1|	Ricinus communis Auxin-responsive protein IAA13, putative, mRNA	gi|255574879|ref|XP_002528346.1|	Auxin-responsive protein IAA13, putative [Ricinus communis] Auxin-responsive protein IAA13, putative [Ricinus communis]	sp|Q38831|IAA13_ARATH	Auxin-responsive protein IAA13 OS=Arabidopsis thaliana GN=IAA13 PE=2 SV=2	ath:AT2G33310	IAA13; IAA13 (indoleacetic acid-induced protein 13)						0	2.60757	0	0	0	0	0	0	0
MGB_c8415	ref|XM_002516184.1|	Ricinus communis Auxin response factor, putative, mRNA	gi|255550359|ref|XP_002516230.1|	Auxin response factor, putative [Ricinus communis] Auxin response factor, putative [Ricinus communis]	sp|Q8RYC8|ARFS_ARATH	Auxin response factor 19 OS=Arabidopsis thaliana GN=ARF19 PE=1 SV=2	ath:AT1G19220	ARF19; ARF19 (AUXIN RESPONSE FACTOR 11); transcription factor						0	0	2.27675	0	0	0	0	0	0
MGB_lrc23166	ref|XM_002526495.1|	Ricinus communis Auxin-responsive protein IAA13, putative, mRNA	gi|255574879|ref|XP_002528346.1|	Auxin-responsive protein IAA13, putative [Ricinus communis] Auxin-responsive protein IAA13, putative [Ricinus communis]	sp|Q38831|IAA13_ARATH	Auxin-responsive protein IAA13 OS=Arabidopsis thaliana GN=IAA13 PE=2 SV=2	ath:AT2G33310	IAA13; IAA13 (indoleacetic acid-induced protein 13)						0	0	3.32002	0	0	0	0	0	0
MGB_c3812	ref|XM_002526495.1|	Ricinus communis Auxin-responsive protein IAA13, putative, mRNA	gi|255571182|ref|XP_002526541.1|	Auxin-responsive protein IAA13, putative [Ricinus communis] Auxin-responsive protein IAA13, putative [Ricinus communis]	sp|Q38829|IAA11_ARATH	Auxin-responsive protein IAA11 OS=Arabidopsis thaliana GN=IAA11 PE=2 SV=1	ath:AT4G28640	IAA11; IAA11 (indoleacetic acid-induced protein 11); transcription factor						0	0	3.11437	0	0	2.09683	0	0	0
MGB_c7306	ref|XM_002516977.1|	Ricinus communis Auxin-responsive protein IAA7, putative, mRNA	gi|255551957|ref|XP_002517023.1|	Auxin-responsive protein IAA7, putative [Ricinus communis] Auxin-responsive protein IAA7, putative [Ricinus communis]	sp|P13089|AUX28_SOYBN	Auxin-induced protein AUX28 OS=Glycine max GN=AUX28 PE=2 SV=1	ath:AT3G04730	IAA16; IAA16 (indoleacetic acid-induced protein 16); transcription factor						-2.43067	-2.31662	4.3406	-3.35943	0	2.2819	0	0	0
MGB_lrc6014	ref|XM_002526495.1|	Ricinus communis Auxin-responsive protein IAA13, putative, mRNA	gi|255574879|ref|XP_002528346.1|	Auxin-responsive protein IAA13, putative [Ricinus communis] Auxin-responsive protein IAA13, putative [Ricinus communis]	sp|Q38831|IAA13_ARATH	Auxin-responsive protein IAA13 OS=Arabidopsis thaliana GN=IAA13 PE=2 SV=2	ath:AT2G33310	IAA13; IAA13 (indoleacetic acid-induced protein 13)						0	0	0	0	2.41224	3.36441	0	0	0
MGB_s22618	ref|XM_002314473.1|	Populus trichocarpa predicted protein, mRNA	gi|255571182|ref|XP_002526541.1|	Auxin-responsive protein IAA13, putative [Ricinus communis] Auxin-responsive protein IAA13, putative [Ricinus communis]	sp|Q38829|IAA11_ARATH	Auxin-responsive protein IAA11 OS=Arabidopsis thaliana GN=IAA11 PE=2 SV=1	ath:AT4G28640	IAA11; IAA11 (indoleacetic acid-induced protein 11); transcription factor						0	0	3.20439	0	0	0	0	0	0
MGB_s28189	gb|BT097195.1|	Soybean clone JCVI-FLGm-15P20 unknown mRNA	gi|255574879|ref|XP_002528346.1|	Auxin-responsive protein IAA13, putative [Ricinus communis] Auxin-responsive protein IAA13, putative [Ricinus communis]	sp|Q38831|IAA13_ARATH	Auxin-responsive protein IAA13 OS=Arabidopsis thaliana GN=IAA13 PE=2 SV=2	ath:AT2G33310	IAA13; IAA13 (indoleacetic acid-induced protein 13)						0	0	4.11923	0	0	0	0	0	0
MGB_s22572	ref|XM_002306781.1|	Populus trichocarpa predicted protein, mRNA	gi|255559923|ref|XP_002520980.1|	Auxin-induced protein AUX28, putative [Ricinus communis] Auxin-induced protein AUX28, putative [Ricinus communis]	sp|Q38825|IAA7_ARATH	Auxin-responsive protein IAA7 OS=Arabidopsis thaliana GN=IAA7 PE=1 SV=1	ath:AT3G23050	IAA7; IAA7 (AUXIN RESISTANT 2); transcription factor						3.50646	5.82761	3.59782	2.39928	4.73877	2.77522	0	0	0
MGB_c29995	ref|XM_002314473.1|	Populus trichocarpa predicted protein, mRNA	gi|255571182|ref|XP_002526541.1|	Auxin-responsive protein IAA13, putative [Ricinus communis] Auxin-responsive protein IAA13, putative [Ricinus communis]	sp|Q38829|IAA11_ARATH	Auxin-responsive protein IAA11 OS=Arabidopsis thaliana GN=IAA11 PE=2 SV=1	ath:AT4G28640	IAA11; IAA11 (indoleacetic acid-induced protein 11); transcription factor						0	2.55213	0	0	2.13936	3.1156	0	0	0
MGB_c27158	gb|BT057814.1|	Salmo salar clone ssal-evd-541-186 60S acidic ribosomal protein P1 putative mRNA, complete cds	gi|255571182|ref|XP_002526541.1|	Auxin-responsive protein IAA13, putative [Ricinus communis] Auxin-responsive protein IAA13, putative [Ricinus communis]	sp|Q38829|IAA11_ARATH	Auxin-responsive protein IAA11 OS=Arabidopsis thaliana GN=IAA11 PE=2 SV=1	ath:AT4G28640	IAA11; IAA11 (indoleacetic acid-induced protein 11); transcription factor						0	2.78902	4.17302	0	2.17526	3.22215	0	0	0
MGB_s28402	gb|BT097195.1|	Soybean clone JCVI-FLGm-15P20 unknown mRNA	gi|255574879|ref|XP_002528346.1|	Auxin-responsive protein IAA13, putative [Ricinus communis] Auxin-responsive protein IAA13, putative [Ricinus communis]	sp|Q38831|IAA13_ARATH	Auxin-responsive protein IAA13 OS=Arabidopsis thaliana GN=IAA13 PE=2 SV=2	ath:AT2G33310	IAA13; IAA13 (indoleacetic acid-induced protein 13)						0	2.70874	0	0	2.64557	3.48383	0	0	0
MGB_lrc4131	ref|XM_002264927.1|	PREDICTED: Vitis vinifera hypothetical protein LOC100250231 (LOC100250231), mRNA	gi|255580939|ref|XP_002531288.1|	Auxin-responsive protein IAA16, putative [Ricinus communis] Auxin-responsive protein IAA16, putative [Ricinus communis]	sp|O24407|IAA16_ARATH	Auxin-responsive protein IAA16 OS=Arabidopsis thaliana GN=IAA16 PE=2 SV=1	ath:AT3G04730	IAA16; IAA16 (indoleacetic acid-induced protein 16); transcription factor						0	3.65722	5.06099	0	3.8813	4.10908	0	0	0
MGB_c12108	ref|XM_002520934.1|	Ricinus communis Auxin-induced protein AUX28, putative, mRNA	gi|147773816|emb|CAN72026.1|	hypothetical protein [Vitis vinifera]	sp|P13089|AUX28_SOYBN	Auxin-induced protein AUX28 OS=Glycine max GN=AUX28 PE=2 SV=1	ath:AT3G04730	IAA16; IAA16 (indoleacetic acid-induced protein 16); transcription factor						2.42276	0	0	0	0	0	0	0	0
MGB_lrc11691	ref|XM_002516977.1|	Ricinus communis Auxin-responsive protein IAA7, putative, mRNA	gi|224099883|ref|XP_002311658.1|	predicted protein [Populus trichocarpa] unknown [Populus trichocarpa] predicted protein [Populus trichocarpa]	sp|O24407|IAA16_ARATH	Auxin-responsive protein IAA16 OS=Arabidopsis thaliana GN=IAA16 PE=2 SV=1	ath:AT3G04730	IAA16; IAA16 (indoleacetic acid-induced protein 16); transcription factor						-5.32464	0	2.09285	0	0	0	0	0	0
MGB_lrc9490	ref|XM_002526495.1|	Ricinus communis Auxin-responsive protein IAA13, putative, mRNA	gi|224070068|ref|XP_002303110.1|	predicted protein [Populus trichocarpa] predicted protein [Populus trichocarpa]	sp|Q38831|IAA13_ARATH	Auxin-responsive protein IAA13 OS=Arabidopsis thaliana GN=IAA13 PE=2 SV=2	ath:AT2G33310	IAA13; IAA13 (indoleacetic acid-induced protein 13)						0	0	2.47305	0	0	0	0	0	0
MGB_s27609	ref|XM_002520934.1|	Ricinus communis Auxin-induced protein AUX28, putative, mRNA	gi|147773816|emb|CAN72026.1|	hypothetical protein [Vitis vinifera]	sp|P13089|AUX28_SOYBN	Auxin-induced protein AUX28 OS=Glycine max GN=AUX28 PE=2 SV=1	ath:AT3G23050	IAA7; IAA7 (AUXIN RESISTANT 2); transcription factor						0	0	4.10063	0	0	0	0	0	0
MGB_s27570	ref|XM_002520934.1|	Ricinus communis Auxin-induced protein AUX28, putative, mRNA	gi|147773816|emb|CAN72026.1|	hypothetical protein [Vitis vinifera]	sp|P13089|AUX28_SOYBN	Auxin-induced protein AUX28 OS=Glycine max GN=AUX28 PE=2 SV=1	ath:AT3G04730	IAA16; IAA16 (indoleacetic acid-induced protein 16); transcription factor						0	3.74961	2.58718	0	3.08536	2.26262	0	0	0
MGB_lrc398	gb|GQ386947.1|	Solanum tuberosum auxin/indole-3-acetic acid 3 (IAA3) mRNA, complete cds	gi|225453024|ref|XP_002264963.1|	PREDICTED: hypothetical protein [Vitis vinifera] unnamed protein product [Vitis vinifera]	sp|P13089|AUX28_SOYBN	Auxin-induced protein AUX28 OS=Glycine max GN=AUX28 PE=2 SV=1	ath:AT3G04730	IAA16; IAA16 (indoleacetic acid-induced protein 16); transcription factor						-2.29811	6.0313	3.13417	2.41747	4.51486	2.41297	0	0	0
MGB_s25825	gb|EF053504.1|	Solanum tuberosum auxin/indole-3-acetic acid (IAA2) mRNA, complete cds	gi|147773816|emb|CAN72026.1|	hypothetical protein [Vitis vinifera]	sp|P93830|IAA17_ARATH	Auxin-responsive protein IAA17 OS=Arabidopsis thaliana GN=IAA17 PE=1 SV=2	ath:AT1G04250	AXR3; AXR3 (AUXIN RESISTANT 3); transcription factor						0	4.41664	2.82992	2.07133	4.05308	2.44918	0	0	0
MGB_s26985	ref|XM_002520934.1|	Ricinus communis Auxin-induced protein AUX28, putative, mRNA	gi|224066307|ref|XP_002302075.1|	predicted protein [Populus trichocarpa] predicted protein [Populus trichocarpa]	sp|Q38832|IAA14_ARATH	Auxin-responsive protein IAA14 OS=Arabidopsis thaliana GN=IAA14 PE=1 SV=2	ath:AT4G14550	IAA14; IAA14 (SOLITARY ROOT); transcription factor						3.61808	5.19036	2.88154	2.29807	4.52053	2.61178	0	0	0
MGB_c20867	ref|XM_002520934.1|	Ricinus communis Auxin-induced protein AUX28, putative, mRNA	gi|225453024|ref|XP_002264963.1|	PREDICTED: hypothetical protein [Vitis vinifera] unnamed protein product [Vitis vinifera]	sp|P13089|AUX28_SOYBN	Auxin-induced protein AUX28 OS=Glycine max GN=AUX28 PE=2 SV=1	ath:AT3G23050	IAA7; IAA7 (AUXIN RESISTANT 2); transcription factor						2.51296	5.58024	3.23292	2.46235	4.83279	2.76219	0	0	0
MGB_s22048	ref|XM_002526495.1|	Ricinus communis Auxin-responsive protein IAA13, putative, mRNA	gi|118484337|gb|ABK94046.1|	unknown [Populus trichocarpa]	sp|Q38831|IAA13_ARATH	Auxin-responsive protein IAA13 OS=Arabidopsis thaliana GN=IAA13 PE=2 SV=2	ath:AT2G33310	IAA13; IAA13 (indoleacetic acid-induced protein 13)						0	2.16174	3.46184	0	0	2.88652	0	0	0
MGB_s27560	ref|XM_002520934.1|	Ricinus communis Auxin-induced protein AUX28, putative, mRNA	gi|147773816|emb|CAN72026.1|	hypothetical protein [Vitis vinifera]	sp|P13089|AUX28_SOYBN	Auxin-induced protein AUX28 OS=Glycine max GN=AUX28 PE=2 SV=1	ath:AT3G23050	IAA7; IAA7 (AUXIN RESISTANT 2); transcription factor						0	4.06987	0	0	3.48246	2.95578	0	0	0
MGB_s20507	ref|XM_002526495.1|	Ricinus communis Auxin-responsive protein IAA13, putative, mRNA	gi|224107521|ref|XP_002314509.1|	predicted protein [Populus trichocarpa] predicted protein [Populus trichocarpa]	sp|Q38831|IAA13_ARATH	Auxin-responsive protein IAA13 OS=Arabidopsis thaliana GN=IAA13 PE=2 SV=2	ath:AT2G33310	IAA13; IAA13 (indoleacetic acid-induced protein 13)						0	2.68857	3.99038	0	2.37925	3.25029	0	0	0
MGB_c20564	ref|XM_002526495.1|	Ricinus communis Auxin-responsive protein IAA13, putative, mRNA	gi|225433277|ref|XP_002285481.1|	PREDICTED: hypothetical protein isoform 1 [Vitis vinifera]	sp|Q38831|IAA13_ARATH	Auxin-responsive protein IAA13 OS=Arabidopsis thaliana GN=IAA13 PE=2 SV=2	ath:AT2G33310	IAA13; IAA13 (indoleacetic acid-induced protein 13)						0	2.68083	4.04201	0	2.35818	3.27109	0	0	0
MGB_lrc28164	ref|XM_002319039.1|	Populus trichocarpa predicted protein, mRNA	gi|224123424|ref|XP_002319075.1|	predicted protein [Populus trichocarpa] predicted protein [Populus trichocarpa]	sp|O24407|IAA16_ARATH	Auxin-responsive protein IAA16 OS=Arabidopsis thaliana GN=IAA16 PE=2 SV=1	ath:AT3G04730	IAA16; IAA16 (indoleacetic acid-induced protein 16); transcription factor						0	2.40932	0	0	0	0	0	0	0
MGB_c7862	ref|XM_002279772.1|	PREDICTED: Vitis vinifera hypothetical protein LOC100242923 (LOC100242923), mRNA	gi|224114483|ref|XP_002316773.1|	predicted protein [Populus trichocarpa] predicted protein [Populus trichocarpa]	sp|Q9ZTX8|ARFF_ARATH	Auxin response factor 6 OS=Arabidopsis thaliana GN=ARF6 PE=2 SV=1	ath:AT1G30330	ARF6; ARF6 (AUXIN RESPONSE FACTOR 6); transcription factor						0	2.41652	0	0	0	0	0	0	0
MGB_s25551	ref|XM_002306781.1|	Populus trichocarpa predicted protein, mRNA	gi|147773816|emb|CAN72026.1|	hypothetical protein [Vitis vinifera]	sp|P13089|AUX28_SOYBN	Auxin-induced protein AUX28 OS=Glycine max GN=AUX28 PE=2 SV=1	ath:AT3G23050	IAA7; IAA7 (AUXIN RESISTANT 2); transcription factor						0	0	2.86051	0	0	0	0	0	0
MGB_c25418	ref|XM_002306781.1|	Populus trichocarpa predicted protein, mRNA	gi|225453024|ref|XP_002264963.1|	PREDICTED: hypothetical protein [Vitis vinifera] unnamed protein product [Vitis vinifera]	sp|P13089|AUX28_SOYBN	Auxin-induced protein AUX28 OS=Glycine max GN=AUX28 PE=2 SV=1	ath:AT3G23050	IAA7; IAA7 (AUXIN RESISTANT 2); transcription factor						2.92836	3.31378	2.36606	2.22045	3.24115	0	0	0	0
MGB_lrc1380	ref|XM_002319039.1|	Populus trichocarpa predicted protein, mRNA	gi|224123424|ref|XP_002319075.1|	predicted protein [Populus trichocarpa] predicted protein [Populus trichocarpa]	sp|O24407|IAA16_ARATH	Auxin-responsive protein IAA16 OS=Arabidopsis thaliana GN=IAA16 PE=2 SV=1	ath:AT3G04730	IAA16; IAA16 (indoleacetic acid-induced protein 16); transcription factor						0	0	0	0	2.06334	2.61986	0	0	0
MGB_s21420	dbj|AK285198.1|	Glycine max cDNA, clone: GMFL01-04-H21			sp|P13089|AUX28_SOYBN	Auxin-induced protein AUX28 OS=Glycine max GN=AUX28 PE=2 SV=1	ath:AT3G23050	IAA7; IAA7 (AUXIN RESISTANT 2); transcription factor						-4.82957	5.23766	3.1495	2.50358	4.75673	2.80519	0	0	0
MGB_s25927	dbj|AK322781.1|	Solanum lycopersicum cDNA, clone: LEFL1043AD10, HTC in leaf	gi|225453024|ref|XP_002264963.1|	PREDICTED: hypothetical protein [Vitis vinifera] unnamed protein product [Vitis vinifera]	sp|P13089|AUX28_SOYBN	Auxin-induced protein AUX28 OS=Glycine max GN=AUX28 PE=2 SV=1	ath:AT3G23050	IAA7; IAA7 (AUXIN RESISTANT 2); transcription factor						-2.18618	5.35848	3.52421	2.321	4.61488	2.86812	0	0	0
MGB_s23542	ref|XM_002306781.1|	Populus trichocarpa predicted protein, mRNA	gi|147773816|emb|CAN72026.1|	hypothetical protein [Vitis vinifera]	sp|P13089|AUX28_SOYBN	Auxin-induced protein AUX28 OS=Glycine max GN=AUX28 PE=2 SV=1	ath:AT3G23050	IAA7; IAA7 (AUXIN RESISTANT 2); transcription factor						3.25222	5.79162	0	2.09457	4.58573	2.89575	0	0	0
MGB_s27596	dbj|AK285198.1|	Glycine max cDNA, clone: GMFL01-04-H21	gi|147773816|emb|CAN72026.1|	hypothetical protein [Vitis vinifera]	sp|P13089|AUX28_SOYBN	Auxin-induced protein AUX28 OS=Glycine max GN=AUX28 PE=2 SV=1	ath:AT3G04730	IAA16; IAA16 (indoleacetic acid-induced protein 16); transcription factor						0	5.25256	0	0	3.99801	2.9113	0	0	0
MGB_c522	gb|DQ083549.1|	Citrus x paradisi pyruvate dehydrogenase mRNA, partial cds	gi|224107863|ref|XP_002314631.1|	predicted protein [Populus trichocarpa] predicted protein [Populus trichocarpa]	sp|P52901|ODPA1_ARATH	Pyruvate dehydrogenase E1 component subunit alpha-1, mitochondrial OS=Arabidopsis thaliana GN=At1g59900 PE=1 SV=2	ath:AT1G24180	IAR4; IAR4 (IAA-conjugate-resistant 4); pyruvate dehydrogenase (acetyl-transferring) ; K00161 pyruvate dehydrogenase E1 component subunit alpha [EC:1.2.4.1]	|Metabolism; Amino Acid Metabolism; Valine, leucine and isoleucinebiosynthesis [PATH:ko00290-Map:ko00290];|Metabolism; Carbohydrate Metabolism; Butanoate metabolism[PATH:ko00650-Map:ko00650];|Metabolism; Carbohydrate Metabolism; Citrate cycle (TCA cycle)[PATH:ko00020-Map:ko00020];|Metabolism; Carbohydrate Metabolism; Glycolysis / Gluconeogenesis[PATH:ko00010-Map:ko00010];|Metabolism; Carbohydrate…	COG1071	Pyruvate/2-oxoglutarate dehydrogenase complex, dehydrogenase (E1) component, eukaryotic type, alpha subunit	METABOLISM	Energy production and conversion	0	2.41017	0	0	0	0	0	0	0
MGB_c8455	gb|AY337616.1|	Gossypium barbadense Gbiaa-Re (iaa-re) mRNA, complete cds	gi|34550779|gb|AAQ74955.1|	Gbiaa-Re [Gossypium barbadense]	sp|O24542|AX22D_PHAAU	Auxin-induced protein 22D OS=Phaseolus aureus GN=AUX22D PE=2 SV=1	ath:AT5G43700	ATAUX2-11; ATAUX2-11 (indoleacetic acid-induced protein 4); transcription factor						0	-2.11171	0	0	0	0	0	0	0
MGB_c16145	ref|XM_002514220.1|	Ricinus communis Auxin-responsive protein IAA27, putative, mRNA	gi|255546413|ref|XP_002514266.1|	Auxin-responsive protein IAA27, putative [Ricinus communis] Auxin-responsive protein IAA27, putative [Ricinus communis]	sp|Q9ZSY8|IAA27_ARATH	Auxin-responsive protein IAA27 OS=Arabidopsis thaliana GN=IAA27 PE=2 SV=1	ath:AT4G29080	PAP2; PAP2 (PHYTOCHROME-ASSOCIATED PROTEIN 2); transcription factor						2.83699	2.77878	0	2.0861	2.64621	0	0	0	0
MGB_s21647	ref|XM_002520934.1|	Ricinus communis Auxin-induced protein AUX28, putative, mRNA	gi|23343934|gb|AAN16886.1|	Aux/IAA1 [Mirabilis jalapa]	sp|P33077|IAA4_ARATH	Auxin-responsive protein IAA4 OS=Arabidopsis thaliana GN=IAA4 PE=2 SV=2								3.46794	5.01502	3.03934	0	4.14162	2.49254	0	0	0
MGB_c9889	gb|AY337616.1|	Gossypium barbadense Gbiaa-Re (iaa-re) mRNA, complete cds	gi|34550779|gb|AAQ74955.1|	Gbiaa-Re [Gossypium barbadense]	sp|P33077|IAA4_ARATH	Auxin-responsive protein IAA4 OS=Arabidopsis thaliana GN=IAA4 PE=2 SV=2	ath:AT5G43700	ATAUX2-11; ATAUX2-11 (indoleacetic acid-induced protein 4); transcription factor						0	0	4.49398	-2.43138	0	0	0	0	0
MGB_c14566	ref|XM_002303183.1|	Populus trichocarpa iaa-amino acid hydrolase 11 (ILL11), mRNA	gi|51538213|gb|AAU06081.1|	auxin amidohydrolase [Triticum aestivum]	sp|Q5N8F2|ILL2_ORYSJ	IAA-amino acid hydrolase ILR1-like 2 OS=Oryza sativa subsp. japonica GN=ILL2 PE=2 SV=1	osa:4327677	Os01g0706900; hypothetical protein		COG1473	Metal-dependent amidase/aminoacylase/carboxypeptidase	POORLY CHARACTERIZED	General function prediction only	0	-2.38037	0	0	0	0	0	0	0
MGB_c9684	ref|XM_002328303.1|	Populus trichocarpa predicted protein, mRNA	gi|255580941|ref|XP_002531289.1|	Auxin-induced protein 22D, putative [Ricinus communis] Auxin-induced protein 22D, putative [Ricinus communis]	sp|Q38822|IAA3_ARATH	Auxin-responsive protein IAA3 OS=Arabidopsis thaliana GN=IAA3 PE=1 SV=1	ath:AT1G04240	SHY2; SHY2 (SHORT HYPOCOTYL 2); transcription factor						-2.28997	0	4.23235	0	2.29012	2.62771	0	0	0
MGB_c10211	ref|XM_002531243.1|	Ricinus communis Auxin-induced protein 22D, putative, mRNA	gi|224130638|ref|XP_002328339.1|	predicted protein [Populus trichocarpa] predicted protein [Populus trichocarpa]	sp|P33077|IAA4_ARATH	Auxin-responsive protein IAA4 OS=Arabidopsis thaliana GN=IAA4 PE=2 SV=2	ath:AT5G43700	ATAUX2-11; ATAUX2-11 (indoleacetic acid-induced protein 4); transcription factor						-2.57397	0	0	0	0	0	0	0	0
MGB_s24844	gb|EF053504.1|	Solanum tuberosum auxin/indole-3-acetic acid (IAA2) mRNA, complete cds	gi|225453024|ref|XP_002264963.1|	PREDICTED: hypothetical protein [Vitis vinifera] unnamed protein product [Vitis vinifera]	sp|P13089|AUX28_SOYBN	Auxin-induced protein AUX28 OS=Glycine max GN=AUX28 PE=2 SV=1	osa:4352721	Os12g0601300; hypothetical protein						0	5.02099	3.9768	0	4.29552	3.03013	0	0	0
MGB_s24340	gb|EF053504.1|	Solanum tuberosum auxin/indole-3-acetic acid (IAA2) mRNA, complete cds	gi|255642607|gb|ACU21611.1|	unknown [Glycine max]	sp|P13089|AUX28_SOYBN	Auxin-induced protein AUX28 OS=Glycine max GN=AUX28 PE=2 SV=1	ath:AT4G29080	PAP2; PAP2 (PHYTOCHROME-ASSOCIATED PROTEIN 2); transcription factor						0	4.95025	3.9353	0	4.42635	3.03407	0	0	0
MGB_lrc26787	ref|XM_002319039.1|	Populus trichocarpa predicted protein, mRNA	gi|224123424|ref|XP_002319075.1|	predicted protein [Populus trichocarpa] predicted protein [Populus trichocarpa]	sp|O24407|IAA16_ARATH	Auxin-responsive protein IAA16 OS=Arabidopsis thaliana GN=IAA16 PE=2 SV=1	ath:AT3G04730	IAA16; IAA16 (indoleacetic acid-induced protein 16); transcription factor						-2.15858	0	3.44246	0	0	0	0	0	0
MGB_s27734	dbj|AK285198.1|	Glycine max cDNA, clone: GMFL01-04-H21	gi|147773816|emb|CAN72026.1|	hypothetical protein [Vitis vinifera]	sp|P13089|AUX28_SOYBN	Auxin-induced protein AUX28 OS=Glycine max GN=AUX28 PE=2 SV=1	ath:AT3G04730	IAA16; IAA16 (indoleacetic acid-induced protein 16); transcription factor						0	0	3.62604	0	0	0	0	0	0
MGB_s24988	ref|XM_002314473.1|	Populus trichocarpa predicted protein, mRNA	gi|225437973|ref|XP_002269922.1|	PREDICTED: hypothetical protein [Vitis vinifera]	sp|Q38829|IAA11_ARATH	Auxin-responsive protein IAA11 OS=Arabidopsis thaliana GN=IAA11 PE=2 SV=1	ath:AT4G28640	IAA11; IAA11 (indoleacetic acid-induced protein 11); transcription factor						0	0	3.68042	0	0	0	0	0	0
MGB_lrc788	dbj|AK322781.1|	Solanum lycopersicum cDNA, clone: LEFL1043AD10, HTC in leaf	gi|225453024|ref|XP_002264963.1|	PREDICTED: hypothetical protein [Vitis vinifera] unnamed protein product [Vitis vinifera]	sp|O24407|IAA16_ARATH	Auxin-responsive protein IAA16 OS=Arabidopsis thaliana GN=IAA16 PE=2 SV=1	ath:AT3G04730	IAA16; IAA16 (indoleacetic acid-induced protein 16); transcription factor						-2.32992	2.89482	0	0	2.71878	0	0	0	0
MGB_c10238	emb|FM879141.1|	Bombus lapidarius mRNA for acyl-CoA delta-9 desaturase (npve gene)	gi|224066307|ref|XP_002302075.1|	predicted protein [Populus trichocarpa] predicted protein [Populus trichocarpa]	sp|P13089|AUX28_SOYBN	Auxin-induced protein AUX28 OS=Glycine max GN=AUX28 PE=2 SV=1	ath:AT4G14550	IAA14; IAA14 (SOLITARY ROOT); transcription factor						0	2.68022	2.86882	0	2.43119	2.20311	0	0	0
MGB_s30130	gb|BT057814.1|	Salmo salar clone ssal-evd-541-186 60S acidic ribosomal protein P1 putative mRNA, complete cds			sp|Q38829|IAA11_ARATH	Auxin-responsive protein IAA11 OS=Arabidopsis thaliana GN=IAA11 PE=2 SV=1	ath:AT4G28640	IAA11; IAA11 (indoleacetic acid-induced protein 11); transcription factor						0	2.34765	3.74492	0	0	2.6137	0	0	0
MGB_lrc12916	ref|XM_002319039.1|	Populus trichocarpa predicted protein, mRNA	gi|147773816|emb|CAN72026.1|	hypothetical protein [Vitis vinifera]	sp|O24407|IAA16_ARATH	Auxin-responsive protein IAA16 OS=Arabidopsis thaliana GN=IAA16 PE=2 SV=1	ath:AT3G04730	IAA16; IAA16 (indoleacetic acid-induced protein 16); transcription factor						-2.38184	0	3.90556	0	2.22949	2.61641	0	0	0
MGB_s26266	ref|XM_002306781.1|	Populus trichocarpa predicted protein, mRNA	gi|147773816|emb|CAN72026.1|	hypothetical protein [Vitis vinifera]	sp|P13089|AUX28_SOYBN	Auxin-induced protein AUX28 OS=Glycine max GN=AUX28 PE=2 SV=1	ath:AT4G14550	IAA14; IAA14 (SOLITARY ROOT); transcription factor						0	5.35943	3.98867	0	4.10614	2.92599	0	0	0
MGB_s26139	dbj|AK285198.1|	Glycine max cDNA, clone: GMFL01-04-H21	gi|147773816|emb|CAN72026.1|	hypothetical protein [Vitis vinifera]	sp|P13089|AUX28_SOYBN	Auxin-induced protein AUX28 OS=Glycine max GN=AUX28 PE=2 SV=1	ath:AT4G14550	IAA14; IAA14 (SOLITARY ROOT); transcription factor						0	5.0096	3.98156	0	4.0304	3.0409	0	0	0
MGB_c14956	gb|BT057814.1|	Salmo salar clone ssal-evd-541-186 60S acidic ribosomal protein P1 putative mRNA, complete cds	gi|225437973|ref|XP_002269922.1|	PREDICTED: hypothetical protein [Vitis vinifera]	sp|Q38829|IAA11_ARATH	Auxin-responsive protein IAA11 OS=Arabidopsis thaliana GN=IAA11 PE=2 SV=1	ath:AT4G28640	IAA11; IAA11 (indoleacetic acid-induced protein 11); transcription factor						0	2.42483	3.99666	0	2.17049	3.0459	0	0	0
MGB_s30959	gb|BT049183.1|	Salmo salar clone ssal-evd-534-240 Myosin light polypeptide 6 putative mRNA, complete cds	gi|225437973|ref|XP_002269922.1|	PREDICTED: hypothetical protein [Vitis vinifera]	sp|Q38829|IAA11_ARATH	Auxin-responsive protein IAA11 OS=Arabidopsis thaliana GN=IAA11 PE=2 SV=1	ath:AT4G28640	IAA11; IAA11 (indoleacetic acid-induced protein 11); transcription factor						0	2.83834	4.25258	0	2.57239	3.09942	0	0	0
MGB_s30873	gb|BC092447.1|	Homo sapiens cDNA clone IMAGE:30721737	gi|225437973|ref|XP_002269922.1|	PREDICTED: hypothetical protein [Vitis vinifera]	sp|Q38829|IAA11_ARATH	Auxin-responsive protein IAA11 OS=Arabidopsis thaliana GN=IAA11 PE=2 SV=1	ath:AT4G28640	IAA11; IAA11 (indoleacetic acid-induced protein 11); transcription factor						0	2.76044	4.25041	0	2.57518	3.16665	0	0	0
MGB_s28567	ref|XM_002314473.1|	Populus trichocarpa predicted protein, mRNA			sp|Q38829|IAA11_ARATH	Auxin-responsive protein IAA11 OS=Arabidopsis thaliana GN=IAA11 PE=2 SV=1	ath:AT4G28640	IAA11; IAA11 (indoleacetic acid-induced protein 11); transcription factor						0	2.93161	4.33339	0	2.46188	3.29309	0	0	0
MGB_s25080	ref|XM_002314473.1|	Populus trichocarpa predicted protein, mRNA	gi|225437973|ref|XP_002269922.1|	PREDICTED: hypothetical protein [Vitis vinifera]	sp|Q38829|IAA11_ARATH	Auxin-responsive protein IAA11 OS=Arabidopsis thaliana GN=IAA11 PE=2 SV=1	ath:AT4G28640	IAA11; IAA11 (indoleacetic acid-induced protein 11); transcription factor						0	3.05376	0	0	2.71361	3.3234	0	0	0

## Sheet: MYB
Unigene name	Blastn NCBI Nt		Blastx NCBI Nr		Blastx SWISSPROT		Blastx KEGG							PETALS Fold Change			S-S+S Fold Change			Ovary Fold Change
	Best hits	Annotation	Best hits	Annotation	Best hits	Annotation	Best hits	Annotation	Pathway	COG id	COG class defination	Functional categories(Fist Level)	Functional categories(Second Level)	B vs OF	B vs SF	OF vs SF	B vs OF	B vs SF	OF vs SF	B vs OF	B vs SF	OF vs SF
MGB_c7174	gb|EU111679.1|	Nicotiana langsdorffii x Nicotiana sanderae MYB305 protein v1 (MYB305-1) mRNA, complete cds	gi|110931696|gb|ABH02847.1|	MYB transcription factor MYB181 [Glycine max] unknown [Glycine max]	sp|P81391|MYB05_ANTMA	Myb-related protein 305 OS=Antirrhinum majus GN=MYB305 PE=2 SV=1	ath:AT3G27810	ATMYB21; ATMYB21 (MYB DOMAIN PROTEIN 21); DNA binding / transcription factor ; K09422 myb proto-oncogene protein, plant	|Protein Families; Genetic Information Processing; Transcriptionfactors [BR:ko03000];|					0	3.43423	4.42982	0	2.54375	2.70722	0	6.94746	4.81452
MGB_lrc6539	gb|FJ429371.1|	Carica papaya clone 90D06, complete sequence	gi|156915045|gb|ABU97107.1|	MYB305 protein v1 [Nicotiana langsdorffii x Nicotiana sanderae]	sp|P81391|MYB05_ANTMA	Myb-related protein 305 OS=Antirrhinum majus GN=MYB305 PE=2 SV=1	ath:AT3G27810	ATMYB21; ATMYB21 (MYB DOMAIN PROTEIN 21); DNA binding / transcription factor ; K09422 myb proto-oncogene protein, plant	|Protein Families; Genetic Information Processing; Transcriptionfactors [BR:ko03000];|					0	0	2.71013	0	0	0	0	0	2.20049
MGB_c13852	gb|AC235220.1|	Glycine max strain Williams 82 clone GM_WBb0022I15, complete sequence	gi|158323780|gb|ABW34394.1|	R2R3 Myb24 transcription factor [Vitis vinifera]	sp|P81391|MYB05_ANTMA	Myb-related protein 305 OS=Antirrhinum majus GN=MYB305 PE=2 SV=1	ath:AT3G01530	AtMYB57; AtMYB57 (myb domain protein 57); DNA binding / transcription factor ; K09422 myb proto-oncogene protein, plant	|Protein Families; Genetic Information Processing; Transcriptionfactors [BR:ko03000];|					0	2.96503	4.12793	0	2.32719	2.55843	0	6.49159	4.56391
MGB_lrc3497	gb|EU153571.1|	Cydonia oblonga R2R3 MYB transcription factor 10 gene, complete cds	gi|217073164|gb|ACJ84941.1|	unknown [Medicago truncatula]	sp|Q9FE25|MYB75_ARATH	Transcription factor MYB75 OS=Arabidopsis thaliana GN=MYB75 PE=1 SV=1	ath:AT1G66380	MYB114; MYB114 (myb domain protein 114); DNA binding / transcription factor ; K09422 myb proto-oncogene protein, plant	|Protein Families; Genetic Information Processing; Transcriptionfactors [BR:ko03000];|	COG5147	Myb superfamily proteins, including transcription factors and mRNA splicing factors	INFORMATION STORAGE AND PROCESSING	Transcription	-2.78915	4.47155	2.75854	0	0	0	0	0	0
MGB_c8964	emb|AJ459165.1|	Gossypium hirsutum partial myb135 gene, clone pGhMYB135	gi|224111530|ref|XP_002315890.1|	predicted protein [Populus trichocarpa] predicted protein [Populus trichocarpa]	sp|Q9SZP1|MYB4_ARATH	Transcription repressor MYB4 OS=Arabidopsis thaliana GN=MYB4 PE=2 SV=1	ath:AT4G38620	MYB4; MYB4 (myb domain protein 4); transcription factor ; K09422 myb proto-oncogene protein, plant	|Protein Families; Genetic Information Processing; Transcriptionfactors [BR:ko03000];|	COG5147	Myb superfamily proteins, including transcription factors and mRNA splicing factors	INFORMATION STORAGE AND PROCESSING	Transcription	0	2.9723	2.46121	0	2.1849	0	0	0	0
MGB_lrc20169	gb|FJ705321.1|	Solanum lycopersicum bio-material TGRC:LA3163 MYB transcription factor AN2 (An2) gene, An2-ag allele, partial cds	gi|217073164|gb|ACJ84941.1|	unknown [Medicago truncatula]	sp|Q9FE25|MYB75_ARATH	Transcription factor MYB75 OS=Arabidopsis thaliana GN=MYB75 PE=1 SV=1	ath:AT1G66380	MYB114; MYB114 (myb domain protein 114); DNA binding / transcription factor ; K09422 myb proto-oncogene protein, plant	|Protein Families; Genetic Information Processing; Transcriptionfactors [BR:ko03000];|	COG5147	Myb superfamily proteins, including transcription factors and mRNA splicing factors	INFORMATION STORAGE AND PROCESSING	Transcription	-3.11584	4.53068	2.97999	0	2.44678	0	0	0	0
MGB_lrc11760	gb|FJ705321.1|	Solanum lycopersicum bio-material TGRC:LA3163 MYB transcription factor AN2 (An2) gene, An2-ag allele, partial cds	gi|217073164|gb|ACJ84941.1|	unknown [Medicago truncatula]	sp|Q9ZTC3|MYB90_ARATH	Transcription factor MYB90 OS=Arabidopsis thaliana GN=MYB90 PE=1 SV=1	ath:AT1G66380	MYB114; MYB114 (myb domain protein 114); DNA binding / transcription factor ; K09422 myb proto-oncogene protein, plant	|Protein Families; Genetic Information Processing; Transcriptionfactors [BR:ko03000];|	COG5147	Myb superfamily proteins, including transcription factors and mRNA splicing factors	INFORMATION STORAGE AND PROCESSING	Transcription	-2.05801	4.68905	3.57916	0	2.95136	0	0	0	0
MGB_lrc1979	gb|EU153571.1|	Cydonia oblonga R2R3 MYB transcription factor 10 gene, complete cds	gi|217073164|gb|ACJ84941.1|	unknown [Medicago truncatula]	sp|Q9FE25|MYB75_ARATH	Transcription factor MYB75 OS=Arabidopsis thaliana GN=MYB75 PE=1 SV=1	ath:AT1G66380	MYB114; MYB114 (myb domain protein 114); DNA binding / transcription factor ; K09422 myb proto-oncogene protein, plant	|Protein Families; Genetic Information Processing; Transcriptionfactors [BR:ko03000];|	COG5147	Myb superfamily proteins, including transcription factors and mRNA splicing factors	INFORMATION STORAGE AND PROCESSING	Transcription	-2.69318	0	0	2.05563	3.18518	0	0	0	0
MGB_c17871	ref|XM_002262903.1|	PREDICTED: Vitis vinifera hypothetical protein LOC100256703 (LOC100256703), mRNA	gi|110931692|gb|ABH02845.1|	MYB transcription factor MYB93 [Glycine max]			ath:AT5G47390	myb family transcription factor						0	-2.18346	0	0	0	0	0	0	0
MGB_c5642	ref|XM_002267121.1|	PREDICTED: Vitis vinifera hypothetical protein LOC100268113 (LOC100268113), mRNA	gi|255544127|ref|XP_002513126.1|	DNA binding protein, putative [Ricinus communis] DNA binding protein, putative [Ricinus communis]			ath:AT5G08520	myb family transcription factor						0	-3.79834	-4.30363	0	0	0	0	0	0
MGB_c6121	ref|NM_001084356.2|	Arabidopsis thaliana ATRL6 (ARABIDOPSIS RAD-LIKE 6); transcription factor (ATRL6) mRNA, complete cds	gi|157340818|emb|CAO47623.1|	unnamed protein product [Vitis vinifera]			ath:AT1G75250	myb family transcription factor						0	0	0	0	0	0	3.36328	7.91485	0
MGB_c9136	gb|FJ198053.1|	Gossypium barbadense MYB-like protein 3 mRNA, complete cds	gi|13346194|gb|AAK19619.1|AF336286_1	GHMYB9 [Gossypium hirsutum] MYB-like protein 3 [Gossypium barbadense]	sp|P81393|MYB08_ANTMA	Myb-related protein 308 OS=Antirrhinum majus GN=MYB308 PE=2 SV=1	osa:4347711	Os09g0538400; hypothetical protein		COG5147	Myb superfamily proteins, including transcription factors and mRNA splicing factors	INFORMATION STORAGE AND PROCESSING	Transcription	5.15989	-4.24384	0	0	-3.81256	-2.01417	0	0	0
MGB_c9243	gb|AF336286.1|AF336286	Gossypium hirsutum GHMYB9 (ghmyb9) mRNA, complete cds	gi|13346194|gb|AAK19619.1|AF336286_1	GHMYB9 [Gossypium hirsutum] MYB-like protein 3 [Gossypium barbadense]	sp|P81393|MYB08_ANTMA	Myb-related protein 308 OS=Antirrhinum majus GN=MYB308 PE=2 SV=1								0	0	0	0	0	0	0	2.67166	2.25753
MGB_lrc3979	ref|XM_002326921.1|	Populus trichocarpa predicted protein (MYB173), mRNA	gi|224136836|ref|XP_002326957.1|	predicted protein [Populus trichocarpa] predicted protein [Populus trichocarpa]										-2.32607	0	0	-2.30833	-3.24335	0	0	0	0
MGB_lrc4477	ref|XM_002326921.1|	Populus trichocarpa predicted protein (MYB173), mRNA												-2.41507	-3.95901	0	-2.22464	-2.76162	0	0	0	0
MGB_lrc12517	ref|XM_002326921.1|	Populus trichocarpa predicted protein (MYB173), mRNA	gi|224136836|ref|XP_002326957.1|	predicted protein [Populus trichocarpa] predicted protein [Populus trichocarpa]										0	-3.87062	0	0	0	0	0	0	0
MGB_c14391	dbj|AB370230.1|	Malus x domestica MdMYBB mRNA for myb-related transcription factor, complete cds	gi|224134498|ref|XP_002321838.1|	predicted protein [Populus trichocarpa] predicted protein [Populus trichocarpa]	sp|Q50EX6|ODO1_PETHY	Protein ODORANT1 OS=Petunia hybrida GN=ODO1 PE=2 SV=1	osa:4347679	Os09g0532900; hypothetical protein		COG5147	Myb superfamily proteins, including transcription factors and mRNA splicing factors	INFORMATION STORAGE AND PROCESSING	Transcription	0	2.05786	0	0	0	0	0	0	0
MGB_c13961	ref|XM_002326921.1|	Populus trichocarpa predicted protein (MYB173), mRNA	gi|224136836|ref|XP_002326957.1|	predicted protein [Populus trichocarpa] predicted protein [Populus trichocarpa]										0	0	3.81255	0	0	2.82507	0	0	0

## Sheet: NAC
Unigene name	Blastn NCBI Nt		Blastx NCBI Nr		Blastx SWISSPROT		Blastx KEGG							PETALS Fold Change			S-S+S Fold Change			Ovary Fold Change
	Best hits	Annotation	Best hits	Annotation	Best hits	Annotation	Best hits	Annotation	Pathway	COG id	COG class defination	Functional categories(Fist Level)	Functional categories(Second Level)	B vs OF	B vs SF	OF vs SF	B vs OF	B vs SF	OF vs SF	B vs OF	B vs SF	OF vs SF
MGB_c12523	gb|EU706342.1|	Gossypium hirsutum NAC domain protein NAC4 (NAC4) mRNA, complete cds	gi|206584345|gb|ACI15345.1|	NAC domain protein NAC4 [Gossypium hirsutum] NAC domain protein NAC4 [Gossypium hirsutum]	sp|Q9C932|NAC19_ARATH	NAC domain-containing protein 19 OS=Arabidopsis thaliana GN=ANAC PE=1 SV=1	ath:AT3G15500	ATNAC3; ATNAC3 (ARABIDOPSIS NAC DOMAIN CONTAINING PROTEIN 55); transcription factor						3.95757	-3.75337	0	0	-3.45534	0	0	-2.63462	0
MGB_c1775	dbj|AB218789.1|	Prunus mume Pm74 mRNA for NAC family protein, complete cds	gi|206584339|gb|ACI15342.1|	NAC domain protein NAC2 [Gossypium hirsutum] NAC domain protein NAC2 [Gossypium hirsutum]	sp|Q39013|NAC2_ARATH	NAC domain-containing protein 2 OS=Arabidopsis thaliana GN=ATAF1 PE=2 SV=2	ath:AT1G01720	ATAF1; ATAF1 (Arabidopsis NAC domain containing protein 2); transcription factor						0	0	0	0	0	0	0	-2.09045	0
MGB_c5202	gb|BT049815.1|	Salmo salar clone ssal-evd-556-339 C-C motif chemokine 28 precursor putative mRNA, complete cds	gi|255562922|ref|XP_002522466.1|	NAC domain-containing protein, putative [Ricinus communis] NAC domain-containing protein, putative [Ricinus communis]	sp|O49255|NAC29_ARATH	NAC domain-containing protein 29 OS=Arabidopsis thaliana GN=NAP PE=2 SV=1	ath:AT1G69490	NAP; NAP (NAC-LIKE, ACTIVATED BY AP3/PI); transcription factor						-2.99206	-7.05109	-3.47159	-2.71313	-6.76749	-5.36408	0	-2.60313	-2.74399
MGB_c615	emb|CU223764.1|	Populus EST from leave	gi|206584339|gb|ACI15342.1|	NAC domain protein NAC2 [Gossypium hirsutum] NAC domain protein NAC2 [Gossypium hirsutum]	sp|Q39013|NAC2_ARATH	NAC domain-containing protein 2 OS=Arabidopsis thaliana GN=ATAF1 PE=2 SV=2	ath:AT1G01720	ATAF1; ATAF1 (Arabidopsis NAC domain containing protein 2); transcription factor						0	0	0	2.76212	0	0	0	0	0
MGB_c5807	gb|EU372996.1|	Gossypium hirsutum gland development related protein 3-like mRNA, complete sequence			sp|O49255|NAC29_ARATH	NAC domain-containing protein 29 OS=Arabidopsis thaliana GN=NAP PE=2 SV=1	ath:AT5G13180	ANAC083; ANAC083 (Arabidopsis NAC domain containing protein 83); transcription factor						0	-2.67126	0	0	-2.23292	0	0	0	0
MGB_lrc245	dbj|AK228936.1|	Arabidopsis thaliana mRNA for putative pectinacetylesterase protein, complete cds, clone: RAFL16-24-N19	gi|1431629|emb|CAA67728.1|	pectinacetylesterase precursor [Vigna radiata var. radiata]	sp|Q8R116|NOTUM_MOUSE	Protein notum homolog OS=Mus musculus GN=Notum PE=2 SV=2	ath:AT4G19420	pectinacetylesterase family protein						0	2.08024	0	0	0	0	0	0	0
MGB_c13668	ref|XM_002278625.1|	PREDICTED: Vitis vinifera hypothetical protein LOC100250388 (LOC100250388), mRNA	gi|147833459|emb|CAN77470.1|	hypothetical protein [Vitis vinifera]			ath:AT4G28500	ANAC073; ANAC073 (Arabidopsis NAC domain containing protein 73); transcription factor						-2.34204	-5.55107	-3.32939	0	-2.42404	-2.73152	0	0	0
MGB_c17869	gb|BT096178.1|	Soybean clone JCVI-FLGm-15M18 unknown mRNA	gi|225423879|ref|XP_002281522.1|	PREDICTED: hypothetical protein [Vitis vinifera]			ath:AT1G25580	ANAC008; ANAC008 (Arabidopsis NAC domain containing protein 8); transcription factor						0	0	2.31904	0	0	0	0	0	0
MGB_c10752	gb|EU706338.1|	Gossypium hirsutum NAC domain protein NAC1 (NAC1) mRNA, complete cds	gi|206584337|gb|ACI15341.1|	NAC domain protein NAC1 [Gossypium hirsutum] NAC domain protein NAC1 [Gossypium hirsutum]	sp|Q7F2L3|NAC48_ORYSJ	NAC domain-containing protein 48 OS=Oryza sativa subsp. japonica GN=NAC48 PE=2 SV=1	osa:4325006	Os01g0884300; hypothetical protein						0	0	-2.0822	0	-2.10887	-2.80658	0	0	0
MGB_lrc5955	gb|EU706342.1|	Gossypium hirsutum NAC domain protein NAC4 (NAC4) mRNA, complete cds	gi|168038326|ref|XP_001771652.1|	predicted protein [Physcomitrella patens subsp. patens] predicted protein [Physcomitrella patens subsp. patens]	sp|Q9ZNU2|NAC18_ARATH	NAC domain-containing protein 18 OS=Arabidopsis thaliana GN=NAM PE=2 SV=1	ppp:PHYPADRAFT_137756	hypothetical protein						0	-4.47836	-3.32098	0	-3.65272	-2.77206	0	0	-2.67223
MGB_lrc17371	ref|XM_002272698.1|	PREDICTED: Vitis vinifera hypothetical protein LOC100254997 (LOC100254997), mRNA	gi|225438099|ref|XP_002272734.1|	PREDICTED: hypothetical protein [Vitis vinifera] unnamed protein product [Vitis vinifera]	sp|Q84TE6|NAC22_ARATH	NAC domain-containing protein 21/22 OS=Arabidopsis thaliana GN=NAC1 PE=1 SV=2	osa:4336400	Os04g0515900; hypothetical protein						0	0	0	-2.68833	0	2.29967	0	0	0
MGB_c19367	gb|EU706347.1|	Gossypium hirsutum NAC domain protein NAC4 (NAC4) gene, complete cds	gi|206584345|gb|ACI15345.1|	NAC domain protein NAC4 [Gossypium hirsutum] NAC domain protein NAC4 [Gossypium hirsutum]										0	-7.05426	0	0	-5.80769	-4.34568	0	0	0
MGB_s28852	ref|XM_002278287.1|	PREDICTED: Vitis vinifera hypothetical protein LOC100250141 (LOC100250141), mRNA	gi|50355623|dbj|BAD29960.1|	cysteine protease [Daucus carota]	sp|O23791|BROM1_ANACO	Fruit bromelain OS=Ananas comosus PE=1 SV=1	ppp:PHYPADRAFT_224348	hypothetical protein						0	-4.82746	0	0	-2.53809	0	0	0	0
MGB_c11372	gb|EU706347.1|	Gossypium hirsutum NAC domain protein NAC4 (NAC4) gene, complete cds	gi|206584345|gb|ACI15345.1|	NAC domain protein NAC4 [Gossypium hirsutum] NAC domain protein NAC4 [Gossypium hirsutum]										0	0	-5.2948	0	0	0	0	0	0
MGB_c6648	gb|BT057405.1|	Salmo salar clone ssal-evd-514-217 Dynein light chain 1, cytoplasmic putative mRNA, complete cds	gi|62546183|gb|AAX85978.1|	NAC1 protein [Glycine max] NAC domain protein NAC1 [Glycine max]										4.91204	-9.88279	-3.88799	-3.28017	-8.86827	-6.32184	0	-2.85385	-3.08166
MGB_s28708	gb|BT057405.1|	Salmo salar clone ssal-evd-514-217 Dynein light chain 1, cytoplasmic putative mRNA, complete cds	gi|255562922|ref|XP_002522466.1|	NAC domain-containing protein, putative [Ricinus communis] NAC domain-containing protein, putative [Ricinus communis]										4.03846	-9.48526	0	0	-8.29066	-6.22072	0	-2.71267	-2.83436
MGB_c28475			gi|255562922|ref|XP_002522466.1|	NAC domain-containing protein, putative [Ricinus communis] NAC domain-containing protein, putative [Ricinus communis]										0	-9.36504	-3.77871	-2.43883	-8.08802	-6.19049	0	-2.57474	-2.60654
MGB_c11639	emb|CU232256.1|	Populus EST from mild drought-stressed leaves	gi|255562922|ref|XP_002522466.1|	NAC domain-containing protein, putative [Ricinus communis] NAC domain-containing protein, putative [Ricinus communis]										0	-7.37731	-3.91492	0	-5.23512	-4.94037	0	0	0
MGB_c1879	gb|BT057405.1|	Salmo salar clone ssal-evd-514-217 Dynein light chain 1, cytoplasmic putative mRNA, complete cds	gi|255562922|ref|XP_002522466.1|	NAC domain-containing protein, putative [Ricinus communis] NAC domain-containing protein, putative [Ricinus communis]										3.29751	0	0	-3.38544	0	0	0	0	0
MGB_c9571	gb|BT057405.1|	Salmo salar clone ssal-evd-514-217 Dynein light chain 1, cytoplasmic putative mRNA, complete cds	gi|255562922|ref|XP_002522466.1|	NAC domain-containing protein, putative [Ricinus communis] NAC domain-containing protein, putative [Ricinus communis]										2.25541	0	-3.89539	0	0	0	0	0	0
MGB_c13075			gi|255547357|ref|XP_002514736.1|	NAC domain-containing protein 21/22, putative [Ricinus communis] NAC domain-containing protein 21/22, putative [Ricinus communis]										-3.10135	-2.62049	0	0	0	0	0	0	0
MGB_c8162	gb|EU431224.1|	Carica papaya mitochondrion, complete genome	gi|167768910|ref|ZP_02440963.1|	hypothetical protein ANACOL_00227 [Anaerotruncus colihominis DSM 17241] hypothetical protein ANACOL_00227 [Anaerotruncus colihominis DSM 17241]	sp|Q3BAI2|YCX91_PHAAO	Uncharacterized protein ORF91 OS=Phalaenopsis aphrodite subsp. formosana PE=4 SV=1	ayw:AYWB_471	hypothetical protein		---	---	---	---	0	-2.01846	0	0	0	0	0	0	0
MGB_s28919	gb|BT057405.1|	Salmo salar clone ssal-evd-514-217 Dynein light chain 1, cytoplasmic putative mRNA, complete cds	gi|255562922|ref|XP_002522466.1|	NAC domain-containing protein, putative [Ricinus communis] NAC domain-containing protein, putative [Ricinus communis]										3.9445	0	0	0	0	0	0	0	0

## Sheet: Zinc-finger
Unigene name	Blastn NCBI Nt		Blastx NCBI Nr		Blastx SWISSPROT		Blastx KEGG							PETALS Fold Change			S-S+S Fold Change			Ovary Fold Change
	Best hits	Annotation	Best hits	Annotation	Best hits	Annotation	Best hits	Annotation	Pathway	COG id	COG class defination	Functional categories(Fist Level)	Functional categories(Second Level)	B vs OF	B vs SF	OF vs SF	B vs OF	B vs SF	OF vs SF	B vs OF	B vs SF	OF vs SF
MGB_lrc15690	emb|FN185992.1|	Platynereis dumerilii partial mRNA for putative zinc finger transcription factor (snail2 gene)	gi|225445292|ref|XP_002281258.1|	PREDICTED: hypothetical protein [Vitis vinifera] unnamed protein product [Vitis vinifera]	sp|Q94LW6|SUT35_ARATH	Probable sulfate transporter 3.5 OS=Arabidopsis thaliana GN=SULTR3;5 PE=2 SV=1	ath:AT5G19600	SULTR3;5; SULTR3;5; sulfate transmembrane transporter						0	-3.18746	-3.05261	0	-2.37081	0	0	0	0
MGB_c18058	emb|FN185992.1|	Platynereis dumerilii partial mRNA for putative zinc finger transcription factor (snail2 gene)												0	0	0	0	-2.05595	0	0	0	0
MGB_c11904	emb|X87374.1|	P.sativum putative zinc finger protein	gi|147789544|emb|CAN59833.1|	hypothetical protein [Vitis vinifera]			ath:AT2G28200	nucleic acid binding / transcription factor/ zinc ion binding						2.49265	0	3.32821	-2.46755	0	0	0	0	0
MGB_c14576	emb|FN185992.1|	Platynereis dumerilii partial mRNA for putative zinc finger transcription factor (snail2 gene)												-3.06851	-3.73708	0	0	0	0	0	0	0
MGB_c18267	emb|FN185992.1|	Platynereis dumerilii partial mRNA for putative zinc finger transcription factor (snail2 gene)												-3.05585	0	0	0	0	0	0	0	0
MGB_c19382	emb|FN185992.1|	Platynereis dumerilii partial mRNA for putative zinc finger transcription factor (snail2 gene)												-2.58849	0	0	0	0	0	0	0	0
MGB_c19043	emb|FN185992.1|	Platynereis dumerilii partial mRNA for putative zinc finger transcription factor (snail2 gene)												-3.27709	0	0	2.54706	0	0	0	0	0
MGB_lrc18329	gb|FJ719767.1|	Mangifera indica cultivar Zihua CONSTANS-like protein (CO) mRNA, complete cds	gi|224143378|ref|XP_002324936.1|	predicted protein [Populus trichocarpa] predicted protein [Populus trichocarpa]	sp|Q9SK53|COL3_ARATH	Zinc finger protein CONSTANS-LIKE 3 OS=Arabidopsis thaliana GN=COL3 PE=2 SV=1	ath:AT2G24790	COL3; COL3 (CONSTANS-LIKE 3); protein binding / transcription factor/ zinc ion binding						-2.06239	-6.08966	-2.2714	0	-4.4376	-3.24975	0	0	0
MGB_c1066	ref|NM_119063.2|	Arabidopsis thaliana zinc finger (CCCH-type) family protein (AT4G29190) mRNA, complete cds	gi|118482060|gb|ABK92961.1|	unknown [Populus trichocarpa]	sp|Q9FU27|C3H2_ORYSJ	Zinc finger CCCH domain-containing protein 2 OS=Oryza sativa subsp. japonica GN=Os01g0192000 PE=2 SV=1	ath:AT2G25900	ATCTH; ATCTH (Arabidopsis thaliana Cys3His zinc finger protein); transcription factor						0	0	2.67209	0	0	0	0	0	0
MGB_c4474	ref|XM_002327947.1|	Populus trichocarpa predicted protein, mRNA	gi|83596111|gb|ABC25454.1|	zinc finger B-box protein [Solanum sogarandinum]	sp|Q9SID1|STH_ARATH	Salt tolerance-like protein OS=Arabidopsis thaliana GN=STH PE=1 SV=2	ath:AT2G31380	STH; STH (salt tolerance homologue); transcription factor/ zinc ion binding						-2.52169	0	0	0	0	0	0	0	0
MGB_c2443	emb|FM955618.1|	Bombus terrestris mRNA for acyl-CoA delta-9 desaturase (npve gene)	gi|18410665|ref|NP_565088.1|	MIF1 (MINI ZINC FINGER 1); DNA binding / transcription factor [Arabidopsis thaliana] hypothetical protein; 104370-104062 [Arabidopsis thaliana] At1g74660 [Arabidopsis thaliana]										0	3.78425	2.9445	-2.12243	2.79138	4.34642	0	0	0
MGB_c10088	ref|XM_002521454.1|	Ricinus communis conserved hypothetical protein, mRNA	gi|255637027|gb|ACU18846.1|	unknown [Glycine max]	sp|Q9FH57|GAT14_ARATH	GATA transcription factor 14 OS=Arabidopsis thaliana GN=At5g66320 PE=2 SV=1	ath:AT5G66320	zinc finger (GATA type) family protein						0	-2.4028	0	-2.09417	0	0	0	0	0

## Sheet: Homeo-box
Unigene name	Blastn NCBI Nt		Blastx NCBI Nr		Blastx SWISSPROT		Blastx KEGG							PETALS Fold Change			S-S+S Fold Change			Ovary Fold Change
	Best hits	Annotation	Best hits	Annotation	Best hits	Annotation	Best hits	Annotation	Pathway	COG id	COG class defination	Functional categories(Fist Level)	Functional categories(Second Level)	B vs OF	B vs SF	OF vs SF	B vs OF	B vs SF	OF vs SF	B vs OF	B vs SF	OF vs SF
MGB_c17888	ref|XM_002271475.1|	PREDICTED: Vitis vinifera hypothetical protein LOC100267724 (LOC100267724), mRNA	gi|255579497|ref|XP_002530591.1|	homeobox protein, putative [Ricinus communis] homeobox protein, putative [Ricinus communis]	sp|P46604|HAT22_ARATH	Homeobox-leucine zipper protein HAT22 OS=Arabidopsis thaliana GN=HAT22 PE=2 SV=1	ath:AT4G37790	HAT22; HAT22 (homeobox-leucine zipper protein 22); transcription factor ; K09338 homeobox-leucine zipper protein	|Protein Families; Genetic Information Processing; Transcriptionfactors [BR:ko03000];|					0	-4.77071	-3.46468	0	-3.72021	-2.89557	0	0	0
MGB_c16167	ref|XM_002302278.1|	Populus trichocarpa predicted protein, mRNA	gi|225459213|ref|XP_002285743.1|	PREDICTED: hypothetical protein [Vitis vinifera]	sp|P46668|ATHB6_ARATH	Homeobox-leucine zipper protein ATHB-6 OS=Arabidopsis thaliana GN=ATHB-6 PE=1 SV=1	ath:AT2G22430	ATHB6; ATHB6 (ARABIDOPSIS THALIANA HOMEOBOX PROTEIN 6); transcription factor ; K09338 homeobox-leucine zipper protein	|Protein Families; Genetic Information Processing; Transcriptionfactors [BR:ko03000];|					0	-4.31952	-3.16801	-2.6654	-5.56609	-2.95912	0	-2.62278	-3.00227
MGB_c14449	gb|AC235284.1|	Glycine max strain Williams 82 clone GM_WBb0051L20, complete sequence	gi|255635107|gb|ACU17911.1|	unknown [Glycine max]	sp|Q9M276|ATB12_ARATH	Homeobox-leucine zipper protein ATHB-12 OS=Arabidopsis thaliana GN=ATHB-12 PE=2 SV=1	ath:AT3G61890	ATHB-12; ATHB-12 (ARABIDOPSIS THALIANA HOMEOBOX PROTEIN 12); transcription factor ; K09338 homeobox-leucine zipper protein	|Protein Families; Genetic Information Processing; Transcriptionfactors [BR:ko03000];|					2.17602	-6.33885	0	-5.25903	-6.67498	0	0	0	0
MGB_lrc2768	gb|BT057814.1|	Salmo salar clone ssal-evd-541-186 60S acidic ribosomal protein P1 putative mRNA, complete cds			sp|Q9SB61|Y4466_ARATH	ZF-HD homeobox protein At4g24660 OS=Arabidopsis thaliana GN=At4g24660 PE=1 SV=1	ath:AT5G39760	ATHB23; ATHB23 (ARABIDOPSIS THALIANA HOMEOBOX PROTEIN 23); DNA binding / transcription factor						0	2.5756	0	0	0	0	0	0	0
MGB_lrc1450	dbj|AP010572.1|	Lotus japonicus genomic DNA, clone: LjT38M11, TM1877, complete sequence	gi|224077726|ref|XP_002305381.1|	predicted protein [Populus trichocarpa] predicted protein [Populus trichocarpa]	sp|Q9SB61|Y4466_ARATH	ZF-HD homeobox protein At4g24660 OS=Arabidopsis thaliana GN=At4g24660 PE=1 SV=1	ath:AT5G39760	ATHB23; ATHB23 (ARABIDOPSIS THALIANA HOMEOBOX PROTEIN 23); DNA binding / transcription factor						0	2.88284	0	2.42246	2.13141	0	0	0	0
MGB_c25467	dbj|AP010572.1|	Lotus japonicus genomic DNA, clone: LjT38M11, TM1877, complete sequence	gi|255586792|ref|XP_002534012.1|	conserved hypothetical protein [Ricinus communis] conserved hypothetical protein [Ricinus communis]	sp|Q9SB61|Y4466_ARATH	ZF-HD homeobox protein At4g24660 OS=Arabidopsis thaliana GN=At4g24660 PE=1 SV=1	ath:AT3G28920	ATHB34; ATHB34 (ARABIDOPSIS THALIANA HOMEOBOX PROTEIN 34); DNA binding / transcription factor						0	3.19693	0	2.07735	2.48637	0	0	0	0
MGB_lrc24952	dbj|AP010572.1|	Lotus japonicus genomic DNA, clone: LjT38M11, TM1877, complete sequence	gi|157345681|emb|CAO14979.1|	unnamed protein product [Vitis vinifera]	sp|Q9SB61|Y4466_ARATH	ZF-HD homeobox protein At4g24660 OS=Arabidopsis thaliana GN=At4g24660 PE=1 SV=1	ath:AT5G39760	ATHB23; ATHB23 (ARABIDOPSIS THALIANA HOMEOBOX PROTEIN 23); DNA binding / transcription factor						-3.68108	3.67041	0	2.39527	2.70694	0	0	0	0
MGB_lrc356	ref|XM_002520100.1|	Ricinus communis homeobox protein, putative, mRNA	gi|255558238|ref|XP_002520146.1|	homeobox protein, putative [Ricinus communis] homeobox protein, putative [Ricinus communis]	sp|A2X980|HOX16_ORYSI	Homeobox-leucine zipper protein HOX16 OS=Oryza sativa subsp. indica GN=HOX16 PE=2 SV=1	ppp:PHYPADRAFT_150953	hypothetical protein						0	0	0	0	-2.37624	0	0	0	0
MGB_c19318	gb|EF144292.1|	Populus trichocarpa clone PX0015_H02 unknown mRNA	gi|4098246|gb|AAD00253.1|	homeobox 2 protein [Lycopersicon esculentum]	sp|P46606|HD1_BRANA	Homeobox protein HD1 OS=Brassica napus GN=HD1 PE=2 SV=1	ath:AT1G62990	KNAT7; KNAT7 (Knotted-like Arabidopsis thaliana); DNA binding / transcription factor						0	0	2.8722	-2.42462	0	2.59468	0	0	0
MGB_c14018	gb|EF144292.1|	Populus trichocarpa clone PX0015_H02 unknown mRNA	gi|255537235|ref|XP_002509684.1|	homeobox protein knotted-1, putative [Ricinus communis] homeobox protein knotted-1, putative [Ricinus communis]	sp|Q9FPQ8|KNAT7_ARATH	Homeobox protein knotted-1-like 7 OS=Arabidopsis thaliana GN=KNAT7 PE=2 SV=1	ath:AT1G62990	KNAT7; KNAT7 (Knotted-like Arabidopsis thaliana); DNA binding / transcription factor						0	3.01849	4.46827	-2.43459	0	3.49114	0	0	0
MGB_s25875	ref|XM_002323819.1|	Populus trichocarpa predicted protein, mRNA	gi|224140981|ref|XP_002323855.1|	predicted protein [Populus trichocarpa] predicted protein [Populus trichocarpa]	sp|Q9SB61|Y4466_ARATH	ZF-HD homeobox protein At4g24660 OS=Arabidopsis thaliana GN=At4g24660 PE=1 SV=1	ath:AT3G28917	MIF2; MIF2 (MINI ZINC FINGER 2); DNA binding						0	4.46131	3.68781	0	3.66727	4.01021	0	3.87043	3.95275

## Sheet: WRKY
Unigene name	Blastn NCBI Nt		Blastx NCBI Nr		Blastx SWISSPROT		Blastx KEGG							PETALS Fold Change			S-S+S Fold Change			Ovary Fold Change
	Best hits	Annotation	Best hits	Annotation	Best hits	Annotation	Best hits	Annotation	Pathway	COG id	COG class defination	Functional categories(Fist Level)	Functional categories(Second Level)	B vs OF	B vs SF	OF vs SF	B vs OF	B vs SF	OF vs SF	B vs OF	B vs SF	OF vs SF
MGB_lrc2862	ref|XM_002518398.1|	Ricinus communis WRKY transcription factor, putative, mRNA	gi|86155941|gb|ABC86708.1|	putative WRKY1b transcription factor [Coffea arabica]	sp|Q9C519|WRKY6_ARATH	WRKY transcription factor 6 OS=Arabidopsis thaliana GN=WRKY6 PE=1 SV=1	ath:AT1G62300	WRKY6; WRKY6 (WRKY DNA-binding protein 6); transcription factor						-2.51257	-5.38929	-4.27827	0	-4.43041	-3.77211	0	0	0
MGB_c28506	gb|BT057814.1|	Salmo salar clone ssal-evd-541-186 60S acidic ribosomal protein P1 putative mRNA, complete cds	gi|151934175|gb|ABS18425.1|	WRKY23 [Glycine max]	sp|Q93WT0|WRK31_ARATH	Probable WRKY transcription factor 31 OS=Arabidopsis thaliana GN=WRKY31 PE=2 SV=1	ath:AT4G22070	WRKY31; WRKY31 (WRKY DNA-binding protein 31); transcription factor						0	-6.38367	-4.32055	0	-5.04499	-4.55712	0	0	0
MGB_c27955	emb|CU232256.1|	Populus EST from mild drought-stressed leaves	gi|86155943|gb|ABC86709.1|	putative WRKY1a transcription factor [Coffea arabica]	sp|Q9C519|WRKY6_ARATH	WRKY transcription factor 6 OS=Arabidopsis thaliana GN=WRKY6 PE=1 SV=1	ath:AT1G62300	WRKY6; WRKY6 (WRKY DNA-binding protein 6); transcription factor						0	-6.2771	-4.31867	0	-4.79817	-4.54011	0	0	0
MGB_c5063	gb|AC172863.2|	Brassica rapa subsp. pekinensis clone KBrB070M24, complete sequence	gi|224108942|ref|XP_002315024.1|	predicted protein [Populus trichocarpa] predicted protein [Populus trichocarpa]	sp|Q9ZQ70|WRKY3_ARATH	Probable WRKY transcription factor 3 OS=Arabidopsis thaliana GN=WRKY3 PE=2 SV=1	ath:AT2G03340	WRKY3; WRKY3 (WRKY DNA-binding protein 3); transcription factor						0	-4.61556	-2.75726	0	-3.4805	-2.15508	0	0	0
MGB_c5704	ref|XM_002263079.1|	PREDICTED: Vitis vinifera hypothetical protein LOC100255611 (LOC100255611), mRNA	gi|187944179|gb|ACD40316.1|	WRKY transcription factor WRKY100630 [Medicago truncatula]										-3.12695	-7.96257	-5.31837	0	-5.30125	-4.3546	0	0	0

## Sheet: ERF
Unigene name	Blastn NCBI Nt		Blastx NCBI Nr		Blastx SWISSPROT		Blastx KEGG							PETALS Fold Change			S-S+S Fold Change			Ovary Fold Change
	Best hits	Annotation	Best hits	Annotation	Best hits	Annotation	Best hits	Annotation	Pathway	COG id	COG class defination	Functional categories(Fist Level)	Functional categories(Second Level)	B vs OF	B vs SF	OF vs SF	B vs OF	B vs SF	OF vs SF	B vs OF	B vs SF	OF vs SF
MGB_lrc111	gb|DQ116447.1|	Gossypium hirsutum ethylene-responsive element-binding factor (ERF3) mRNA, complete cds	gi|73761695|gb|AAZ83347.1|	ethylene-responsive element-binding factor [Gossypium hirsutum]	sp|Q9SXS8|ERF3_TOBAC	Ethylene-responsive transcription factor 3 OS=Nicotiana tabacum GN=ERF3 PE=2 SV=1	ath:AT3G20310	ATERF-7/ATERF7/ERF7; ATERF-7/ATERF7/ERF7 (ETHYLINE RESPONSE FACTOR7); DNA binding / protein binding / transcription factor/ transcription repressor						0	-2.25628	0	0	0	0	0	0	0
MGB_c4002	ref|XM_002304264.1|	Populus trichocarpa AP2/ERF domain-containing transcription factor (ERF3), mRNA	gi|224113543|ref|XP_002332559.1|	AP2/ERF domain-containing transcription factor [Populus trichocarpa] AP2/ERF domain-containing transcription factor [Populus trichocarpa]	sp|O80341|EF102_ARATH	Ethylene-responsive transcription factor 5 OS=Arabidopsis thaliana GN=ERF5 PE=2 SV=1	ath:AT5G47230	ERF5; ERF5 (ETHYLENE RESPONSIVE ELEMENT BINDING FACTOR 5); DNA binding / transcription activator/ transcription factor ; K09286 EREBP-like factor	|Protein Families; Genetic Information Processing; Transcriptionfactors [BR:ko03000];|					0	-2.06087	0	0	0	0	0	0	0
MGB_c10914	gb|EF408086.2|	Gossypium barbadense ethylene responsive element binding protein 1 (EREB1) mRNA, complete cds	gi|222427679|gb|ACM49849.1|	ethylene responsive transcription factor 1a [Prunus salicina]	sp|O80338|EF101_ARATH	Ethylene-responsive transcription factor 2 OS=Arabidopsis thaliana GN=ERF2 PE=2 SV=1	ath:AT5G47220	ATERF-2/ATERF2/ERF2; ATERF-2/ATERF2/ERF2 (ETHYLENE RESPONSE FACTOR 2); DNA binding / transcription activator/ transcription factor ; K09286 EREBP-like factor	|Protein Families; Genetic Information Processing; Transcriptionfactors [BR:ko03000];|					0	-3.3461	-2.02791	-2.18872	-3.45972	0	0	-2.22553	0
MGB_c12293	gb|EF408086.2|	Gossypium barbadense ethylene responsive element binding protein 1 (EREB1) mRNA, complete cds	gi|151301818|gb|ABN50365.2|	ethylene responsive element binding protein 1 [Gossypium barbadense]	sp|O80338|EF101_ARATH	Ethylene-responsive transcription factor 2 OS=Arabidopsis thaliana GN=ERF2 PE=2 SV=1	ath:AT5G47220	ATERF-2/ATERF2/ERF2; ATERF-2/ATERF2/ERF2 (ETHYLENE RESPONSE FACTOR 2); DNA binding / transcription activator/ transcription factor ; K09286 EREBP-like factor	|Protein Families; Genetic Information Processing; Transcriptionfactors [BR:ko03000];|					0	0	0	-2.17462	-4.15238	-2.04072	0	0	0
MGB_lrc2380	gb|AY181251.1|	Gossypium hirsutum ethylene-responsive element binding factor mRNA, complete cds	gi|37730469|gb|AAO59439.1|	ethylene-responsive element binding factor [Gossypium hirsutum]	sp|Q9LY05|EF106_ARATH	Ethylene-responsive transcription factor ERF106 OS=Arabidopsis thaliana GN=ERF106 PE=2 SV=1	ath:AT5G07580	DNA binding / transcription factor						0	0	0	-2.77124	-2.37759	0	0	0	0
MGB_c5217	gb|BT095987.1|	Soybean clone JCVI-FLGm-15G18 unknown mRNA	gi|224074205|ref|XP_002304300.1|	AP2/ERF domain-containing transcription factor [Populus trichocarpa] AP2/ERF domain-containing transcription factor [Populus trichocarpa]	sp|Q40478|ERF5_TOBAC	Ethylene-responsive transcription factor 5 OS=Nicotiana tabacum GN=ERF5 PE=2 SV=1	ath:AT5G51190	AP2 domain-containing transcription factor, putative						0	-2.19609	0	0	-2.44749	0	0	0	0
MGB_c14354	gb|BT057179.1|	Salmo salar clone ssal-evd-534-230 U6 snRNA-associated Sm-like protein LSm5 putative mRNA, complete cds	gi|224127951|ref|XP_002320204.1|	AP2/ERF domain-containing transcription factor [Populus trichocarpa] TINY-like protein [Populus trichocarpa] AP2/ERF domain-containing transcription factor [Populus trichocarpa]	sp|Q1ECI2|ERF23_ARATH	Ethylene-responsive transcription factor ERF023 OS=Arabidopsis thaliana GN=ERF023 PE=2 SV=1	ath:AT1G01250	AP2 domain-containing transcription factor, putative ; K09286 EREBP-like factor	|Protein Families; Genetic Information Processing; Transcriptionfactors [BR:ko03000];|					0	4.77326	4.14808	0	3.18832	3.40377	0	0	0
MGB_lrc3573	ref|XM_002516188.1|	Ricinus communis Transcriptional factor TINY, putative, mRNA	gi|255550367|ref|XP_002516234.1|	Transcriptional factor TINY, putative [Ricinus communis] Transcriptional factor TINY, putative [Ricinus communis]	sp|Q84QC2|ERF17_ARATH	Ethylene-responsive transcription factor ERF017 OS=Arabidopsis thaliana GN=ERF017 PE=2 SV=1	ath:AT1G19210	AP2 domain-containing transcription factor, putative						0	-2.26766	0	0	-4.30576	-3.38199	0	0	0
MGB_lrc16260	gb|BT047953.1|	Salmo salar clone ssal-evd-551-323 Heat shock protein Hsp-16.1/Hsp-16.11 putative mRNA, complete cds	gi|255550367|ref|XP_002516234.1|	Transcriptional factor TINY, putative [Ricinus communis] Transcriptional factor TINY, putative [Ricinus communis]	sp|Q84QC2|ERF17_ARATH	Ethylene-responsive transcription factor ERF017 OS=Arabidopsis thaliana GN=ERF017 PE=2 SV=1	ath:AT1G19210	AP2 domain-containing transcription factor, putative						0	0	0	0	-3.47836	-2.6375	0	0	0
MGB_lrc22461	gb|BT049905.1|	Salmo salar clone ssal-evd-504-111 CCAAT/enhancer-binding protein delta putative mRNA, complete cds	gi|255550367|ref|XP_002516234.1|	Transcriptional factor TINY, putative [Ricinus communis] Transcriptional factor TINY, putative [Ricinus communis]	sp|Q84QC2|ERF17_ARATH	Ethylene-responsive transcription factor ERF017 OS=Arabidopsis thaliana GN=ERF017 PE=2 SV=1	ath:AT1G19210	AP2 domain-containing transcription factor, putative						0	0	0	0	-3.40039	-2.46217	0	0	0
MGB_lrc26033	gb|BT056446.1|	Salmo salar clone ssal-evd-541-218 dpy-30 homolog putative mRNA, complete cds			sp|Q84QC2|ERF17_ARATH	Ethylene-responsive transcription factor ERF017 OS=Arabidopsis thaliana GN=ERF017 PE=2 SV=1	ath:AT1G19210	AP2 domain-containing transcription factor, putative						0	0	0	0	-3.8255	-3.04805	0	0	0
MGB_lrc2360	gb|AY174160.1|	Gossypium hirsutum DRE binding protein 1 mRNA, complete cds	gi|33324520|gb|AAQ08000.1|	dehydration responsive element binding protein [Gossypium hirsutum] DRE binding protein 1 [Gossypium hirsutum]	sp|Q8LC30|RAP21_ARATH	Ethylene-responsive transcription factor RAP2-1 OS=Arabidopsis thaliana GN=RAP2-1 PE=2 SV=1	ath:AT1G46768	RAP2.1; RAP2.1 (related to AP2 1); DNA binding / transcription factor ; K09286 EREBP-like factor	|Protein Families; Genetic Information Processing; Transcriptionfactors [BR:ko03000];|					0	-2.39447	0	-4.21964	-4.2515	0	0	0	0
MGB_lrc390	gb|AF509502.1|	Gossypium hirsutum dehydration responsive element binding protein (DREB) mRNA, complete cds	gi|33324520|gb|AAQ08000.1|	dehydration responsive element binding protein [Gossypium hirsutum] DRE binding protein 1 [Gossypium hirsutum]	sp|Q8LC30|RAP21_ARATH	Ethylene-responsive transcription factor RAP2-1 OS=Arabidopsis thaliana GN=RAP2-1 PE=2 SV=1	ath:AT1G46768	RAP2.1; RAP2.1 (related to AP2 1); DNA binding / transcription factor ; K09286 EREBP-like factor	|Protein Families; Genetic Information Processing; Transcriptionfactors [BR:ko03000];|					0	-2.63912	0	0	-2.0568	0	0	0	0
MGB_lrc300	gb|EU082108.1|	Gossypium barbadense ethylene-responsive element binding protein (EREB2) mRNA, complete cds	gi|156145802|gb|ABU53677.1|	ethylene-responsive element binding protein [Gossypium barbadense]										-3.0655	0	0	0	0	0	0	0	0
MGB_c7704	gb|DQ116447.1|	Gossypium hirsutum ethylene-responsive element-binding factor (ERF3) mRNA, complete cds												0	-2.39544	0	-2.7091	-2.18774	0	0	0	0

## Sheet: GATA
Unigene name	Blastn NCBI Nt		Blastx NCBI Nr		Blastx SWISSPROT		Blastx KEGG							PETALS Fold Change			S-S+S Fold Change			Ovary Fold Change
	Best hits	Annotation	Best hits	Annotation	Best hits	Annotation	Best hits	Annotation	Pathway	COG id	COG class defination	Functional categories(Fist Level)	Functional categories(Second Level)	B vs OF	B vs SF	OF vs SF	B vs OF	B vs SF	OF vs SF	B vs OF	B vs SF	OF vs SF
MGB_c9056	ref|XM_002515935.1|	Ricinus communis GATA transcription factor, putative, mRNA	gi|224059138|ref|XP_002299734.1|	predicted protein [Populus trichocarpa] predicted protein [Populus trichocarpa]	sp|P69781|GAT13_ARATH	GATA transcription factor 13 OS=Arabidopsis thaliana GN=At5g25830 PE=2 SV=1	osa:4339348	Os05g0520300; hypothetical protein						6.66428	5.97152	0	4.24768	5.15669	0	0	0	0
MGB_c17972	ref|XM_002525847.1|	Ricinus communis glutamyl-tRNA(gln) amidotransferase subunit A, putative, mRNA			sp|B0JSX3|GATA_MICAN	Glutamyl-tRNA(Gln) amidotransferase subunit A OS=Microcystis aeruginosa (strain NIES-843) GN=gatA PE=3 SV=1	ath:AT3G25660	glutamyl-tRNA(Gln) amidotransferase, putative						2.1053	2.14605	0	0	0	0	0	0	0

## Sheet: MADS-BOX
Unigene name	Blastn NCBI Nt		Blastx NCBI Nr		Blastx SWISSPROT		Blastx KEGG							PETALS Fold Change			S-S+S Fold Change			Ovary Fold Change
	Best hits	Annotation	Best hits	Annotation	Best hits	Annotation	Best hits	Annotation	Pathway	COG id	COG class defination	Functional categories(Fist Level)	Functional categories(Second Level)	B vs OF	B vs SF	OF vs SF	B vs OF	B vs SF	OF vs SF	B vs OF	B vs SF	OF vs SF
MGB_lrc105	emb|X99655.1|	Betula pendula mRNA for MADS box protein (MADS5 gene)	gi|1483232|emb|CAA67969.1|	MADS5 protein [Betula pendula]	sp|Q42429|AGL8_SOLTU	Agamous-like MADS-box protein AGL8 homolog OS=Solanum tuberosum PE=2 SV=1	ath:AT1G69120	AP1; AP1 (APETALA1); DNA binding / transcription factor ; K09264 MADS-box transcription factor, plant	|Protein Families; Genetic Information Processing; Transcriptionfactors [BR:ko03000];|					0	-2.09249	0	0	0	0	0	0	0
MGB_lrc10050	gb|EF418603.1|	Vitis vinifera flowering-related B-class MADS-box protein APETALA3 mRNA, complete cds	gi|34733398|gb|AAQ81636.1|	MADS-box protein GmNMH7 [Glycine max]	sp|Q07472|MADS1_PETHY	Floral homeotic protein PMADS 1 OS=Petunia hybrida GN=PMADS1 PE=2 SV=1	ath:AT3G54340	AP3; AP3 (APETALA 3); DNA binding / transcription factor ; K09264 MADS-box transcription factor, plant	|Protein Families; Genetic Information Processing; Transcriptionfactors [BR:ko03000];|					0	0	2.25648	0	0	0	0	0	0
MGB_c1678	gb|DQ656566.1|	Sinofranchetia chinensis FUL-like protein 2 mRNA, complete cds	gi|1483232|emb|CAA67969.1|	MADS5 protein [Betula pendula]	sp|Q42429|AGL8_SOLTU	Agamous-like MADS-box protein AGL8 homolog OS=Solanum tuberosum PE=2 SV=1	ath:AT5G60910	AGL8; AGL8 (AGAMOUS-LIKE 8); transcription factor ; K09264 MADS-box transcription factor, plant	|Protein Families; Genetic Information Processing; Transcriptionfactors [BR:ko03000];|					0	-2.47816	0	0	0	0	0	0	0
MGB_c7281	gb|EU551764.1|	Capsella bursa-pastoris APETALA3-like protein (AP3a) mRNA, partial cds	gi|34733398|gb|AAQ81636.1|	MADS-box protein GmNMH7 [Glycine max]	sp|Q07472|MADS1_PETHY	Floral homeotic protein PMADS 1 OS=Petunia hybrida GN=PMADS1 PE=2 SV=1	ath:AT3G54340	AP3; AP3 (APETALA 3); DNA binding / transcription factor ; K09264 MADS-box transcription factor, plant	|Protein Families; Genetic Information Processing; Transcriptionfactors [BR:ko03000];|					0	0	2.38734	0	0	0	0	0	0
MGB_lrc8183	gb|BT056446.1|	Salmo salar clone ssal-evd-541-218 dpy-30 homolog putative mRNA, complete cds	gi|126023786|gb|ABN71371.1|	flowering-related B-class MADS-box protein APETALA3 [Vitis vinifera]	sp|P23706|DEFA_ANTMA	Floral homeotic protein DEFICIENS OS=Antirrhinum majus GN=DEFA PE=1 SV=1	ath:AT3G54340	AP3; AP3 (APETALA 3); DNA binding / transcription factor ; K09264 MADS-box transcription factor, plant	|Protein Families; Genetic Information Processing; Transcriptionfactors [BR:ko03000];|					0	0	2.44228	0	0	0	0	0	0
MGB_c12657	ref|XM_002304419.1|	Populus trichocarpa MIKC mads-box transcription factor (MADS7), mRNA	gi|95103172|gb|ABF51526.1|	MADS box transcription factor [Populus tomentosa]	sp|O64645|SOC1_ARATH	MADS-box protein SOC1 OS=Arabidopsis thaliana GN=SOC1 PE=1 SV=1	ath:AT2G45660	AGL20; AGL20 (AGAMOUS-LIKE 20); transcription factor						-2.56865	-2.33468	0	0	0	0	0	0	0

## Sheet: Misc
Unigene name	Blastn NCBI Nt		Blastx NCBI Nr		Blastx SWISSPROT		Blastx KEGG							PETALS Fold Change			S-S+S Fold Change			Ovary Fold Change
	Best hits	Annotation	Best hits	Annotation	Best hits	Annotation	Best hits	Annotation	Pathway	COG id	COG class defination	Functional categories(Fist Level)	Functional categories(Second Level)	B vs OF	B vs SF	OF vs SF	B vs OF	B vs SF	OF vs SF	B vs OF	B vs SF	OF vs SF
MGB_lrc19503	gb|DQ792738.1|	Glycine max transcription factor bZIP112 (bZIP112) mRNA, partial cds	gi|225461595|ref|XP_002285311.1|	PREDICTED: hypothetical protein [Vitis vinifera]			ath:AT3G58120	bZIP transcription factor family protein						-2.98378	4.52815	2.98023	0	4.7291	3.50554	0	0	0
MGB_c2011	ref|XM_002298865.1|	Populus trichocarpa predicted protein, mRNA	gi|147768650|emb|CAN71664.1|	hypothetical protein [Vitis vinifera]	sp|Q6S4P4|RF2B_ORYSJ	Transcription factor RF2b OS=Oryza sativa subsp. japonica GN=RF2b PE=1 SV=1	ath:AT3G58120	bZIP transcription factor family protein						0	2.95081	2.49505	0	3.02241	2.703	0	0	0
MGB_c8847	dbj|AB242148.1|	Hibiscus tiliaceus DNA, microsatellite, clone:Ht-01	gi|225429938|ref|XP_002283864.1|	PREDICTED: hypothetical protein [Vitis vinifera]	sp|Q9LYD3|DREB3_ARATH	Dehydration-responsive element-binding protein 3 OS=Arabidopsis thaliana GN=DREB3 PE=2 SV=1	ath:AT5G11590	TINY2; TINY2 (TINY2); DNA binding / transcription factor						-4.87654	3.94519	0	3.0418	2.63427	0	0	0	0
MGB_c12807	ref|XM_002302288.1|	Populus trichocarpa predicted protein, mRNA	gi|115476962|ref|NP_001062077.1|	Os08g0483900 [Oryza sativa (japonica cultivar-group)] putative basic-helix-loop-helix (bHLH)transcription factor [Oryza sativa Japonica Group] putative basic-helix-loop-helix (bHLH)transcription factor [Oryza sativa Japonica Group] Os08g0483900 [Oryza sativa Japonica Group] unnamed protein product [Oryza sativa Japonica Group]			osa:4345867	Os08g0483900; hypothetical protein						-4.421	-2.93048	0	-2.57216	0	0	0	0	0
MGB_lrc13100	ref|XM_002284569.1|	PREDICTED: Vitis vinifera hypothetical protein LOC100249249 (LOC100249249), mRNA			sp|Q9LV58|MBF1C_ARATH	Multiprotein-bridging factor 1c OS=Arabidopsis thaliana GN=MBF1C PE=1 SV=1	ath:AT3G24500	ATMBF1C/MBF1C; ATMBF1C/MBF1C (MULTIPROTEIN BRIDGING FACTOR 1C); DNA binding / transcription coactivator/ transcription factor ; K03627 putative transcription factor	|Genetic Information Processing; Transcription; Other transcriptionrelated proteins|					-4.04437	-4.72108	0	-3.11032	-4.33521	0	0	-2.0535	0
MGB_c12548	ref|XM_002285784.1|	PREDICTED: Vitis vinifera hypothetical protein LOC100255706 (LOC100255706), mRNA	gi|9280681|gb|AAF86550.1|AC069252_9	F2E2.14 [Arabidopsis thaliana]	sp|Q39234|TGA3_ARATH	Transcription factor TGA3 OS=Arabidopsis thaliana GN=TGA3 PE=1 SV=1	ath:AT1G22070	TGA3; TGA3 (TGA1a-related gene 3); DNA binding / calmodulin binding / transcription factor						-3.24355	-5.83079	-2.43078	-3.12453	-5.14517	-2.14107	0	0	0
MGB_c12545	ref|XR_078191.1|	PREDICTED: Vitis vinifera misc_RNA (LOC100243959), miscRNA	gi|147844008|emb|CAN83322.1|	hypothetical protein [Vitis vinifera]	sp|O24646|HY5_ARATH	Transcription factor HY5 OS=Arabidopsis thaliana GN=HY5 PE=1 SV=1	ath:AT5G11260	HY5; HY5 (ELONGATED HYPOCOTYL 5); DNA binding / transcription factor						-3.73823	-4.49004	0	-3.72106	-4.46577	0	0	0	0
MGB_c5120	ref|XR_078191.1|	PREDICTED: Vitis vinifera misc_RNA (LOC100243959), miscRNA	gi|224141881|ref|XP_002324289.1|	predicted protein [Populus trichocarpa] predicted protein [Populus trichocarpa]	sp|O24646|HY5_ARATH	Transcription factor HY5 OS=Arabidopsis thaliana GN=HY5 PE=1 SV=1	ath:AT5G11260	HY5; HY5 (ELONGATED HYPOCOTYL 5); DNA binding / transcription factor						-3.49118	-4.29716	0	-3.09533	-4.11266	0	0	0	0
MGB_c6327	ref|XM_002520928.1|	Ricinus communis DNA binding protein, putative, mRNA	gi|118486477|gb|ABK95078.1|	unknown [Populus trichocarpa]	sp|Q99090|CPRF2_PETCR	Light-inducible protein CPRF-2 OS=Petroselinum crispum GN=CPRF-2 PE=2 SV=2	ath:AT4G02640	BZO2H1; BZO2H1 (ARABIDOPSIS THALIANA BASIC LEUCINE ZIPPER 10); DNA binding / transcription factor						0	-6.04562	-4.65088	0	-3.57876	0	0	0	0
MGB_c3133	gb|GQ393217.1|	Gossypium hirsutum cultivar Deltapine 33 B clone MONCS0182 SSR marker CGR5063 genomic sequence	gi|225451501|ref|XP_002271949.1|	PREDICTED: hypothetical protein [Vitis vinifera]	sp|Q9LSD5|TCP20_ARATH	Transcription factor TCP20 OS=Arabidopsis thaliana GN=TCP20 PE=1 SV=1	ath:AT3G27010	AT-TCP20; AT-TCP20 (ARABIDOPSIS THALIANA TEOSINTE BRANCHED 1, CYCLOIDEA, PCF (TCP)-DOMAIN FAMILY PROTEIN 20); transcription factor						-2.69833	0	2.37652	-4.15116	-3.49587	0	0	0	0
MGB_c17996	dbj|AK286761.1|	Glycine max cDNA, clone: GMFL01-36-E05	gi|224110206|ref|XP_002333134.1|	predicted protein [Populus trichocarpa] predicted protein [Populus trichocarpa]	sp|P52325|RPOD_NEIGO	RNA polymerase sigma factor rpoD OS=Neisseria gonorrhoeae GN=rpoD PE=3 SV=1	ath:AT5G24120	SIGE; SIGE (RNA polymerase sigma subunit E); DNA binding / DNA-directed RNA polymerase/ sigma factor/ transcription factor ; K03093 RNA polymerase sigma factor	|Genetic Information Processing; Transcription; RNA polymerase[PATH:ko03020-Map:ko03020];|	COG0568	DNA-directed RNA polymerase, sigma subunit (sigma70/sigma32)	INFORMATION STORAGE AND PROCESSING	Transcription	-2.54128	-3.11783	0	-2.49698	-3.35783	0	0	0	0
MGB_c26054	dbj|AK244420.1|	Glycine max cDNA, clone: GMFL01-02-P10	gi|225469105|ref|XP_002269204.1|	PREDICTED: hypothetical protein [Vitis vinifera]			ath:AT4G17600	LIL3:1; LIL3:1; transcription factor						4.37367	-3.3336	0	0	-3.20666	0	0	0	0
MGB_lrc17934	ref|XM_002520144.1|	Ricinus communis transcription factor, putative, mRNA	gi|118487153|gb|ABK95405.1|	unknown [Populus trichocarpa]			ath:AT1G70000	DNA-binding family protein						-2.81871	-3.0572	0	0	-2.84804	0	0	0	0
MGB_lrc25917	ref|XM_002309760.1|	Populus trichocarpa predicted protein, mRNA	gi|224133194|ref|XP_002327983.1|	predicted protein [Populus trichocarpa] predicted protein [Populus trichocarpa]	sp|Q9SID1|STH_ARATH	Salt tolerance-like protein OS=Arabidopsis thaliana GN=STH PE=1 SV=2	ath:AT2G31380	STH; STH (salt tolerance homologue); transcription factor/ zinc ion binding						-2.80498	-2.12563	0	-2.56739	-2.75612	0	0	0	0
MGB_c4369	ref|XM_002315511.1|	Populus trichocarpa predicted protein, mRNA	gi|157336362|emb|CAO71047.1|	unnamed protein product [Vitis vinifera]	sp|Q8S9G8|SPL7_ARATH	Squamosa promoter-binding-like protein 7 OS=Arabidopsis thaliana GN=SPL7 PE=1 SV=2	ath:AT5G18830	SPL7; SPL7 (SQUAMOSA PROMOTER BINDING PROTEIN-LIKE 7); DNA binding / transcription factor						0	-3.25874	-2.00948	0	-2.63491	0	0	0	0
MGB_c15720	ref|XM_002308038.1|	Populus trichocarpa predicted protein, mRNA	gi|225445565|ref|XP_002285328.1|	PREDICTED: hypothetical protein [Vitis vinifera] unnamed protein product [Vitis vinifera]	sp|Q8GW46|YAB5_ARATH	Axial regulator YABBY 5 OS=Arabidopsis thaliana GN=YAB5 PE=2 SV=1	ath:AT2G26580	YAB5; YAB5 (YABBY5); transcription factor						0	0	2.46778	-2.15549	0	0	0	0	0
MGB_c19881	ref|XM_002313150.1|	Populus trichocarpa predicted protein, mRNA	gi|118483314|gb|ABK93559.1|	unknown [Populus trichocarpa]			ath:AT1G10200	WLIM1; WLIM1; transcription factor						0	-3.19899	-2.88521	0	0	0	0	0	0
MGB_c3425	ref|XM_002510770.1|	Ricinus communis Heat shock factor protein, putative, mRNA	gi|255539503|ref|XP_002510816.1|	Heat shock factor protein, putative [Ricinus communis] Heat shock factor protein, putative [Ricinus communis]	sp|Q9SCW4|HFB2A_ARATH	Heat stress transcription factor B-2a OS=Arabidopsis thaliana GN=HSFB2A PE=2 SV=1	ath:AT5G62020	AT-HSFB2A; AT-HSFB2A (Arabidopsis thaliana heat shock transcription factor B2A); DNA binding / transcription factor		COG5169	Heat shock transcription factor	INFORMATION STORAGE AND PROCESSING	Transcription	0	-3.80298	0	0	0	0	0	0	0
MGB_c10720	dbj|AB014483.1|	Nicotiana tabacum NtHSF1 mRNA for heat shock factor, complete cds	gi|5821136|dbj|BAA83710.1|	heat shock factor [Nicotiana tabacum]	sp|Q96320|HSFB1_ARATH	Heat stress transcription factor B-1 OS=Arabidopsis thaliana GN=HSFB1 PE=2 SV=2	ath:AT4G36990	HSF4; HSF4 (HEAT SHOCK FACTOR 4); DNA binding / transcription factor						0	-2.87742	0	0	0	0	0	0	0
MGB_c13554	gb|AC144516.5|	Medicago truncatula clone mth2-28p22, complete sequence	gi|255573419|ref|XP_002527635.1|	transcription factor, putative [Ricinus communis] transcription factor, putative [Ricinus communis]										0	-2.50131	0	0	0	0	0	0	0
MGB_c5904	ref|XM_002513618.1|	Ricinus communis DELLA protein GAI, putative, mRNA	gi|255545206|ref|XP_002513664.1|	DELLA protein GAI, putative [Ricinus communis] DELLA protein GAI, putative [Ricinus communis]	sp|Q9FYR7|SCL8_ARATH	Scarecrow-like protein 8 OS=Arabidopsis thaliana GN=SCL8 PE=2 SV=1	ath:AT5G52510	scarecrow-like transcription factor 8 (SCL8)						0	-2.25836	0	0	0	0	0	0	0
MGB_c12120	gb|DQ006269.1|	Gossypium hirsutum GIA/RGA-like gibberellin response modulator (GAI) gene, complete cds	gi|224069420|ref|XP_002302975.1|	DELLA domain GRAS family transcription factor rga-like protein [Populus trichocarpa] DELLA domain GRAS family transcription factor rga-like protein [Populus trichocarpa]	sp|Q84TQ7|GAI_GOSHI	DELLA protein GAI OS=Gossypium hirsutum GN=GAI PE=2 SV=1	ath:AT2G01570	RGA1; RGA1 (REPRESSOR OF GA1-3 1); transcription factor						0	-2.14346	0	0	0	0	0	0	0
MGB_c14951	ref|XM_002313723.1|	Populus trichocarpa global transcription factor group (GTA902), mRNA	gi|224077938|ref|XP_002305464.1|	predicted protein [Populus trichocarpa] predicted protein [Populus trichocarpa]	sp|Q9STN3|SPT51_ARATH	Putative transcription elongation factor SPT5 homolog 1 OS=Arabidopsis thaliana GN=At4g08350 PE=2 SV=1	osa:4340446	Os06g0208300; hypothetical protein						0	-2.09878	0	0	0	0	0	0	0
MGB_lrc6265	ref|XM_002313083.1|	Populus trichocarpa predicted protein, mRNA					ath:AT1G49720	ABF1; ABF1 (ABSCISIC ACID RESPONSIVE ELEMENT-BINDING FACTOR 1); DNA binding / transcription activator/ transcription factor						0	-2.03046	0	0	0	0	0	0	0
MGB_c14265	ref|XM_002513618.1|	Ricinus communis DELLA protein GAI, putative, mRNA			sp|Q9FYR7|SCL8_ARATH	Scarecrow-like protein 8 OS=Arabidopsis thaliana GN=SCL8 PE=2 SV=1	ath:AT5G52510	scarecrow-like transcription factor 8 (SCL8)						-2.08829	0	0	0	0	0	0	0	0
MGB_c18821	gb|EF081712.1|	Picea sitchensis clone WS02715_F03 unknown mRNA	gi|116779002|gb|ABK21094.1|	unknown [Picea sitchensis]	sp|Q8LCG7|NFYC2_ARATH	Nuclear transcription factor Y subunit C-2 OS=Arabidopsis thaliana GN=NFYC2 PE=2 SV=2	osa:4328444	Os02g0170500; hypothetical protein		COG5208	CCAAT-binding factor, subunit C	INFORMATION STORAGE AND PROCESSING	Transcription	0	2.01884	0	0	0	0	0	0	0
MGB_c14349	ref|XM_002275695.1|	PREDICTED: Vitis vinifera hypothetical protein LOC100265294, transcript variant 2 (LOC100265294), mRNA	gi|147772766|emb|CAN62843.1|	hypothetical protein [Vitis vinifera]	sp|Q9LSE2|ICE1_ARATH	Transcription factor ICE1 OS=Arabidopsis thaliana GN=BHLH116 PE=1 SV=1	ath:AT3G26744	ICE1; ICE1 (INDUCER OF CBF EXPRESSION 1); DNA binding / transcription factor						2.45464	2.37446	0	0	0	0	0	0	0
MGB_c10153	ref|XM_002268022.1|	PREDICTED: Vitis vinifera hypothetical protein LOC100253181 (LOC100253181), mRNA	gi|224083882|ref|XP_002307157.1|	predicted protein [Populus trichocarpa] predicted protein [Populus trichocarpa]	sp|Q9FMX2|TCP7_ARATH	Transcription factor TCP7 OS=Arabidopsis thaliana GN=TCP7 PE=2 SV=1	ath:AT5G23280	TCP family transcription factor, putative						0	0	2.02208	0	0	0	0	0	0
MGB_lrc493	gb|BT057814.1|	Salmo salar clone ssal-evd-541-186 60S acidic ribosomal protein P1 putative mRNA, complete cds	gi|224133194|ref|XP_002327983.1|	predicted protein [Populus trichocarpa] predicted protein [Populus trichocarpa]	sp|Q9SID1|STH_ARATH	Salt tolerance-like protein OS=Arabidopsis thaliana GN=STH PE=1 SV=2	ath:AT2G31380	STH; STH (salt tolerance homologue); transcription factor/ zinc ion binding						3.61076	0	2.54672	0	0	0	0	0	0
MGB_lrc467	gb|DQ006269.1|	Gossypium hirsutum GIA/RGA-like gibberellin response modulator (GAI) gene, complete cds			sp|Q84TQ7|GAI_GOSHI	DELLA protein GAI OS=Gossypium hirsutum GN=GAI PE=2 SV=1	ath:AT2G01570	RGA1; RGA1 (REPRESSOR OF GA1-3 1); transcription factor						0	0	3.17459	0	0	0	0	0	0
MGB_c6694	ref|XM_002272732.1|	PREDICTED: Vitis vinifera hypothetical protein LOC100263760 (LOC100263760), mRNA	gi|255575598|ref|XP_002528699.1|	transcription elongation factor s-II, putative [Ricinus communis] transcription elongation factor s-II, putative [Ricinus communis]			ath:AT2G38560	transcription factor S-II (TFIIS) domain-containing protein ; K03145 transcription elongation factor S-II	|Genetic Information Processing; Transcription; Basal transcriptionfactors [PATH:ko03022-Map:ko03022];|					-3.98767	0	3.25437	0	0	0	0	0	0
MGB_lrc148	gb|DQ006269.1|	Gossypium hirsutum GIA/RGA-like gibberellin response modulator (GAI) gene, complete cds	gi|63054405|gb|AAY28970.1|	GIA/RGA-like gibberellin response modulator [Gossypium hirsutum]	sp|Q84TQ7|GAI_GOSHI	DELLA protein GAI OS=Gossypium hirsutum GN=GAI PE=2 SV=1	ath:AT2G01570	RGA1; RGA1 (REPRESSOR OF GA1-3 1); transcription factor						0	0	3.40363	0	0	0	0	0	0
MGB_c13458	ref|XM_002517448.1|	Ricinus communis transcription regulator, putative, mRNA	gi|162280539|gb|ABX82930.1|	transcription factor style2.1 [Solanum lycopersicum] transcription factor style2.1 [Solanum pennellii] transcription factor style2.1 [Solanum lycopersicum] transcription factor style2.1 [Solanum pennellii]			ath:AT5G39860	PRE1; PRE1 (PACLOBUTRAZOL RESISTANCE1); DNA binding / transcription factor						0	3.28764	2.30354	2.05983	3.44365	0	0	0	0
MGB_lrc966	dbj|AK245160.1|	Glycine max cDNA, clone: GMFL01-22-I18	gi|255590318|ref|XP_002535237.1|	transcription factor, putative [Ricinus communis] transcription factor, putative [Ricinus communis]										-3.43033	3.9907	0	0	3.18048	2.01724	0	0	0
MGB_lrc8967	gb|BT057814.1|	Salmo salar clone ssal-evd-541-186 60S acidic ribosomal protein P1 putative mRNA, complete cds	gi|255590318|ref|XP_002535237.1|	transcription factor, putative [Ricinus communis] transcription factor, putative [Ricinus communis]										0	3.49617	0	0	2.92738	2.141	0	0	0
MGB_lrc1817	gb|EF147945.1|	Populus trichocarpa clone WS0126_C14 unknown mRNA	gi|255590318|ref|XP_002535237.1|	transcription factor, putative [Ricinus communis] transcription factor, putative [Ricinus communis]										0	3.52654	2.04509	0	3.10728	2.14495	0	0	0
MGB_c16638	ref|XM_002521555.1|	Ricinus communis Chitin-inducible gibberellin-responsive protein, putative, mRNA	gi|224134308|ref|XP_002327806.1|	GRAS family transcription factor [Populus trichocarpa] GRAS family transcription factor [Populus trichocarpa]	sp|Q9FL03|SCL4_ARATH	Scarecrow-like protein 4 OS=Arabidopsis thaliana GN=SCL4 PE=1 SV=1	ath:AT5G66770	scarecrow transcription factor family protein						0	3.0808	2.25878	0	0	2.34453	0	0	0
MGB_c14647	gb|AY779337.1|	Gossypium hirsutum bHLH transcription factor mRNA, complete cds												0	4.67857	5.61329	0	2.80638	3.90994	0	0	0
MGB_c18572	ref|XM_002520131.1|	Ricinus communis DNA binding protein, putative, mRNA	gi|255558300|ref|XP_002520177.1|	DNA binding protein, putative [Ricinus communis] DNA binding protein, putative [Ricinus communis]	sp|Q93VJ4|BEE2_ARATH	Protein BEE 2 OS=Arabidopsis thaliana GN=BEE2 PE=2 SV=1	ath:AT1G59640	ZCW32; ZCW32 (BIGPETAL, BIGPETALUB); DNA binding / transcription factor						0	4.11211	2.53949	0	2.24804	0	0	2.58642	0
MGB_lrc2219	dbj|AP009785.1|	Lotus japonicus genomic DNA, chromosome 2, clone: LjT41F02, TM1996, complete sequence	gi|224142125|ref|XP_002324409.1|	predicted protein [Populus trichocarpa] predicted protein [Populus trichocarpa]	sp|Q9LV58|MBF1C_ARATH	Multiprotein-bridging factor 1c OS=Arabidopsis thaliana GN=MBF1C PE=1 SV=1	ath:AT3G24500	ATMBF1C/MBF1C; ATMBF1C/MBF1C (MULTIPROTEIN BRIDGING FACTOR 1C); DNA binding / transcription coactivator/ transcription factor ; K03627 putative transcription factor	|Genetic Information Processing; Transcription; Other transcriptionrelated proteins|	COG1813	Predicted transcription factor, homolog of eukaryotic MBF1	INFORMATION STORAGE AND PROCESSING	Transcription	0	0	0	0	0	0	0	0	2.89633
