# Supplementary material for: Spatial and temporal transcriptome changes occurring during flower opening and senescence of the ephemeral hibiscus flower, Hibiscus rosa-sinensis
Source: J Exp Bot. 2016 Sep 3;67(20):5919–31. doi: 10.1093/jxb/erw295 (PMC5091337; doi:10.1093/jxb/erw295)
Supplement: Supplementary Data [file supp_erw295_supplementary_table_S8.xlsx]

## Sheet: Sheet1
Unigene name	Blastn NCBI Nt		Blastx NCBI Nr		Blastx SWISSPROT		Blastx KEGG							PETALS Fold Change			S-S+S Fold Change			S-S+S Fold Change
	Best hits	Annotation	Best hits	Annotation	Best hits	Annotation	Best hits	Annotation	Pathway	COG id	COG class defination	Functional categories(Fist Level)	Functional categories(Second Level)	B vs OF	B vs SF	OF vs SF	B vs OF	B vs SF	OF vs SF	B vs OF	B vs SF	OF vs SF
MGB_lrc300	gb|EU082108.1|	Gossypium barbadense ethylene-responsive element binding protein (EREB2) mRNA, complete cds	gi|156145802|gb|ABU53677.1|	ethylene-responsive element binding protein [Gossypium barbadense]										-3.0655	0	0	0	0	0	0	0	0
MGB_c5953	gb|M88254.1|HEVERP1A	Hevea brasiliensis ethylene-inducible protein (ER1) mRNA, complete cds	gi|224139104|ref|XP_002322981.1|	predicted protein [Populus trichocarpa] predicted protein [Populus trichocarpa]	sp|Q39963|PDX1_HEVBR	Probable pyridoxal biosynthesis protein PDX1 OS=Hevea brasiliensis GN=PDX1 PE=2 SV=1	osa:4342162	Os07g0100200; hypothetical protein ; K06215 pyridoxine biosynthesis protein [EC:4.-.-.-]	|Metabolism; Metabolism of Cofactors and Vitamins; Vitamin B6metabolism [PATH:ko00750-Map:ko00750];|	COG0214	Pyridoxine biosynthesis enzyme	METABOLISM	Coenzyme transport and metabolism	-2.13882	0	3.62599	0	0	0	0	0	0
MGB_lrc25748	gb|EF101897.1|	Durio zibethinus 1-aminocyclopropane-1-carboxylic acid oxidase mRNA, complete cds	gi|118500901|gb|ABK97619.1|	1-aminocyclopropane-1-carboxylic acid oxidase [Durio zibethinus]	sp|Q08508|ACCO4_PETHY	1-aminocyclopropane-1-carboxylate oxidase 4 OS=Petunia hybrida GN=ACO4 PE=3 SV=1	ath:AT1G05010	EFE; EFE (ETHYLENE FORMING ENZYME) ; K05933 aminocyclopropanecarboxylate oxidase [EC:1.14.17.4]	|Metabolism; Amino Acid Metabolism; Methionine metabolism[PATH:ko00271-Map:ko00271];|	COG3491	Isopenicillin N synthase and related dioxygenases	POORLY CHARACTERIZED	General function prediction only	2.00625	-6.23858	0	0	-3.90904	0	0	0	0
MGB_lrc77	gb|EF101897.1|	Durio zibethinus 1-aminocyclopropane-1-carboxylic acid oxidase mRNA, complete cds	gi|118500901|gb|ABK97619.1|	1-aminocyclopropane-1-carboxylic acid oxidase [Durio zibethinus]	sp|Q08507|ACCO3_PETHY	1-aminocyclopropane-1-carboxylate oxidase 3 OS=Petunia hybrida GN=ACO3 PE=3 SV=1	ath:AT1G05010	EFE; EFE (ETHYLENE FORMING ENZYME) ; K05933 aminocyclopropanecarboxylate oxidase [EC:1.14.17.4]	|Metabolism; Amino Acid Metabolism; Methionine metabolism[PATH:ko00271-Map:ko00271];|	COG3491	Isopenicillin N synthase and related dioxygenases	POORLY CHARACTERIZED	General function prediction only	2.23774	0	0	0	-3.75846	0	0	0	0
MGB_lrc944	gb|EF101897.1|	Durio zibethinus 1-aminocyclopropane-1-carboxylic acid oxidase mRNA, complete cds	gi|118500901|gb|ABK97619.1|	1-aminocyclopropane-1-carboxylic acid oxidase [Durio zibethinus]	sp|Q08507|ACCO3_PETHY	1-aminocyclopropane-1-carboxylate oxidase 3 OS=Petunia hybrida GN=ACO3 PE=3 SV=1	ath:AT1G05010	EFE; EFE (ETHYLENE FORMING ENZYME) ; K05933 aminocyclopropanecarboxylate oxidase [EC:1.14.17.4]	|Metabolism; Amino Acid Metabolism; Methionine metabolism[PATH:ko00271-Map:ko00271];|	COG3491	Isopenicillin N synthase and related dioxygenases	POORLY CHARACTERIZED	General function prediction only	2.28594	0	-2.04223	0	0	0	0	0	0
MGB_lrc509	gb|EF101897.1|	Durio zibethinus 1-aminocyclopropane-1-carboxylic acid oxidase mRNA, complete cds	gi|118500901|gb|ABK97619.1|	1-aminocyclopropane-1-carboxylic acid oxidase [Durio zibethinus]	sp|Q9MB94|ACCO_PRUMU	1-aminocyclopropane-1-carboxylate oxidase OS=Prunus mume GN=ACO1 PE=2 SV=1	ath:AT1G05010	EFE; EFE (ETHYLENE FORMING ENZYME) ; K05933 aminocyclopropanecarboxylate oxidase [EC:1.14.17.4]	|Metabolism; Amino Acid Metabolism; Methionine metabolism[PATH:ko00271-Map:ko00271];|	COG3491	Isopenicillin N synthase and related dioxygenases	POORLY CHARACTERIZED	General function prediction only	2.46504	-7.46068	-2.07762	-2.06214	-4.1399	-2.02149	0	0	2.37387
MGB_lrc111	gb|DQ116447.1|	Gossypium hirsutum ethylene-responsive element-binding factor (ERF3) mRNA, complete cds	gi|73761695|gb|AAZ83347.1|	ethylene-responsive element-binding factor [Gossypium hirsutum]	sp|Q9SXS8|ERF3_TOBAC	Ethylene-responsive transcription factor 3 OS=Nicotiana tabacum GN=ERF3 PE=2 SV=1	ath:AT3G20310	ATERF-7/ATERF7/ERF7; ATERF-7/ATERF7/ERF7 (ETHYLINE RESPONSE FACTOR7); DNA binding / protein binding / transcription factor/ transcription repressor						0	-2.25628	0	0	0	0	0	0	0
MGB_lrc390	gb|AF509502.1|	Gossypium hirsutum dehydration responsive element binding protein (DREB) mRNA, complete cds	gi|33324520|gb|AAQ08000.1|	dehydration responsive element binding protein [Gossypium hirsutum] DRE binding protein 1 [Gossypium hirsutum]	sp|Q8LC30|RAP21_ARATH	Ethylene-responsive transcription factor RAP2-1 OS=Arabidopsis thaliana GN=RAP2-1 PE=2 SV=1	ath:AT1G46768	RAP2.1; RAP2.1 (related to AP2 1); DNA binding / transcription factor ; K09286 EREBP-like factor	|Protein Families; Genetic Information Processing; Transcriptionfactors [BR:ko03000];|					0	-2.63912	0	0	-2.0568	0	0	0	0
MGB_c2032	gb|DQ116443.1|	Gossypium hirsutum ACC oxidase 2 (ACO2) mRNA, complete cds	gi|73761685|gb|AAZ83342.1|	ACC oxidase 1 [Gossypium hirsutum]	sp|Q08507|ACCO3_PETHY	1-aminocyclopropane-1-carboxylate oxidase 3 OS=Petunia hybrida GN=ACO3 PE=3 SV=1	ath:AT1G05010	EFE; EFE (ETHYLENE FORMING ENZYME) ; K05933 aminocyclopropanecarboxylate oxidase [EC:1.14.17.4]	|Metabolism; Amino Acid Metabolism; Methionine metabolism[PATH:ko00271-Map:ko00271];|					0	0	0	0	-2.05212	0	0	0	0
MGB_lrc2360	gb|AY174160.1|	Gossypium hirsutum DRE binding protein 1 mRNA, complete cds	gi|33324520|gb|AAQ08000.1|	dehydration responsive element binding protein [Gossypium hirsutum] DRE binding protein 1 [Gossypium hirsutum]	sp|Q8LC30|RAP21_ARATH	Ethylene-responsive transcription factor RAP2-1 OS=Arabidopsis thaliana GN=RAP2-1 PE=2 SV=1	ath:AT1G46768	RAP2.1; RAP2.1 (related to AP2 1); DNA binding / transcription factor ; K09286 EREBP-like factor	|Protein Families; Genetic Information Processing; Transcriptionfactors [BR:ko03000];|					0	-2.39447	0	-4.21964	-4.2515	0	0	0	0
MGB_lrc2380	gb|AY181251.1|	Gossypium hirsutum ethylene-responsive element binding factor mRNA, complete cds	gi|37730469|gb|AAO59439.1|	ethylene-responsive element binding factor [Gossypium hirsutum]	sp|Q9LY05|EF106_ARATH	Ethylene-responsive transcription factor ERF106 OS=Arabidopsis thaliana GN=ERF106 PE=2 SV=1	ath:AT5G07580	DNA binding / transcription factor						0	0	0	-2.77124	-2.37759	0	0	0	0
MGB_c2559	gb|DQ116443.1|	Gossypium hirsutum ACC oxidase 2 (ACO2) mRNA, complete cds	gi|35187433|gb|AAQ84308.1|	1-aminocyclopropane-1-carboxylic acid oxidase [Gossypium barbadense]	sp|Q8S932|ACCO_DIOKA	1-aminocyclopropane-1-carboxylate oxidase OS=Diospyros kaki GN=DK-ACO1 PE=2 SV=1	ath:AT1G05010	EFE; EFE (ETHYLENE FORMING ENZYME) ; K05933 aminocyclopropanecarboxylate oxidase [EC:1.14.17.4]	|Metabolism; Amino Acid Metabolism; Methionine metabolism[PATH:ko00271-Map:ko00271];|					0	0	0	-2.05032	-3.20602	0	0	0	0
MGB_lrc3573	ref|XM_002516188.1|	Ricinus communis Transcriptional factor TINY, putative, mRNA	gi|255550367|ref|XP_002516234.1|	Transcriptional factor TINY, putative [Ricinus communis] Transcriptional factor TINY, putative [Ricinus communis]	sp|Q84QC2|ERF17_ARATH	Ethylene-responsive transcription factor ERF017 OS=Arabidopsis thaliana GN=ERF017 PE=2 SV=1	ath:AT1G19210	AP2 domain-containing transcription factor, putative						0	-2.26766	0	0	-4.30576	-3.38199	0	0	0
MGB_c4002	ref|XM_002304264.1|	Populus trichocarpa AP2/ERF domain-containing transcription factor (ERF3), mRNA	gi|224113543|ref|XP_002332559.1|	AP2/ERF domain-containing transcription factor [Populus trichocarpa] AP2/ERF domain-containing transcription factor [Populus trichocarpa]	sp|O80341|EF102_ARATH	Ethylene-responsive transcription factor 5 OS=Arabidopsis thaliana GN=ERF5 PE=2 SV=1	ath:AT5G47230	ERF5; ERF5 (ETHYLENE RESPONSIVE ELEMENT BINDING FACTOR 5); DNA binding / transcription activator/ transcription factor ; K09286 EREBP-like factor	|Protein Families; Genetic Information Processing; Transcriptionfactors [BR:ko03000];|					0	-2.06087	0	0	0	0	0	0	0
MGB_c5217	gb|BT095987.1|	Soybean clone JCVI-FLGm-15G18 unknown mRNA	gi|224074205|ref|XP_002304300.1|	AP2/ERF domain-containing transcription factor [Populus trichocarpa] AP2/ERF domain-containing transcription factor [Populus trichocarpa]	sp|Q40478|ERF5_TOBAC	Ethylene-responsive transcription factor 5 OS=Nicotiana tabacum GN=ERF5 PE=2 SV=1	ath:AT5G51190	AP2 domain-containing transcription factor, putative						0	-2.19609	0	0	-2.44749	0	0	0	0
MGB_c7704	gb|DQ116447.1|	Gossypium hirsutum ethylene-responsive element-binding factor (ERF3) mRNA, complete cds												0	-2.39544	0	-2.7091	-2.18774	0	0	0	0
MGB_c10914	gb|EF408086.2|	Gossypium barbadense ethylene responsive element binding protein 1 (EREB1) mRNA, complete cds	gi|222427679|gb|ACM49849.1|	ethylene responsive transcription factor 1a [Prunus salicina]	sp|O80338|EF101_ARATH	Ethylene-responsive transcription factor 2 OS=Arabidopsis thaliana GN=ERF2 PE=2 SV=1	ath:AT5G47220	ATERF-2/ATERF2/ERF2; ATERF-2/ATERF2/ERF2 (ETHYLENE RESPONSE FACTOR 2); DNA binding / transcription activator/ transcription factor ; K09286 EREBP-like factor	|Protein Families; Genetic Information Processing; Transcriptionfactors [BR:ko03000];|					0	-3.3461	-2.02791	-2.18872	-3.45972	0	0	-2.22553	0
MGB_c11330	gb|EF101897.1|	Durio zibethinus 1-aminocyclopropane-1-carboxylic acid oxidase mRNA, complete cds	gi|118500901|gb|ABK97619.1|	1-aminocyclopropane-1-carboxylic acid oxidase [Durio zibethinus]	sp|Q08507|ACCO3_PETHY	1-aminocyclopropane-1-carboxylate oxidase 3 OS=Petunia hybrida GN=ACO3 PE=3 SV=1	ath:AT1G05010	EFE; EFE (ETHYLENE FORMING ENZYME) ; K05933 aminocyclopropanecarboxylate oxidase [EC:1.14.17.4]	|Metabolism; Amino Acid Metabolism; Methionine metabolism[PATH:ko00271-Map:ko00271];|					0	2.68162	0	0	0	0	0	-2.24209	-2.06977
MGB_c12293	gb|EF408086.2|	Gossypium barbadense ethylene responsive element binding protein 1 (EREB1) mRNA, complete cds	gi|151301818|gb|ABN50365.2|	ethylene responsive element binding protein 1 [Gossypium barbadense]	sp|O80338|EF101_ARATH	Ethylene-responsive transcription factor 2 OS=Arabidopsis thaliana GN=ERF2 PE=2 SV=1	ath:AT5G47220	ATERF-2/ATERF2/ERF2; ATERF-2/ATERF2/ERF2 (ETHYLENE RESPONSE FACTOR 2); DNA binding / transcription activator/ transcription factor ; K09286 EREBP-like factor	|Protein Families; Genetic Information Processing; Transcriptionfactors [BR:ko03000];|					0	0	0	-2.17462	-4.15238	-2.04072	0	0	0
MGB_c14354	gb|BT057179.1|	Salmo salar clone ssal-evd-534-230 U6 snRNA-associated Sm-like protein LSm5 putative mRNA, complete cds	gi|224127951|ref|XP_002320204.1|	AP2/ERF domain-containing transcription factor [Populus trichocarpa] TINY-like protein [Populus trichocarpa] AP2/ERF domain-containing transcription factor [Populus trichocarpa]	sp|Q1ECI2|ERF23_ARATH	Ethylene-responsive transcription factor ERF023 OS=Arabidopsis thaliana GN=ERF023 PE=2 SV=1	ath:AT1G01250	AP2 domain-containing transcription factor, putative ; K09286 EREBP-like factor	|Protein Families; Genetic Information Processing; Transcriptionfactors [BR:ko03000];|					0	4.77326	4.14808	0	3.18832	3.40377	0	0	0
MGB_lrc14357	gb|DQ122175.1|	Gossypium hirsutum ACC oxidase ACO4 mRNA, complete cds	gi|118500901|gb|ABK97619.1|	1-aminocyclopropane-1-carboxylic acid oxidase [Durio zibethinus]	sp|Q06588|ACCO1_ARATH	1-aminocyclopropane-1-carboxylate oxidase OS=Arabidopsis thaliana GN=ACO PE=2 SV=2	ath:AT1G05010	EFE; EFE (ETHYLENE FORMING ENZYME) ; K05933 aminocyclopropanecarboxylate oxidase [EC:1.14.17.4]	|Metabolism; Amino Acid Metabolism; Methionine metabolism[PATH:ko00271-Map:ko00271];|					0	2.11004	5.64737	-2.91106	0	3.33924	0	0	0
MGB_lrc14472	gb|DQ122175.1|	Gossypium hirsutum ACC oxidase ACO4 mRNA, complete cds	gi|83316226|gb|ABC02397.1|	1-aminocyclopropane-1-carboxylate oxidase [Gossypium hirsutum]	sp|Q08507|ACCO3_PETHY	1-aminocyclopropane-1-carboxylate oxidase 3 OS=Petunia hybrida GN=ACO3 PE=3 SV=1	ath:AT1G05010	EFE; EFE (ETHYLENE FORMING ENZYME) ; K05933 aminocyclopropanecarboxylate oxidase [EC:1.14.17.4]	|Metabolism; Amino Acid Metabolism; Methionine metabolism[PATH:ko00271-Map:ko00271];|					0	0	0	0	0	2.26812	0	0	0
MGB_lrc16260	gb|BT047953.1|	Salmo salar clone ssal-evd-551-323 Heat shock protein Hsp-16.1/Hsp-16.11 putative mRNA, complete cds	gi|255550367|ref|XP_002516234.1|	Transcriptional factor TINY, putative [Ricinus communis] Transcriptional factor TINY, putative [Ricinus communis]	sp|Q84QC2|ERF17_ARATH	Ethylene-responsive transcription factor ERF017 OS=Arabidopsis thaliana GN=ERF017 PE=2 SV=1	ath:AT1G19210	AP2 domain-containing transcription factor, putative						0	0	0	0	-3.47836	-2.6375	0	0	0
MGB_lrc22461	gb|BT049905.1|	Salmo salar clone ssal-evd-504-111 CCAAT/enhancer-binding protein delta putative mRNA, complete cds	gi|255550367|ref|XP_002516234.1|	Transcriptional factor TINY, putative [Ricinus communis] Transcriptional factor TINY, putative [Ricinus communis]	sp|Q84QC2|ERF17_ARATH	Ethylene-responsive transcription factor ERF017 OS=Arabidopsis thaliana GN=ERF017 PE=2 SV=1	ath:AT1G19210	AP2 domain-containing transcription factor, putative						0	0	0	0	-3.40039	-2.46217	0	0	0
MGB_lrc23484	gb|DQ122175.1|	Gossypium hirsutum ACC oxidase ACO4 mRNA, complete cds	gi|73761689|gb|AAZ83344.1|	ACC oxidase 3 [Gossypium hirsutum]	sp|Q08507|ACCO3_PETHY	1-aminocyclopropane-1-carboxylate oxidase 3 OS=Petunia hybrida GN=ACO3 PE=3 SV=1	ath:AT1G05010	EFE; EFE (ETHYLENE FORMING ENZYME) ; K05933 aminocyclopropanecarboxylate oxidase [EC:1.14.17.4]	|Metabolism; Amino Acid Metabolism; Methionine metabolism[PATH:ko00271-Map:ko00271];|					0	2.09638	3.60325	-2.15816	0	2.04985	0	2.19659	0
MGB_lrc23667	gb|DQ122175.1|	Gossypium hirsutum ACC oxidase ACO4 mRNA, complete cds	gi|584711|sp|Q08507.1|ACCO3_PETHY	RecName: Full=1-aminocyclopropane-1-carboxylate oxidase 3; Short=ACC oxidase 3; AltName: Full=Ethylene-forming enzyme; Short=EFE 1-aminocyclopropane-1-carboxylate oxidase [Petunia x hybrida]	sp|Q08507|ACCO3_PETHY	1-aminocyclopropane-1-carboxylate oxidase 3 OS=Petunia hybrida GN=ACO3 PE=3 SV=1	ath:AT1G05010	EFE; EFE (ETHYLENE FORMING ENZYME) ; K05933 aminocyclopropanecarboxylate oxidase [EC:1.14.17.4]	|Metabolism; Amino Acid Metabolism; Methionine metabolism[PATH:ko00271-Map:ko00271];|					0	2.40331	2.70163	0	0	0	0	-2.06618	-2.14632
MGB_s25477	gb|EU308589.1|	Gossypium hirsutum 24-sterol C-methyltransferase (SMT2-1) mRNA, complete cds	gi|163955690|gb|ABY49843.1|	24-sterol C-methyltransferase [Gossypium hirsutum]	sp|Q39227|SMT2_ARATH	24-methylenesterol C-methyltransferase 2 OS=Arabidopsis thaliana GN=SMT2 PE=1 SV=2	ath:AT1G20330	SMT2; SMT2 (STEROL METHYLTRANSFERASE 2) ; K08242 24-methylenesterol C-methyltransferase [EC:2.1.1.143]	|Metabolism; Lipid Metabolism; Biosynthesis of steroids[PATH:ko00100-Map:ko00100];|	COG0500	SAM-dependent methyltransferases	METABOLISM	Secondary metabolites biosynthesis, transport and catabolism	0	2.57815	0	0	2.34732	0	0	0	0
MGB_lrc26033	gb|BT056446.1|	Salmo salar clone ssal-evd-541-218 dpy-30 homolog putative mRNA, complete cds			sp|Q84QC2|ERF17_ARATH	Ethylene-responsive transcription factor ERF017 OS=Arabidopsis thaliana GN=ERF017 PE=2 SV=1	ath:AT1G19210	AP2 domain-containing transcription factor, putative						0	0	0	0	-3.8255	-3.04805	0	0	0
MGB_s27336	gb|EU308589.1|	Gossypium hirsutum 24-sterol C-methyltransferase (SMT2-1) mRNA, complete cds	gi|255539070|ref|XP_002510600.1|	s-adenosyl-l-methionine:delta24-sterol-C- methyltransferase, putative [Ricinus communis] s-adenosyl-l-methionine:delta24-sterol-C-methyltransferase, putative [Ricinus communis]	sp|Q39227|SMT2_ARATH	24-methylenesterol C-methyltransferase 2 OS=Arabidopsis thaliana GN=SMT2 PE=1 SV=2	ath:AT1G20330	SMT2; SMT2 (STEROL METHYLTRANSFERASE 2) ; K08242 24-methylenesterol C-methyltransferase [EC:2.1.1.143]	|Metabolism; Lipid Metabolism; Biosynthesis of steroids[PATH:ko00100-Map:ko00100];|	COG0500	SAM-dependent methyltransferases	METABOLISM	Secondary metabolites biosynthesis, transport and catabolism	0	2.26148	0	0	0	0	0	0	0
MGB_s27547	gb|DQ303122.1|	Gossypium hirsutum 1-aminocyclopropane-1-carboxylate oxidase (ACO1) mRNA, complete cds	gi|73761689|gb|AAZ83344.1|	ACC oxidase 3 [Gossypium hirsutum]	sp|Q08507|ACCO3_PETHY	1-aminocyclopropane-1-carboxylate oxidase 3 OS=Petunia hybrida GN=ACO3 PE=3 SV=1	ath:AT1G05010	EFE; EFE (ETHYLENE FORMING ENZYME) ; K05933 aminocyclopropanecarboxylate oxidase [EC:1.14.17.4]	|Metabolism; Amino Acid Metabolism; Methionine metabolism[PATH:ko00271-Map:ko00271];|					0	0	2.57736	0	0	0	0	0	0
MGB_s27579	gb|EU308589.1|	Gossypium hirsutum 24-sterol C-methyltransferase (SMT2-1) mRNA, complete cds	gi|163955692|gb|ABY49844.1|	24-sterol C-methyltransferase [Gossypium hirsutum]	sp|Q39227|SMT2_ARATH	24-methylenesterol C-methyltransferase 2 OS=Arabidopsis thaliana GN=SMT2 PE=1 SV=2	ath:AT1G20330	SMT2; SMT2 (STEROL METHYLTRANSFERASE 2) ; K08242 24-methylenesterol C-methyltransferase [EC:2.1.1.143]	|Metabolism; Lipid Metabolism; Biosynthesis of steroids[PATH:ko00100-Map:ko00100];|	COG0500	SAM-dependent methyltransferases	METABOLISM	Secondary metabolites biosynthesis, transport and catabolism	0	2.33817	0	0	0	0	0	0	0
MGB_lrc28061	gb|DQ303122.1|	Gossypium hirsutum 1-aminocyclopropane-1-carboxylate oxidase (ACO1) mRNA, complete cds	gi|73761689|gb|AAZ83344.1|	ACC oxidase 3 [Gossypium hirsutum]	sp|Q08507|ACCO3_PETHY	1-aminocyclopropane-1-carboxylate oxidase 3 OS=Petunia hybrida GN=ACO3 PE=3 SV=1	ath:AT1G05010	EFE; EFE (ETHYLENE FORMING ENZYME) ; K05933 aminocyclopropanecarboxylate oxidase [EC:1.14.17.4]	|Metabolism; Amino Acid Metabolism; Methionine metabolism[PATH:ko00271-Map:ko00271];|					0	0	0	-2.8773	0	3.34063	0	0	0
MGB_lrc28913	gb|DQ303122.1|	Gossypium hirsutum 1-aminocyclopropane-1-carboxylate oxidase (ACO1) mRNA, complete cds	gi|73761689|gb|AAZ83344.1|	ACC oxidase 3 [Gossypium hirsutum]	sp|Q08507|ACCO3_PETHY	1-aminocyclopropane-1-carboxylate oxidase 3 OS=Petunia hybrida GN=ACO3 PE=3 SV=1	ath:AT1G05010	EFE; EFE (ETHYLENE FORMING ENZYME) ; K05933 aminocyclopropanecarboxylate oxidase [EC:1.14.17.4]	|Metabolism; Amino Acid Metabolism; Methionine metabolism[PATH:ko00271-Map:ko00271];|					0	3.29343	0	0	0	0	0	4.30094	2.95593
MGB_c13446	ref|XM_002315823.1|	Populus trichocarpa predicted protein, mRNA	gi|224111448|ref|XP_002315859.1|	predicted protein [Populus trichocarpa] predicted protein [Populus trichocarpa]	sp|Q84MB3|ACCH1_ARATH	1-aminocyclopropane-1-carboxylate oxidase homolog 1 OS=Arabidopsis thaliana GN=At1g06620 PE=2 SV=1	osa:4340666	Os06g0255000; hypothetical protein		COG3491	Isopenicillin N synthase and related dioxygenases	POORLY CHARACTERIZED	General function prediction only	-3.99255	-4.50886	0	0	-2.67373	0	0	0	0
MGB_c5303	ref|XM_002281480.1|	PREDICTED: Vitis vinifera hypothetical protein LOC100244464 (LOC100244464), mRNA	gi|225426671|ref|XP_002281504.1|	PREDICTED: hypothetical protein [Vitis vinifera] PREDICTED: hypothetical protein [Vitis vinifera] unnamed protein product [Vitis vinifera] unnamed protein product [Vitis vinifera]	sp|Q9LQ10|1A110_ARATH	Probable aminotransferase ACS10 OS=Arabidopsis thaliana GN=ACS10 PE=2 SV=1	ath:AT1G62960	ACS10; ACS10 (ACC SYNTHASE 10); 1-aminocyclopropane-1-carboxylate synthase						-3.79782	-4.69768	0	0	-2.59739	0	0	0	0
MGB_c10666	ref|XM_002525943.1|	Ricinus communis Desacetoxyvindoline 4-hydroxylase, putative, mRNA	gi|118489548|gb|ABK96576.1|	unknown [Populus trichocarpa x Populus deltoides]	sp|Q84MB3|ACCH1_ARATH	1-aminocyclopropane-1-carboxylate oxidase homolog 1 OS=Arabidopsis thaliana GN=At1g06620 PE=2 SV=1	osa:4340666	Os06g0255000; hypothetical protein						-3.69327	-4.12662	0	-2.44863	-2.56241	0	0	0	0
MGB_c1913	ref|XM_002298957.1|	Populus trichocarpa 2-oxoglutarate-dependent dioxygenase (2OGox14), mRNA	gi|225431637|ref|XP_002263124.1|	PREDICTED: hypothetical protein [Vitis vinifera]	sp|P54847|ACCO3_CUCME	1-aminocyclopropane-1-carboxylate oxidase 3 OS=Cucumis melo GN=ACO3 PE=2 SV=1	ath:AT1G14130	2-oxoglutarate-dependent dioxygenase, putative		COG3491	Isopenicillin N synthase and related dioxygenases	POORLY CHARACTERIZED	General function prediction only	-3.12423	0	4.99793	0	0	3.28008	0	0	0
MGB_c11137	ref|XM_002529255.1|	Ricinus communis Desacetoxyvindoline 4-hydroxylase, putative, mRNA	gi|30679748|ref|NP_172147.2|	2-oxoglutarate-dependent dioxygenase, putative [Arabidopsis thaliana] RecName: Full=1-aminocyclopropane-1-carboxylate oxidase homolog 1 At1g06620 [Arabidopsis thaliana] oxidoreductase like protein [Arabidopsis thaliana]	sp|Q84MB3|ACCH1_ARATH	1-aminocyclopropane-1-carboxylate oxidase homolog 1 OS=Arabidopsis thaliana GN=At1g06620 PE=2 SV=1	ath:AT1G06620	2-oxoglutarate-dependent dioxygenase, putative		COG3491	Isopenicillin N synthase and related dioxygenases	POORLY CHARACTERIZED	General function prediction only	2.14516	0	0	2.477	2.47447	0	0	0	0
MGB_c8392			gi|224111004|ref|XP_002315712.1|	predicted protein [Populus trichocarpa] predicted protein [Populus trichocarpa]	sp|P10967|ACCH3_SOLLC	1-aminocyclopropane-1-carboxylate oxidase homolog OS=Solanum lycopersicum GN=ACO3 PE=2 SV=1	ath:AT1G06620	2-oxoglutarate-dependent dioxygenase, putative						4.26727	-2.45379	0	-2.02295	-3.11372	0	0	0	0
MGB_lrc1635	gb|DQ122175.1|	Gossypium hirsutum ACC oxidase ACO4 mRNA, complete cds	gi|224129046|ref|XP_002320487.1|	1-aminocyclopropane-1-carboxylate [Populus trichocarpa] unknown [Populus trichocarpa] 1-aminocyclopropane-1-carboxylate [Populus trichocarpa]	sp|P19464|ACCO_PERAE	1-aminocyclopropane-1-carboxylate oxidase OS=Persea americana GN=ACO PE=2 SV=1	osa:4347225	Os09g0451400; hypothetical protein ; K05933 aminocyclopropanecarboxylate oxidase [EC:1.14.17.4]	|Metabolism; Amino Acid Metabolism; Methionine metabolism[PATH:ko00271-Map:ko00271];|	COG3491	Isopenicillin N synthase and related dioxygenases	POORLY CHARACTERIZED	General function prediction only	0	2.07291	3.02012	0	0	0	0	2.27235	0
MGB_lrc5029	gb|DQ122175.1|	Gossypium hirsutum ACC oxidase ACO4 mRNA, complete cds			sp|Q9MB94|ACCO_PRUMU	1-aminocyclopropane-1-carboxylate oxidase OS=Prunus mume GN=ACO1 PE=2 SV=1	osa:4330873	Os02g0771600; hypothetical protein		COG3491	Isopenicillin N synthase and related dioxygenases	POORLY CHARACTERIZED	General function prediction only	0	-2.91587	0	0	0	0	0	0	0
MGB_lrc7996	gb|EF101897.1|	Durio zibethinus 1-aminocyclopropane-1-carboxylic acid oxidase mRNA, complete cds	gi|118500901|gb|ABK97619.1|	1-aminocyclopropane-1-carboxylic acid oxidase [Durio zibethinus]	sp|Q08507|ACCO3_PETHY	1-aminocyclopropane-1-carboxylate oxidase 3 OS=Petunia hybrida GN=ACO3 PE=3 SV=1								0	3.17932	4.77968	-2.11733	0	2.74902	0	3.2391	0
MGB_c21545	gb|DQ116443.1|	Gossypium hirsutum ACC oxidase 2 (ACO2) mRNA, complete cds	gi|28300429|gb|AAO37687.1|	1-aminocyclopropane-1-carboxylic acid oxidase 1 [Vitis vinifera]	sp|Q04644|ACCO1_CUCME	1-aminocyclopropane-1-carboxylate oxidase 1 OS=Cucumis melo GN=ACO1 PE=2 SV=1	ath:AT1G62380	ACO2; ACO2 (ACC OXIDASE 2) ; K05933 aminocyclopropanecarboxylate oxidase [EC:1.14.17.4]	|Metabolism; Amino Acid Metabolism; Methionine metabolism[PATH:ko00271-Map:ko00271];|					0	-2.19503	0	-2.10822	-2.99369	0	0	0	0
MGB_c23709	gb|DQ303122.1|	Gossypium hirsutum 1-aminocyclopropane-1-carboxylate oxidase (ACO1) mRNA, complete cds	gi|118500901|gb|ABK97619.1|	1-aminocyclopropane-1-carboxylic acid oxidase [Durio zibethinus]	sp|Q9MB94|ACCO_PRUMU	1-aminocyclopropane-1-carboxylate oxidase OS=Prunus mume GN=ACO1 PE=2 SV=1	ath:AT1G62380	ACO2; ACO2 (ACC OXIDASE 2) ; K05933 aminocyclopropanecarboxylate oxidase [EC:1.14.17.4]	|Metabolism; Amino Acid Metabolism; Methionine metabolism[PATH:ko00271-Map:ko00271];|	COG3491	Isopenicillin N synthase and related dioxygenases	POORLY CHARACTERIZED	General function prediction only	0	-6.07691	-2.01018	0	-3.75797	0	0	0	0
MGB_lrc28119	gb|EF101897.1|	Durio zibethinus 1-aminocyclopropane-1-carboxylic acid oxidase mRNA, complete cds	gi|118500901|gb|ABK97619.1|	1-aminocyclopropane-1-carboxylic acid oxidase [Durio zibethinus]	sp|Q8S932|ACCO_DIOKA	1-aminocyclopropane-1-carboxylate oxidase OS=Diospyros kaki GN=DK-ACO1 PE=2 SV=1	ath:AT1G12010	1-aminocyclopropane-1-carboxylate oxidase, putative / ACC oxidase, putative ; K05933 aminocyclopropanecarboxylate oxidase [EC:1.14.17.4]	|Metabolism; Amino Acid Metabolism; Methionine metabolism[PATH:ko00271-Map:ko00271];|					0	-5.32859	0	0	-3.79939	0	0	0	0
MGB_lrc28620	gb|DQ122175.1|	Gossypium hirsutum ACC oxidase ACO4 mRNA, complete cds	gi|83316226|gb|ABC02397.1|	1-aminocyclopropane-1-carboxylate oxidase [Gossypium hirsutum]	sp|Q9FR99|ACCO_MUSAC	1-aminocyclopropane-1-carboxylate oxidase OS=Musa acuminata GN=MAO1B PE=3 SV=1	ath:AT1G77330	1-aminocyclopropane-1-carboxylate oxidase, putative / ACC oxidase, putative ; K05933 aminocyclopropanecarboxylate oxidase [EC:1.14.17.4]	|Metabolism; Amino Acid Metabolism; Methionine metabolism[PATH:ko00271-Map:ko00271];|	COG3491	Isopenicillin N synthase and related dioxygenases	POORLY CHARACTERIZED	General function prediction only	0	2.04703	4.98825	-2.43344	0	2.93733	0	0	0
MGB_c12364	ref|XM_002279139.1|	PREDICTED: Vitis vinifera hypothetical protein LOC100244046 (LOC100244046), mRNA	gi|225434181|ref|XP_002279175.1|	PREDICTED: hypothetical protein [Vitis vinifera]	sp|Q05609|CTR1_ARATH	Serine/threonine-protein kinase CTR1 OS=Arabidopsis thaliana GN=CTR1 PE=1 SV=1	ath:AT2G43850	ankyrin protein kinase, putative (APK1)						0	-3.50079	-3.5381	0	0	0	0	0	0
