# Supplementary material for: Spatial and temporal transcriptome changes occurring during flower opening and senescence of the ephemeral hibiscus flower, Hibiscus rosa-sinensis
Source: J Exp Bot. 2016 Sep 3;67(20):5919–31. doi: 10.1093/jxb/erw295 (PMC5091337; doi:10.1093/jxb/erw295)
Supplement: Supplementary Data [file supp_erw295_supplementary_table_S9.xlsx]

## Sheet: Sheet1
Unigene name	Blastn NCBI Nt		Blastx NCBI Nr		Blastx SWISSPROT		Blastx KEGG							PETALS Fold Change			S-S+S Fold Change			Ovary Fold Change
	Best hits	Annotation	Best hits	Annotation	Best hits	Annotation	Best hits	Annotation	Pathway	COG id	COG class defination	Functional categories(Fist Level)	Functional categories(Second Level)	B vs OF	B vs SF	OF vs SF	B vs OF	B vs SF	OF vs SF	B vs OF	B vs SF	OF vs SF
MGB_s21661	gb|FJ372980.1|	Gossypium hirsutum S-adenosyl-L-homocystein hydrolase mRNA, complete cds	gi|2160322|dbj|BAA03710.1|	cytokinin binding protein CBP57 [Nicotiana sylvestris]	sp|O23255|SAHH1_ARATH	Adenosylhomocysteinase 1 OS=Arabidopsis thaliana GN=SAHH1 PE=1 SV=1	ath:AT4G13940	HOG1; HOG1 (HOMOLOGY-DEPENDENT GENE SILENCING 1)		COG0499	S-adenosylhomocysteine hydrolase	METABOLISM	Coenzyme transport and metabolism	-4.41934	0	0	0	0	0	0	0	0
MGB_c12718	gb|FJ644277.1|	Gossypium hirsutum cytokinin oxidase/dehydrogenase (CKX) mRNA, complete cds	gi|223046127|gb|ACM79256.1|	cytokinin oxidase/dehydrogenase [Gossypium hirsutum] cytokinin oxidase/dehydrogenase [Gossypium hirsutum]	sp|Q9LY71|CKX6_ARATH	Cytokinin dehydrogenase 6 OS=Arabidopsis thaliana GN=CKX6 PE=2 SV=1	osa:4327334	Os01g0197700; hypothetical protein						-4.21379	0	0	0	0	0	0	0	0
MGB_c3230	gb|FJ372980.1|	Gossypium hirsutum S-adenosyl-L-homocystein hydrolase mRNA, complete cds	gi|2160322|dbj|BAA03710.1|	cytokinin binding protein CBP57 [Nicotiana sylvestris]	sp|O23255|SAHH1_ARATH	Adenosylhomocysteinase 1 OS=Arabidopsis thaliana GN=SAHH1 PE=1 SV=1	ath:AT4G13940	HOG1; HOG1 (HOMOLOGY-DEPENDENT GENE SILENCING 1)		COG0499	S-adenosylhomocysteine hydrolase	METABOLISM	Coenzyme transport and metabolism	-2.54049	0	0	0	0	0	0	0	0
MGB_lrc1857	gb|FJ372980.1|	Gossypium hirsutum S-adenosyl-L-homocystein hydrolase mRNA, complete cds	gi|2160322|dbj|BAA03710.1|	cytokinin binding protein CBP57 [Nicotiana sylvestris]	sp|O23255|SAHH1_ARATH	Adenosylhomocysteinase 1 OS=Arabidopsis thaliana GN=SAHH1 PE=1 SV=1	ath:AT4G13940	HOG1; HOG1 (HOMOLOGY-DEPENDENT GENE SILENCING 1)		COG0499	S-adenosylhomocysteine hydrolase	METABOLISM	Coenzyme transport and metabolism	2.0103	5.08215	0	2.87446	4.305	0	0	0	0
MGB_c21920	ref|XM_002300111.1|	Populus trichocarpa adenosylhomocysteinase/s-adenosyl-l-homocysteine hydrolase, mRNA	gi|2160322|dbj|BAA03710.1|	cytokinin binding protein CBP57 [Nicotiana sylvestris]	sp|O23255|SAHH1_ARATH	Adenosylhomocysteinase 1 OS=Arabidopsis thaliana GN=SAHH1 PE=1 SV=1	ath:AT4G13940	HOG1; HOG1 (HOMOLOGY-DEPENDENT GENE SILENCING 1)		COG0499	S-adenosylhomocysteine hydrolase	METABOLISM	Coenzyme transport and metabolism	3.80344	3.27675	0	2.07584	2.60312	0	0	0	0
MGB_c9943	gb|FJ372980.1|	Gossypium hirsutum S-adenosyl-L-homocystein hydrolase mRNA, complete cds	gi|2160322|dbj|BAA03710.1|	cytokinin binding protein CBP57 [Nicotiana sylvestris]	sp|O23255|SAHH1_ARATH	Adenosylhomocysteinase 1 OS=Arabidopsis thaliana GN=SAHH1 PE=1 SV=1	ath:AT4G13940	HOG1; HOG1 (HOMOLOGY-DEPENDENT GENE SILENCING 1)		COG0499	S-adenosylhomocysteine hydrolase	METABOLISM	Coenzyme transport and metabolism	0	0	0	0	0	2.32954	0	0	0
MGB_s26185	gb|FJ372980.1|	Gossypium hirsutum S-adenosyl-L-homocystein hydrolase mRNA, complete cds	gi|2160322|dbj|BAA03710.1|	cytokinin binding protein CBP57 [Nicotiana sylvestris]	sp|O23255|SAHH1_ARATH	Adenosylhomocysteinase 1 OS=Arabidopsis thaliana GN=SAHH1 PE=1 SV=1	ath:AT4G13940	HOG1; HOG1 (HOMOLOGY-DEPENDENT GENE SILENCING 1)		COG0499	S-adenosylhomocysteine hydrolase	METABOLISM	Coenzyme transport and metabolism	0	0	2.12889	0	0	0	0	0	0
MGB_c12378	ref|XM_002302194.1|	Populus trichocarpa type-a response regulator, mRNA			sp|O80365|ARR8_ARATH	Two-component response regulator ARR8 OS=Arabidopsis thaliana GN=ARR8 PE=1 SV=1	osa:4325747	Os01g0952500; hypothetical protein						0	0	0	0	0	0	0	-2.29349	0
