# Supplementary material for: Spatial and temporal transcriptome changes occurring during flower opening and senescence of the ephemeral hibiscus flower, Hibiscus rosa-sinensis
Source: J Exp Bot. 2016 Sep 3;67(20):5919–31. doi: 10.1093/jxb/erw295 (PMC5091337; doi:10.1093/jxb/erw295)
Supplement: Supplementary Data [file supp_erw295_supplementary_table_S10.xlsx]

## Sheet: Sheet1
Unigene name	Blastn NCBI Nt		Blastx NCBI Nr		Blastx SWISSPROT		Blastx KEGG							PETALS Fold Change			S-S+S Fold Change			Ovary Fold Change
	Best hits	Annotation	Best hits	Annotation	Best hits	Annotation	Best hits	Annotation	Pathway	COG id	COG class defination	Functional categories(Fist Level)	Functional categories(Second Level)	B vs OF	B vs SF	OF vs SF	B vs OF	B vs SF	OF vs SF	B vs OF	B vs SF	OF vs SF
MGB_c20062	gb|GQ254067.1|	Elaeagnus umbellata phytoene desaturase mRNA, complete cds	gi|117516|sp|P28554.1|CRTI_SOLLC	RecName: Full=Phytoene dehydrogenase, chloroplastic/chromoplastic; AltName: Full=Phytoene desaturase; Flags: Precursor phytoene desaturase [Solanum lycopersicum] prephytoene desaturase phytoene desaturase [Lycopersicon esculentum] phytoene desaturase [Solanum lycopersicum] phytoene desaturase [Solanum lycopersicum] phytoene desaturase [Solanum lycopersicum]	sp|P28554|CRTI_SOLLC	Phytoene dehydrogenase, chloroplastic/chromoplastic OS=Solanum lycopersicum GN=PDS PE=2 SV=1	ath:AT4G14210	PDS3; PDS3 (PHYTOENE DESATURASE) ; K02293 phytoene dehydrogenase, phytoene desaturase [EC:1.14.99.-]	|Metabolism; Biosynthesis of Secondary Metabolites; Carotenoidbiosynthesis [PATH:ko00906-Map:ko00906];|	COG3349	Uncharacterized conserved protein	POORLY CHARACTERIZED	Function unknown	0	0	2.12355	0	0	0	0	0	0
MGB_c3012	ref|XM_002283157.1|	PREDICTED: Vitis vinifera hypothetical protein LOC100252385 (LOC100252385), mRNA	gi|255636401|gb|ACU18539.1|	unknown [Glycine max]	sp|P49293|PSY_CUCME	Phytoene synthase, chloroplastic OS=Cucumis melo GN=PSY PE=2 SV=1	osa:4342137	Os06g0729000; hypothetical protein ; K02291 phytoene synthase [EC:2.5.1.32]	|Metabolism; Biosynthesis of Secondary Metabolites; Carotenoidbiosynthesis [PATH:ko00906-Map:ko00906];|	COG1562	Phytoene/squalene synthetase	METABOLISM	Lipid transport and metabolism	0	0	2.37412	0	0	0	0	0	0
MGB_s29214	gb|AY138969.1|	Abutilon theophrasti 4-hydroxyphenylpyruvate dioxygenase (HPPD) gene, partial cds	gi|224062651|ref|XP_002300867.1|	predicted protein [Populus trichocarpa] predicted protein [Populus trichocarpa]	sp|O23920|HPPD_DAUCA	4-hydroxyphenylpyruvate dioxygenase OS=Daucus carota PE=2 SV=1	ath:AT1G06570	PDS1; PDS1 (PHYTOENE DESATURATION 1) ; K00457 4-hydroxyphenylpyruvate dioxygenase [EC:1.13.11.27]	|Metabolism; Amino Acid Metabolism; Phenylalanine metabolism[PATH:ko00360-Map:ko00360];|Metabolism; Amino Acid Metabolism; Tyrosine metabolism[PATH:ko00350-Map:ko00350];|					-6.6612	0	0	0	0	0	0	0	0
MGB_c7066	gb|AY138969.1|	Abutilon theophrasti 4-hydroxyphenylpyruvate dioxygenase (HPPD) gene, partial cds	gi|154240639|dbj|BAF74636.1|	hydroxyphenylpyruvate dioxygenase [Coptis japonica var. dissecta]	sp|O23920|HPPD_DAUCA	4-hydroxyphenylpyruvate dioxygenase OS=Daucus carota PE=2 SV=1	ath:AT1G06570	PDS1; PDS1 (PHYTOENE DESATURATION 1) ; K00457 4-hydroxyphenylpyruvate dioxygenase [EC:1.13.11.27]	|Metabolism; Amino Acid Metabolism; Phenylalanine metabolism[PATH:ko00360-Map:ko00360];|Metabolism; Amino Acid Metabolism; Tyrosine metabolism[PATH:ko00350-Map:ko00350];|	COG3185	4-hydroxyphenylpyruvate dioxygenase and related hemolysins	METABOLISM	Amino acid transport and metabolism	-5.83645	-4.48076	0	-2.58114	-4.01698	0	0	0	0
MGB_c16421	gb|AY138969.1|	Abutilon theophrasti 4-hydroxyphenylpyruvate dioxygenase (HPPD) gene, partial cds	gi|255558690|ref|XP_002520369.1|	4-hydroxyphenylpyruvate dioxygenase, putative [Ricinus communis] 4-hydroxyphenylpyruvate dioxygenase, putative [Ricinus communis]	sp|P93836|HPPD_ARATH	4-hydroxyphenylpyruvate dioxygenase OS=Arabidopsis thaliana GN=HPD PE=1 SV=2	ath:AT1G06570	PDS1; PDS1 (PHYTOENE DESATURATION 1) ; K00457 4-hydroxyphenylpyruvate dioxygenase [EC:1.13.11.27]	|Metabolism; Amino Acid Metabolism; Phenylalanine metabolism[PATH:ko00360-Map:ko00360];|Metabolism; Amino Acid Metabolism; Tyrosine metabolism[PATH:ko00350-Map:ko00350];|	COG3185	4-hydroxyphenylpyruvate dioxygenase and related hemolysins	METABOLISM	Amino acid transport and metabolism	-5.2091	0	0	-2.57445	0	0	0	0	0
MGB_c1882	ref|XM_002283239.1|	PREDICTED: Vitis vinifera hypothetical protein LOC100248785 (LOC100248785), mRNA	gi|3334223|sp|P93836.2|HPPD_ARATH	RecName: Full=4-hydroxyphenylpyruvate dioxygenase; AltName: Full=4-hydroxyphenylpyruvic acid oxidase; Short=HPPDase; Short=4HPPD; Short=HPD Chain A, 4-Hydroxyphenylpyruvate Dioxygenase Chain B, 4-Hydroxyphenylpyruvate Dioxygenase At1g06570/F12K11_12 [Arabidopsis thaliana] p-hydroxyphenylpyruvate dioxygenase [Arabidopsis thaliana] p-hydroxyphenylpyruvate dioxygenase [Arabidopsis thaliana] 4-hydrox…	sp|P93836|HPPD_ARATH	4-hydroxyphenylpyruvate dioxygenase OS=Arabidopsis thaliana GN=HPD PE=1 SV=2	ath:AT1G06570	PDS1; PDS1 (PHYTOENE DESATURATION 1) ; K00457 4-hydroxyphenylpyruvate dioxygenase [EC:1.13.11.27]	|Metabolism; Amino Acid Metabolism; Phenylalanine metabolism[PATH:ko00360-Map:ko00360];|Metabolism; Amino Acid Metabolism; Tyrosine metabolism[PATH:ko00350-Map:ko00350];|					-4.04938	-5.05986	0	-2.33293	-4.19466	0	0	0	0
MGB_c20571	gb|AY138969.1|	Abutilon theophrasti 4-hydroxyphenylpyruvate dioxygenase (HPPD) gene, partial cds	gi|22530912|gb|AAM96960.1|	4-hydroxyphenylpyruvate dioxygenase HPD [Arabidopsis thaliana]	sp|P93836|HPPD_ARATH	4-hydroxyphenylpyruvate dioxygenase OS=Arabidopsis thaliana GN=HPD PE=1 SV=2	ath:AT1G06570	PDS1; PDS1 (PHYTOENE DESATURATION 1) ; K00457 4-hydroxyphenylpyruvate dioxygenase [EC:1.13.11.27]	|Metabolism; Amino Acid Metabolism; Phenylalanine metabolism[PATH:ko00360-Map:ko00360];|Metabolism; Amino Acid Metabolism; Tyrosine metabolism[PATH:ko00350-Map:ko00350];|					-3.67814	-4.87123	0	-2.59936	-4.33836	0	0	0	0
MGB_c9564	gb|AY138969.1|	Abutilon theophrasti 4-hydroxyphenylpyruvate dioxygenase (HPPD) gene, partial cds	gi|255558690|ref|XP_002520369.1|	4-hydroxyphenylpyruvate dioxygenase, putative [Ricinus communis] 4-hydroxyphenylpyruvate dioxygenase, putative [Ricinus communis]	sp|O23920|HPPD_DAUCA	4-hydroxyphenylpyruvate dioxygenase OS=Daucus carota PE=2 SV=1	ath:AT1G06570	PDS1; PDS1 (PHYTOENE DESATURATION 1) ; K00457 4-hydroxyphenylpyruvate dioxygenase [EC:1.13.11.27]	|Metabolism; Amino Acid Metabolism; Phenylalanine metabolism[PATH:ko00360-Map:ko00360];|Metabolism; Amino Acid Metabolism; Tyrosine metabolism[PATH:ko00350-Map:ko00350];|	COG3185	4-hydroxyphenylpyruvate dioxygenase and related hemolysins	METABOLISM	Amino acid transport and metabolism	-3.51075	0	0	0	0	0	0	0	0
MGB_s30272	gb|AY138969.1|	Abutilon theophrasti 4-hydroxyphenylpyruvate dioxygenase (HPPD) gene, partial cds	gi|154240639|dbj|BAF74636.1|	hydroxyphenylpyruvate dioxygenase [Coptis japonica var. dissecta]	sp|P93836|HPPD_ARATH	4-hydroxyphenylpyruvate dioxygenase OS=Arabidopsis thaliana GN=HPD PE=1 SV=2	ath:AT1G06570	PDS1; PDS1 (PHYTOENE DESATURATION 1) ; K00457 4-hydroxyphenylpyruvate dioxygenase [EC:1.13.11.27]	|Metabolism; Amino Acid Metabolism; Phenylalanine metabolism[PATH:ko00360-Map:ko00360];|Metabolism; Amino Acid Metabolism; Tyrosine metabolism[PATH:ko00350-Map:ko00350];|					-3.40382	-3.98436	0	-2.18441	-3.63181	0	0	0	0
MGB_c10718	gb|AY138969.1|	Abutilon theophrasti 4-hydroxyphenylpyruvate dioxygenase (HPPD) gene, partial cds	gi|224062651|ref|XP_002300867.1|	predicted protein [Populus trichocarpa] predicted protein [Populus trichocarpa]	sp|O23920|HPPD_DAUCA	4-hydroxyphenylpyruvate dioxygenase OS=Daucus carota PE=2 SV=1	ath:AT1G06570	PDS1; PDS1 (PHYTOENE DESATURATION 1) ; K00457 4-hydroxyphenylpyruvate dioxygenase [EC:1.13.11.27]	|Metabolism; Amino Acid Metabolism; Phenylalanine metabolism[PATH:ko00360-Map:ko00360];|Metabolism; Amino Acid Metabolism; Tyrosine metabolism[PATH:ko00350-Map:ko00350];|	COG3185	4-hydroxyphenylpyruvate dioxygenase and related hemolysins	METABOLISM	Amino acid transport and metabolism	-3.32207	0	0	0	0	0	0	0	0
MGB_s29917	gb|AY138969.1|	Abutilon theophrasti 4-hydroxyphenylpyruvate dioxygenase (HPPD) gene, partial cds	gi|3334219|sp|O23920.1|HPPD_DAUCA	RecName: Full=4-hydroxyphenylpyruvate dioxygenase; AltName: Full=4-hydroxyphenylpyruvic acid oxidase; Short=HPPDase; Short=4HPPD; Short=HPD 4-hydroxyphenylpyruvate dioxygenase [Daucus carota]	sp|O23920|HPPD_DAUCA	4-hydroxyphenylpyruvate dioxygenase OS=Daucus carota PE=2 SV=1	ath:AT1G06570	PDS1; PDS1 (PHYTOENE DESATURATION 1) ; K00457 4-hydroxyphenylpyruvate dioxygenase [EC:1.13.11.27]	|Metabolism; Amino Acid Metabolism; Phenylalanine metabolism[PATH:ko00360-Map:ko00360];|Metabolism; Amino Acid Metabolism; Tyrosine metabolism[PATH:ko00350-Map:ko00350];|					-2.92012	-3.86832	0	-2.08875	-3.78843	0	0	0	0
MGB_c19538	gb|AY138969.1|	Abutilon theophrasti 4-hydroxyphenylpyruvate dioxygenase (HPPD) gene, partial cds	gi|255558690|ref|XP_002520369.1|	4-hydroxyphenylpyruvate dioxygenase, putative [Ricinus communis] 4-hydroxyphenylpyruvate dioxygenase, putative [Ricinus communis]	sp|O23920|HPPD_DAUCA	4-hydroxyphenylpyruvate dioxygenase OS=Daucus carota PE=2 SV=1	ath:AT1G06570	PDS1; PDS1 (PHYTOENE DESATURATION 1) ; K00457 4-hydroxyphenylpyruvate dioxygenase [EC:1.13.11.27]	|Metabolism; Amino Acid Metabolism; Phenylalanine metabolism[PATH:ko00360-Map:ko00360];|Metabolism; Amino Acid Metabolism; Tyrosine metabolism[PATH:ko00350-Map:ko00350];|					-2.8482	0	0	0	0	0	0	0	0
MGB_c11263	gb|AY138969.1|	Abutilon theophrasti 4-hydroxyphenylpyruvate dioxygenase (HPPD) gene, partial cds	gi|224062651|ref|XP_002300867.1|	predicted protein [Populus trichocarpa] predicted protein [Populus trichocarpa]	sp|O23920|HPPD_DAUCA	4-hydroxyphenylpyruvate dioxygenase OS=Daucus carota PE=2 SV=1	ath:AT1G06570	PDS1; PDS1 (PHYTOENE DESATURATION 1) ; K00457 4-hydroxyphenylpyruvate dioxygenase [EC:1.13.11.27]	|Metabolism; Amino Acid Metabolism; Phenylalanine metabolism[PATH:ko00360-Map:ko00360];|Metabolism; Amino Acid Metabolism; Tyrosine metabolism[PATH:ko00350-Map:ko00350];|					-2.77061	-4.81878	0	-2.47408	-4.03931	0	0	0	0
MGB_c7470	gb|AY138969.1|	Abutilon theophrasti 4-hydroxyphenylpyruvate dioxygenase (HPPD) gene, partial cds	gi|255558690|ref|XP_002520369.1|	4-hydroxyphenylpyruvate dioxygenase, putative [Ricinus communis] 4-hydroxyphenylpyruvate dioxygenase, putative [Ricinus communis]	sp|O23920|HPPD_DAUCA	4-hydroxyphenylpyruvate dioxygenase OS=Daucus carota PE=2 SV=1	ath:AT1G06570	PDS1; PDS1 (PHYTOENE DESATURATION 1) ; K00457 4-hydroxyphenylpyruvate dioxygenase [EC:1.13.11.27]	|Metabolism; Amino Acid Metabolism; Phenylalanine metabolism[PATH:ko00360-Map:ko00360];|Metabolism; Amino Acid Metabolism; Tyrosine metabolism[PATH:ko00350-Map:ko00350];|	COG3185	4-hydroxyphenylpyruvate dioxygenase and related hemolysins	METABOLISM	Amino acid transport and metabolism	-2.7106	-4.47423	0	-2.39824	-4.05059	0	0	0	0
MGB_s29248	gb|AY138969.1|	Abutilon theophrasti 4-hydroxyphenylpyruvate dioxygenase (HPPD) gene, partial cds			sp|O23920|HPPD_DAUCA	4-hydroxyphenylpyruvate dioxygenase OS=Daucus carota PE=2 SV=1	ath:AT1G06570	PDS1; PDS1 (PHYTOENE DESATURATION 1) ; K00457 4-hydroxyphenylpyruvate dioxygenase [EC:1.13.11.27]	|Metabolism; Amino Acid Metabolism; Phenylalanine metabolism[PATH:ko00360-Map:ko00360];|Metabolism; Amino Acid Metabolism; Tyrosine metabolism[PATH:ko00350-Map:ko00350];|	COG3185	4-hydroxyphenylpyruvate dioxygenase and related hemolysins	METABOLISM	Amino acid transport and metabolism	-2.45706	0	0	0	0	0	0	0	0
MGB_c10865	gb|AY138969.1|	Abutilon theophrasti 4-hydroxyphenylpyruvate dioxygenase (HPPD) gene, partial cds	gi|224062651|ref|XP_002300867.1|	predicted protein [Populus trichocarpa] predicted protein [Populus trichocarpa]	sp|O23920|HPPD_DAUCA	4-hydroxyphenylpyruvate dioxygenase OS=Daucus carota PE=2 SV=1	ath:AT1G06570	PDS1; PDS1 (PHYTOENE DESATURATION 1) ; K00457 4-hydroxyphenylpyruvate dioxygenase [EC:1.13.11.27]	|Metabolism; Amino Acid Metabolism; Phenylalanine metabolism[PATH:ko00360-Map:ko00360];|Metabolism; Amino Acid Metabolism; Tyrosine metabolism[PATH:ko00350-Map:ko00350];|	COG3185	4-hydroxyphenylpyruvate dioxygenase and related hemolysins	METABOLISM	Amino acid transport and metabolism	-2.44755	0	0	0	0	0	0	0	0
MGB_s29461	gb|AY138969.1|	Abutilon theophrasti 4-hydroxyphenylpyruvate dioxygenase (HPPD) gene, partial cds	gi|224062651|ref|XP_002300867.1|	predicted protein [Populus trichocarpa] predicted protein [Populus trichocarpa]	sp|O23920|HPPD_DAUCA	4-hydroxyphenylpyruvate dioxygenase OS=Daucus carota PE=2 SV=1	ath:AT1G06570	PDS1; PDS1 (PHYTOENE DESATURATION 1) ; K00457 4-hydroxyphenylpyruvate dioxygenase [EC:1.13.11.27]	|Metabolism; Amino Acid Metabolism; Phenylalanine metabolism[PATH:ko00360-Map:ko00360];|Metabolism; Amino Acid Metabolism; Tyrosine metabolism[PATH:ko00350-Map:ko00350];|					-2.35798	0	0	0	0	0	0	0	0
MGB_c11191	ref|XM_002520323.1|	Ricinus communis 4-hydroxyphenylpyruvate dioxygenase, putative, mRNA	gi|22530912|gb|AAM96960.1|	4-hydroxyphenylpyruvate dioxygenase HPD [Arabidopsis thaliana]	sp|P93836|HPPD_ARATH	4-hydroxyphenylpyruvate dioxygenase OS=Arabidopsis thaliana GN=HPD PE=1 SV=2	ath:AT1G06570	PDS1; PDS1 (PHYTOENE DESATURATION 1) ; K00457 4-hydroxyphenylpyruvate dioxygenase [EC:1.13.11.27]	|Metabolism; Amino Acid Metabolism; Phenylalanine metabolism[PATH:ko00360-Map:ko00360];|Metabolism; Amino Acid Metabolism; Tyrosine metabolism[PATH:ko00350-Map:ko00350];|					-2.14949	-3.29663	0	0	-2.51395	0	0	0	0
MGB_c17723	gb|AY138969.1|	Abutilon theophrasti 4-hydroxyphenylpyruvate dioxygenase (HPPD) gene, partial cds	gi|255558690|ref|XP_002520369.1|	4-hydroxyphenylpyruvate dioxygenase, putative [Ricinus communis] 4-hydroxyphenylpyruvate dioxygenase, putative [Ricinus communis]	sp|O23920|HPPD_DAUCA	4-hydroxyphenylpyruvate dioxygenase OS=Daucus carota PE=2 SV=1	ath:AT1G06570	PDS1; PDS1 (PHYTOENE DESATURATION 1) ; K00457 4-hydroxyphenylpyruvate dioxygenase [EC:1.13.11.27]	|Metabolism; Amino Acid Metabolism; Phenylalanine metabolism[PATH:ko00360-Map:ko00360];|Metabolism; Amino Acid Metabolism; Tyrosine metabolism[PATH:ko00350-Map:ko00350];|	COG3185	4-hydroxyphenylpyruvate dioxygenase and related hemolysins	METABOLISM	Amino acid transport and metabolism	-2.06842	0	0	0	0	0	0	0	0
MGB_s28121	gb|AY138969.1|	Abutilon theophrasti 4-hydroxyphenylpyruvate dioxygenase (HPPD) gene, partial cds	gi|224062651|ref|XP_002300867.1|	predicted protein [Populus trichocarpa] predicted protein [Populus trichocarpa]	sp|O23920|HPPD_DAUCA	4-hydroxyphenylpyruvate dioxygenase OS=Daucus carota PE=2 SV=1	ath:AT1G06570	PDS1; PDS1 (PHYTOENE DESATURATION 1) ; K00457 4-hydroxyphenylpyruvate dioxygenase [EC:1.13.11.27]	|Metabolism; Amino Acid Metabolism; Phenylalanine metabolism[PATH:ko00360-Map:ko00360];|Metabolism; Amino Acid Metabolism; Tyrosine metabolism[PATH:ko00350-Map:ko00350];|	COG3185	4-hydroxyphenylpyruvate dioxygenase and related hemolysins	METABOLISM	Amino acid transport and metabolism	-2.04926	0	0	0	0	0	0	0	0
MGB_c13519	gb|AY138969.1|	Abutilon theophrasti 4-hydroxyphenylpyruvate dioxygenase (HPPD) gene, partial cds	gi|255558690|ref|XP_002520369.1|	4-hydroxyphenylpyruvate dioxygenase, putative [Ricinus communis] 4-hydroxyphenylpyruvate dioxygenase, putative [Ricinus communis]	sp|O23920|HPPD_DAUCA	4-hydroxyphenylpyruvate dioxygenase OS=Daucus carota PE=2 SV=1	ath:AT1G06570	PDS1; PDS1 (PHYTOENE DESATURATION 1) ; K00457 4-hydroxyphenylpyruvate dioxygenase [EC:1.13.11.27]	|Metabolism; Amino Acid Metabolism; Phenylalanine metabolism[PATH:ko00360-Map:ko00360];|Metabolism; Amino Acid Metabolism; Tyrosine metabolism[PATH:ko00350-Map:ko00350];|	COG3185	4-hydroxyphenylpyruvate dioxygenase and related hemolysins	METABOLISM	Amino acid transport and metabolism	-2.04078	0	0	0	0	0	0	0	0
MGB_s29532	gb|AY138969.1|	Abutilon theophrasti 4-hydroxyphenylpyruvate dioxygenase (HPPD) gene, partial cds	gi|224062651|ref|XP_002300867.1|	predicted protein [Populus trichocarpa] predicted protein [Populus trichocarpa]	sp|O23920|HPPD_DAUCA	4-hydroxyphenylpyruvate dioxygenase OS=Daucus carota PE=2 SV=1	ath:AT1G06570	PDS1; PDS1 (PHYTOENE DESATURATION 1) ; K00457 4-hydroxyphenylpyruvate dioxygenase [EC:1.13.11.27]	|Metabolism; Amino Acid Metabolism; Phenylalanine metabolism[PATH:ko00360-Map:ko00360];|Metabolism; Amino Acid Metabolism; Tyrosine metabolism[PATH:ko00350-Map:ko00350];|	COG3185	4-hydroxyphenylpyruvate dioxygenase and related hemolysins	METABOLISM	Amino acid transport and metabolism	2.11892	0	0	0	0	0	0	0	0
MGB_lrc4345	gb|AY138969.1|	Abutilon theophrasti 4-hydroxyphenylpyruvate dioxygenase (HPPD) gene, partial cds	gi|255558690|ref|XP_002520369.1|	4-hydroxyphenylpyruvate dioxygenase, putative [Ricinus communis] 4-hydroxyphenylpyruvate dioxygenase, putative [Ricinus communis]	sp|P93836|HPPD_ARATH	4-hydroxyphenylpyruvate dioxygenase OS=Arabidopsis thaliana GN=HPD PE=1 SV=2	ath:AT1G06570	PDS1; PDS1 (PHYTOENE DESATURATION 1) ; K00457 4-hydroxyphenylpyruvate dioxygenase [EC:1.13.11.27]	|Metabolism; Amino Acid Metabolism; Phenylalanine metabolism[PATH:ko00360-Map:ko00360];|Metabolism; Amino Acid Metabolism; Tyrosine metabolism[PATH:ko00350-Map:ko00350];|	COG3185	4-hydroxyphenylpyruvate dioxygenase and related hemolysins	METABOLISM	Amino acid transport and metabolism	2.21241	0	0	0	0	0	0	0	0
MGB_c14910	gb|AY138969.1|	Abutilon theophrasti 4-hydroxyphenylpyruvate dioxygenase (HPPD) gene, partial cds	gi|224062651|ref|XP_002300867.1|	predicted protein [Populus trichocarpa] predicted protein [Populus trichocarpa]	sp|Q9ARF9|HPPD_SOLSC	4-hydroxyphenylpyruvate dioxygenase OS=Solenostemon scutellarioides PE=2 SV=1	ath:AT1G06570	PDS1; PDS1 (PHYTOENE DESATURATION 1) ; K00457 4-hydroxyphenylpyruvate dioxygenase [EC:1.13.11.27]	|Metabolism; Amino Acid Metabolism; Phenylalanine metabolism[PATH:ko00360-Map:ko00360];|Metabolism; Amino Acid Metabolism; Tyrosine metabolism[PATH:ko00350-Map:ko00350];|					2.43617	-5.23524	-2.0991	0	-4.34318	-2.36265	0	0	0
MGB_c12098	gb|AY138969.1|	Abutilon theophrasti 4-hydroxyphenylpyruvate dioxygenase (HPPD) gene, partial cds	gi|224062651|ref|XP_002300867.1|	predicted protein [Populus trichocarpa] predicted protein [Populus trichocarpa]	sp|O23920|HPPD_DAUCA	4-hydroxyphenylpyruvate dioxygenase OS=Daucus carota PE=2 SV=1	ath:AT1G06570	PDS1; PDS1 (PHYTOENE DESATURATION 1) ; K00457 4-hydroxyphenylpyruvate dioxygenase [EC:1.13.11.27]	|Metabolism; Amino Acid Metabolism; Phenylalanine metabolism[PATH:ko00360-Map:ko00360];|Metabolism; Amino Acid Metabolism; Tyrosine metabolism[PATH:ko00350-Map:ko00350];|	COG3185	4-hydroxyphenylpyruvate dioxygenase and related hemolysins	METABOLISM	Amino acid transport and metabolism	2.52396	0	0	0	0	0	0	0	0
MGB_c13152	gb|AY138969.1|	Abutilon theophrasti 4-hydroxyphenylpyruvate dioxygenase (HPPD) gene, partial cds	gi|224062651|ref|XP_002300867.1|	predicted protein [Populus trichocarpa] predicted protein [Populus trichocarpa]	sp|O23920|HPPD_DAUCA	4-hydroxyphenylpyruvate dioxygenase OS=Daucus carota PE=2 SV=1	ath:AT1G06570	PDS1; PDS1 (PHYTOENE DESATURATION 1) ; K00457 4-hydroxyphenylpyruvate dioxygenase [EC:1.13.11.27]	|Metabolism; Amino Acid Metabolism; Phenylalanine metabolism[PATH:ko00360-Map:ko00360];|Metabolism; Amino Acid Metabolism; Tyrosine metabolism[PATH:ko00350-Map:ko00350];|	COG3185	4-hydroxyphenylpyruvate dioxygenase and related hemolysins	METABOLISM	Amino acid transport and metabolism	3.58133	0	0	0	0	0	0	0	0
MGB_lrc1082	gb|AY138969.1|	Abutilon theophrasti 4-hydroxyphenylpyruvate dioxygenase (HPPD) gene, partial cds	gi|255558690|ref|XP_002520369.1|	4-hydroxyphenylpyruvate dioxygenase, putative [Ricinus communis] 4-hydroxyphenylpyruvate dioxygenase, putative [Ricinus communis]	sp|P93836|HPPD_ARATH	4-hydroxyphenylpyruvate dioxygenase OS=Arabidopsis thaliana GN=HPD PE=1 SV=2	ath:AT1G06570	PDS1; PDS1 (PHYTOENE DESATURATION 1) ; K00457 4-hydroxyphenylpyruvate dioxygenase [EC:1.13.11.27]	|Metabolism; Amino Acid Metabolism; Phenylalanine metabolism[PATH:ko00360-Map:ko00360];|Metabolism; Amino Acid Metabolism; Tyrosine metabolism[PATH:ko00350-Map:ko00350];|	COG3185	4-hydroxyphenylpyruvate dioxygenase and related hemolysins	METABOLISM	Amino acid transport and metabolism	0	-3.7067	0	0	-3.50969	0	0	0	0
MGB_lrc9227	gb|AY138969.1|	Abutilon theophrasti 4-hydroxyphenylpyruvate dioxygenase (HPPD) gene, partial cds	gi|23505684|gb|AAN28922.1|	4-hydroxyphenylpyruvate dioxygenase [Abutilon theophrasti]	sp|P93836|HPPD_ARATH	4-hydroxyphenylpyruvate dioxygenase OS=Arabidopsis thaliana GN=HPD PE=1 SV=2	ath:AT1G06570	PDS1; PDS1 (PHYTOENE DESATURATION 1) ; K00457 4-hydroxyphenylpyruvate dioxygenase [EC:1.13.11.27]	|Metabolism; Amino Acid Metabolism; Phenylalanine metabolism[PATH:ko00360-Map:ko00360];|Metabolism; Amino Acid Metabolism; Tyrosine metabolism[PATH:ko00350-Map:ko00350];|					0	-2.94483	0	0	-3.22669	0	0	0	0
MGB_c13954	gb|EF157837.1|	Salvia miltiorrhiza hydroxyphenylpyruvate dioxygenase mRNA, complete cds	gi|255558690|ref|XP_002520369.1|	4-hydroxyphenylpyruvate dioxygenase, putative [Ricinus communis] 4-hydroxyphenylpyruvate dioxygenase, putative [Ricinus communis]	sp|P93836|HPPD_ARATH	4-hydroxyphenylpyruvate dioxygenase OS=Arabidopsis thaliana GN=HPD PE=1 SV=2	ath:AT1G06570	PDS1; PDS1 (PHYTOENE DESATURATION 1) ; K00457 4-hydroxyphenylpyruvate dioxygenase [EC:1.13.11.27]	|Metabolism; Amino Acid Metabolism; Phenylalanine metabolism[PATH:ko00360-Map:ko00360];|Metabolism; Amino Acid Metabolism; Tyrosine metabolism[PATH:ko00350-Map:ko00350];|					0	-3.20325	0	0	-3.84521	0	0	0	0
MGB_lrc28003	gb|DQ886526.1|	Brassica rapa subsp. pekinensis 4-hydroxyphenylpyruvate dioxygenase mRNA, complete cds	gi|255558690|ref|XP_002520369.1|	4-hydroxyphenylpyruvate dioxygenase, putative [Ricinus communis] 4-hydroxyphenylpyruvate dioxygenase, putative [Ricinus communis]	sp|P93836|HPPD_ARATH	4-hydroxyphenylpyruvate dioxygenase OS=Arabidopsis thaliana GN=HPD PE=1 SV=2	ath:AT1G06570	PDS1; PDS1 (PHYTOENE DESATURATION 1) ; K00457 4-hydroxyphenylpyruvate dioxygenase [EC:1.13.11.27]	|Metabolism; Amino Acid Metabolism; Phenylalanine metabolism[PATH:ko00360-Map:ko00360];|Metabolism; Amino Acid Metabolism; Tyrosine metabolism[PATH:ko00350-Map:ko00350];|					0	-3.43625	0	0	-4.05165	-2.17113	0	0	0
MGB_s29235	gb|AY138969.1|	Abutilon theophrasti 4-hydroxyphenylpyruvate dioxygenase (HPPD) gene, partial cds			sp|O23920|HPPD_DAUCA	4-hydroxyphenylpyruvate dioxygenase OS=Daucus carota PE=2 SV=1	ath:AT1G06570	PDS1; PDS1 (PHYTOENE DESATURATION 1) ; K00457 4-hydroxyphenylpyruvate dioxygenase [EC:1.13.11.27]	|Metabolism; Amino Acid Metabolism; Phenylalanine metabolism[PATH:ko00360-Map:ko00360];|Metabolism; Amino Acid Metabolism; Tyrosine metabolism[PATH:ko00350-Map:ko00350];|	COG3185	4-hydroxyphenylpyruvate dioxygenase and related hemolysins	METABOLISM	Amino acid transport and metabolism	0	-4.50811	0	-2.50188	-4.02634	0	0	0	0
MGB_s29830	gb|AY138969.1|	Abutilon theophrasti 4-hydroxyphenylpyruvate dioxygenase (HPPD) gene, partial cds	gi|255558690|ref|XP_002520369.1|	4-hydroxyphenylpyruvate dioxygenase, putative [Ricinus communis] 4-hydroxyphenylpyruvate dioxygenase, putative [Ricinus communis]	sp|Q9ARF9|HPPD_SOLSC	4-hydroxyphenylpyruvate dioxygenase OS=Solenostemon scutellarioides PE=2 SV=1	ath:AT1G06570	PDS1; PDS1 (PHYTOENE DESATURATION 1) ; K00457 4-hydroxyphenylpyruvate dioxygenase [EC:1.13.11.27]	|Metabolism; Amino Acid Metabolism; Phenylalanine metabolism[PATH:ko00360-Map:ko00360];|Metabolism; Amino Acid Metabolism; Tyrosine metabolism[PATH:ko00350-Map:ko00350];|	COG3185	4-hydroxyphenylpyruvate dioxygenase and related hemolysins	METABOLISM	Amino acid transport and metabolism	0	-4.45985	0	-2.37852	-3.95044	0	0	0	0
MGB_s30845	gb|AY138969.1|	Abutilon theophrasti 4-hydroxyphenylpyruvate dioxygenase (HPPD) gene, partial cds	gi|224062651|ref|XP_002300867.1|	predicted protein [Populus trichocarpa] predicted protein [Populus trichocarpa]	sp|P93836|HPPD_ARATH	4-hydroxyphenylpyruvate dioxygenase OS=Arabidopsis thaliana GN=HPD PE=1 SV=2	ath:AT1G06570	PDS1; PDS1 (PHYTOENE DESATURATION 1) ; K00457 4-hydroxyphenylpyruvate dioxygenase [EC:1.13.11.27]	|Metabolism; Amino Acid Metabolism; Phenylalanine metabolism[PATH:ko00360-Map:ko00360];|Metabolism; Amino Acid Metabolism; Tyrosine metabolism[PATH:ko00350-Map:ko00350];|					0	-2.0819	0	0	0	0	0	0	0
MGB_c7791	gb|EF688567.1|	Gossypium hirsutum squalene synthase 2 mRNA, complete cds	gi|159895663|gb|ABX10442.1|	squalene synthase 2 [Gossypium hirsutum]	sp|P53800|FDFT_NICBE	Squalene synthetase OS=Nicotiana benthamiana PE=2 SV=1	ath:AT4G34640	SQS1; SQS1 (SQUALENE SYNTHASE 1); farnesyl-diphosphate farnesyltransferase ; K00801 farnesyl-diphosphate farnesyltransferase [EC:2.5.1.21]	|Metabolism; Biosynthesis of Secondary Metabolites; Terpenoidbiosynthesis [PATH:ko00900-Map:ko00900];|Metabolism; Lipid Metabolism; Biosynthesis of steroids[PATH:ko00100-Map:ko00100];|	COG1562	Phytoene/squalene synthetase	METABOLISM	Lipid transport and metabolism	0	0	2.19754	0	0	0	0	0	0
MGB_c2992	gb|FJ516404.1|	Citrus x paradisi cultivar Star Ruby lycopene beta-cyclase (bLCY2) mRNA, bLCY2-b allele, partial cds	gi|237664129|gb|ACR09635.1|	lycopene beta-cyclase [Citrus x paradisi]	sp|Q9SEA0|CCS_CITSI	Capsanthin/capsorubin synthase, chromoplast OS=Citrus sinensis GN=CCS PE=3 SV=1	ath:AT3G10230	LYC; LYC (LYCOPENE CYCLASE); lycopene beta cyclase ; K06443 lycopene beta cyclase [EC:1.14.-.-]	|Metabolism; Biosynthesis of Secondary Metabolites; Carotenoidbiosynthesis [PATH:ko00906-Map:ko00906];|					-5.19655	3.18986	5.64108	0	2.18102	3.56932	0	2.82514	2.16282
MGB_c17132	ref|XM_002523791.1|	Ricinus communis Capsanthin/capsorubin synthase, chloroplast precursor, putative, mRNA			sp|Q9SEA0|CCS_CITSI	Capsanthin/capsorubin synthase, chromoplast OS=Citrus sinensis GN=CCS PE=3 SV=1	ath:AT3G10230	LYC; LYC (LYCOPENE CYCLASE); lycopene beta cyclase ; K06443 lycopene beta cyclase [EC:1.14.-.-]	|Metabolism; Biosynthesis of Secondary Metabolites; Carotenoidbiosynthesis [PATH:ko00906-Map:ko00906];|					0	4.9294	5.41518	0	4.15082	3.84259	0	0	2.01398
MGB_c8268	gb|DQ228870.1|	Citrus sinensis carotenoid beta-ring hydroxylase (Chyb) mRNA, complete cds			sp|Q01332|CRTZ_ESCVU	Beta-carotene hydroxylase OS=Escherichia vulneris GN=crtZ PE=4 SV=1	osa:4331460	Os03g0125100; hypothetical protein						0	-3.06061	0	0	-2.00278	0	0	0	0
MGB_c11750	dbj|AB253633.1|	Prunus mume PmHYb mRNA for beta-ring hydroxylase, partial cds	gi|133251434|dbj|BAF49057.1|	beta-ring hydroxylase [Prunus mume]			osa:4336753	Os04g0578400; hypothetical protein ; K02294 beta-carotene hydroxylase [EC:1.14.13.-]	|Metabolism; Biosynthesis of Secondary Metabolites; Carotenoidbiosynthesis [PATH:ko00906-Map:ko00906];|					0	-5.26949	0	-3.77851	-5.20445	0	0	0	0
MGB_lrc441	ref|XM_002326001.1|	Populus trichocarpa predicted protein, mRNA	gi|224083508|ref|XP_002307055.1|	predicted protein [Populus trichocarpa] predicted protein [Populus trichocarpa]	sp|O49675|CCD4_ARATH	Probable carotenoid cleavage dioxygenase 4, chloroplastic OS=Arabidopsis thaliana GN=CCD4 PE=1 SV=1	ath:AT4G19170	NCED4; NCED4 (NINE-CIS-EPOXYCAROTENOID DIOXYGENASE 4)		COG3670	Lignostilbene-alpha,beta-dioxygenase and related enzymes	METABOLISM	Secondary metabolites biosynthesis, transport and catabolism	0	0	2.45691	0	0	2.8505	0	0	0
MGB_c16783	gb|DQ309329.1|	Citrus clementina 9-cis-epoxycarotenoid dioxygenase 5 (NCED5) mRNA, complete cds	gi|83628260|gb|ABC26010.1|	9-cis-epoxycarotenoid dioxygenase 5 [Citrus clementina]	sp|Q9M6E8|NCED1_PHAVU	9-cis-epoxycarotenoid dioxygenase NCED1, chloroplastic OS=Phaseolus vulgaris GN=NCED1 PE=2 SV=1	ath:AT1G78390	NCED9; NCED9 (NINE-CIS-EPOXYCAROTENOID DIOXYGENASE 9) ; K09840 9-cis-epoxycarotenoid dioxygenase [EC:1.13.11.51]	|Metabolism; Biosynthesis of Secondary Metabolites; Carotenoidbiosynthesis [PATH:ko00906-Map:ko00906];|	COG3670	Lignostilbene-alpha,beta-dioxygenase and related enzymes	METABOLISM	Secondary metabolites biosynthesis, transport and catabolism	0	0	0	-2.08555	0	0	0	0	0
MGB_c8992	emb|CU223145.1|	Populus EST from leave	gi|224056138|ref|XP_002298734.1|	predicted protein [Populus trichocarpa] predicted protein [Populus trichocarpa]	sp|Q8H0F2|ANGT_GENTR	Anthocyanin 3'-O-beta-glucosyltransferase OS=Gentiana triflora PE=1 SV=1	ath:AT4G34131	UGT73B3; UGT73B3 (UDP-GLUCOSYL TRANSFERASE 73B3); UDP-glycosyltransferase/ abscisic acid glucosyltransferase/ transferase, transferring hexosyl groups						0	-6.59119	0	0	-5.13629	-4.19054	0	0	0
MGB_c10443	ref|XM_002512823.1|	Ricinus communis conserved hypothetical protein, mRNA	gi|225451567|ref|XP_002274922.1|	PREDICTED: hypothetical protein [Vitis vinifera]	sp|Q9LYV6|GEML5_ARATH	GEM-like protein 5 OS=Arabidopsis thaliana GN=At5g13200 PE=2 SV=1	ath:AT5G13200	GRAM domain-containing protein / ABA-responsive protein-related						-3.01305	-5.05791	0	-2.93958	-4.30169	0	0	0	0
MGB_lrc293	emb|FP092814.1|	Phyllostachys edulis cDNA clone: bphyem212f22, full insert sequence	gi|224147350|ref|XP_002336457.1|	predicted protein [Populus trichocarpa] predicted protein [Populus trichocarpa]	sp|Q40412|ABA2_NICPL	Zeaxanthin epoxidase, chloroplastic OS=Nicotiana plumbaginifolia GN=ABA2 PE=1 SV=1	ath:AT4G38540	monooxygenase, putative (MO2)		COG0654	2-polyprenyl-6-methoxyphenol hydroxylase and related FAD-dependent oxidoreductases	METABOLISM	Coenzyme transport and metabolism	0	0	-2.89543	0	0	-2.56864	0	0	0
MGB_c9210	ref|XM_002521176.1|	Ricinus communis conserved hypothetical protein, mRNA	gi|225452043|ref|XP_002283875.1|	PREDICTED: hypothetical protein [Vitis vinifera]			ath:AT1G67080	ABA4; ABA4 (ABSCISIC ACID (ABA)-DEFICIENT 4); intramolecular oxidoreductase		---	---	---	---	0	0	-2.01854	0	0	-2.34722	0	0	0
MGB_c12815	gb|DQ372574.1|	Gossypium hirsutum short chain alcohol dehydrogenase mRNA, complete cds	gi|89258498|gb|ABD65462.1|	short chain alcohol dehydrogenase [Gossypium hirsutum]	sp|Q9C826|ABA2_ARATH	Xanthoxin dehydrogenase OS=Arabidopsis thaliana GN=ABA2 PE=1 SV=1	osa:4335093	Os04g0179200; hypothetical protein		COG1028	Dehydrogenases with different specificities (related to short-chain alcohol dehydrogenases)	METABOLISM	Lipid transport and metabolism	0	0	0	-2.09877	-3.31535	0	0	-2.16337	0
