# Supplementary material for: Spatial and temporal transcriptome changes occurring during flower opening and senescence of the ephemeral hibiscus flower, Hibiscus rosa-sinensis
Source: J Exp Bot. 2016 Sep 3;67(20):5919–31. doi: 10.1093/jxb/erw295 (PMC5091337; doi:10.1093/jxb/erw295)
Supplement: Supplementary Data [file supp_erw295_supplementary_table_S11.xlsx]

## Sheet: Sheet1
Unigene name	Blastn NCBI Nt		Blastx NCBI Nr		Blastx SWISSPROT		Blastx KEGG							PETALS Fold Change			S-S+S Fold Change			Ovary Fold Change
	Best hits	Annotation	Best hits	Annotation	Best hits	Annotation	Best hits	Annotation	Pathway	COG id	COG class defination	Functional categories(Fist Level)	Functional categories(Second Level)	B vs OF	B vs SF	OF vs SF	B vs OF	B vs SF	OF vs SF	B vs OF	B vs SF	OF vs SF
MGB_lrc398	gb|GQ386947.1|	Solanum tuberosum auxin/indole-3-acetic acid 3 (IAA3) mRNA, complete cds	gi|225453024|ref|XP_002264963.1|	PREDICTED: hypothetical protein [Vitis vinifera] unnamed protein product [Vitis vinifera]	sp|P13089|AUX28_SOYBN	Auxin-induced protein AUX28 OS=Glycine max GN=AUX28 PE=2 SV=1	ath:AT3G04730	IAA16; IAA16 (indoleacetic acid-induced protein 16); transcription factor						-2.29811	6.0313	3.13417	2.41747	4.51486	2.41297	0	0	0
MGB_c704	ref|XM_002527420.1|	Ricinus communis Indole-3-acetic acid-amido synthetase GH3.3, putative, mRNA	gi|255573073|ref|XP_002527466.1|	Indole-3-acetic acid-amido synthetase GH3.3, putative [Ricinus communis] Indole-3-acetic acid-amido synthetase GH3.3, putative [Ricinus communis]	sp|O82333|GH31_ARATH	Probable indole-3-acetic acid-amido synthetase GH3.1 OS=Arabidopsis thaliana GN=GH3.1 PE=2 SV=1	ath:AT2G14960	GH3.1; GH3.1		---	---	---	---	0	0	2.65241	0	0	0	0	0	0
MGB_lrc4073	ref|XM_002527420.1|	Ricinus communis Indole-3-acetic acid-amido synthetase GH3.3, putative, mRNA	gi|255573073|ref|XP_002527466.1|	Indole-3-acetic acid-amido synthetase GH3.3, putative [Ricinus communis] Indole-3-acetic acid-amido synthetase GH3.3, putative [Ricinus communis]	sp|O82333|GH31_ARATH	Probable indole-3-acetic acid-amido synthetase GH3.1 OS=Arabidopsis thaliana GN=GH3.1 PE=2 SV=1	ath:AT2G14960	GH3.1; GH3.1		---	---	---	---	0	3.72513	0	0	0	0	0	0	0
MGB_c7394	ref|XM_002527420.1|	Ricinus communis Indole-3-acetic acid-amido synthetase GH3.3, putative, mRNA	gi|223975891|gb|ACN32133.1|	unknown [Zea mays]	sp|P0C0M2|GH32_ORYSJ	Probable indole-3-acetic acid-amido synthetase GH3.2 OS=Oryza sativa subsp. japonica GN=GH3.2 PE=2 SV=1	osa:4326893	Os01g0764800; hypothetical protein		---	---	---	---	0	2.91266	3.06328	0	0	0	0	0	0
MGB_c12296	ref|XM_002527420.1|	Ricinus communis Indole-3-acetic acid-amido synthetase GH3.3, putative, mRNA	gi|147783384|emb|CAN70815.1|	hypothetical protein [Vitis vinifera]	sp|O22190|GH33_ARATH	Indole-3-acetic acid-amido synthetase GH3.3 OS=Arabidopsis thaliana GN=GH3.3 PE=1 SV=1	ath:AT2G23170	GH3.3; GH3.3; indole-3-acetic acid amido synthetase		---	---	---	---	0	3.12082	3.31081	0	2.09844	0	0	0	0
MGB_s24340	gb|EF053504.1|	Solanum tuberosum auxin/indole-3-acetic acid (IAA2) mRNA, complete cds	gi|255642607|gb|ACU21611.1|	unknown [Glycine max]	sp|P13089|AUX28_SOYBN	Auxin-induced protein AUX28 OS=Glycine max GN=AUX28 PE=2 SV=1	ath:AT4G29080	PAP2; PAP2 (PHYTOCHROME-ASSOCIATED PROTEIN 2); transcription factor						0	4.95025	3.9353	0	4.42635	3.03407	0	0	0
MGB_c24543	ref|XM_002527420.1|	Ricinus communis Indole-3-acetic acid-amido synthetase GH3.3, putative, mRNA	gi|255573073|ref|XP_002527466.1|	Indole-3-acetic acid-amido synthetase GH3.3, putative [Ricinus communis] Indole-3-acetic acid-amido synthetase GH3.3, putative [Ricinus communis]	sp|O82333|GH31_ARATH	Probable indole-3-acetic acid-amido synthetase GH3.1 OS=Arabidopsis thaliana GN=GH3.1 PE=2 SV=1	ath:AT2G14960	GH3.1; GH3.1		---	---	---	---	0	0	0	0	2.13208	0	0	0	0
MGB_s24844	gb|EF053504.1|	Solanum tuberosum auxin/indole-3-acetic acid (IAA2) mRNA, complete cds	gi|225453024|ref|XP_002264963.1|	PREDICTED: hypothetical protein [Vitis vinifera] unnamed protein product [Vitis vinifera]	sp|P13089|AUX28_SOYBN	Auxin-induced protein AUX28 OS=Glycine max GN=AUX28 PE=2 SV=1	osa:4352721	Os12g0601300; hypothetical protein						0	5.02099	3.9768	0	4.29552	3.03013	0	0	0
MGB_s25825	gb|EF053504.1|	Solanum tuberosum auxin/indole-3-acetic acid (IAA2) mRNA, complete cds	gi|147773816|emb|CAN72026.1|	hypothetical protein [Vitis vinifera]	sp|P93830|IAA17_ARATH	Auxin-responsive protein IAA17 OS=Arabidopsis thaliana GN=IAA17 PE=1 SV=2	ath:AT1G04250	AXR3; AXR3 (AUXIN RESISTANT 3); transcription factor						0	4.41664	2.82992	2.07133	4.05308	2.44918	0	0	0
MGB_c26897	ref|XM_002527420.1|	Ricinus communis Indole-3-acetic acid-amido synthetase GH3.3, putative, mRNA	gi|124303794|gb|ABN05326.1|	GH3 protein [Rhodiola sachalinensis]	sp|O22190|GH33_ARATH	Indole-3-acetic acid-amido synthetase GH3.3 OS=Arabidopsis thaliana GN=GH3.3 PE=1 SV=1	ath:AT5G13380	auxin-responsive GH3 family protein		---	---	---	---	0	3.20918	3.35079	0	2.2053	0	0	0	0
MGB_lrc2661	gb|GQ393684.1|	Gossypium hirsutum cultivar Deltapine 33 B clone MONCS0649 SSR marker CGR5708 genomic sequence	gi|255564208|ref|XP_002523101.1|	Indole-3-acetic acid-induced protein ARG2, putative [Ricinus communis] Indole-3-acetic acid-induced protein ARG2, putative [Ricinus communis]										-2.69137	0	2.65818	-3.43213	-3.41388	0	0	0	0
MGB_c4951	ref|XM_002313851.1|	Populus trichocarpa GH3 family protein (GH3-2), mRNA	gi|255573073|ref|XP_002527466.1|	Indole-3-acetic acid-amido synthetase GH3.3, putative [Ricinus communis] Indole-3-acetic acid-amido synthetase GH3.3, putative [Ricinus communis]	sp|O82333|GH31_ARATH	Probable indole-3-acetic acid-amido synthetase GH3.1 OS=Arabidopsis thaliana GN=GH3.1 PE=2 SV=1	ath:AT2G14960	GH3.1; GH3.1		---	---	---	---	0	0	2.69672	0	0	0	0	0	0
MGB_c8351	ref|XM_002313851.1|	Populus trichocarpa GH3 family protein (GH3-2), mRNA	gi|255573073|ref|XP_002527466.1|	Indole-3-acetic acid-amido synthetase GH3.3, putative [Ricinus communis] Indole-3-acetic acid-amido synthetase GH3.3, putative [Ricinus communis]	sp|O82333|GH31_ARATH	Probable indole-3-acetic acid-amido synthetase GH3.1 OS=Arabidopsis thaliana GN=GH3.1 PE=2 SV=1	ath:AT2G14960	GH3.1; GH3.1		---	---	---	---	0	2.89683	0	0	0	0	0	0	0
MGB_c9961	ref|XM_002313851.1|	Populus trichocarpa GH3 family protein (GH3-2), mRNA	gi|255573073|ref|XP_002527466.1|	Indole-3-acetic acid-amido synthetase GH3.3, putative [Ricinus communis] Indole-3-acetic acid-amido synthetase GH3.3, putative [Ricinus communis]	sp|O82333|GH31_ARATH	Probable indole-3-acetic acid-amido synthetase GH3.1 OS=Arabidopsis thaliana GN=GH3.1 PE=2 SV=1	ath:AT2G14960	GH3.1; GH3.1		---	---	---	---	0	0	0	0	2.20274	0	0	0	0
MGB_c10253	ref|XM_002271216.1|	PREDICTED: Vitis vinifera hypothetical protein LOC100250741 (LOC100250741), mRNA	gi|255573073|ref|XP_002527466.1|	Indole-3-acetic acid-amido synthetase GH3.3, putative [Ricinus communis] Indole-3-acetic acid-amido synthetase GH3.3, putative [Ricinus communis]	sp|O82333|GH31_ARATH	Probable indole-3-acetic acid-amido synthetase GH3.1 OS=Arabidopsis thaliana GN=GH3.1 PE=2 SV=1	ath:AT2G14960	GH3.1; GH3.1		---	---	---	---	0	3.23264	3.56422	0	2.30961	0	0	0	0
MGB_c13837	dbj|AP004951.1|	Lotus japonicus genomic DNA, chromosome 2, clone: LjT26I01, TM0124, complete sequence	gi|255573073|ref|XP_002527466.1|	Indole-3-acetic acid-amido synthetase GH3.3, putative [Ricinus communis] Indole-3-acetic acid-amido synthetase GH3.3, putative [Ricinus communis]	sp|O82333|GH31_ARATH	Probable indole-3-acetic acid-amido synthetase GH3.1 OS=Arabidopsis thaliana GN=GH3.1 PE=2 SV=1	ath:AT2G14960	GH3.1; GH3.1		---	---	---	---	0	3.0501	3.49575	0	2.22775	0	0	0	0
MGB_c4479	ref|XM_002518361.1|	Ricinus communis short-chain dehydrogenase, putative, mRNA	gi|18412959|ref|NP_567300.1|	IBR1 (INDOLE-3-BUTYRIC ACID RESPONSE 1); binding / catalytic/ oxidoreductase [Arabidopsis thaliana] contains similarity to Pfam families PF00106 (short chain dehydrogenase; score=151.7, E=1.3e-41, N=1) and PF00678 (Short chain dehydrogenase/reductase C-terminus; score=48.9, E=1.1e-10, N=1) [Arabidopsis thaliana] AT4g05530 [Arabidopsis thaliana] unknown protein [Arabidopsis thaliana] unknown prote…			ath:AT4G05530	short-chain dehydrogenase/reductase (SDR) family protein ; K11147 dehydrogenase/reductase SDR family member 4 [EC:1.1.-.-]	|Metabolism; Metabolism of Cofactors and Vitamins; Retinol metabolism[PATH:ko00830-Map:ko00830];|					-2.88336	-5.24418	-2.66615	0	-3.52846	-2.18048	0	0	0
MGB_lrc18994	gb|EZ049802.1|	TSA: Zea mays contig50920, mRNA sequence	gi|225463315|ref|XP_002267525.1|	PREDICTED: hypothetical protein [Vitis vinifera] unnamed protein product [Vitis vinifera]	sp|Q9LR44|IABG1_ARATH	Indole-3-acetate beta-glucosyltransferase 1 OS=Arabidopsis thaliana GN=UGT75B1 PE=1 SV=1	ath:AT1G05560	UGT1; UGT1 (UDP-glucosyl transferase 75B1); UDP-glycosyltransferase/ transferase, transferring glycosyl groups						4.0049	0	-2.92067	0	-3.29082	-3.84797	0	0	0
MGB_c2183	ref|XM_002283850.1|	PREDICTED: Vitis vinifera hypothetical protein LOC100250868 (LOC100250868), mRNA	gi|225438898|ref|XP_002283886.1|	PREDICTED: hypothetical protein [Vitis vinifera] unnamed protein product [Vitis vinifera]	sp|O22190|GH33_ARATH	Indole-3-acetic acid-amido synthetase GH3.3 OS=Arabidopsis thaliana GN=GH3.3 PE=1 SV=1	ath:AT2G23170	GH3.3; GH3.3; indole-3-acetic acid amido synthetase						0	0	3.1195	0	0	0	0	0	0
MGB_s22094	ref|XM_002283850.1|	PREDICTED: Vitis vinifera hypothetical protein LOC100250868 (LOC100250868), mRNA	gi|225438898|ref|XP_002283886.1|	PREDICTED: hypothetical protein [Vitis vinifera] unnamed protein product [Vitis vinifera]	sp|O22190|GH33_ARATH	Indole-3-acetic acid-amido synthetase GH3.3 OS=Arabidopsis thaliana GN=GH3.3 PE=1 SV=1	ath:AT2G23170	GH3.3; GH3.3; indole-3-acetic acid amido synthetase						0	3.33829	0	0	0	0	0	0	0
MGB_s22778	ref|XM_002283850.1|	PREDICTED: Vitis vinifera hypothetical protein LOC100250868 (LOC100250868), mRNA	gi|225429317|ref|XP_002271252.1|	PREDICTED: hypothetical protein [Vitis vinifera] unnamed protein product [Vitis vinifera]	sp|O82333|GH31_ARATH	Probable indole-3-acetic acid-amido synthetase GH3.1 OS=Arabidopsis thaliana GN=GH3.1 PE=2 SV=1	ath:AT2G14960	GH3.1; GH3.1						0	0	3.61926	0	2.15131	0	0	0	0
MGB_s24249	ref|XM_002313851.1|	Populus trichocarpa GH3 family protein (GH3-2), mRNA	gi|225429317|ref|XP_002271252.1|	PREDICTED: hypothetical protein [Vitis vinifera] unnamed protein product [Vitis vinifera]	sp|O82333|GH31_ARATH	Probable indole-3-acetic acid-amido synthetase GH3.1 OS=Arabidopsis thaliana GN=GH3.1 PE=2 SV=1	ath:AT2G14960	GH3.1; GH3.1						0	2.86145	3.13066	0	2.10446	0	0	0	0
MGB_c24799	ref|XM_002283850.1|	PREDICTED: Vitis vinifera hypothetical protein LOC100250868 (LOC100250868), mRNA	gi|225429317|ref|XP_002271252.1|	PREDICTED: hypothetical protein [Vitis vinifera] unnamed protein product [Vitis vinifera]	sp|O82333|GH31_ARATH	Probable indole-3-acetic acid-amido synthetase GH3.1 OS=Arabidopsis thaliana GN=GH3.1 PE=2 SV=1	ath:AT2G14960	GH3.1; GH3.1						0	3.99088	0	0	0	0	0	0	0
MGB_s27841	ref|XM_002283850.1|	PREDICTED: Vitis vinifera hypothetical protein LOC100250868 (LOC100250868), mRNA	gi|225429317|ref|XP_002271252.1|	PREDICTED: hypothetical protein [Vitis vinifera] unnamed protein product [Vitis vinifera]	sp|O22190|GH33_ARATH	Indole-3-acetic acid-amido synthetase GH3.3 OS=Arabidopsis thaliana GN=GH3.3 PE=1 SV=1	ath:AT2G23170	GH3.3; GH3.3; indole-3-acetic acid amido synthetase						0	2.94754	3.19243	0	0	0	0	0	0
MGB_s30846	emb|FM879141.1|	Bombus lapidarius mRNA for acyl-CoA delta-9 desaturase (npve gene)	gi|225429317|ref|XP_002271252.1|	PREDICTED: hypothetical protein [Vitis vinifera] unnamed protein product [Vitis vinifera]	sp|P0C0M2|GH32_ORYSJ	Probable indole-3-acetic acid-amido synthetase GH3.2 OS=Oryza sativa subsp. japonica GN=GH3.2 PE=2 SV=1	osa:4326893	Os01g0764800; hypothetical protein						0	2.63429	3.16935	0	2.00088	0	0	0	0
MGB_c6171	ref|XM_002283850.1|	PREDICTED: Vitis vinifera hypothetical protein LOC100250868 (LOC100250868), mRNA	gi|124303794|gb|ABN05326.1|	GH3 protein [Rhodiola sachalinensis]	sp|O82333|GH31_ARATH	Probable indole-3-acetic acid-amido synthetase GH3.1 OS=Arabidopsis thaliana GN=GH3.1 PE=2 SV=1	ath:AT4G37390	YDK1; YDK1 (YADOKARI 1); indole-3-acetic acid amido synthetase						0	3.12589	3.29369	0	2.11445	0	0	0	0
MGB_c5271	ref|XM_002283850.1|	PREDICTED: Vitis vinifera hypothetical protein LOC100250868 (LOC100250868), mRNA	gi|224105651|ref|XP_002313887.1|	GH3 family protein [Populus trichocarpa] GH3 family protein [Populus trichocarpa]	sp|O22190|GH33_ARATH	Indole-3-acetic acid-amido synthetase GH3.3 OS=Arabidopsis thaliana GN=GH3.3 PE=1 SV=1	ath:AT2G23170	GH3.3; GH3.3; indole-3-acetic acid amido synthetase		---	---	---	---	0	0	3.61947	0	0	0	0	0	0
MGB_c16534	ref|XM_002283850.1|	PREDICTED: Vitis vinifera hypothetical protein LOC100250868 (LOC100250868), mRNA	gi|224105651|ref|XP_002313887.1|	GH3 family protein [Populus trichocarpa] GH3 family protein [Populus trichocarpa]	sp|O22190|GH33_ARATH	Indole-3-acetic acid-amido synthetase GH3.3 OS=Arabidopsis thaliana GN=GH3.3 PE=1 SV=1	ath:AT2G23170	GH3.3; GH3.3; indole-3-acetic acid amido synthetase						0	3.65302	0	0	2.16361	0	0	0	0
MGB_c23901	ref|XM_002283850.1|	PREDICTED: Vitis vinifera hypothetical protein LOC100250868 (LOC100250868), mRNA	gi|224060651|ref|XP_002300248.1|	GH3 family protein [Populus trichocarpa] GH3 family protein [Populus trichocarpa]	sp|O22190|GH33_ARATH	Indole-3-acetic acid-amido synthetase GH3.3 OS=Arabidopsis thaliana GN=GH3.3 PE=1 SV=1	ath:AT2G23170	GH3.3; GH3.3; indole-3-acetic acid amido synthetase						0	3.12763	3.50154	0	0	0	0	0	0
MGB_s25009	ref|XM_002283850.1|	PREDICTED: Vitis vinifera hypothetical protein LOC100250868 (LOC100250868), mRNA	gi|224105651|ref|XP_002313887.1|	GH3 family protein [Populus trichocarpa] GH3 family protein [Populus trichocarpa]	sp|O82333|GH31_ARATH	Probable indole-3-acetic acid-amido synthetase GH3.1 OS=Arabidopsis thaliana GN=GH3.1 PE=2 SV=1	ath:AT2G14960	GH3.1; GH3.1						0	3.4309	3.77313	0	2.1213	0	0	0	0
MGB_s22048	ref|XM_002526495.1|	Ricinus communis Auxin-responsive protein IAA13, putative, mRNA	gi|118484337|gb|ABK94046.1|	unknown [Populus trichocarpa]	sp|Q38831|IAA13_ARATH	Auxin-responsive protein IAA13 OS=Arabidopsis thaliana GN=IAA13 PE=2 SV=2	ath:AT2G33310	IAA13; IAA13 (indoleacetic acid-induced protein 13)						0	2.16174	3.46184	0	0	2.88652	0	0	0
MGB_c20564	ref|XM_002526495.1|	Ricinus communis Auxin-responsive protein IAA13, putative, mRNA	gi|225433277|ref|XP_002285481.1|	PREDICTED: hypothetical protein isoform 1 [Vitis vinifera]	sp|Q38831|IAA13_ARATH	Auxin-responsive protein IAA13 OS=Arabidopsis thaliana GN=IAA13 PE=2 SV=2	ath:AT2G33310	IAA13; IAA13 (indoleacetic acid-induced protein 13)						0	2.68083	4.04201	0	2.35818	3.27109	0	0	0
MGB_lrc788	dbj|AK322781.1|	Solanum lycopersicum cDNA, clone: LEFL1043AD10, HTC in leaf	gi|225453024|ref|XP_002264963.1|	PREDICTED: hypothetical protein [Vitis vinifera] unnamed protein product [Vitis vinifera]	sp|O24407|IAA16_ARATH	Auxin-responsive protein IAA16 OS=Arabidopsis thaliana GN=IAA16 PE=2 SV=1	ath:AT3G04730	IAA16; IAA16 (indoleacetic acid-induced protein 16); transcription factor						-2.32992	2.89482	0	0	2.71878	0	0	0	0
MGB_c14956	gb|BT057814.1|	Salmo salar clone ssal-evd-541-186 60S acidic ribosomal protein P1 putative mRNA, complete cds	gi|225437973|ref|XP_002269922.1|	PREDICTED: hypothetical protein [Vitis vinifera]	sp|Q38829|IAA11_ARATH	Auxin-responsive protein IAA11 OS=Arabidopsis thaliana GN=IAA11 PE=2 SV=1	ath:AT4G28640	IAA11; IAA11 (indoleacetic acid-induced protein 11); transcription factor						0	2.42483	3.99666	0	2.17049	3.0459	0	0	0
MGB_s24988	ref|XM_002314473.1|	Populus trichocarpa predicted protein, mRNA	gi|225437973|ref|XP_002269922.1|	PREDICTED: hypothetical protein [Vitis vinifera]	sp|Q38829|IAA11_ARATH	Auxin-responsive protein IAA11 OS=Arabidopsis thaliana GN=IAA11 PE=2 SV=1	ath:AT4G28640	IAA11; IAA11 (indoleacetic acid-induced protein 11); transcription factor						0	0	3.68042	0	0	0	0	0	0
MGB_s25080	ref|XM_002314473.1|	Populus trichocarpa predicted protein, mRNA	gi|225437973|ref|XP_002269922.1|	PREDICTED: hypothetical protein [Vitis vinifera]	sp|Q38829|IAA11_ARATH	Auxin-responsive protein IAA11 OS=Arabidopsis thaliana GN=IAA11 PE=2 SV=1	ath:AT4G28640	IAA11; IAA11 (indoleacetic acid-induced protein 11); transcription factor						0	3.05376	0	0	2.71361	3.3234	0	0	0
MGB_s30873	gb|BC092447.1|	Homo sapiens cDNA clone IMAGE:30721737	gi|225437973|ref|XP_002269922.1|	PREDICTED: hypothetical protein [Vitis vinifera]	sp|Q38829|IAA11_ARATH	Auxin-responsive protein IAA11 OS=Arabidopsis thaliana GN=IAA11 PE=2 SV=1	ath:AT4G28640	IAA11; IAA11 (indoleacetic acid-induced protein 11); transcription factor						0	2.76044	4.25041	0	2.57518	3.16665	0	0	0
MGB_s30959	gb|BT049183.1|	Salmo salar clone ssal-evd-534-240 Myosin light polypeptide 6 putative mRNA, complete cds	gi|225437973|ref|XP_002269922.1|	PREDICTED: hypothetical protein [Vitis vinifera]	sp|Q38829|IAA11_ARATH	Auxin-responsive protein IAA11 OS=Arabidopsis thaliana GN=IAA11 PE=2 SV=1	ath:AT4G28640	IAA11; IAA11 (indoleacetic acid-induced protein 11); transcription factor						0	2.83834	4.25258	0	2.57239	3.09942	0	0	0
MGB_lrc11691	ref|XM_002516977.1|	Ricinus communis Auxin-responsive protein IAA7, putative, mRNA	gi|224099883|ref|XP_002311658.1|	predicted protein [Populus trichocarpa] unknown [Populus trichocarpa] predicted protein [Populus trichocarpa]	sp|O24407|IAA16_ARATH	Auxin-responsive protein IAA16 OS=Arabidopsis thaliana GN=IAA16 PE=2 SV=1	ath:AT3G04730	IAA16; IAA16 (indoleacetic acid-induced protein 16); transcription factor						-5.32464	0	2.09285	0	0	0	0	0	0
MGB_c10211	ref|XM_002531243.1|	Ricinus communis Auxin-induced protein 22D, putative, mRNA	gi|224130638|ref|XP_002328339.1|	predicted protein [Populus trichocarpa] predicted protein [Populus trichocarpa]	sp|P33077|IAA4_ARATH	Auxin-responsive protein IAA4 OS=Arabidopsis thaliana GN=IAA4 PE=2 SV=2	ath:AT5G43700	ATAUX2-11; ATAUX2-11 (indoleacetic acid-induced protein 4); transcription factor						-2.57397	0	0	0	0	0	0	0	0
MGB_lrc26787	ref|XM_002319039.1|	Populus trichocarpa predicted protein, mRNA	gi|224123424|ref|XP_002319075.1|	predicted protein [Populus trichocarpa] predicted protein [Populus trichocarpa]	sp|O24407|IAA16_ARATH	Auxin-responsive protein IAA16 OS=Arabidopsis thaliana GN=IAA16 PE=2 SV=1	ath:AT3G04730	IAA16; IAA16 (indoleacetic acid-induced protein 16); transcription factor						-2.15858	0	3.44246	0	0	0	0	0	0
MGB_lrc1380	ref|XM_002319039.1|	Populus trichocarpa predicted protein, mRNA	gi|224123424|ref|XP_002319075.1|	predicted protein [Populus trichocarpa] predicted protein [Populus trichocarpa]	sp|O24407|IAA16_ARATH	Auxin-responsive protein IAA16 OS=Arabidopsis thaliana GN=IAA16 PE=2 SV=1	ath:AT3G04730	IAA16; IAA16 (indoleacetic acid-induced protein 16); transcription factor						0	0	0	0	2.06334	2.61986	0	0	0
MGB_lrc9490	ref|XM_002526495.1|	Ricinus communis Auxin-responsive protein IAA13, putative, mRNA	gi|224070068|ref|XP_002303110.1|	predicted protein [Populus trichocarpa] predicted protein [Populus trichocarpa]	sp|Q38831|IAA13_ARATH	Auxin-responsive protein IAA13 OS=Arabidopsis thaliana GN=IAA13 PE=2 SV=2	ath:AT2G33310	IAA13; IAA13 (indoleacetic acid-induced protein 13)						0	0	2.47305	0	0	0	0	0	0
MGB_s20507	ref|XM_002526495.1|	Ricinus communis Auxin-responsive protein IAA13, putative, mRNA	gi|224107521|ref|XP_002314509.1|	predicted protein [Populus trichocarpa] predicted protein [Populus trichocarpa]	sp|Q38831|IAA13_ARATH	Auxin-responsive protein IAA13 OS=Arabidopsis thaliana GN=IAA13 PE=2 SV=2	ath:AT2G33310	IAA13; IAA13 (indoleacetic acid-induced protein 13)						0	2.68857	3.99038	0	2.37925	3.25029	0	0	0
MGB_lrc28164	ref|XM_002319039.1|	Populus trichocarpa predicted protein, mRNA	gi|224123424|ref|XP_002319075.1|	predicted protein [Populus trichocarpa] predicted protein [Populus trichocarpa]	sp|O24407|IAA16_ARATH	Auxin-responsive protein IAA16 OS=Arabidopsis thaliana GN=IAA16 PE=2 SV=1	ath:AT3G04730	IAA16; IAA16 (indoleacetic acid-induced protein 16); transcription factor						0	2.40932	0	0	0	0	0	0	0
MGB_lrc12916	ref|XM_002319039.1|	Populus trichocarpa predicted protein, mRNA	gi|147773816|emb|CAN72026.1|	hypothetical protein [Vitis vinifera]	sp|O24407|IAA16_ARATH	Auxin-responsive protein IAA16 OS=Arabidopsis thaliana GN=IAA16 PE=2 SV=1	ath:AT3G04730	IAA16; IAA16 (indoleacetic acid-induced protein 16); transcription factor						-2.38184	0	3.90556	0	2.22949	2.61641	0	0	0
MGB_c12108	ref|XM_002520934.1|	Ricinus communis Auxin-induced protein AUX28, putative, mRNA	gi|147773816|emb|CAN72026.1|	hypothetical protein [Vitis vinifera]	sp|P13089|AUX28_SOYBN	Auxin-induced protein AUX28 OS=Glycine max GN=AUX28 PE=2 SV=1	ath:AT3G04730	IAA16; IAA16 (indoleacetic acid-induced protein 16); transcription factor						2.42276	0	0	0	0	0	0	0	0
MGB_s27570	ref|XM_002520934.1|	Ricinus communis Auxin-induced protein AUX28, putative, mRNA	gi|147773816|emb|CAN72026.1|	hypothetical protein [Vitis vinifera]	sp|P13089|AUX28_SOYBN	Auxin-induced protein AUX28 OS=Glycine max GN=AUX28 PE=2 SV=1	ath:AT3G04730	IAA16; IAA16 (indoleacetic acid-induced protein 16); transcription factor						0	3.74961	2.58718	0	3.08536	2.26262	0	0	0
MGB_s27596	dbj|AK285198.1|	Glycine max cDNA, clone: GMFL01-04-H21	gi|147773816|emb|CAN72026.1|	hypothetical protein [Vitis vinifera]	sp|P13089|AUX28_SOYBN	Auxin-induced protein AUX28 OS=Glycine max GN=AUX28 PE=2 SV=1	ath:AT3G04730	IAA16; IAA16 (indoleacetic acid-induced protein 16); transcription factor						0	5.25256	0	0	3.99801	2.9113	0	0	0
MGB_s27734	dbj|AK285198.1|	Glycine max cDNA, clone: GMFL01-04-H21	gi|147773816|emb|CAN72026.1|	hypothetical protein [Vitis vinifera]	sp|P13089|AUX28_SOYBN	Auxin-induced protein AUX28 OS=Glycine max GN=AUX28 PE=2 SV=1	ath:AT3G04730	IAA16; IAA16 (indoleacetic acid-induced protein 16); transcription factor						0	0	3.62604	0	0	0	0	0	0
MGB_c8455	gb|AY337616.1|	Gossypium barbadense Gbiaa-Re (iaa-re) mRNA, complete cds	gi|34550779|gb|AAQ74955.1|	Gbiaa-Re [Gossypium barbadense]	sp|O24542|AX22D_PHAAU	Auxin-induced protein 22D OS=Phaseolus aureus GN=AUX22D PE=2 SV=1	ath:AT5G43700	ATAUX2-11; ATAUX2-11 (indoleacetic acid-induced protein 4); transcription factor						0	-2.11171	0	0	0	0	0	0	0
MGB_c9889	gb|AY337616.1|	Gossypium barbadense Gbiaa-Re (iaa-re) mRNA, complete cds	gi|34550779|gb|AAQ74955.1|	Gbiaa-Re [Gossypium barbadense]	sp|P33077|IAA4_ARATH	Auxin-responsive protein IAA4 OS=Arabidopsis thaliana GN=IAA4 PE=2 SV=2	ath:AT5G43700	ATAUX2-11; ATAUX2-11 (indoleacetic acid-induced protein 4); transcription factor						0	0	4.49398	-2.43138	0	0	0	0	0
MGB_c7306	ref|XM_002516977.1|	Ricinus communis Auxin-responsive protein IAA7, putative, mRNA	gi|255551957|ref|XP_002517023.1|	Auxin-responsive protein IAA7, putative [Ricinus communis] Auxin-responsive protein IAA7, putative [Ricinus communis]	sp|P13089|AUX28_SOYBN	Auxin-induced protein AUX28 OS=Glycine max GN=AUX28 PE=2 SV=1	ath:AT3G04730	IAA16; IAA16 (indoleacetic acid-induced protein 16); transcription factor						-2.43067	-2.31662	4.3406	-3.35943	0	2.2819	0	0	0
MGB_lrc4131	ref|XM_002264927.1|	PREDICTED: Vitis vinifera hypothetical protein LOC100250231 (LOC100250231), mRNA	gi|255580939|ref|XP_002531288.1|	Auxin-responsive protein IAA16, putative [Ricinus communis] Auxin-responsive protein IAA16, putative [Ricinus communis]	sp|O24407|IAA16_ARATH	Auxin-responsive protein IAA16 OS=Arabidopsis thaliana GN=IAA16 PE=2 SV=1	ath:AT3G04730	IAA16; IAA16 (indoleacetic acid-induced protein 16); transcription factor						0	3.65722	5.06099	0	3.8813	4.10908	0	0	0
MGB_c3812	ref|XM_002526495.1|	Ricinus communis Auxin-responsive protein IAA13, putative, mRNA	gi|255571182|ref|XP_002526541.1|	Auxin-responsive protein IAA13, putative [Ricinus communis] Auxin-responsive protein IAA13, putative [Ricinus communis]	sp|Q38829|IAA11_ARATH	Auxin-responsive protein IAA11 OS=Arabidopsis thaliana GN=IAA11 PE=2 SV=1	ath:AT4G28640	IAA11; IAA11 (indoleacetic acid-induced protein 11); transcription factor						0	0	3.11437	0	0	2.09683	0	0	0
MGB_lrc6014	ref|XM_002526495.1|	Ricinus communis Auxin-responsive protein IAA13, putative, mRNA	gi|255574879|ref|XP_002528346.1|	Auxin-responsive protein IAA13, putative [Ricinus communis] Auxin-responsive protein IAA13, putative [Ricinus communis]	sp|Q38831|IAA13_ARATH	Auxin-responsive protein IAA13 OS=Arabidopsis thaliana GN=IAA13 PE=2 SV=2	ath:AT2G33310	IAA13; IAA13 (indoleacetic acid-induced protein 13)						0	0	0	0	2.41224	3.36441	0	0	0
MGB_c18480	ref|XM_002526495.1|	Ricinus communis Auxin-responsive protein IAA13, putative, mRNA	gi|255574879|ref|XP_002528346.1|	Auxin-responsive protein IAA13, putative [Ricinus communis] Auxin-responsive protein IAA13, putative [Ricinus communis]	sp|Q38831|IAA13_ARATH	Auxin-responsive protein IAA13 OS=Arabidopsis thaliana GN=IAA13 PE=2 SV=2	ath:AT2G33310	IAA13; IAA13 (indoleacetic acid-induced protein 13)						0	2.60757	0	0	0	0	0	0	0
MGB_s22618	ref|XM_002314473.1|	Populus trichocarpa predicted protein, mRNA	gi|255571182|ref|XP_002526541.1|	Auxin-responsive protein IAA13, putative [Ricinus communis] Auxin-responsive protein IAA13, putative [Ricinus communis]	sp|Q38829|IAA11_ARATH	Auxin-responsive protein IAA11 OS=Arabidopsis thaliana GN=IAA11 PE=2 SV=1	ath:AT4G28640	IAA11; IAA11 (indoleacetic acid-induced protein 11); transcription factor						0	0	3.20439	0	0	0	0	0	0
MGB_lrc23166	ref|XM_002526495.1|	Ricinus communis Auxin-responsive protein IAA13, putative, mRNA	gi|255574879|ref|XP_002528346.1|	Auxin-responsive protein IAA13, putative [Ricinus communis] Auxin-responsive protein IAA13, putative [Ricinus communis]	sp|Q38831|IAA13_ARATH	Auxin-responsive protein IAA13 OS=Arabidopsis thaliana GN=IAA13 PE=2 SV=2	ath:AT2G33310	IAA13; IAA13 (indoleacetic acid-induced protein 13)						0	0	3.32002	0	0	0	0	0	0
MGB_c27158	gb|BT057814.1|	Salmo salar clone ssal-evd-541-186 60S acidic ribosomal protein P1 putative mRNA, complete cds	gi|255571182|ref|XP_002526541.1|	Auxin-responsive protein IAA13, putative [Ricinus communis] Auxin-responsive protein IAA13, putative [Ricinus communis]	sp|Q38829|IAA11_ARATH	Auxin-responsive protein IAA11 OS=Arabidopsis thaliana GN=IAA11 PE=2 SV=1	ath:AT4G28640	IAA11; IAA11 (indoleacetic acid-induced protein 11); transcription factor						0	2.78902	4.17302	0	2.17526	3.22215	0	0	0
MGB_s28189	gb|BT097195.1|	Soybean clone JCVI-FLGm-15P20 unknown mRNA	gi|255574879|ref|XP_002528346.1|	Auxin-responsive protein IAA13, putative [Ricinus communis] Auxin-responsive protein IAA13, putative [Ricinus communis]	sp|Q38831|IAA13_ARATH	Auxin-responsive protein IAA13 OS=Arabidopsis thaliana GN=IAA13 PE=2 SV=2	ath:AT2G33310	IAA13; IAA13 (indoleacetic acid-induced protein 13)						0	0	4.11923	0	0	0	0	0	0
MGB_s28402	gb|BT097195.1|	Soybean clone JCVI-FLGm-15P20 unknown mRNA	gi|255574879|ref|XP_002528346.1|	Auxin-responsive protein IAA13, putative [Ricinus communis] Auxin-responsive protein IAA13, putative [Ricinus communis]	sp|Q38831|IAA13_ARATH	Auxin-responsive protein IAA13 OS=Arabidopsis thaliana GN=IAA13 PE=2 SV=2	ath:AT2G33310	IAA13; IAA13 (indoleacetic acid-induced protein 13)						0	2.70874	0	0	2.64557	3.48383	0	0	0
MGB_c29995	ref|XM_002314473.1|	Populus trichocarpa predicted protein, mRNA	gi|255571182|ref|XP_002526541.1|	Auxin-responsive protein IAA13, putative [Ricinus communis] Auxin-responsive protein IAA13, putative [Ricinus communis]	sp|Q38829|IAA11_ARATH	Auxin-responsive protein IAA11 OS=Arabidopsis thaliana GN=IAA11 PE=2 SV=1	ath:AT4G28640	IAA11; IAA11 (indoleacetic acid-induced protein 11); transcription factor						0	2.55213	0	0	2.13936	3.1156	0	0	0
MGB_s28567	ref|XM_002314473.1|	Populus trichocarpa predicted protein, mRNA			sp|Q38829|IAA11_ARATH	Auxin-responsive protein IAA11 OS=Arabidopsis thaliana GN=IAA11 PE=2 SV=1	ath:AT4G28640	IAA11; IAA11 (indoleacetic acid-induced protein 11); transcription factor						0	2.93161	4.33339	0	2.46188	3.29309	0	0	0
MGB_s30130	gb|BT057814.1|	Salmo salar clone ssal-evd-541-186 60S acidic ribosomal protein P1 putative mRNA, complete cds			sp|Q38829|IAA11_ARATH	Auxin-responsive protein IAA11 OS=Arabidopsis thaliana GN=IAA11 PE=2 SV=1	ath:AT4G28640	IAA11; IAA11 (indoleacetic acid-induced protein 11); transcription factor						0	2.34765	3.74492	0	0	2.6137	0	0	0
MGB_c16145	ref|XM_002514220.1|	Ricinus communis Auxin-responsive protein IAA27, putative, mRNA	gi|255546413|ref|XP_002514266.1|	Auxin-responsive protein IAA27, putative [Ricinus communis] Auxin-responsive protein IAA27, putative [Ricinus communis]	sp|Q9ZSY8|IAA27_ARATH	Auxin-responsive protein IAA27 OS=Arabidopsis thaliana GN=IAA27 PE=2 SV=1	ath:AT4G29080	PAP2; PAP2 (PHYTOCHROME-ASSOCIATED PROTEIN 2); transcription factor						2.83699	2.77878	0	2.0861	2.64621	0	0	0	0
MGB_c14566	ref|XM_002303183.1|	Populus trichocarpa iaa-amino acid hydrolase 11 (ILL11), mRNA	gi|51538213|gb|AAU06081.1|	auxin amidohydrolase [Triticum aestivum]	sp|Q5N8F2|ILL2_ORYSJ	IAA-amino acid hydrolase ILR1-like 2 OS=Oryza sativa subsp. japonica GN=ILL2 PE=2 SV=1	osa:4327677	Os01g0706900; hypothetical protein		COG1473	Metal-dependent amidase/aminoacylase/carboxypeptidase	POORLY CHARACTERIZED	General function prediction only	0	-2.38037	0	0	0	0	0	0	0
MGB_s21647	ref|XM_002520934.1|	Ricinus communis Auxin-induced protein AUX28, putative, mRNA	gi|23343934|gb|AAN16886.1|	Aux/IAA1 [Mirabilis jalapa]	sp|P33077|IAA4_ARATH	Auxin-responsive protein IAA4 OS=Arabidopsis thaliana GN=IAA4 PE=2 SV=2								3.46794	5.01502	3.03934	0	4.14162	2.49254	0	0	0
MGB_s26985	ref|XM_002520934.1|	Ricinus communis Auxin-induced protein AUX28, putative, mRNA	gi|224066307|ref|XP_002302075.1|	predicted protein [Populus trichocarpa] predicted protein [Populus trichocarpa]	sp|Q38832|IAA14_ARATH	Auxin-responsive protein IAA14 OS=Arabidopsis thaliana GN=IAA14 PE=1 SV=2	ath:AT4G14550	IAA14; IAA14 (SOLITARY ROOT); transcription factor						3.61808	5.19036	2.88154	2.29807	4.52053	2.61178	0	0	0
MGB_s22572	ref|XM_002306781.1|	Populus trichocarpa predicted protein, mRNA	gi|255559923|ref|XP_002520980.1|	Auxin-induced protein AUX28, putative [Ricinus communis] Auxin-induced protein AUX28, putative [Ricinus communis]	sp|Q38825|IAA7_ARATH	Auxin-responsive protein IAA7 OS=Arabidopsis thaliana GN=IAA7 PE=1 SV=1	ath:AT3G23050	IAA7; IAA7 (AUXIN RESISTANT 2); transcription factor						3.50646	5.82761	3.59782	2.39928	4.73877	2.77522	0	0	0
MGB_c9684	ref|XM_002328303.1|	Populus trichocarpa predicted protein, mRNA	gi|255580941|ref|XP_002531289.1|	Auxin-induced protein 22D, putative [Ricinus communis] Auxin-induced protein 22D, putative [Ricinus communis]	sp|Q38822|IAA3_ARATH	Auxin-responsive protein IAA3 OS=Arabidopsis thaliana GN=IAA3 PE=1 SV=1	ath:AT1G04240	SHY2; SHY2 (SHORT HYPOCOTYL 2); transcription factor						-2.28997	0	4.23235	0	2.29012	2.62771	0	0	0
MGB_c3717	ref|NM_116055.1|	Arabidopsis thaliana auxin-responsive family protein (AT3G61900) mRNA, complete cds	gi|224064344|ref|XP_002301429.1|	SAUR family protein [Populus trichocarpa] SAUR family protein [Populus trichocarpa]	sp|P33079|A10A5_SOYBN	Auxin-induced protein 10A5 OS=Glycine max PE=2 SV=1	ath:AT2G46690	auxin-responsive family protein						-3.53878	-5.13886	0	-3.30162	-6.10471	-3.35262	0	0	0
MGB_c9160	ref|XM_002312400.1|	Populus trichocarpa auxin efflux carrier component (PIN6), mRNA	gi|225424210|ref|XP_002284302.1|	PREDICTED: hypothetical protein isoform 1 [Vitis vinifera] unnamed protein product [Vitis vinifera]	sp|Q9S7Z8|PIN3_ARATH	Auxin efflux carrier component 3 OS=Arabidopsis thaliana GN=PIN3 PE=1 SV=1	ath:AT1G70940	PIN3; PIN3 (PIN-FORMED 3); auxin:hydrogen symporter/ transporter						0	2.75089	3.60923	0	2.10185	0	0	0	0
MGB_c20867	ref|XM_002520934.1|	Ricinus communis Auxin-induced protein AUX28, putative, mRNA	gi|225453024|ref|XP_002264963.1|	PREDICTED: hypothetical protein [Vitis vinifera] unnamed protein product [Vitis vinifera]	sp|P13089|AUX28_SOYBN	Auxin-induced protein AUX28 OS=Glycine max GN=AUX28 PE=2 SV=1	ath:AT3G23050	IAA7; IAA7 (AUXIN RESISTANT 2); transcription factor						2.51296	5.58024	3.23292	2.46235	4.83279	2.76219	0	0	0
MGB_s27001	ref|XM_002520934.1|	Ricinus communis Auxin-induced protein AUX28, putative, mRNA	gi|147773816|emb|CAN72026.1|	hypothetical protein [Vitis vinifera]	sp|P13089|AUX28_SOYBN	Auxin-induced protein AUX28 OS=Glycine max GN=AUX28 PE=2 SV=1	osa:4352721	Os12g0601300; hypothetical protein						0	3.40005	3.91904	0	2.8471	2.49634	0	0	0
MGB_s27560	ref|XM_002520934.1|	Ricinus communis Auxin-induced protein AUX28, putative, mRNA	gi|147773816|emb|CAN72026.1|	hypothetical protein [Vitis vinifera]	sp|P13089|AUX28_SOYBN	Auxin-induced protein AUX28 OS=Glycine max GN=AUX28 PE=2 SV=1	ath:AT3G23050	IAA7; IAA7 (AUXIN RESISTANT 2); transcription factor						0	4.06987	0	0	3.48246	2.95578	0	0	0
MGB_s27609	ref|XM_002520934.1|	Ricinus communis Auxin-induced protein AUX28, putative, mRNA	gi|147773816|emb|CAN72026.1|	hypothetical protein [Vitis vinifera]	sp|P13089|AUX28_SOYBN	Auxin-induced protein AUX28 OS=Glycine max GN=AUX28 PE=2 SV=1	ath:AT3G23050	IAA7; IAA7 (AUXIN RESISTANT 2); transcription factor						0	0	4.10063	0	0	0	0	0	0
MGB_c8415	ref|XM_002516184.1|	Ricinus communis Auxin response factor, putative, mRNA	gi|255550359|ref|XP_002516230.1|	Auxin response factor, putative [Ricinus communis] Auxin response factor, putative [Ricinus communis]	sp|Q8RYC8|ARFS_ARATH	Auxin response factor 19 OS=Arabidopsis thaliana GN=ARF19 PE=1 SV=2	ath:AT1G19220	ARF19; ARF19 (AUXIN RESPONSE FACTOR 11); transcription factor						0	0	2.27675	0	0	0	0	0	0
MGB_c16649	gb|AF247004.1|	Momordica charantia auxin efflux carrier (AEC2) mRNA, complete cds	gi|25986779|gb|AAM55301.1|	auxin efflux carrier protein [Medicago truncatula]	sp|Q67UL3|PIN1C_ORYSJ	Probable auxin efflux carrier component 1c OS=Oryza sativa subsp. japonica GN=PIN1C PE=2 SV=1	osa:4340580	Os06g0232300; hypothetical protein						0	2.77277	0	0	3.62738	3.20768	0	0	0
MGB_c3614	gb|AF515434.1|	Populus tremula x Populus tremuloides PIN1-like auxin transport protein (pin3) mRNA, complete cds	gi|224101827|ref|XP_002312436.1|	auxin efflux carrier component [Populus trichocarpa] auxin efflux carrier component [Populus trichocarpa]	sp|Q9S7Z8|PIN3_ARATH	Auxin efflux carrier component 3 OS=Arabidopsis thaliana GN=PIN3 PE=1 SV=1	ath:AT1G70940	PIN3; PIN3 (PIN-FORMED 3); auxin:hydrogen symporter/ transporter						0	2.39581	2.9714	0	2.31308	0	0	0	0
MGB_c14927	ref|XM_002306781.1|	Populus trichocarpa predicted protein, mRNA	gi|255559923|ref|XP_002520980.1|	Auxin-induced protein AUX28, putative [Ricinus communis] Auxin-induced protein AUX28, putative [Ricinus communis]	sp|P13089|AUX28_SOYBN	Auxin-induced protein AUX28 OS=Glycine max GN=AUX28 PE=2 SV=1	osa:4352721	Os12g0601300; hypothetical protein						3.00382	5.67883	3.88317	0	4.47732	2.94326	0	0	0
MGB_c9105	ref|XM_002309344.1|	Populus trichocarpa predicted protein, mRNA	gi|255574599|ref|XP_002528210.1|	Auxin-induced protein 5NG4, putative [Ricinus communis] Auxin-induced protein 5NG4, putative [Ricinus communis]	sp|Q6J163|5NG4_PINTA	Auxin-induced protein 5NG4 OS=Pinus taeda PE=2 SV=1	ath:AT4G30420	nodulin MtN21 family protein						-2.77325	-9.07168	-7.39779	-4.3679	-7.07797	-5.00555	0	-2.85402	-2.67878
MGB_c19656			gi|255575124|ref|XP_002528467.1|	Auxin-induced protein 5NG4, putative [Ricinus communis] Auxin-induced protein 5NG4, putative [Ricinus communis]			ath:AT2G39510	nodulin MtN21 family protein						-2.48792	-9.38916	-7.31034	-3.32038	-8.41376	-6.26425	0	0	0
MGB_c11258	ref|XM_002300699.1|	Populus trichocarpa predicted protein, mRNA	gi|255538804|ref|XP_002510467.1|	Auxin-induced protein 5NG4, putative [Ricinus communis] Auxin-induced protein 5NG4, putative [Ricinus communis]	sp|Q6J163|5NG4_PINTA	Auxin-induced protein 5NG4 OS=Pinus taeda PE=2 SV=1	ath:AT1G75500	nodulin MtN21 family protein						0	0	3.36257	0	0	0	0	0	2.51911
MGB_c11728	ref|XM_002284416.1|	PREDICTED: Vitis vinifera hypothetical protein LOC100242002 (LOC100242002), mRNA	gi|255545462|ref|XP_002513791.1|	Auxin-induced protein 5NG4, putative [Ricinus communis] Auxin-induced protein 5NG4, putative [Ricinus communis]	sp|Q6J163|5NG4_PINTA	Auxin-induced protein 5NG4 OS=Pinus taeda PE=2 SV=1	ath:AT4G08290	nodulin MtN21 family protein						0	-7.58068	-6.13726	-2.33365	-7.66951	-5.93669	0	0	0
MGB_c16259			gi|255584681|ref|XP_002533063.1|	Auxin-induced in root cultures protein 12 precursor, putative [Ricinus communis] Auxin-induced in root cultures protein 12 precursor, putative [Ricinus communis]	sp|Q94BT2|AIR12_ARATH	Auxin-induced in root cultures protein 12 OS=Arabidopsis thaliana GN=AIR12 PE=1 SV=3	ath:AT3G07390	AIR12; AIR12 (Auxin-Induced in Root cultures 12); extracellular matrix structural constituent						0	2.09479	0	0	0	0	0	0	0
MGB_lrc2376	ref|XM_002304100.1|	Populus trichocarpa predicted protein, mRNA	gi|255560629|ref|XP_002521328.1|	Auxin-binding protein ABP19a precursor, putative [Ricinus communis] Auxin-binding protein ABP19a precursor, putative [Ricinus communis]	sp|P46271|GLP1_BRANA	Germin-like protein 1 OS=Brassica napus GN=GER1 PE=2 SV=1	ath:AT1G72610	GLP1; GLP1 (GERMIN-LIKE PROTEIN 1); manganese ion binding / metal ion binding / nutrient reservoir						0	4.16563	4.47342	0	2.97013	4.08159	0	0	0
MGB_c19902	ref|XM_002304100.1|	Populus trichocarpa predicted protein, mRNA	gi|255560629|ref|XP_002521328.1|	Auxin-binding protein ABP19a precursor, putative [Ricinus communis] Auxin-binding protein ABP19a precursor, putative [Ricinus communis]	sp|P94072|GL33_ARATH	Germin-like protein subfamily 3 member 3 OS=Arabidopsis thaliana GN=GER3 PE=1 SV=1	ath:AT5G20630	GLP3; GLP3 (GERMIN-LIKE PROTEIN 3); manganese ion binding / metal ion binding / nutrient reservoir						0	4.29281	4.63426	0	2.92919	4.11188	0	0	0
MGB_c14564	ref|XM_002306385.1|	Populus trichocarpa predicted protein, mRNA	gi|255561457|ref|XP_002521739.1|	auxin:hydrogen symporter, putative [Ricinus communis] auxin:hydrogen symporter, putative [Ricinus communis]			ath:AT5G65980	auxin efflux carrier family protein ; K07088	|Unclassified; Poorly Characterized; General function prediction only|					-3.57222	-6.29969	-2.94101	0	-3.69378	-3.01969	0	0	0
MGB_c8687	gb|BT046226.1|	Salmo salar clone ssal-evd-572-300 Cytochrome c oxidase polypeptide VIII-heart, mitochondrial precursor putative mRNA, complete cds	gi|18398448|ref|NP_565417.1|	auxin efflux carrier family protein [Arabidopsis thaliana] auxin efflux carrier family protein [Arabidopsis thaliana] auxin efflux carrier family protein [Arabidopsis thaliana] auxin efflux carrier family protein [Arabidopsis thaliana] expressed protein [Arabidopsis thaliana] hypothetical protein [Arabidopsis thaliana]			ath:AT2G17500	auxin efflux carrier family protein						-2.55038	-6.93771	-3.30063	0	-4.18023	-3.4474	0	0	0
MGB_c9759	gb|BT049815.1|	Salmo salar clone ssal-evd-556-339 C-C motif chemokine 28 precursor putative mRNA, complete cds	gi|255630760|gb|ACU15741.1|	unknown [Glycine max]	sp|P33081|AX15A_SOYBN	Auxin-induced protein 15A OS=Glycine max PE=2 SV=1	ath:AT4G38840	auxin-responsive protein, putative						0	3.00893	3.82732	0	2.60031	2.79497	0	0	0
MGB_c18451	gb|EF643508.1|	Gossypium hirsutum nodulin family protein (NLP) mRNA, complete cds	gi|188509932|gb|ACD56621.1|	putative nodulin-like protein [Gossypioides kirkii]	sp|Q6J163|5NG4_PINTA	Auxin-induced protein 5NG4 OS=Pinus taeda PE=2 SV=1	ath:AT4G08300	nodulin MtN21 family protein						0	-5.45254	-6.21058	0	-3.87342	-4.626	0	0	0
MGB_s25927	dbj|AK322781.1|	Solanum lycopersicum cDNA, clone: LEFL1043AD10, HTC in leaf	gi|225453024|ref|XP_002264963.1|	PREDICTED: hypothetical protein [Vitis vinifera] unnamed protein product [Vitis vinifera]	sp|P13089|AUX28_SOYBN	Auxin-induced protein AUX28 OS=Glycine max GN=AUX28 PE=2 SV=1	ath:AT3G23050	IAA7; IAA7 (AUXIN RESISTANT 2); transcription factor						-2.18618	5.35848	3.52421	2.321	4.61488	2.86812	0	0	0
MGB_c25418	ref|XM_002306781.1|	Populus trichocarpa predicted protein, mRNA	gi|225453024|ref|XP_002264963.1|	PREDICTED: hypothetical protein [Vitis vinifera] unnamed protein product [Vitis vinifera]	sp|P13089|AUX28_SOYBN	Auxin-induced protein AUX28 OS=Glycine max GN=AUX28 PE=2 SV=1	ath:AT3G23050	IAA7; IAA7 (AUXIN RESISTANT 2); transcription factor						2.92836	3.31378	2.36606	2.22045	3.24115	0	0	0	0
MGB_c14683	ref|XM_002271526.1|	PREDICTED: Vitis vinifera hypothetical protein LOC100240974 (LOC100240974), mRNA	gi|225430949|ref|XP_002271464.1|	PREDICTED: hypothetical protein [Vitis vinifera] unnamed protein product [Vitis vinifera]	sp|P33082|AXX15_SOYBN	Auxin-induced protein X15 OS=Glycine max PE=2 SV=1	ath:AT4G34770	auxin-responsive family protein						0	3.37219	4.8071	0	3.08199	3.6477	0	0	0
MGB_c10506	ref|XM_002311053.1|	Populus trichocarpa predicted protein, mRNA	gi|224113039|ref|XP_002316370.1|	predicted protein [Populus trichocarpa] predicted protein [Populus trichocarpa]	sp|Q653H7|ARFR_ORYSJ	Auxin response factor 18 OS=Oryza sativa subsp. japonica GN=ARF18 PE=2 SV=1	osa:4341882	ARF18						-2.28573	0	3.03801	0	0	0	0	0	0
MGB_c7862	ref|XM_002279772.1|	PREDICTED: Vitis vinifera hypothetical protein LOC100242923 (LOC100242923), mRNA	gi|224114483|ref|XP_002316773.1|	predicted protein [Populus trichocarpa] predicted protein [Populus trichocarpa]	sp|Q9ZTX8|ARFF_ARATH	Auxin response factor 6 OS=Arabidopsis thaliana GN=ARF6 PE=2 SV=1	ath:AT1G30330	ARF6; ARF6 (AUXIN RESPONSE FACTOR 6); transcription factor						0	2.41652	0	0	0	0	0	0	0
MGB_c10238	emb|FM879141.1|	Bombus lapidarius mRNA for acyl-CoA delta-9 desaturase (npve gene)	gi|224066307|ref|XP_002302075.1|	predicted protein [Populus trichocarpa] predicted protein [Populus trichocarpa]	sp|P13089|AUX28_SOYBN	Auxin-induced protein AUX28 OS=Glycine max GN=AUX28 PE=2 SV=1	ath:AT4G14550	IAA14; IAA14 (SOLITARY ROOT); transcription factor						0	2.68022	2.86882	0	2.43119	2.20311	0	0	0
MGB_c13262	gb|AY148428.1|	Gossypium hirsutum cultivar Xuzhou-142 PIN-like protein mRNA, complete cds	gi|125596596|gb|EAZ36376.1|	hypothetical protein OsJ_20704 [Oryza sativa Japonica Group]	sp|Q67UL3|PIN1C_ORYSJ	Probable auxin efflux carrier component 1c OS=Oryza sativa subsp. japonica GN=PIN1C PE=2 SV=1	osa:4340580	Os06g0232300; hypothetical protein						0	-3.40798	0	0	-2.87567	0	0	0	0
MGB_s23542	ref|XM_002306781.1|	Populus trichocarpa predicted protein, mRNA	gi|147773816|emb|CAN72026.1|	hypothetical protein [Vitis vinifera]	sp|P13089|AUX28_SOYBN	Auxin-induced protein AUX28 OS=Glycine max GN=AUX28 PE=2 SV=1	ath:AT3G23050	IAA7; IAA7 (AUXIN RESISTANT 2); transcription factor						3.25222	5.79162	0	2.09457	4.58573	2.89575	0	0	0
MGB_s25551	ref|XM_002306781.1|	Populus trichocarpa predicted protein, mRNA	gi|147773816|emb|CAN72026.1|	hypothetical protein [Vitis vinifera]	sp|P13089|AUX28_SOYBN	Auxin-induced protein AUX28 OS=Glycine max GN=AUX28 PE=2 SV=1	ath:AT3G23050	IAA7; IAA7 (AUXIN RESISTANT 2); transcription factor						0	0	2.86051	0	0	0	0	0	0
MGB_s26139	dbj|AK285198.1|	Glycine max cDNA, clone: GMFL01-04-H21	gi|147773816|emb|CAN72026.1|	hypothetical protein [Vitis vinifera]	sp|P13089|AUX28_SOYBN	Auxin-induced protein AUX28 OS=Glycine max GN=AUX28 PE=2 SV=1	ath:AT4G14550	IAA14; IAA14 (SOLITARY ROOT); transcription factor						0	5.0096	3.98156	0	4.0304	3.0409	0	0	0
MGB_s26266	ref|XM_002306781.1|	Populus trichocarpa predicted protein, mRNA	gi|147773816|emb|CAN72026.1|	hypothetical protein [Vitis vinifera]	sp|P13089|AUX28_SOYBN	Auxin-induced protein AUX28 OS=Glycine max GN=AUX28 PE=2 SV=1	ath:AT4G14550	IAA14; IAA14 (SOLITARY ROOT); transcription factor						0	5.35943	3.98867	0	4.10614	2.92599	0	0	0
MGB_c17789	emb|CU350898.1|	Aphanomyces euteiches cDNA	gi|30680258|ref|NP_566306.3|	AIR12; extracellular matrix structural constituent [Arabidopsis thaliana]	sp|Q94BT2|AIR12_ARATH	Auxin-induced in root cultures protein 12 OS=Arabidopsis thaliana GN=AIR12 PE=1 SV=3	ath:AT3G07390	AIR12; AIR12 (Auxin-Induced in Root cultures 12); extracellular matrix structural constituent						0	2.31148	2.03377	0	0	0	0	0	0
MGB_s21420	dbj|AK285198.1|	Glycine max cDNA, clone: GMFL01-04-H21			sp|P13089|AUX28_SOYBN	Auxin-induced protein AUX28 OS=Glycine max GN=AUX28 PE=2 SV=1	ath:AT3G23050	IAA7; IAA7 (AUXIN RESISTANT 2); transcription factor						-4.82957	5.23766	3.1495	2.50358	4.75673	2.80519	0	0	0
MGB_c12175	ref|XM_002273234.1|	PREDICTED: Vitis vinifera hypothetical protein LOC100258038 (LOC100258038), mRNA	gi|224089671|ref|XP_002308796.1|	predicted protein [Populus trichocarpa] predicted protein [Populus trichocarpa]			ath:AT5G47530	auxin-responsive protein, putative						-2.7445	-7.20344	-5.292	0	-5.69177	-4.46773	0	0	0
MGB_lrc3748	gb|AY368487.1|	Gossypium hirsutum Al-induced protein mRNA, complete cds	gi|34541994|gb|AAQ74889.1|	Al-induced protein [Gossypium hirsutum]	sp|P24805|TSJT1_TOBAC	Stem-specific protein TSJT1 OS=Nicotiana tabacum GN=TSJT1 PE=2 SV=1	ath:AT5G19140	auxin/aluminum-responsive protein, putative						0	2.25322	3.63362	0	0	3.12192	0	0	0
MGB_c11073	gb|AY368487.1|	Gossypium hirsutum Al-induced protein mRNA, complete cds	gi|34541994|gb|AAQ74889.1|	Al-induced protein [Gossypium hirsutum]			ath:AT5G19140	auxin/aluminum-responsive protein, putative						0	0	2.56746	0	0	2.50332	0	0	0
