# Supplementary material for: Spatial and temporal transcriptome changes occurring during flower opening and senescence of the ephemeral hibiscus flower, Hibiscus rosa-sinensis
Source: J Exp Bot. 2016 Sep 3;67(20):5919–31. doi: 10.1093/jxb/erw295 (PMC5091337; doi:10.1093/jxb/erw295)
Supplement: Supplementary Data [file supp_erw295_supplementary_table_S12.xlsx]

## Sheet: Sheet1
Unigene name	Blastn NCBI Nt		Blastx NCBI Nr		Blastx SWISSPROT		Blastx KEGG							PETALS Fold Change			S-S+S Fold Change			Ovary Fold Change
	Best hits	Annotation	Best hits	Annotation	Best hits	Annotation	Best hits	Annotation	Pathway	COG id	COG class defination	Functional categories(Fist Level)	Functional categories(Second Level)	B vs OF	B vs SF	OF vs SF	B vs OF	B vs SF	OF vs SF	B vs OF	B vs SF	OF vs SF
MGB_lrc148	gb|DQ006269.1|	Gossypium hirsutum GIA/RGA-like gibberellin response modulator (GAI) gene, complete cds	gi|63054405|gb|AAY28970.1|	GIA/RGA-like gibberellin response modulator [Gossypium hirsutum]	sp|Q84TQ7|GAI_GOSHI	DELLA protein GAI OS=Gossypium hirsutum GN=GAI PE=2 SV=1	ath:AT2G01570	RGA1; RGA1 (REPRESSOR OF GA1-3 1); transcription factor						0	0	3.40363	0	0	0	0	0	0
MGB_lrc467	gb|DQ006269.1|	Gossypium hirsutum GIA/RGA-like gibberellin response modulator (GAI) gene, complete cds			sp|Q84TQ7|GAI_GOSHI	DELLA protein GAI OS=Gossypium hirsutum GN=GAI PE=2 SV=1	ath:AT2G01570	RGA1; RGA1 (REPRESSOR OF GA1-3 1); transcription factor						0	0	3.17459	0	0	0	0	0	0
MGB_c12120	gb|DQ006269.1|	Gossypium hirsutum GIA/RGA-like gibberellin response modulator (GAI) gene, complete cds	gi|224069420|ref|XP_002302975.1|	DELLA domain GRAS family transcription factor rga-like protein [Populus trichocarpa] DELLA domain GRAS family transcription factor rga-like protein [Populus trichocarpa]	sp|Q84TQ7|GAI_GOSHI	DELLA protein GAI OS=Gossypium hirsutum GN=GAI PE=2 SV=1	ath:AT2G01570	RGA1; RGA1 (REPRESSOR OF GA1-3 1); transcription factor						0	-2.14346	0	0	0	0	0	0	0
MGB_c2076	gb|DQ006269.1|	Gossypium hirsutum GIA/RGA-like gibberellin response modulator (GAI) gene, complete cds	gi|63054405|gb|AAY28970.1|	GIA/RGA-like gibberellin response modulator [Gossypium hirsutum]	sp|Q8S4W7|GAI1_VITVI	DELLA protein GAI1 OS=Vitis vinifera GN=GAI1 PE=2 SV=1	osa:4333860	Os03g0707600; hypothetical protein						0	2.75336	2.2846	0	2.13899	0	0	0	0
MGB_s21540	gb|DQ006269.1|	Gossypium hirsutum GIA/RGA-like gibberellin response modulator (GAI) gene, complete cds	gi|225451401|ref|XP_002266314.1|	PREDICTED: hypothetical protein isoform 2 [Vitis vinifera]	sp|Q8S4W7|GAI1_VITVI	DELLA protein GAI1 OS=Vitis vinifera GN=GAI1 PE=2 SV=1	osa:4333860	Os03g0707600; hypothetical protein						0	0	2.48235	0	0	0	0	0	0
MGB_s21933	gb|DQ006269.1|	Gossypium hirsutum GIA/RGA-like gibberellin response modulator (GAI) gene, complete cds			sp|Q8S4W7|GAI1_VITVI	DELLA protein GAI1 OS=Vitis vinifera GN=GAI1 PE=2 SV=1	osa:4333860	Os03g0707600; hypothetical protein						0	2.77616	0	0	0	0	0	0	0
MGB_c8386	gb|BT057130.1|	Salmo salar clone ssal-evd-572-133 DNA-directed RNA polymerase III subunit RPC7-like putative mRNA, complete cds	gi|225442747|ref|XP_002284968.1|	PREDICTED: hypothetical protein [Vitis vinifera] unnamed protein product [Vitis vinifera]	sp|Q39112|GAOX3_ARATH	Gibberellin 20 oxidase 3 OS=Arabidopsis thaliana GN=20ox3 PE=2 SV=1	ath:AT1G52820	2-oxoglutarate-dependent dioxygenase, putative		COG3491	Isopenicillin N synthase and related dioxygenases	POORLY CHARACTERIZED	General function prediction only	0	0	2.31892	0	0	0	0	0	0
MGB_lrc656	ref|XM_002515190.1|	Ricinus communis gibberellin 2-oxidase, putative, mRNA	gi|255548359|ref|XP_002515236.1|	gibberellin 2-oxidase, putative [Ricinus communis] gibberellin 2-oxidase, putative [Ricinus communis]	sp|Q9XHM5|G2OX2_PEA	Gibberellin 2-beta-dioxygenase 2 OS=Pisum sativum GN=GA2OX2 PE=2 SV=1	ath:AT1G02400	ATGA2OX6/DTA1; ATGA2OX6/DTA1 (GIBBERELLIN 2-OXIDASE 6); gibberellin 2-beta-dioxygenase						-6.69075	-2.6527	5.16834	-4.05841	0	2.47509	0	0	2.45978
MGB_lrc1220	ref|XM_002301494.1|	Populus trichocarpa gibberellin 2-oxidase (GA2ox2), mRNA	gi|255548359|ref|XP_002515236.1|	gibberellin 2-oxidase, putative [Ricinus communis] gibberellin 2-oxidase, putative [Ricinus communis]	sp|Q9XHM5|G2OX2_PEA	Gibberellin 2-beta-dioxygenase 2 OS=Pisum sativum GN=GA2OX2 PE=2 SV=1	ath:AT1G02400	ATGA2OX6/DTA1; ATGA2OX6/DTA1 (GIBBERELLIN 2-OXIDASE 6); gibberellin 2-beta-dioxygenase		COG3491	Isopenicillin N synthase and related dioxygenases	POORLY CHARACTERIZED	General function prediction only	-4.10881	0	4.61376	-3.75961	-2.79571	0	0	0	2.71388
MGB_c19027	gb|BT057130.1|	Salmo salar clone ssal-evd-572-133 DNA-directed RNA polymerase III subunit RPC7-like putative mRNA, complete cds	gi|224130932|ref|XP_002320960.1|	gibberellin 2-oxidase [Populus trichocarpa] gibberellin 2-oxidase [Populus trichocarpa]	sp|Q9XHM5|G2OX2_PEA	Gibberellin 2-beta-dioxygenase 2 OS=Pisum sativum GN=GA2OX2 PE=2 SV=1	ath:AT1G02400	ATGA2OX6/DTA1; ATGA2OX6/DTA1 (GIBBERELLIN 2-OXIDASE 6); gibberellin 2-beta-dioxygenase						-4.31895	-3.16541	4.5681	-3.54236	-2.10963	2.42751	0	0	2.47189
MGB_c18204	ref|XM_002283684.1|	PREDICTED: Vitis vinifera hypothetical protein LOC100244088, transcript variant 3 (LOC100244088), mRNA	gi|6522627|emb|CAB62039.1|	putative protein [Arabidopsis thaliana]	sp|O49561|G2OX8_ARATH	Gibberellin 2-beta-dioxygenase 8 OS=Arabidopsis thaliana GN=GA2OX7 PE=1 SV=1	ppp:PHYPADRAFT_168536	hypothetical protein		COG3491	Isopenicillin N synthase and related dioxygenases	POORLY CHARACTERIZED	General function prediction only	0	-4.05823	0	0	-3.99367	-2.95879	0	0	0
MGB_lrc29520	gb|AF060569.1|AF060569	Lavatera thuringiaca cold-regulated LTCOR12 (LtCor12) mRNA, complete cds	gi|3094012|gb|AAC15460.1|	cold-regulated LTCOR12 [Lavatera thuringiaca]	sp|P46689|GASA1_ARATH	Gibberellin-regulated protein 1 OS=Arabidopsis thaliana GN=GASA1 PE=2 SV=2	ath:AT1G75750	GASA1; GASA1 (GAST1 PROTEIN HOMOLOG 1)						0	-6.20617	-3.46821	-4.56804	-5.78969	0	0	0	0
MGB_c15012	gb|FJ595792.1|	Rosa x damascena Gasa4-like protein mRNA, complete cds	gi|222160076|gb|ACM47319.1|	Gasa4-like protein [Rosa x damascena] Gasa4-like protein [Rosa x damascena]	sp|P46690|GASA4_ARATH	Gibberellin-regulated protein 4 OS=Arabidopsis thaliana GN=GASA4 PE=2 SV=2								-2.29992	5.74226	2.40869	4.73837	5.88407	3.13527	0	0	0
MGB_c9272	gb|BT090494.1|	Soybean clone JCVI-FLGm-4J21 unknown mRNA	gi|255625635|gb|ACU13162.1|	unknown [Glycine max]	sp|P46690|GASA4_ARATH	Gibberellin-regulated protein 4 OS=Arabidopsis thaliana GN=GASA4 PE=2 SV=2	ath:AT5G15230	GASA4; GASA4 (GAST1 PROTEIN HOMOLOG 4)						0	5.17847	2.54376	4.58079	5.31921	3.16109	0	0	0
MGB_lrc9465	gb|BT090494.1|	Soybean clone JCVI-FLGm-4J21 unknown mRNA	gi|157345680|emb|CAO14978.1|	unnamed protein product [Vitis vinifera]	sp|P46690|GASA4_ARATH	Gibberellin-regulated protein 4 OS=Arabidopsis thaliana GN=GASA4 PE=2 SV=2	ath:AT5G15230	GASA4; GASA4 (GAST1 PROTEIN HOMOLOG 4)						0	4.80233	2.03052	4.68298	4.95589	2.64485	0	0	0
MGB_c10427	gb|AY660751.1|	Populus tomentosa Gip1-like protein mRNA, complete cds	gi|56236464|gb|AAV84588.1|	Gip1-like protein [Populus tomentosa] Gip1-like protein [Populus tomentosa]	sp|P46690|GASA4_ARATH	Gibberellin-regulated protein 4 OS=Arabidopsis thaliana GN=GASA4 PE=2 SV=2	ath:AT1G74670	gibberellin-responsive protein, putative						0	5.72559	2.39039	4.66552	5.79322	3.07873	0	0	0
MGB_c10810	gb|BT090494.1|	Soybean clone JCVI-FLGm-4J21 unknown mRNA	gi|225457421|ref|XP_002284937.1|	PREDICTED: hypothetical protein [Vitis vinifera] unnamed protein product [Vitis vinifera]	sp|P46690|GASA4_ARATH	Gibberellin-regulated protein 4 OS=Arabidopsis thaliana GN=GASA4 PE=2 SV=2	ath:AT5G15230	GASA4; GASA4 (GAST1 PROTEIN HOMOLOG 4)						0	4.37919	2.76951	3.58483	4.80823	3.61084	0	0	0
MGB_s22840	gb|BT095024.1|	Soybean clone JCVI-FLGm-6J1 unknown mRNA	gi|157345680|emb|CAO14978.1|	unnamed protein product [Vitis vinifera]	sp|P46690|GASA4_ARATH	Gibberellin-regulated protein 4 OS=Arabidopsis thaliana GN=GASA4 PE=2 SV=2	ath:AT5G15230	GASA4; GASA4 (GAST1 PROTEIN HOMOLOG 4)						0	5.07446	2.44642	4.65736	5.06243	3.0963	0	0	0
MGB_c23309	gb|BT090494.1|	Soybean clone JCVI-FLGm-4J21 unknown mRNA	gi|222160076|gb|ACM47319.1|	Gasa4-like protein [Rosa x damascena] Gasa4-like protein [Rosa x damascena]	sp|P46690|GASA4_ARATH	Gibberellin-regulated protein 4 OS=Arabidopsis thaliana GN=GASA4 PE=2 SV=2	ath:AT5G15230	GASA4; GASA4 (GAST1 PROTEIN HOMOLOG 4)						0	7.56184	2.15449	5.3632	7.00746	3.18649	0	0	0
MGB_s24776	gb|BT090494.1|	Soybean clone JCVI-FLGm-4J21 unknown mRNA	gi|222160076|gb|ACM47319.1|	Gasa4-like protein [Rosa x damascena] Gasa4-like protein [Rosa x damascena]	sp|P46690|GASA4_ARATH	Gibberellin-regulated protein 4 OS=Arabidopsis thaliana GN=GASA4 PE=2 SV=2	ath:AT1G74670	gibberellin-responsive protein, putative						0	5.44495	2.81693	4.67067	5.37601	2.87223	0	0	0
MGB_s25079	gb|BT090494.1|	Soybean clone JCVI-FLGm-4J21 unknown mRNA	gi|56236464|gb|AAV84588.1|	Gip1-like protein [Populus tomentosa] Gip1-like protein [Populus tomentosa]	sp|P46690|GASA4_ARATH	Gibberellin-regulated protein 4 OS=Arabidopsis thaliana GN=GASA4 PE=2 SV=2	ath:AT5G15230	GASA4; GASA4 (GAST1 PROTEIN HOMOLOG 4)						0	7.50905	3.24035	4.20822	7.28639	3.98478	0	2.18526	0
MGB_c4328	gb|FJ790125.1|	Gossypium hirsutum GID1-1 mRNA, complete cds	gi|225346669|gb|ACN86356.1|	GID1-1 [Gossypium hirsutum]	sp|Q9LYC1|GI1L2_ARATH	Probable gibberellin receptor GID1L2 OS=Arabidopsis thaliana GN=GID1L2 PE=2 SV=1	ath:AT3G63010	ATGID1B/GID1B; ATGID1B/GID1B (GA INSENSITIVE DWARF1B); hydrolase						-2.60885	0	0	0	0	0	0	0	0
MGB_c7212			gi|225453822|ref|XP_002277011.1|	PREDICTED: hypothetical protein [Vitis vinifera]	sp|Q940G6|GI1L3_ARATH	Probable gibberellin receptor GID1L3 OS=Arabidopsis thaliana GN=GID1L3 PE=2 SV=1	ath:AT2G45600	hydrolase						0	0	0	2.09411	0	0	0	0	0
MGB_lrc25289	gb|AY903292.1|	Pelargonium zonale GASA2-like protein mRNA, complete cds	gi|87241442|gb|ABD33300.1|	Gibberellin regulated protein [Medicago truncatula]	sp|P27057|GAST1_SOLLC	Protein GAST1 OS=Solanum lycopersicum GN=GAST1 PE=2 SV=1	osa:4338619	Os05g0376800; hypothetical protein						0	4.96204	4.75886	2.45562	4.81354	3.92571	0	2.16188	0
MGB_c16638	ref|XM_002521555.1|	Ricinus communis Chitin-inducible gibberellin-responsive protein, putative, mRNA	gi|224134308|ref|XP_002327806.1|	GRAS family transcription factor [Populus trichocarpa] GRAS family transcription factor [Populus trichocarpa]	sp|Q9FL03|SCL4_ARATH	Scarecrow-like protein 4 OS=Arabidopsis thaliana GN=SCL4 PE=1 SV=1	ath:AT5G66770	scarecrow transcription factor family protein						0	3.0808	2.25878	0	0	2.34453	0	0	0
MGB_c14265	ref|XM_002513618.1|	Ricinus communis DELLA protein GAI, putative, mRNA			sp|Q9FYR7|SCL8_ARATH	Scarecrow-like protein 8 OS=Arabidopsis thaliana GN=SCL8 PE=2 SV=1	ath:AT5G52510	scarecrow-like transcription factor 8 (SCL8)						-2.08829	0	0	0	0	0	0	0	0
MGB_c5904	ref|XM_002513618.1|	Ricinus communis DELLA protein GAI, putative, mRNA	gi|255545206|ref|XP_002513664.1|	DELLA protein GAI, putative [Ricinus communis] DELLA protein GAI, putative [Ricinus communis]	sp|Q9FYR7|SCL8_ARATH	Scarecrow-like protein 8 OS=Arabidopsis thaliana GN=SCL8 PE=2 SV=1	ath:AT5G52510	scarecrow-like transcription factor 8 (SCL8)						0	-2.25836	0	0	0	0	0	0	0
MGB_lrc19078	ref|XM_002301494.1|	Populus trichocarpa gibberellin 2-oxidase (GA2ox2), mRNA												-5.68204	-2.83093	3.76362	-2.87944	0	2.13172	0	0	2.80583
MGB_s28244	gb|DQ006269.1|	Gossypium hirsutum GIA/RGA-like gibberellin response modulator (GAI) gene, complete cds												0	0	2.67027	0	0	0	0	0	0
MGB_lrc1313	gb|BC092447.1|	Homo sapiens cDNA clone IMAGE:30721737	gi|255571760|ref|XP_002526823.1|	Gibberellin-regulated protein 2 precursor, putative [Ricinus communis] Gibberellin-regulated protein 2 precursor, putative [Ricinus communis]										0	0	-3.1514	0	2.90696	3.10138	0	0	0
MGB_lrc2355	gb|BC092447.1|	Homo sapiens cDNA clone IMAGE:30721737	gi|255571760|ref|XP_002526823.1|	Gibberellin-regulated protein 2 precursor, putative [Ricinus communis] Gibberellin-regulated protein 2 precursor, putative [Ricinus communis]			osa:4338883	Os05g0432200; hypothetical protein						0	0	0	0	2.70111	0	0	0	0
