# Supplementary material for: Spatial and temporal transcriptome changes occurring during flower opening and senescence of the ephemeral hibiscus flower, Hibiscus rosa-sinensis
Source: J Exp Bot. 2016 Sep 3;67(20):5919–31. doi: 10.1093/jxb/erw295 (PMC5091337; doi:10.1093/jxb/erw295)
Supplement: Supplementary Data [file supp_erw295_supplementary_table_S13.xlsx]

## Sheet: Sheet1
Unigene name	Blastn NCBI Nt		Blastx NCBI Nr		Blastx SWISSPROT		Blastx KEGG							PETALS Fold Change			S-S+S Fold Change			OVARY Fold Change
	Best hits	Annotation	Best hits	Annotation	Best hits	Annotation	Best hits	Annotation	Pathway	COG id	COG class defination	Functional categories(Fist Level)	Functional categories(Second Level)	B vs OF	B vs SF	OF vs SF	B vs OF	B vs SF	OF vs SF	B vs OF	B vs SF	OF vs SF
MGB_s25083	gb|BT048897.1|	Salmo salar clone ssal-evd-515-151 Fatty acid-binding protein, heart putative mRNA, complete cds	gi|225443011|ref|XP_002269641.1|	PREDICTED: hypothetical protein [Vitis vinifera]	sp|Q9ZV52|EGC2_ARATH	EG45-like domain containing protein 2 OS=Arabidopsis thaliana GN=EGC2 PE=2 SV=2	ath:AT2G18660	EXLB3; EXLB3 (EXPANSIN-LIKE B3 PRECURSOR)						0	-2.24559	0	0	0	0	0	0	0
MGB_c10637	ref|XM_002300652.1|	Populus trichocarpa hypothetical protein (PtrEXPA17), mRNA	gi|255539046|ref|XP_002510588.1|	Alpha-expansin 11 precursor, putative [Ricinus communis] Alpha-expansin 11 precursor, putative [Ricinus communis]	sp|Q7XWU8|EXPA1_ORYSJ	Expansin-A1 OS=Oryza sativa subsp. japonica GN=EXPA1 PE=2 SV=2	osa:4335222	Os04g0228400; hypothetical protein						4.84738	4.4247	0	0	2.58546	0	0	0	0
MGB_s25665	gb|EF644321.1|	Gossypium hirsutum D genome clone 11_7 alpha-expansin 6 (EXPA6) gene, partial cds	gi|38046730|gb|AAR09170.1|	alpha-expansin 3 [Populus tremula x Populus tremuloides]	sp|Q9LDR9|EXP10_ARATH	Expansin-A10 OS=Arabidopsis thaliana GN=EXPA10 PE=2 SV=1	ath:AT1G26770	ATEXPA10; ATEXPA10 (ARABIDOPSIS THALIANA EXPANSIN A10)						2.05677	5.64604	5.04491	0	4.80956	3.81037	0	0	0
MGB_s27139	ref|XM_002526542.1|	Ricinus communis Alpha-expansin 13 precursor, putative, mRNA	gi|225466245|ref|XP_002270003.1|	PREDICTED: hypothetical protein [Vitis vinifera]	sp|Q9M9P0|EXP13_ARATH	Expansin-A13 OS=Arabidopsis thaliana GN=EXPA13 PE=2 SV=2	ath:AT3G03220	ATEXPA13; ATEXPA13 (ARABIDOPSIS THALIANA EXPANSIN A13)						2.51576	0	0	2.10083	2.24149	0	0	0	0
MGB_c2953	ref|XM_002327535.1|	Populus trichocarpa hypothetical protein (PtrEXPA23), mRNA	gi|255571277|ref|XP_002526588.1|	Alpha-expansin 13 precursor, putative [Ricinus communis] Alpha-expansin 13 precursor, putative [Ricinus communis]	sp|Q9M9P0|EXP13_ARATH	Expansin-A13 OS=Arabidopsis thaliana GN=EXPA13 PE=2 SV=2	ath:AT3G03220	ATEXPA13; ATEXPA13 (ARABIDOPSIS THALIANA EXPANSIN A13)						3.14449	2.81636	0	2.27023	2.62075	0	0	0	0
MGB_c21934	ref|XM_002533079.1|	Ricinus communis Alpha-expansin 5 precursor, putative, mRNA	gi|217072088|gb|ACJ84404.1|	unknown [Medicago truncatula]	sp|O80622|EXP15_ARATH	Expansin-A15 OS=Arabidopsis thaliana GN=EXPA15 PE=2 SV=2	ath:AT2G03090	ATEXPA15; ATEXPA15 (ARABIDOPSIS THALIANA EXPANSIN A15)						2.68857	5.33253	4.28221	0	4.76991	3.90758	0	0	0
MGB_s26328	gb|EF644277.1|	Gossypium barbadense D genome clone 10_5 alpha-expansin 4 (EXPA4) gene, partial cds	gi|29467595|dbj|BAC67194.1|	expansin [Pyrus communis]	sp|Q9M2S9|EXP16_ARATH	Expansin-A16 OS=Arabidopsis thaliana GN=EXPA16 PE=2 SV=1	ath:AT3G55500	ATEXPA16; ATEXPA16 (ARABIDOPSIS THALIANA EXPANSIN A16)						0	6.173	3.20525	2.27109	5.11452	3.1123	0	2.61858	2.65669
MGB_lrc7	gb|AF512542.1|	Gossypium hirsutum alpha-expansin precursor (Exp4) gene, complete cds	gi|115334948|gb|ABI94060.1|	ripening-related expansin [Cucumis melo]	sp|O80932|EXPA3_ARATH	Expansin-A3 OS=Arabidopsis thaliana GN=EXPA3 PE=2 SV=1	ath:AT2G37640	ATEXPA3; ATEXPA3 (ARABIDOPSIS THALIANA EXPANSIN A3)						0	4.73135	2.8043	2.31048	4.49074	2.78075	0	2.25207	2.51862
MGB_c12457	gb|AF512542.1|	Gossypium hirsutum alpha-expansin precursor (Exp4) gene, complete cds	gi|255584879|ref|XP_002533155.1|	Alpha-expansin 4 precursor, putative [Ricinus communis] Alpha-expansin 4 precursor, putative [Ricinus communis]	sp|O80932|EXPA3_ARATH	Expansin-A3 OS=Arabidopsis thaliana GN=EXPA3 PE=2 SV=1	ath:AT2G37640	ATEXPA3; ATEXPA3 (ARABIDOPSIS THALIANA EXPANSIN A3)						0	2.83989	0	0	0	0	0	0	0
MGB_c10521	gb|AF512542.1|	Gossypium hirsutum alpha-expansin precursor (Exp4) gene, complete cds	gi|225698189|gb|ACO07292.1|	expansin 10 [Cucumis sativus]	sp|O80932|EXPA3_ARATH	Expansin-A3 OS=Arabidopsis thaliana GN=EXPA3 PE=2 SV=1	ath:AT2G37640	ATEXPA3; ATEXPA3 (ARABIDOPSIS THALIANA EXPANSIN A3)						0	4.8434	2.80871	2.31373	4.44136	2.78357	0	2.22544	2.48166
MGB_s23208	gb|AF512542.1|	Gossypium hirsutum alpha-expansin precursor (Exp4) gene, complete cds	gi|130766314|gb|ABO32367.1|	expansin [Litchi chinensis]	sp|O80932|EXPA3_ARATH	Expansin-A3 OS=Arabidopsis thaliana GN=EXPA3 PE=2 SV=1	ath:AT2G37640	ATEXPA3; ATEXPA3 (ARABIDOPSIS THALIANA EXPANSIN A3)						0	3.39062	3.74973	0	3.4806	3.16417	0	0	0
MGB_c16329	gb|DQ060250.1|	Gossypium hirsutum expansin (Exp) mRNA, complete cds	gi|255584757|ref|XP_002533097.1|	Alpha-expansin 4 precursor, putative [Ricinus communis] Alpha-expansin 4 precursor, putative [Ricinus communis]	sp|O48818|EXPA4_ARATH	Expansin-A4 OS=Arabidopsis thaliana GN=EXPA4 PE=1 SV=1	ath:AT2G39700	ATEXPA4; ATEXPA4 (ARABIDOPSIS THALIANA EXPANSIN A4)						2.45766	0	-3.54339	2.53639	0	0	0	0	0
MGB_s21586	gb|DQ060250.1|	Gossypium hirsutum expansin (Exp) mRNA, complete cds	gi|255584757|ref|XP_002533097.1|	Alpha-expansin 4 precursor, putative [Ricinus communis] Alpha-expansin 4 precursor, putative [Ricinus communis]	sp|O48818|EXPA4_ARATH	Expansin-A4 OS=Arabidopsis thaliana GN=EXPA4 PE=1 SV=1	ath:AT2G39700	ATEXPA4; ATEXPA4 (ARABIDOPSIS THALIANA EXPANSIN A4)						2.52063	3.17317	0	0	3.56596	0	0	2.48953	0
MGB_c15827	gb|DQ060250.1|	Gossypium hirsutum expansin (Exp) mRNA, complete cds			sp|O48818|EXPA4_ARATH	Expansin-A4 OS=Arabidopsis thaliana GN=EXPA4 PE=1 SV=1	ath:AT2G39700	ATEXPA4; ATEXPA4 (ARABIDOPSIS THALIANA EXPANSIN A4)						3.20597	2.12097	-2.51329	3.00078	2.32386	0	0	0	0
MGB_c10406	gb|DQ060250.1|	Gossypium hirsutum expansin (Exp) mRNA, complete cds	gi|255584757|ref|XP_002533097.1|	Alpha-expansin 4 precursor, putative [Ricinus communis] Alpha-expansin 4 precursor, putative [Ricinus communis]	sp|O48818|EXPA4_ARATH	Expansin-A4 OS=Arabidopsis thaliana GN=EXPA4 PE=1 SV=1	ath:AT2G39700	ATEXPA4; ATEXPA4 (ARABIDOPSIS THALIANA EXPANSIN A4)						3.41725	0	0	0	0	0	0	0	0
MGB_lrc22908	gb|AF512542.1|	Gossypium hirsutum alpha-expansin precursor (Exp4) gene, complete cds	gi|13898655|gb|AAK48848.1|AF350939_1	expansin [Prunus cerasus]	sp|O48818|EXPA4_ARATH	Expansin-A4 OS=Arabidopsis thaliana GN=EXPA4 PE=1 SV=1	ath:AT2G39700	ATEXPA4; ATEXPA4 (ARABIDOPSIS THALIANA EXPANSIN A4)						0	2.10245	0	3.45233	2.7148	0	0	0	0
MGB_lrc26689	gb|AF512542.1|	Gossypium hirsutum alpha-expansin precursor (Exp4) gene, complete cds			sp|O48818|EXPA4_ARATH	Expansin-A4 OS=Arabidopsis thaliana GN=EXPA4 PE=1 SV=1	ath:AT2G39700	ATEXPA4; ATEXPA4 (ARABIDOPSIS THALIANA EXPANSIN A4)						0	2.95458	2.12415	0	3.09374	2.49876	0	0	0
MGB_c22985	gb|AF512542.1|	Gossypium hirsutum alpha-expansin precursor (Exp4) gene, complete cds	gi|255584879|ref|XP_002533155.1|	Alpha-expansin 4 precursor, putative [Ricinus communis] Alpha-expansin 4 precursor, putative [Ricinus communis]	sp|O48818|EXPA4_ARATH	Expansin-A4 OS=Arabidopsis thaliana GN=EXPA4 PE=1 SV=1	ath:AT2G39700	ATEXPA4; ATEXPA4 (ARABIDOPSIS THALIANA EXPANSIN A4)						0	2.15812	0	0	2.5402	0	0	0	0
MGB_s25732	ref|XM_002533079.1|	Ricinus communis Alpha-expansin 5 precursor, putative, mRNA	gi|255584815|ref|XP_002533125.1|	Alpha-expansin 5 precursor, putative [Ricinus communis] Alpha-expansin 5 precursor, putative [Ricinus communis]	sp|Q38864|EXPA5_ARATH	Expansin-A5 OS=Arabidopsis thaliana GN=EXPA5 PE=2 SV=1	ath:AT3G29030	ATEXPA5; ATEXPA5 (ARABIDOPSIS THALIANA EXPANSIN A5)						2.92889	6.08337	4.43229	0	5.38338	4.33869	0	0	0
MGB_lrc12826	emb|AJ291817.2|	Cicer arietinum mRNA for alpha-expansin (expa2 gene), clone Ca-EXPA2	gi|255584815|ref|XP_002533125.1|	Alpha-expansin 5 precursor, putative [Ricinus communis] Alpha-expansin 5 precursor, putative [Ricinus communis]	sp|Q38864|EXPA5_ARATH	Expansin-A5 OS=Arabidopsis thaliana GN=EXPA5 PE=2 SV=1	ath:AT3G29030	ATEXPA5; ATEXPA5 (ARABIDOPSIS THALIANA EXPANSIN A5)						6.3413	5.86764	4.71703	0	5.32061	4.34609	0	0	0
MGB_s29892	gb|AF512541.1|	Gossypium hirsutum alpha-expansin precursor (Exp3) gene, complete cds	gi|21314547|gb|AAM46999.1|AF512541_1	alpha-expansin precursor [Gossypium hirsutum]	sp|Q38864|EXPA5_ARATH	Expansin-A5 OS=Arabidopsis thaliana GN=EXPA5 PE=2 SV=1	ath:AT3G29030	ATEXPA5; ATEXPA5 (ARABIDOPSIS THALIANA EXPANSIN A5)						0	5.50174	0	3.69614	0	0	0	0	0
MGB_c14507	gb|DQ100328.1|	Eucalyptus globulus putative alpha-expansin (EXPA1) mRNA, partial cds	gi|255584815|ref|XP_002533125.1|	Alpha-expansin 5 precursor, putative [Ricinus communis] Alpha-expansin 5 precursor, putative [Ricinus communis]	sp|Q38864|EXPA5_ARATH	Expansin-A5 OS=Arabidopsis thaliana GN=EXPA5 PE=2 SV=1	ath:AT3G29030	ATEXPA5; ATEXPA5 (ARABIDOPSIS THALIANA EXPANSIN A5)						0	6.28233	0	0	5.51588	0	0	0	0
MGB_s27164	gb|DQ100328.1|	Eucalyptus globulus putative alpha-expansin (EXPA1) mRNA, partial cds			sp|Q38864|EXPA5_ARATH	Expansin-A5 OS=Arabidopsis thaliana GN=EXPA5 PE=2 SV=1	ath:AT3G29030	ATEXPA5; ATEXPA5 (ARABIDOPSIS THALIANA EXPANSIN A5)						0	5.99359	4.56661	0	5.30573	4.24187	0	0	0
MGB_lrc936	gb|AF512541.1|	Gossypium hirsutum alpha-expansin precursor (Exp3) gene, complete cds	gi|21314547|gb|AAM46999.1|AF512541_1	alpha-expansin precursor [Gossypium hirsutum]	sp|Q38864|EXPA5_ARATH	Expansin-A5 OS=Arabidopsis thaliana GN=EXPA5 PE=2 SV=1	ath:AT3G29030	ATEXPA5; ATEXPA5 (ARABIDOPSIS THALIANA EXPANSIN A5)						0	0	3.75982	0	5.29572	4.18382	0	0	0
MGB_lrc1062	gb|EF190969.1|	Vicia faba expansin (EXP1) mRNA, complete cds	gi|255584815|ref|XP_002533125.1|	Alpha-expansin 5 precursor, putative [Ricinus communis] Alpha-expansin 5 precursor, putative [Ricinus communis]	sp|Q38864|EXPA5_ARATH	Expansin-A5 OS=Arabidopsis thaliana GN=EXPA5 PE=2 SV=1	ath:AT3G29030	ATEXPA5; ATEXPA5 (ARABIDOPSIS THALIANA EXPANSIN A5)						0	6.38477	0	0	5.54284	4.40546	0	0	0
MGB_c1797	dbj|AB370118.1|	Rosa hybrid cultivar RhEXPA3 mRNA for alpha expansin, complete cds	gi|255584815|ref|XP_002533125.1|	Alpha-expansin 5 precursor, putative [Ricinus communis] Alpha-expansin 5 precursor, putative [Ricinus communis]	sp|Q38864|EXPA5_ARATH	Expansin-A5 OS=Arabidopsis thaliana GN=EXPA5 PE=2 SV=1	ath:AT3G29030	ATEXPA5; ATEXPA5 (ARABIDOPSIS THALIANA EXPANSIN A5)						0	7.35305	6.2381	0	6.31932	5.45478	0	0	0
MGB_lrc2322	gb|DQ100328.1|	Eucalyptus globulus putative alpha-expansin (EXPA1) mRNA, partial cds	gi|255584815|ref|XP_002533125.1|	Alpha-expansin 5 precursor, putative [Ricinus communis] Alpha-expansin 5 precursor, putative [Ricinus communis]	sp|Q38864|EXPA5_ARATH	Expansin-A5 OS=Arabidopsis thaliana GN=EXPA5 PE=2 SV=1	ath:AT3G29030	ATEXPA5; ATEXPA5 (ARABIDOPSIS THALIANA EXPANSIN A5)						0	0	4.51473	0	0	0	0	0	0
MGB_c3785	gb|EF190969.1|	Vicia faba expansin (EXP1) mRNA, complete cds	gi|255584815|ref|XP_002533125.1|	Alpha-expansin 5 precursor, putative [Ricinus communis] Alpha-expansin 5 precursor, putative [Ricinus communis]	sp|Q38864|EXPA5_ARATH	Expansin-A5 OS=Arabidopsis thaliana GN=EXPA5 PE=2 SV=1	ath:AT3G29030	ATEXPA5; ATEXPA5 (ARABIDOPSIS THALIANA EXPANSIN A5)						0	0	3.59594	0	0	0	0	0	0
MGB_c4189	gb|DQ100328.1|	Eucalyptus globulus putative alpha-expansin (EXPA1) mRNA, partial cds	gi|255584815|ref|XP_002533125.1|	Alpha-expansin 5 precursor, putative [Ricinus communis] Alpha-expansin 5 precursor, putative [Ricinus communis]	sp|Q38864|EXPA5_ARATH	Expansin-A5 OS=Arabidopsis thaliana GN=EXPA5 PE=2 SV=1	ath:AT3G29030	ATEXPA5; ATEXPA5 (ARABIDOPSIS THALIANA EXPANSIN A5)						0	0	0	0	0	4.35673	0	0	0
MGB_c4591	gb|EF190969.1|	Vicia faba expansin (EXP1) mRNA, complete cds	gi|70779665|gb|AAZ08309.1|	putative alpha-expansin [Eucalyptus globulus]	sp|Q38864|EXPA5_ARATH	Expansin-A5 OS=Arabidopsis thaliana GN=EXPA5 PE=2 SV=1	ath:AT3G29030	ATEXPA5; ATEXPA5 (ARABIDOPSIS THALIANA EXPANSIN A5)						0	5.62106	4.56741	0	4.94705	4.08922	0	0	0
MGB_c5663	gb|AF512542.1|	Gossypium hirsutum alpha-expansin precursor (Exp4) gene, complete cds	gi|115334948|gb|ABI94060.1|	ripening-related expansin [Cucumis melo]	sp|Q38865|EXPA6_ARATH	Expansin-A6 OS=Arabidopsis thaliana GN=EXPA6 PE=2 SV=2	ath:AT2G28950	ATEXPA6; ATEXPA6 (ARABIDOPSIS THALIANA EXPANSIN A6)						-5.91985	5.63351	0	2.15217	4.5221	2.68836	0	2.52678	2.61769
MGB_c6775	gb|AF512542.1|	Gossypium hirsutum alpha-expansin precursor (Exp4) gene, complete cds	gi|225698189|gb|ACO07292.1|	expansin 10 [Cucumis sativus]	sp|Q38865|EXPA6_ARATH	Expansin-A6 OS=Arabidopsis thaliana GN=EXPA6 PE=2 SV=2	ath:AT2G28950	ATEXPA6; ATEXPA6 (ARABIDOPSIS THALIANA EXPANSIN A6)						4.26769	6.32146	3.46298	2.13087	5.24366	3.52499	0	2.10979	2.34003
MGB_c6897	gb|DQ060250.1|	Gossypium hirsutum expansin (Exp) mRNA, complete cds	gi|255584757|ref|XP_002533097.1|	Alpha-expansin 4 precursor, putative [Ricinus communis] Alpha-expansin 4 precursor, putative [Ricinus communis]	sp|Q38865|EXPA6_ARATH	Expansin-A6 OS=Arabidopsis thaliana GN=EXPA6 PE=2 SV=2	ath:AT2G28950	ATEXPA6; ATEXPA6 (ARABIDOPSIS THALIANA EXPANSIN A6)						0	0	-2.80905	2.48791	0	0	0	2.14402	0
MGB_lrc8082	gb|AF512542.1|	Gossypium hirsutum alpha-expansin precursor (Exp4) gene, complete cds	gi|61104881|gb|AAX38235.1|	expansin 10 [Cucumis sativus]	sp|Q38865|EXPA6_ARATH	Expansin-A6 OS=Arabidopsis thaliana GN=EXPA6 PE=2 SV=2	ath:AT2G28950	ATEXPA6; ATEXPA6 (ARABIDOPSIS THALIANA EXPANSIN A6)						0	4.74015	2.76491	2.39025	4.51241	2.96352	0	2.07467	2.35454
MGB_c9899	gb|AF512542.1|	Gossypium hirsutum alpha-expansin precursor (Exp4) gene, complete cds			sp|Q38865|EXPA6_ARATH	Expansin-A6 OS=Arabidopsis thaliana GN=EXPA6 PE=2 SV=2	ath:AT2G28950	ATEXPA6; ATEXPA6 (ARABIDOPSIS THALIANA EXPANSIN A6)						0	4.17427	2.37952	2.40398	4.07626	2.61304	0	2.24746	2.55076
MGB_c10260	gb|AF512542.1|	Gossypium hirsutum alpha-expansin precursor (Exp4) gene, complete cds	gi|115334948|gb|ABI94060.1|	ripening-related expansin [Cucumis melo]	sp|Q38865|EXPA6_ARATH	Expansin-A6 OS=Arabidopsis thaliana GN=EXPA6 PE=2 SV=2	ath:AT2G28950	ATEXPA6; ATEXPA6 (ARABIDOPSIS THALIANA EXPANSIN A6)						0	0	2.31445	0	0	0	0	0	0
MGB_c10744	gb|AF512542.1|	Gossypium hirsutum alpha-expansin precursor (Exp4) gene, complete cds	gi|115334948|gb|ABI94060.1|	ripening-related expansin [Cucumis melo]	sp|Q852A1|EXPA7_ORYSJ	Expansin-A7 OS=Oryza sativa subsp. japonica GN=EXPA7 PE=2 SV=1	osa:4334606	Os03g0822000; hypothetical protein						-5.39587	0	0	0	0	0	0	0	0
MGB_c12425	gb|AF512542.1|	Gossypium hirsutum alpha-expansin precursor (Exp4) gene, complete cds	gi|115334948|gb|ABI94060.1|	ripening-related expansin [Cucumis melo]	sp|Q852A1|EXPA7_ORYSJ	Expansin-A7 OS=Oryza sativa subsp. japonica GN=EXPA7 PE=2 SV=1	osa:4334606	Os03g0822000; hypothetical protein						-4.29752	0	0	0	0	0	0	0	0
MGB_lrc12649	gb|AF512542.1|	Gossypium hirsutum alpha-expansin precursor (Exp4) gene, complete cds	gi|115334948|gb|ABI94060.1|	ripening-related expansin [Cucumis melo]	sp|Q852A1|EXPA7_ORYSJ	Expansin-A7 OS=Oryza sativa subsp. japonica GN=EXPA7 PE=2 SV=1	osa:4334606	Os03g0822000; hypothetical protein						-2.62521	0	0	0	0	0	0	0	0
MGB_c12936	gb|AF512542.1|	Gossypium hirsutum alpha-expansin precursor (Exp4) gene, complete cds	gi|225440374|ref|XP_002266625.1|	PREDICTED: hypothetical protein [Vitis vinifera] hypothetical protein [Vitis vinifera] unnamed protein product [Vitis vinifera]	sp|Q852A1|EXPA7_ORYSJ	Expansin-A7 OS=Oryza sativa subsp. japonica GN=EXPA7 PE=2 SV=1	osa:4334606	Os03g0822000; hypothetical protein						-2.53238	4.10891	0	2.40261	3.96631	2.63913	0	2.04505	0
MGB_lrc15464	gb|EF644277.1|	Gossypium barbadense D genome clone 10_5 alpha-expansin 4 (EXPA4) gene, partial cds	gi|29467595|dbj|BAC67194.1|	expansin [Pyrus communis]	sp|Q852A1|EXPA7_ORYSJ	Expansin-A7 OS=Oryza sativa subsp. japonica GN=EXPA7 PE=2 SV=1	osa:4334606	Os03g0822000; hypothetical protein						2.49337	5.98603	2.93657	2.40119	5.09799	3.07769	0	2.4224	2.59277
MGB_c15912	gb|AF512542.1|	Gossypium hirsutum alpha-expansin precursor (Exp4) gene, complete cds	gi|115334948|gb|ABI94060.1|	ripening-related expansin [Cucumis melo]	sp|Q852A1|EXPA7_ORYSJ	Expansin-A7 OS=Oryza sativa subsp. japonica GN=EXPA7 PE=2 SV=1	osa:4334606	Os03g0822000; hypothetical protein						2.51621	0	0	0	0	0	0	0	0
MGB_lrc17555	gb|AF512542.1|	Gossypium hirsutum alpha-expansin precursor (Exp4) gene, complete cds			sp|Q852A1|EXPA7_ORYSJ	Expansin-A7 OS=Oryza sativa subsp. japonica GN=EXPA7 PE=2 SV=1	osa:4334606	Os03g0822000; hypothetical protein						3.00141	0	0	0	0	0	0	0	0
MGB_c17806	gb|AF512542.1|	Gossypium hirsutum alpha-expansin precursor (Exp4) gene, complete cds			sp|Q852A1|EXPA7_ORYSJ	Expansin-A7 OS=Oryza sativa subsp. japonica GN=EXPA7 PE=2 SV=1	osa:4334606	Os03g0822000; hypothetical protein						0	6.17599	0	2.15329	5.0175	3.05974	0	2.4671	2.56601
MGB_c20809	gb|AF512542.1|	Gossypium hirsutum alpha-expansin precursor (Exp4) gene, complete cds	gi|115334948|gb|ABI94060.1|	ripening-related expansin [Cucumis melo]	sp|Q852A1|EXPA7_ORYSJ	Expansin-A7 OS=Oryza sativa subsp. japonica GN=EXPA7 PE=2 SV=1	osa:4334606	Os03g0822000; hypothetical protein						0	0	0	2.07701	4.74473	0	0	2.4316	2.52068
MGB_s22516	gb|AF512542.1|	Gossypium hirsutum alpha-expansin precursor (Exp4) gene, complete cds	gi|225698189|gb|ACO07292.1|	expansin 10 [Cucumis sativus]	sp|Q852A1|EXPA7_ORYSJ	Expansin-A7 OS=Oryza sativa subsp. japonica GN=EXPA7 PE=2 SV=1	osa:4334606	Os03g0822000; hypothetical protein						0	0	0	2.18476	0	0	0	0	2.30292
MGB_s22627	gb|EF644277.1|	Gossypium barbadense D genome clone 10_5 alpha-expansin 4 (EXPA4) gene, partial cds	gi|115334948|gb|ABI94060.1|	ripening-related expansin [Cucumis melo]	sp|Q852A1|EXPA7_ORYSJ	Expansin-A7 OS=Oryza sativa subsp. japonica GN=EXPA7 PE=2 SV=1	ath:AT3G55500	ATEXPA16; ATEXPA16 (ARABIDOPSIS THALIANA EXPANSIN A16)						0	2.41363	0	0	2.50231	0	0	0	0
MGB_c22850	gb|AF512542.1|	Gossypium hirsutum alpha-expansin precursor (Exp4) gene, complete cds	gi|225698189|gb|ACO07292.1|	expansin 10 [Cucumis sativus]	sp|Q852A1|EXPA7_ORYSJ	Expansin-A7 OS=Oryza sativa subsp. japonica GN=EXPA7 PE=2 SV=1	osa:4334606	Os03g0822000; hypothetical protein						0	0	0	0	0	0	0	2.01085	0
MGB_s23089	gb|AF512542.1|	Gossypium hirsutum alpha-expansin precursor (Exp4) gene, complete cds	gi|115334948|gb|ABI94060.1|	ripening-related expansin [Cucumis melo]	sp|Q852A1|EXPA7_ORYSJ	Expansin-A7 OS=Oryza sativa subsp. japonica GN=EXPA7 PE=2 SV=1	osa:4334606	Os03g0822000; hypothetical protein						0	5.93854	0	0	0	3.3796	0	0	0
MGB_s23454	gb|AF512542.1|	Gossypium hirsutum alpha-expansin precursor (Exp4) gene, complete cds	gi|21314549|gb|AAM47000.1|AF512542_1	alpha-expansin precursor [Gossypium hirsutum]	sp|Q852A1|EXPA7_ORYSJ	Expansin-A7 OS=Oryza sativa subsp. japonica GN=EXPA7 PE=2 SV=1	osa:4334606	Os03g0822000; hypothetical protein						0	4.40144	2.71467	2.19384	4.16573	2.81193	0	2.08841	2.31034
MGB_s23754	gb|AF512542.1|	Gossypium hirsutum alpha-expansin precursor (Exp4) gene, complete cds			sp|Q852A1|EXPA7_ORYSJ	Expansin-A7 OS=Oryza sativa subsp. japonica GN=EXPA7 PE=2 SV=1	osa:4334606	Os03g0822000; hypothetical protein						0	0	2.01478	0	0	0	0	0	0
MGB_lrc24334	gb|AF512542.1|	Gossypium hirsutum alpha-expansin precursor (Exp4) gene, complete cds	gi|115334948|gb|ABI94060.1|	ripening-related expansin [Cucumis melo]	sp|Q852A1|EXPA7_ORYSJ	Expansin-A7 OS=Oryza sativa subsp. japonica GN=EXPA7 PE=2 SV=1	osa:4334606	Os03g0822000; hypothetical protein						0	0	2.02141	0	0	0	0	0	0
MGB_s24463	gb|AF512542.1|	Gossypium hirsutum alpha-expansin precursor (Exp4) gene, complete cds	gi|225698189|gb|ACO07292.1|	expansin 10 [Cucumis sativus]	sp|Q852A1|EXPA7_ORYSJ	Expansin-A7 OS=Oryza sativa subsp. japonica GN=EXPA7 PE=2 SV=1	osa:4334606	Os03g0822000; hypothetical protein						0	6.03475	0	0	5.14388	3.62403	0	0	0
MGB_s24770	dbj|AB370124.1|	Torenia fournieri TfEXPA3 mRNA for alpha expansin, partial cds			sp|Q852A1|EXPA7_ORYSJ	Expansin-A7 OS=Oryza sativa subsp. japonica GN=EXPA7 PE=2 SV=1	osa:4334606	Os03g0822000; hypothetical protein						0	4.09777	2.59372	2.44008	4.05428	2.7695	0	0	2.21399
MGB_s25408	gb|AF512542.1|	Gossypium hirsutum alpha-expansin precursor (Exp4) gene, complete cds	gi|61104881|gb|AAX38235.1|	expansin 10 [Cucumis sativus]	sp|Q852A1|EXPA7_ORYSJ	Expansin-A7 OS=Oryza sativa subsp. japonica GN=EXPA7 PE=2 SV=1	osa:4334606	Os03g0822000; hypothetical protein						0	0	0	0	0	0	0	2.21088	2.58262
MGB_lrc25548	gb|AF512542.1|	Gossypium hirsutum alpha-expansin precursor (Exp4) gene, complete cds	gi|122705425|gb|ABM66430.1|	expansin 3 [Musa acuminata]	sp|Q852A1|EXPA7_ORYSJ	Expansin-A7 OS=Oryza sativa subsp. japonica GN=EXPA7 PE=2 SV=1	osa:4334606	Os03g0822000; hypothetical protein						0	4.21181	2.54204	2.44336	4.05254	2.84575	0	0	2.25616
MGB_s25773	gb|AF512542.1|	Gossypium hirsutum alpha-expansin precursor (Exp4) gene, complete cds	gi|61104881|gb|AAX38235.1|	expansin 10 [Cucumis sativus]	sp|Q852A1|EXPA7_ORYSJ	Expansin-A7 OS=Oryza sativa subsp. japonica GN=EXPA7 PE=2 SV=1	osa:4334606	Os03g0822000; hypothetical protein						0	4.7489	0	2.50452	4.5486	2.89802	0	0	0
MGB_s25891	gb|AF512542.1|	Gossypium hirsutum alpha-expansin precursor (Exp4) gene, complete cds	gi|225698189|gb|ACO07292.1|	expansin 10 [Cucumis sativus]	sp|Q852A1|EXPA7_ORYSJ	Expansin-A7 OS=Oryza sativa subsp. japonica GN=EXPA7 PE=2 SV=1	osa:4334606	Os03g0822000; hypothetical protein						0	0	2.04145	0	0	0	0	0	0
MGB_c26024	gb|AF512542.1|	Gossypium hirsutum alpha-expansin precursor (Exp4) gene, complete cds	gi|225440374|ref|XP_002266625.1|	PREDICTED: hypothetical protein [Vitis vinifera] hypothetical protein [Vitis vinifera] unnamed protein product [Vitis vinifera]	sp|Q852A1|EXPA7_ORYSJ	Expansin-A7 OS=Oryza sativa subsp. japonica GN=EXPA7 PE=2 SV=1	osa:4334606	Os03g0822000; hypothetical protein						0	0	2.40836	0	0	0	0	0	2.52537
MGB_c26117	gb|AF512542.1|	Gossypium hirsutum alpha-expansin precursor (Exp4) gene, complete cds	gi|61104881|gb|AAX38235.1|	expansin 10 [Cucumis sativus]	sp|Q852A1|EXPA7_ORYSJ	Expansin-A7 OS=Oryza sativa subsp. japonica GN=EXPA7 PE=2 SV=1	osa:4334606	Os03g0822000; hypothetical protein						0	0	2.07199	0	0	0	0	0	0
MGB_c26180	ref|XM_002266589.1|	PREDICTED: Vitis vinifera hypothetical protein LOC100245911 (LOC100245911), mRNA	gi|115334948|gb|ABI94060.1|	ripening-related expansin [Cucumis melo]	sp|Q852A1|EXPA7_ORYSJ	Expansin-A7 OS=Oryza sativa subsp. japonica GN=EXPA7 PE=2 SV=1	osa:4334606	Os03g0822000; hypothetical protein						3.91288	6.38167	2.95222	2.43316	5.22298	3.00194	0	2.52414	2.56808
MGB_s26322	ref|XM_002266589.1|	PREDICTED: Vitis vinifera hypothetical protein LOC100245911 (LOC100245911), mRNA	gi|21314549|gb|AAM47000.1|AF512542_1	alpha-expansin precursor [Gossypium hirsutum]	sp|Q852A1|EXPA7_ORYSJ	Expansin-A7 OS=Oryza sativa subsp. japonica GN=EXPA7 PE=2 SV=1	osa:4334606	Os03g0822000; hypothetical protein						4.11513	4.33317	2.63566	2.5353	4.10317	2.85553	0	0	0
MGB_s26698	ref|XM_002266589.1|	PREDICTED: Vitis vinifera hypothetical protein LOC100245911 (LOC100245911), mRNA			sp|Q852A1|EXPA7_ORYSJ	Expansin-A7 OS=Oryza sativa subsp. japonica GN=EXPA7 PE=2 SV=1	osa:4334606	Os03g0822000; hypothetical protein						3.93069	4.41354	2.61783	2.5705	4.12227	2.87959	0	0	0
MGB_s26762	gb|DQ204496.1|	Gossypium hirsutum alpha-expansin 2 mRNA, complete cds	gi|81230695|gb|ABB59694.1|	alpha-expansin 2 [Gossypium hirsutum]	sp|O22874|EXPA8_ARATH	Expansin-A8 OS=Arabidopsis thaliana GN=EXPA8 PE=2 SV=1	ath:AT2G40610	ATEXPA8; ATEXPA8 (ARABIDOPSIS THALIANA EXPANSIN A8)						0	4.68219	0	3.52986	4.44976	0	0	0	-2.19425
MGB_s26786	gb|DQ204496.1|	Gossypium hirsutum alpha-expansin 2 mRNA, complete cds	gi|81230695|gb|ABB59694.1|	alpha-expansin 2 [Gossypium hirsutum]	sp|O22874|EXPA8_ARATH	Expansin-A8 OS=Arabidopsis thaliana GN=EXPA8 PE=2 SV=1	ath:AT2G40610	ATEXPA8; ATEXPA8 (ARABIDOPSIS THALIANA EXPANSIN A8)						0	0	3.23661	0	0	0	0	0	0
MGB_s27006	dbj|AB370124.1|	Torenia fournieri TfEXPA3 mRNA for alpha expansin, partial cds			sp|Q9LZ99|EXPA9_ARATH	Expansin-A9 OS=Arabidopsis thaliana GN=EXPA9 PE=2 SV=1	ath:AT5G02260	ATEXPA9; ATEXPA9 (ARABIDOPSIS THALIANA EXPANSIN A9)						0	4.30536	2.46627	2.56688	4.16174	2.64736	0	2.05876	2.53809
MGB_s27197	dbj|AB370124.1|	Torenia fournieri TfEXPA3 mRNA for alpha expansin, partial cds	gi|21314549|gb|AAM47000.1|AF512542_1	alpha-expansin precursor [Gossypium hirsutum]	sp|Q9LZ99|EXPA9_ARATH	Expansin-A9 OS=Arabidopsis thaliana GN=EXPA9 PE=2 SV=1	ath:AT5G02260	ATEXPA9; ATEXPA9 (ARABIDOPSIS THALIANA EXPANSIN A9)						0	4.50606	2.65017	2.65674	4.21623	2.69636	0	2.18953	2.56722
MGB_s27319	gb|AF512542.1|	Gossypium hirsutum alpha-expansin precursor (Exp4) gene, complete cds	gi|21314549|gb|AAM47000.1|AF512542_1	alpha-expansin precursor [Gossypium hirsutum]	sp|Q9LZ99|EXPA9_ARATH	Expansin-A9 OS=Arabidopsis thaliana GN=EXPA9 PE=2 SV=1	ath:AT5G02260	ATEXPA9; ATEXPA9 (ARABIDOPSIS THALIANA EXPANSIN A9)						0	3.15772	0	2.25891	3.31252	2.27855	0	2.02073	2.52945
MGB_s27439	ref|XM_002266589.1|	PREDICTED: Vitis vinifera hypothetical protein LOC100245911 (LOC100245911), mRNA	gi|225698189|gb|ACO07292.1|	expansin 10 [Cucumis sativus]	sp|Q9LZ99|EXPA9_ARATH	Expansin-A9 OS=Arabidopsis thaliana GN=EXPA9 PE=2 SV=1	ath:AT5G02260	ATEXPA9; ATEXPA9 (ARABIDOPSIS THALIANA EXPANSIN A9)						3.93088	4.3153	2.67267	2.45832	4.15259	2.8806	0	0	2.41269
MGB_s27452	ref|XM_002329379.1|	Populus trichocarpa hypothetical protein (PtrEXPB2), mRNA	gi|224127162|ref|XP_002329415.1|	hypothetical protein POPTRDRAFT_836962 [Populus trichocarpa] hypothetical protein POPTRDRAFT_836962 [Populus trichocarpa]	sp|Q9M0I2|EXPB3_ARATH	Expansin-B3 OS=Arabidopsis thaliana GN=EXPB3 PE=2 SV=2	osa:4330103	Os02g0639500; hypothetical protein						5.14593	4.75438	0	2.81578	2.74713	0	0	2.0926	0
MGB_s27529	dbj|AK244865.1|	Glycine max cDNA, clone: GMFL01-15-J05	gi|255587002|ref|XP_002534094.1|	Beta-expansin 1a precursor, putative [Ricinus communis] Beta-expansin 1a precursor, putative [Ricinus communis]	sp|Q10S70|EXLA1_ORYSJ	Expansin-like A1 OS=Oryza sativa subsp. japonica GN=EXLA1 PE=2 SV=1	osa:4331516	Os03g0132200; hypothetical protein						0	-2.14482	0	0	0	0	0	0	-2.3165
MGB_s27584	gb|EF644261.1|	Gossypium hirsutum A genome clone 6_7 alpha-expansin 4 (EXPA4) gene, partial cds												-4.59842	2.68313	2.06708	0	2.76212	0	0	0	0
MGB_s27692	gb|EF644236.1|	Gossypium raimondii clone 8_4 alpha-expansin 3 (EXPA3) gene, partial cds	gi|21314547|gb|AAM46999.1|AF512541_1	alpha-expansin precursor [Gossypium hirsutum]										-3.82886	6.29585	4.1485	3.42622	5.96942	3.94809	0	0	0
MGB_s27763	gb|DQ914793.1|	Cucumis melo ripening-related expansin (EXP1) mRNA, complete cds												2.18831	6.24291	0	0	5.1743	0	0	2.53376	0
MGB_c12712	gb|EF644277.1|	Gossypium barbadense D genome clone 10_5 alpha-expansin 4 (EXPA4) gene, partial cds												2.21621	0	0	0	0	0	0	0	0
MGB_lrc1392	gb|DQ914793.1|	Cucumis melo ripening-related expansin (EXP1) mRNA, complete cds												2.23114	0	0	0	0	0	0	0	0
MGB_s27315	gb|EF644277.1|	Gossypium barbadense D genome clone 10_5 alpha-expansin 4 (EXPA4) gene, partial cds												0	6.08104	0	2.17431	5.07349	3.12881	0	2.56035	2.59734
MGB_s27720	gb|EF644277.1|	Gossypium barbadense D genome clone 10_5 alpha-expansin 4 (EXPA4) gene, partial cds												0	0	2.17103	0	0	0	0	0	0
MGB_c7158	ref|XM_002269481.1|	PREDICTED: Vitis vinifera similar to expansin (LOC100261426), mRNA												0	2.35934	0	0	0	0	0	0	0
MGB_c4212	gb|DQ100328.1|	Eucalyptus globulus putative alpha-expansin (EXPA1) mRNA, partial cds	gi|255584815|ref|XP_002533125.1|	Alpha-expansin 5 precursor, putative [Ricinus communis] Alpha-expansin 5 precursor, putative [Ricinus communis]										0	6.27525	4.70446	0	5.54731	4.37953	0	0	0
MGB_c18152	gb|DQ914793.1|	Cucumis melo ripening-related expansin (EXP1) mRNA, complete cds												0	0	2.82735	2.30269	0	2.85235	0	0	2.482
MGB_s26116	dbj|AB370124.1|	Torenia fournieri TfEXPA3 mRNA for alpha expansin, partial cds												0	3.87841	0	2.514	0	0	0	2.15461	0
MGB_c6417	dbj|AB370124.1|	Torenia fournieri TfEXPA3 mRNA for alpha expansin, partial cds												0	0	2.42875	0	3.6732	2.48093	0	0	2.5389
MGB_c6701	ref|XM_002319668.1|	Populus trichocarpa hypothetical protein (PtrEXPA11), mRNA	gi|255559687|ref|XP_002520863.1|	Alpha-expansin 8 precursor, putative [Ricinus communis] Alpha-expansin 8 precursor, putative [Ricinus communis]										0	3.44091	2.31988	0	4.35469	3.51989	0	2.31305	0
MGB_c4063	gb|EU494953.1|	Actinidia deliciosa xyloglucan endotransglucosylase/hydrolase 8 mRNA, complete cds	gi|224131448|ref|XP_002321087.1|	predicted protein [Populus trichocarpa] predicted protein [Populus trichocarpa]	sp|P35694|BRU1_SOYBN	Brassinosteroid-regulated protein BRU1 OS=Glycine max PE=2 SV=1	ath:AT3G23730	xyloglucan:xyloglucosyl transferase, putative / xyloglucan endotransglycosylase, putative / endo-xyloglucan transferase, putative ; K08235 xyloglucan:xyloglucosyl transferase [EC:2.4.1.207]	|Unclassified; Metabolism; Other enzymes|	COG2273	Beta-glucanase/Beta-glucan synthetase	METABOLISM	Carbohydrate transport and metabolism	0	0	4.84375	-3.46078	0	4.02148	0	0	0
MGB_lrc12635	dbj|AB270624.1|	Pisum sativum PsEXT9 mRNA for xyloglucan endotransglucosylase, partial cds	gi|224131448|ref|XP_002321087.1|	predicted protein [Populus trichocarpa] predicted protein [Populus trichocarpa]	sp|P35694|BRU1_SOYBN	Brassinosteroid-regulated protein BRU1 OS=Glycine max PE=2 SV=1	ath:AT4G14130	XTR7; XTR7 (XYLOGLUCAN ENDOTRANSGLYCOSYLASE 7); hydrolase, acting on glycosyl bonds ; K08235 xyloglucan:xyloglucosyl transferase [EC:2.4.1.207]	|Unclassified; Metabolism; Other enzymes|					0	-2.12639	3.15883	-3.98899	0	2.95405	0	0	0
MGB_c16812	gb|AY185538.1|	Gossypium barbadense clone 3__3 putative xyloglucan endotransglycosylase gene, partial cds	gi|29164802|gb|AAO65151.1|	putative xyloglucan endotransglycosylase [Gossypium herbaceum] putative xyloglucan endotransglycosylase [Gossypium raimondii] putative xyloglucan endotransglycosylase [Gossypium barbadense] putative xyloglucan endotransglycosylase [Gossypium barbadense]	sp|P35694|BRU1_SOYBN	Brassinosteroid-regulated protein BRU1 OS=Glycine max PE=2 SV=1	ath:AT3G23730	xyloglucan:xyloglucosyl transferase, putative / xyloglucan endotransglycosylase, putative / endo-xyloglucan transferase, putative ; K08235 xyloglucan:xyloglucosyl transferase [EC:2.4.1.207]	|Unclassified; Metabolism; Other enzymes|					0	0	4.71356	-4.38115	-2.64201	2.88359	0	0	0
MGB_c17337			gi|255555909|ref|XP_002518990.1|	Xyloglucan endotransglucosylase/hydrolase protein 2 precursor, putative [Ricinus communis] Xyloglucan endotransglucosylase/hydrolase protein 2 precursor, putative [Ricinus communis]	sp|Q8L7H3|XTH29_ARATH	Probable xyloglucan endotransglucosylase/hydrolase protein 29 OS=Arabidopsis thaliana GN=XTH29 PE=2 SV=1	ath:AT4G18990	xyloglucan:xyloglucosyl transferase, putative / xyloglucan endotransglycosylase, putative / endo-xyloglucan transferase, putative ; K08235 xyloglucan:xyloglucosyl transferase [EC:2.4.1.207]	|Unclassified; Metabolism; Other enzymes|					0	-6.50347	-2.72909	-2.99929	-3.98701	0	0	0	0
MGB_c2759	gb|BT050044.1|	Salmo salar clone ssal-evd-571-171 60S ribosomal protein L22 putative mRNA, complete cds	gi|224139022|ref|XP_002326748.1|	predicted protein [Populus trichocarpa] predicted protein [Populus trichocarpa]	sp|Q38908|XTH30_ARATH	Probable xyloglucan endotransglucosylase/hydrolase protein 30 OS=Arabidopsis thaliana GN=XTH30 PE=2 SV=2	ath:AT1G32170	XTR4; XTR4 (XYLOGLUCAN ENDOTRANSGLYCOSYLASE 4); hydrolase, acting on glycosyl bonds ; K08235 xyloglucan:xyloglucosyl transferase [EC:2.4.1.207]	|Unclassified; Metabolism; Other enzymes|					0	-5.45375	-2.05694	-3.02408	-4.56149	0	0	0	0
MGB_lrc2435	gb|EU263006.1|	Gossypium arboreum xyloglucan endotransglycosylase/hydrolase gene, complete cds	gi|124109183|gb|ABM91067.1|	xyloglucan endotransglycosylase/hydrolase precursor XTH-36 [Populus tremula x Populus tremuloides]	sp|Q8LF99|XTH6_ARATH	Probable xyloglucan endotransglucosylase/hydrolase protein 6 OS=Arabidopsis thaliana GN=XTH6 PE=2 SV=2	ath:AT5G65730	xyloglucan:xyloglucosyl transferase, putative / xyloglucan endotransglycosylase, putative / endo-xyloglucan transferase, putative ; K08235 xyloglucan:xyloglucosyl transferase [EC:2.4.1.207]	|Unclassified; Metabolism; Other enzymes|					3.98137	0	0	0	0	2.38164	0	0	3.44755
MGB_lrc3108	gb|EU263006.1|	Gossypium arboreum xyloglucan endotransglycosylase/hydrolase gene, complete cds	gi|124109183|gb|ABM91067.1|	xyloglucan endotransglycosylase/hydrolase precursor XTH-36 [Populus tremula x Populus tremuloides]	sp|Q8LF99|XTH6_ARATH	Probable xyloglucan endotransglucosylase/hydrolase protein 6 OS=Arabidopsis thaliana GN=XTH6 PE=2 SV=2	ath:AT5G65730	xyloglucan:xyloglucosyl transferase, putative / xyloglucan endotransglycosylase, putative / endo-xyloglucan transferase, putative ; K08235 xyloglucan:xyloglucosyl transferase [EC:2.4.1.207]	|Unclassified; Metabolism; Other enzymes|					0	-4.85307	0	-5.75644	-5.36183	0	0	0	0
MGB_c8025	dbj|D88413.1|	Gossypium hirsutum mRNA for endo-xyloglucan transferase, clone CF101, partial cds			sp|Q8LF99|XTH6_ARATH	Probable xyloglucan endotransglucosylase/hydrolase protein 6 OS=Arabidopsis thaliana GN=XTH6 PE=2 SV=2	ath:AT5G65730	xyloglucan:xyloglucosyl transferase, putative / xyloglucan endotransglycosylase, putative / endo-xyloglucan transferase, putative ; K08235 xyloglucan:xyloglucosyl transferase [EC:2.4.1.207]	|Unclassified; Metabolism; Other enzymes|					0	-3.90567	0	-4.12713	-4.64861	0	0	0	0
MGB_c17886	gb|EF546797.1|	Gossypium hirsutum xyloglucan endotransglycosylase (XTH) gene, XTH-3 allele, complete cds	gi|155966601|gb|ABU41235.1|	xyloglucan endotransglycosylase [Gossypium hirsutum] xyloglucan endotransglycosylase/hydrolase [Gossypium arboreum]	sp|Q8LER3|XTH7_ARATH	Probable xyloglucan endotransglucosylase/hydrolase protein 7 OS=Arabidopsis thaliana GN=XTH7 PE=2 SV=2	ath:AT4G37800	xyloglucan:xyloglucosyl transferase, putative / xyloglucan endotransglycosylase, putative / endo-xyloglucan transferase, putative ; K08235 xyloglucan:xyloglucosyl transferase [EC:2.4.1.207]	|Unclassified; Metabolism; Other enzymes|					2.02624	-3.02135	0	-3.26379	-3.08638	0	0	0	0
MGB_c1426	gb|BT096964.1|	Soybean clone JCVI-FLGm-21K24 unknown mRNA	gi|255554981|ref|XP_002518528.1|	Xyloglucan endotransglucosylase/hydrolase protein A precursor, putative [Ricinus communis] Xyloglucan endotransglucosylase/hydrolase protein A precursor, putative [Ricinus communis]	sp|Q8L9A9|XTH8_ARATH	Probable xyloglucan endotransglucosylase/hydrolase protein 8 OS=Arabidopsis thaliana GN=XTH8 PE=2 SV=1	ath:AT1G11545	xyloglucan:xyloglucosyl transferase, putative / xyloglucan endotransglycosylase, putative / endo-xyloglucan transferase, putative ; K08235 xyloglucan:xyloglucosyl transferase [EC:2.4.1.207]	|Unclassified; Metabolism; Other enzymes|					0	2.73032	4.0034	0	3.16373	4.85914	0	0	0
MGB_c10549	ref|XM_002320365.1|	Populus trichocarpa predicted protein, mRNA	gi|22947847|gb|AAN07897.1|	xyloglucan endotransglycosylase [Malus x domestica]	sp|Q8LNZ5|XTHB_PHAAN	Probable xyloglucan endotransglucosylase/hydrolase protein B OS=Phaseolus angularis GN=XTHB PE=2 SV=1	ath:AT2G06850	EXGT-A1; EXGT-A1 (ENDOXYLOGLUCAN TRANSFERASE); hydrolase, acting on glycosyl bonds ; K08235 xyloglucan:xyloglucosyl transferase [EC:2.4.1.207]	|Unclassified; Metabolism; Other enzymes|					0	0	-2.57491	0	0	0	0	0	0
MGB_c16101	gb|BT047953.1|	Salmo salar clone ssal-evd-551-323 Heat shock protein Hsp-16.1/Hsp-16.11 putative mRNA, complete cds	gi|15236004|ref|NP_194887.1|	ATCSLC5 (CELLULOSE-SYNTHASE LIKE C5); cellulose synthase/ transferase, transferring glycosyl groups [Arabidopsis thaliana] RecName: Full=Probable xyloglucan glycosyltransferase 5; AltName: Full=Cellulose synthase-like protein C5; Short=AtCslC5 putative protein [Arabidopsis thaliana] putative protein [Arabidopsis thaliana] putative protein [Arabidopsis thaliana] At4g31590 [Arabidopsis thaliana]	sp|Q9SB75|CSLC5_ARATH	Probable xyloglucan glycosyltransferase 5 OS=Arabidopsis thaliana GN=CSLC5 PE=2 SV=1	ath:AT4G31590	ATCSLC05; ATCSLC05 (Cellulose synthase-like C5); transferase, transferring glycosyl groups						0	2.58471	0	0	0	0	0	0	0
MGB_c15674	ref|XM_002308694.1|	Populus trichocarpa predicted protein, mRNA	gi|225464331|ref|XP_002271933.1|	PREDICTED: hypothetical protein [Vitis vinifera] hypothetical protein [Vitis vinifera] unnamed protein product [Vitis vinifera]	sp|Q9SB75|CSLC5_ARATH	Probable xyloglucan glycosyltransferase 5 OS=Arabidopsis thaliana GN=CSLC5 PE=2 SV=1	ath:AT4G31590	ATCSLC05; ATCSLC05 (Cellulose synthase-like C5); transferase, transferring glycosyl groups		COG1215	Glycosyltransferases, probably involved in cell wall biogenesis	CELLULAR PROCESSES AND SIGNALING	Cell wall/membrane/envelope biogenesis	4.12629	4.35842	0	3.17827	3.58077	0	0	0	0
MGB_s22820	ref|XM_002517337.1|	Ricinus communis transferase, transferring glycosyl groups, putative, mRNA	gi|225452541|ref|XP_002280124.1|	PREDICTED: hypothetical protein [Vitis vinifera] unnamed protein product [Vitis vinifera]	sp|Q9SB75|CSLC5_ARATH	Probable xyloglucan glycosyltransferase 5 OS=Arabidopsis thaliana GN=CSLC5 PE=2 SV=1	ppp:PHYPADRAFT_176780	cslC2; cellulose synthase-like C2, glycosyltransferase family 2						0	3.20578	0	0	4.09845	2.51326	0	0	0
MGB_c2835	ref|XM_002284631.1|	PREDICTED: Vitis vinifera hypothetical protein LOC100263916 (LOC100263916), mRNA	gi|225457345|ref|XP_002284667.1|	PREDICTED: hypothetical protein [Vitis vinifera] unnamed protein product [Vitis vinifera]	sp|Q9CA75|GT5_ARATH	Putative glycosyltransferase 5 OS=Arabidopsis thaliana GN=GT5 PE=2 SV=1	ath:AT1G74380	galactosyl transferase GMA12/MNN10 family protein ; K08238 xyloglucan 6-xylosyltransferase [EC:2.4.2.39]	|Protein Families; Metabolism; Glycosyltransferases [BR:ko01003];|					2.89882	2.77488	0	0	2.09735	0	0	0	0
MGB_lrc7217	ref|XM_002521030.1|	Ricinus communis Xyloglucan endotransglucosylase/hydrolase protein 2 precursor, putative, mRNA	gi|255560117|ref|XP_002521076.1|	Xyloglucan endotransglucosylase/hydrolase protein 2 precursor, putative [Ricinus communis] Xyloglucan endotransglucosylase/hydrolase protein 2 precursor, putative [Ricinus communis]	sp|Q9SV60|XTH2_ARATH	Xyloglucan endotransglucosylase/hydrolase protein 2 OS=Arabidopsis thaliana GN=XTH2 PE=2 SV=1	ath:AT4G13090	xyloglucan:xyloglucosyl transferase, putative / xyloglucan endotransglycosylase, putative / endo-xyloglucan transferase, putative ; K08235 xyloglucan:xyloglucosyl transferase [EC:2.4.1.207]	|Unclassified; Metabolism; Other enzymes|					-7.78536	-9.14735	-3.56068	-6.66635	-8.74759	-2.50815	0	0	0
MGB_s28966	ref|XM_002266775.1|	PREDICTED: Vitis vinifera hypothetical protein LOC100252522 (LOC100252522), mRNA	gi|255560117|ref|XP_002521076.1|	Xyloglucan endotransglucosylase/hydrolase protein 2 precursor, putative [Ricinus communis] Xyloglucan endotransglucosylase/hydrolase protein 2 precursor, putative [Ricinus communis]	sp|Q9SV60|XTH2_ARATH	Xyloglucan endotransglucosylase/hydrolase protein 2 OS=Arabidopsis thaliana GN=XTH2 PE=2 SV=1	ath:AT4G13090	xyloglucan:xyloglucosyl transferase, putative / xyloglucan endotransglycosylase, putative / endo-xyloglucan transferase, putative ; K08235 xyloglucan:xyloglucosyl transferase [EC:2.4.1.207]	|Unclassified; Metabolism; Other enzymes|					-6.49461	0	0	0	0	0	0	0	0
MGB_lrc578	ref|XM_002266775.1|	PREDICTED: Vitis vinifera hypothetical protein LOC100252522 (LOC100252522), mRNA	gi|255560117|ref|XP_002521076.1|	Xyloglucan endotransglucosylase/hydrolase protein 2 precursor, putative [Ricinus communis] Xyloglucan endotransglucosylase/hydrolase protein 2 precursor, putative [Ricinus communis]	sp|Q9SV60|XTH2_ARATH	Xyloglucan endotransglucosylase/hydrolase protein 2 OS=Arabidopsis thaliana GN=XTH2 PE=2 SV=1	ath:AT4G13090	xyloglucan:xyloglucosyl transferase, putative / xyloglucan endotransglycosylase, putative / endo-xyloglucan transferase, putative ; K08235 xyloglucan:xyloglucosyl transferase [EC:2.4.1.207]	|Unclassified; Metabolism; Other enzymes|					-5.73801	0	-4.18822	0	0	0	0	-3.47977	0
MGB_lrc28209	gb|BT056956.1|	Salmo salar clone ssal-evd-508-041 Response gene to complement 32 protein putative mRNA, complete cds	gi|255560117|ref|XP_002521076.1|	Xyloglucan endotransglucosylase/hydrolase protein 2 precursor, putative [Ricinus communis] Xyloglucan endotransglucosylase/hydrolase protein 2 precursor, putative [Ricinus communis]	sp|Q9SV60|XTH2_ARATH	Xyloglucan endotransglucosylase/hydrolase protein 2 OS=Arabidopsis thaliana GN=XTH2 PE=2 SV=1	ath:AT4G13090	xyloglucan:xyloglucosyl transferase, putative / xyloglucan endotransglycosylase, putative / endo-xyloglucan transferase, putative ; K08235 xyloglucan:xyloglucosyl transferase [EC:2.4.1.207]	|Unclassified; Metabolism; Other enzymes|					5.86298	-8.10746	-3.85376	-2.48461	-5.25442	-2.96159	0	0	0
MGB_s30870	ref|XM_002266775.1|	PREDICTED: Vitis vinifera hypothetical protein LOC100252522 (LOC100252522), mRNA	gi|255560117|ref|XP_002521076.1|	Xyloglucan endotransglucosylase/hydrolase protein 2 precursor, putative [Ricinus communis] Xyloglucan endotransglucosylase/hydrolase protein 2 precursor, putative [Ricinus communis]	sp|Q9SV60|XTH2_ARATH	Xyloglucan endotransglucosylase/hydrolase protein 2 OS=Arabidopsis thaliana GN=XTH2 PE=2 SV=1	ath:AT4G13090	xyloglucan:xyloglucosyl transferase, putative / xyloglucan endotransglycosylase, putative / endo-xyloglucan transferase, putative ; K08235 xyloglucan:xyloglucosyl transferase [EC:2.4.1.207]	|Unclassified; Metabolism; Other enzymes|					0	-4.59034	0	0	-3.32877	-2.49589	0	0	0
MGB_c2481	gb|AY476737.1|	Gossypium hirsutum XET mRNA, partial sequence	gi|147854712|emb|CAN80250.1|	hypothetical protein [Vitis vinifera]	sp|Q38857|XTH22_ARATH	Xyloglucan endotransglucosylase/hydrolase protein 22 OS=Arabidopsis thaliana GN=XTH22 PE=1 SV=1	ath:AT5G57560	TCH4; TCH4 (TOUCH 4); hydrolase, acting on glycosyl bonds / xyloglucan:xyloglucosyl transferase ; K08235 xyloglucan:xyloglucosyl transferase [EC:2.4.1.207]	|Unclassified; Metabolism; Other enzymes|	COG2273	Beta-glucanase/Beta-glucan synthetase	METABOLISM	Carbohydrate transport and metabolism	0	-4.43573	0	-3.66424	-5.32669	0	0	-2.77131	0
MGB_c20023	gb|BT090048.1|	Soybean clone JCVI-FLGm-3B17 unknown mRNA	gi|224131448|ref|XP_002321087.1|	predicted protein [Populus trichocarpa] predicted protein [Populus trichocarpa]	sp|Q38857|XTH22_ARATH	Xyloglucan endotransglucosylase/hydrolase protein 22 OS=Arabidopsis thaliana GN=XTH22 PE=1 SV=1	ath:AT5G57560	TCH4; TCH4 (TOUCH 4); hydrolase, acting on glycosyl bonds / xyloglucan:xyloglucosyl transferase ; K08235 xyloglucan:xyloglucosyl transferase [EC:2.4.1.207]	|Unclassified; Metabolism; Other enzymes|					0	0	4.61174	-3.5815	0	4.12465	0	0	2.12387
MGB_lrc8493	gb|DQ235254.1|	Betula pendula xyloglucan endotransglucosylase mRNA, complete cds	gi|225469683|ref|XP_002266811.1|	PREDICTED: hypothetical protein [Vitis vinifera]	sp|Q9LJR7|XTH3_ARATH	Xyloglucan endotransglucosylase/hydrolase protein 3 OS=Arabidopsis thaliana GN=XTH3 PE=2 SV=1	ath:AT3G25050	XTH3; XTH3 (XYLOGLUCAN ENDOTRANSGLUCOSYLASE/HYDROLASE 3); hydrolase, acting on glycosyl bonds ; K08235 xyloglucan:xyloglucosyl transferase [EC:2.4.1.207]	|Unclassified; Metabolism; Other enzymes|					0	-8.85166	-3.81301	0	-4.08601	-3.11217	0	-3.2062	0
MGB_s29044	ref|XM_002266775.1|	PREDICTED: Vitis vinifera hypothetical protein LOC100252522 (LOC100252522), mRNA	gi|255560117|ref|XP_002521076.1|	Xyloglucan endotransglucosylase/hydrolase protein 2 precursor, putative [Ricinus communis] Xyloglucan endotransglucosylase/hydrolase protein 2 precursor, putative [Ricinus communis]	sp|Q9LJR7|XTH3_ARATH	Xyloglucan endotransglucosylase/hydrolase protein 3 OS=Arabidopsis thaliana GN=XTH3 PE=2 SV=1	ath:AT3G25050	XTH3; XTH3 (XYLOGLUCAN ENDOTRANSGLUCOSYLASE/HYDROLASE 3); hydrolase, acting on glycosyl bonds ; K08235 xyloglucan:xyloglucosyl transferase [EC:2.4.1.207]	|Unclassified; Metabolism; Other enzymes|					0	-7.15153	-3.90606	0	-3.34796	-3.05495	0	-2.28496	0
MGB_c28560	gb|BT056956.1|	Salmo salar clone ssal-evd-508-041 Response gene to complement 32 protein putative mRNA, complete cds			sp|Q9LJR7|XTH3_ARATH	Xyloglucan endotransglucosylase/hydrolase protein 3 OS=Arabidopsis thaliana GN=XTH3 PE=2 SV=1								6.31054	-7.62769	-3.43586	0	-4.27632	-3.03351	0	-2.09059	0
MGB_c323	ref|XM_002517337.1|	Ricinus communis transferase, transferring glycosyl groups, putative, mRNA	gi|255552680|ref|XP_002517383.1|	transferase, transferring glycosyl groups, putative [Ricinus communis] transferase, transferring glycosyl groups, putative [Ricinus communis]	sp|Q9LJP4|CSLC4_ARATH	Xyloglucan glycosyltransferase 4 OS=Arabidopsis thaliana GN=CSLC4 PE=2 SV=1	ath:AT3G28180	ATCSLC04; ATCSLC04 (CELLULOSE-SYNTHASE LIKE C 4); transferase, transferring glycosyl groups						2.16874	0	0	0	0	0	0	0	0
MGB_lrc906	ref|XM_002517337.1|	Ricinus communis transferase, transferring glycosyl groups, putative, mRNA	gi|255552680|ref|XP_002517383.1|	transferase, transferring glycosyl groups, putative [Ricinus communis] transferase, transferring glycosyl groups, putative [Ricinus communis]	sp|Q9LJP4|CSLC4_ARATH	Xyloglucan glycosyltransferase 4 OS=Arabidopsis thaliana GN=CSLC4 PE=2 SV=1	ath:AT3G28180	ATCSLC04; ATCSLC04 (CELLULOSE-SYNTHASE LIKE C 4); transferase, transferring glycosyl groups						2.52387	3.08991	0	0	3.92223	2.47997	0	0	0
MGB_c1780	ref|XM_002280088.1|	PREDICTED: Vitis vinifera hypothetical protein LOC100244115 (LOC100244115), mRNA	gi|255552680|ref|XP_002517383.1|	transferase, transferring glycosyl groups, putative [Ricinus communis] transferase, transferring glycosyl groups, putative [Ricinus communis]	sp|Q9LJP4|CSLC4_ARATH	Xyloglucan glycosyltransferase 4 OS=Arabidopsis thaliana GN=CSLC4 PE=2 SV=1	ath:AT3G28180	ATCSLC04; ATCSLC04 (CELLULOSE-SYNTHASE LIKE C 4); transferase, transferring glycosyl groups						2.77637	3.34887	0	0	3.73486	0	0	0	0
MGB_lrc51	ref|XM_002280088.1|	PREDICTED: Vitis vinifera hypothetical protein LOC100244115 (LOC100244115), mRNA	gi|255552680|ref|XP_002517383.1|	transferase, transferring glycosyl groups, putative [Ricinus communis] transferase, transferring glycosyl groups, putative [Ricinus communis]	sp|Q9LJP4|CSLC4_ARATH	Xyloglucan glycosyltransferase 4 OS=Arabidopsis thaliana GN=CSLC4 PE=2 SV=1	ath:AT3G28180	ATCSLC04; ATCSLC04 (CELLULOSE-SYNTHASE LIKE C 4); transferase, transferring glycosyl groups						0	0	0	0	0	2.82652	0	0	0
MGB_c18927	gb|EU494968.1|	Malus x domestica xyloglucan endotransglucosylase/hydrolase 9 mRNA, complete cds												0	0	0	0	3.46729	2.43935	0	0	0
MGB_c21268	ref|NM_101358.3|	Arabidopsis thaliana enzyme inhibitor/ pectinesterase/ pectinesterase inhibitor (AT1G14890) mRNA, complete cds			sp|P17407|21KD_DAUCA	21 kDa protein OS=Daucus carota PE=2 SV=1	ath:AT1G14890	pectinesterase inhibitor						0	3.77012	2.85079	0	2.23189	2.74828	0	0	0
MGB_lrc23180	ref|NM_101358.3|	Arabidopsis thaliana enzyme inhibitor/ pectinesterase/ pectinesterase inhibitor (AT1G14890) mRNA, complete cds	gi|255573718|ref|XP_002527780.1|	21 kDa protein precursor, putative [Ricinus communis] 21 kDa protein precursor, putative [Ricinus communis]	sp|P17407|21KD_DAUCA	21 kDa protein OS=Daucus carota PE=2 SV=1	ath:AT1G14890	pectinesterase inhibitor						0	5.52589	4.90384	0	2.13872	2.93239	0	0	0
MGB_c1354	gb|BT049815.1|	Salmo salar clone ssal-evd-556-339 C-C motif chemokine 28 precursor putative mRNA, complete cds	gi|225466057|ref|XP_002263715.1|	PREDICTED: hypothetical protein [Vitis vinifera] hypothetical protein [Vitis vinifera]	sp|P17407|21KD_DAUCA	21 kDa protein OS=Daucus carota PE=2 SV=1	ath:AT4G25260	invertase/pectin methylesterase inhibitor family protein						-2.8659	-5.66912	0	-5.2815	-6.8242	0	0	-2.19422	-2.3448
MGB_lrc487	gb|BT049815.1|	Salmo salar clone ssal-evd-556-339 C-C motif chemokine 28 precursor putative mRNA, complete cds	gi|224108301|ref|XP_002314795.1|	predicted protein [Populus trichocarpa] predicted protein [Populus trichocarpa]	sp|P17407|21KD_DAUCA	21 kDa protein OS=Daucus carota PE=2 SV=1	ath:AT2G01610	invertase/pectin methylesterase inhibitor family protein						-2.11271	0	4.24233	-3.92689	0	2.47779	0	2.85451	4.06223
MGB_c5318	gb|BT057814.1|	Salmo salar clone ssal-evd-541-186 60S acidic ribosomal protein P1 putative mRNA, complete cds	gi|255573718|ref|XP_002527780.1|	21 kDa protein precursor, putative [Ricinus communis] 21 kDa protein precursor, putative [Ricinus communis]	sp|P17407|21KD_DAUCA	21 kDa protein OS=Daucus carota PE=2 SV=1	ath:AT1G14890	pectinesterase inhibitor						0	4.09372	3.49526	0	0	2.66569	0	0	0
MGB_c9388	gb|BT089730.1|	Soybean clone JCVI-FLGm-2P15 unknown mRNA	gi|224136750|ref|XP_002322406.1|	predicted protein [Populus trichocarpa] unknown [Populus trichocarpa] predicted protein [Populus trichocarpa]	sp|P17407|21KD_DAUCA	21 kDa protein OS=Daucus carota PE=2 SV=1	ath:AT3G47380	invertase/pectin methylesterase inhibitor family protein						0	2.16805	0	0	0	0	0	0	0
MGB_c15272	ref|XM_002464350.1|	Sorghum bicolor hypothetical protein, mRNA	gi|225466065|ref|XP_002264028.1|	PREDICTED: hypothetical protein [Vitis vinifera] unnamed protein product [Vitis vinifera]	sp|P17407|21KD_DAUCA	21 kDa protein OS=Daucus carota PE=2 SV=1	ath:AT5G62360	invertase/pectin methylesterase inhibitor family protein						0	0	0	0	2.34154	0	0	0	0
MGB_c7677	ref|XM_002528375.1|	Ricinus communis multicopper oxidase, putative, mRNA	gi|224061929|ref|XP_002300669.1|	multicopper oxidase [Populus trichocarpa] multicopper oxidase [Populus trichocarpa]	sp|Q00624|ASOL_BRANA	L-ascorbate oxidase homolog OS=Brassica napus GN=Bp10 PE=2 SV=1	ath:AT1G41830	SKS6; SKS6 (SKU5 Similar 6); pectinesterase						0	3.39503	3.67284	0	3.40494	3.47264	0	0	0
MGB_lrc10717	gb|BT052923.1|	Medicago truncatula clone MTYFL_FM_FN_FO1G-A-4 unknown mRNA	gi|224061929|ref|XP_002300669.1|	multicopper oxidase [Populus trichocarpa] multicopper oxidase [Populus trichocarpa]	sp|P29162|ASOL_TOBAC	L-ascorbate oxidase homolog OS=Nicotiana tabacum PE=2 SV=1	ath:AT1G41830	SKS6; SKS6 (SKU5 Similar 6); pectinesterase						0	5.11466	2.83056	0	4.73818	3.91567	0	0	0
MGB_c4336	gb|AY040710.1|	Citrus sinensis putative thermostable pectinesterase (PME4) mRNA, complete cds	gi|225444577|ref|XP_002273402.1|	PREDICTED: hypothetical protein [Vitis vinifera] unnamed protein product [Vitis vinifera]	sp|P83218|PME_DAUCA	Pectinesterase OS=Daucus carota PE=1 SV=1	ath:AT3G14310	ATPME3; ATPME3 (Arabidopsis thaliana pectin methylesterase 3)		COG4677	Pectin methylesterase	METABOLISM	Carbohydrate transport and metabolism	0	0	0	0	2.93519	0	0	0	0
MGB_lrc14200	ref|XM_002305279.1|	Populus trichocarpa predicted protein, mRNA	gi|255578282|ref|XP_002530008.1|	Pectinesterase precursor, putative [Ricinus communis] Pectinesterase precursor, putative [Ricinus communis]	sp|P83218|PME_DAUCA	Pectinesterase OS=Daucus carota PE=1 SV=1	ath:AT3G29090	pectinesterase family protein		COG4677	Pectin methylesterase	METABOLISM	Carbohydrate transport and metabolism	0	0	0	0	0	0	0	-2.61931	0
MGB_c3222			gi|157352928|emb|CAO44818.1|	unnamed protein product [Vitis vinifera]	sp|Q42920|PME_MEDSA	Pectinesterase OS=Medicago sativa PE=2 SV=1	ath:AT5G27870	pectinesterase family protein						0	-2.2449	-2.16001	0	0	0	0	0	0
MGB_lrc11553			gi|225455386|ref|XP_002278061.1|	PREDICTED: similar to pectin methylesterase 1 [Vitis vinifera]	sp|Q43062|PME_PRUPE	Pectinesterase PPE8B OS=Prunus persica PE=2 SV=1	ath:AT3G49220	pectinesterase family protein						0	4.29055	0	2.44961	4.20693	2.42317	0	0	0
MGB_c12765	ref|XM_002279087.1|	PREDICTED: Vitis vinifera hypothetical protein LOC100259618 (LOC100259618), mRNA	gi|255542792|ref|XP_002512459.1|	Pectinesterase precursor, putative [Ricinus communis] Pectinesterase precursor, putative [Ricinus communis]	sp|P09607|PME21_SOLLC	Pectinesterase-2 OS=Solanum lycopersicum GN=PME2.1 PE=2 SV=2	ath:AT5G51500	pectinesterase family protein		COG4677	Pectin methylesterase	METABOLISM	Carbohydrate transport and metabolism	0	-5.18306	-3.88968	0	0	0	0	0	0
MGB_c19857	gb|BC092447.1|	Homo sapiens cDNA clone IMAGE:30721737	gi|255551303|ref|XP_002516698.1|	Pectinesterase PPE8B precursor, putative [Ricinus communis] Pectinesterase PPE8B precursor, putative [Ricinus communis]	sp|Q43111|PME3_PHAVU	Pectinesterase-3 OS=Phaseolus vulgaris GN=MPE3 PE=2 SV=1	ath:AT5G53370	ATPMEPCRF; ATPMEPCRF; pectinesterase						0	2.83889	0	2.28056	3.22319	0	0	0	0
MGB_c4769	ref|XM_002511510.1|	Ricinus communis enzyme inhibitor, putative, mRNA	gi|118483452|gb|ABK93625.1|	unknown [Populus trichocarpa]	sp|Q43111|PME3_PHAVU	Pectinesterase-3 OS=Phaseolus vulgaris GN=MPE3 PE=2 SV=1	ath:AT3G47670	pectinesterase inhibitor						3.00831	0	0	2.12807	0	0	0	0	0
MGB_c15256	ref|XM_002324692.1|	Populus trichocarpa predicted protein, mRNA	gi|224068502|ref|XP_002326133.1|	predicted protein [Populus trichocarpa] predicted protein [Populus trichocarpa]	sp|P27644|PGLR_AGRTU	Polygalacturonase OS=Agrobacterium tumefaciens GN=pgl PE=2 SV=1	ath:AT3G42950	glycoside hydrolase family 28 protein / polygalacturonase (pectinase) family protein		COG5434	Endopolygalacturonase	CELLULAR PROCESSES AND SIGNALING	Cell wall/membrane/envelope biogenesis	0	2.59891	3.3654	0	0	2.02942	0	0	0
MGB_c19229	gb|BT057814.1|	Salmo salar clone ssal-evd-541-186 60S acidic ribosomal protein P1 putative mRNA, complete cds	gi|3024385|sp|Q39766.1|PGLR_GOSBA	RecName: Full=Polygalacturonase; Short=PG; AltName: Full=Pectinase; Flags: Precursor polygalacturonase	sp|Q39786|PGLR_GOSHI	Polygalacturonase OS=Gossypium hirsutum GN=G9 PE=2 SV=1	ath:AT3G07850	exopolygalacturonase / galacturan 1,4-alpha-galacturonidase / pectinase ; K01213 galacturan 1,4-alpha-galacturonidase [EC:3.2.1.67]	|Metabolism; Carbohydrate Metabolism; Pentose and glucuronateinterconversions [PATH:ko00040-Map:ko00040];|Metabolism; Carbohydrate Metabolism; Starch and sucrose metabolism[PATH:ko00500-Map:ko00500];|					0	-5.6153	-3.59709	0	0	0	0	0	3.24575
MGB_lrc245	dbj|AK228936.1|	Arabidopsis thaliana mRNA for putative pectinacetylesterase protein, complete cds, clone: RAFL16-24-N19	gi|1431629|emb|CAA67728.1|	pectinacetylesterase precursor [Vigna radiata var. radiata]	sp|Q8R116|NOTUM_MOUSE	Protein notum homolog OS=Mus musculus GN=Notum PE=2 SV=2	ath:AT4G19420	pectinacetylesterase family protein						0	2.08024	0	0	0	0	0	0	0
MGB_c9774	gb|BT048652.1|	Salmo salar clone ssal-evd-547-278 NADH dehydrogenase iron-sulfur protein 8, mitochondrial precursor putative mRNA, complete cds	gi|225455386|ref|XP_002278061.1|	PREDICTED: similar to pectin methylesterase 1 [Vitis vinifera]			ath:AT3G49220	pectinesterase family protein						0	2.3056	0	0	0	0	0	0	0
MGB_c11612	ref|XM_002509903.1|	Ricinus communis Polygalacturonase precursor, putative, mRNA					ath:AT4G23820	glycoside hydrolase family 28 protein / polygalacturonase (pectinase) family protein						2.87054	3.22334	0	0	2.45303	0	0	0	0
MGB_c6464	dbj|AK327228.1|	Solanum lycopersicum cDNA, clone: LEFL2024O22, HTC in fruit	gi|225444665|ref|XP_002277239.1|	PREDICTED: hypothetical protein [Vitis vinifera] unnamed protein product [Vitis vinifera]			ath:AT3G42950	glycoside hydrolase family 28 protein / polygalacturonase (pectinase) family protein						0	2.19777	3.31281	0	0	2.04369	0	0	0
MGB_s30644	gb|DQ073046.1|	Gossypium hirsutum pectate lyase mRNA, complete cds	gi|68131792|gb|AAY85180.1|	pectate lyase [Gossypium hirsutum]	sp|O24554|PEL_ZINEL	Pectate lyase OS=Zinnia elegans PE=1 SV=1	ath:AT4G24780	pectate lyase family protein						2.0017	0	0	0	0	0	0	0	0
MGB_c6260	gb|DQ073046.1|	Gossypium hirsutum pectate lyase mRNA, complete cds	gi|68131792|gb|AAY85180.1|	pectate lyase [Gossypium hirsutum]	sp|O24554|PEL_ZINEL	Pectate lyase OS=Zinnia elegans PE=1 SV=1	ath:AT1G67750	pectate lyase family protein						2.08701	4.48126	2.67148	0	0	2.22982	0	0	0
MGB_c9890	gb|DQ073046.1|	Gossypium hirsutum pectate lyase mRNA, complete cds	gi|68131792|gb|AAY85180.1|	pectate lyase [Gossypium hirsutum]	sp|O24554|PEL_ZINEL	Pectate lyase OS=Zinnia elegans PE=1 SV=1	ath:AT4G24780	pectate lyase family protein						2.18469	0	0	0	2.12783	0	0	0	0
MGB_c7019	gb|DQ073046.1|	Gossypium hirsutum pectate lyase mRNA, complete cds	gi|68131792|gb|AAY85180.1|	pectate lyase [Gossypium hirsutum]	sp|O24554|PEL_ZINEL	Pectate lyase OS=Zinnia elegans PE=1 SV=1	ath:AT3G27400	pectate lyase family protein ; K01728 pectate lyase [EC:4.2.2.2]	|Metabolism; Carbohydrate Metabolism; Pentose and glucuronateinterconversions [PATH:ko00040-Map:ko00040];|					2.42152	0	0	0	0	0	0	0	0
MGB_c3966	gb|DQ073046.1|	Gossypium hirsutum pectate lyase mRNA, complete cds	gi|68131792|gb|AAY85180.1|	pectate lyase [Gossypium hirsutum]	sp|O24554|PEL_ZINEL	Pectate lyase OS=Zinnia elegans PE=1 SV=1	ath:AT3G27400	pectate lyase family protein ; K01728 pectate lyase [EC:4.2.2.2]	|Metabolism; Carbohydrate Metabolism; Pentose and glucuronateinterconversions [PATH:ko00040-Map:ko00040];|					0	0	2.22673	0	0	0	0	0	0
MGB_s21579	gb|DQ073046.1|	Gossypium hirsutum pectate lyase mRNA, complete cds	gi|68131792|gb|AAY85180.1|	pectate lyase [Gossypium hirsutum]	sp|O24554|PEL_ZINEL	Pectate lyase OS=Zinnia elegans PE=1 SV=1								0	4.19518	2.5671	0	0	2.21593	0	0	0
MGB_c22374	gb|DQ073046.1|	Gossypium hirsutum pectate lyase mRNA, complete cds	gi|32129827|sp|O24554.1|PEL_ZINEL	RecName: Full=Pectate lyase; AltName: Full=ZePel; Flags: Precursor pectate lyase [Zinnia elegans]	sp|O24554|PEL_ZINEL	Pectate lyase OS=Zinnia elegans PE=1 SV=1	ath:AT3G27400	pectate lyase family protein ; K01728 pectate lyase [EC:4.2.2.2]	|Metabolism; Carbohydrate Metabolism; Pentose and glucuronateinterconversions [PATH:ko00040-Map:ko00040];|					0	4.86152	5.2617	0	2.3973	2.69704	0	0	0
MGB_s25300	gb|DQ073046.1|	Gossypium hirsutum pectate lyase mRNA, complete cds	gi|68131792|gb|AAY85180.1|	pectate lyase [Gossypium hirsutum]	sp|O24554|PEL_ZINEL	Pectate lyase OS=Zinnia elegans PE=1 SV=1	ath:AT4G24780	pectate lyase family protein						0	5.25598	0	0	0	2.91611	0	0	0
MGB_c25368	gb|DQ073046.1|	Gossypium hirsutum pectate lyase mRNA, complete cds	gi|68131792|gb|AAY85180.1|	pectate lyase [Gossypium hirsutum]	sp|O24554|PEL_ZINEL	Pectate lyase OS=Zinnia elegans PE=1 SV=1	ath:AT4G24780	pectate lyase family protein						0	0	2.2916	0	0	0	0	0	0
MGB_s26593	gb|DQ073046.1|	Gossypium hirsutum pectate lyase mRNA, complete cds	gi|68131792|gb|AAY85180.1|	pectate lyase [Gossypium hirsutum]	sp|O24554|PEL_ZINEL	Pectate lyase OS=Zinnia elegans PE=1 SV=1	ath:AT3G27400	pectate lyase family protein ; K01728 pectate lyase [EC:4.2.2.2]	|Metabolism; Carbohydrate Metabolism; Pentose and glucuronateinterconversions [PATH:ko00040-Map:ko00040];|					0	0	0	0	2.02657	0	0	0	0
MGB_s26748	gb|DQ073046.1|	Gossypium hirsutum pectate lyase mRNA, complete cds	gi|68131792|gb|AAY85180.1|	pectate lyase [Gossypium hirsutum]	sp|O24554|PEL_ZINEL	Pectate lyase OS=Zinnia elegans PE=1 SV=1	ath:AT3G27400	pectate lyase family protein ; K01728 pectate lyase [EC:4.2.2.2]	|Metabolism; Carbohydrate Metabolism; Pentose and glucuronateinterconversions [PATH:ko00040-Map:ko00040];|					0	5.2728	0	0	0	2.96054	0	0	0
MGB_c10910	ref|XM_002322179.1|	Populus trichocarpa predicted protein, mRNA	gi|68131792|gb|AAY85180.1|	pectate lyase [Gossypium hirsutum]	sp|O24554|PEL_ZINEL	Pectate lyase OS=Zinnia elegans PE=1 SV=1	ath:AT5G48900	pectate lyase family protein						0	4.36593	4.4968	0	0	2.5487	0	0	0
MGB_s21240	ref|XM_002285304.1|	PREDICTED: Vitis vinifera hypothetical protein LOC100242302 (LOC100242302), mRNA	gi|68131792|gb|AAY85180.1|	pectate lyase [Gossypium hirsutum]	sp|O24554|PEL_ZINEL	Pectate lyase OS=Zinnia elegans PE=1 SV=1	ath:AT5G63180	pectate lyase family protein						0	3.68707	4.01335	0	0	2.38502	0	0	0
MGB_c21449	ref|XM_002322179.1|	Populus trichocarpa predicted protein, mRNA	gi|68131792|gb|AAY85180.1|	pectate lyase [Gossypium hirsutum]	sp|O24554|PEL_ZINEL	Pectate lyase OS=Zinnia elegans PE=1 SV=1	ath:AT4G24780	pectate lyase family protein		COG3866	Pectate lyase	METABOLISM	Carbohydrate transport and metabolism	0	4.28426	4.63623	0	0	2.49991	0	0	0
MGB_s25359	ref|XM_002275745.1|	PREDICTED: Vitis vinifera hypothetical protein LOC100243265 (LOC100243265), mRNA	gi|255547960|ref|XP_002515037.1|	Pectate lyase precursor, putative [Ricinus communis] Pectate lyase precursor, putative [Ricinus communis]	sp|O24554|PEL_ZINEL	Pectate lyase OS=Zinnia elegans PE=1 SV=1	ath:AT3G27400	pectate lyase family protein ; K01728 pectate lyase [EC:4.2.2.2]	|Metabolism; Carbohydrate Metabolism; Pentose and glucuronateinterconversions [PATH:ko00040-Map:ko00040];|	COG3866	Pectate lyase	METABOLISM	Carbohydrate transport and metabolism	0	0	2.34413	0	0	0	0	0	0
MGB_s27498	ref|XM_002275745.1|	PREDICTED: Vitis vinifera hypothetical protein LOC100243265 (LOC100243265), mRNA	gi|255547960|ref|XP_002515037.1|	Pectate lyase precursor, putative [Ricinus communis] Pectate lyase precursor, putative [Ricinus communis]	sp|O24554|PEL_ZINEL	Pectate lyase OS=Zinnia elegans PE=1 SV=1	ath:AT5G63180	pectate lyase family protein						0	4.77497	5.25553	0	0	2.75597	0	0	0
MGB_c10605	ref|XM_002275745.1|	PREDICTED: Vitis vinifera hypothetical protein LOC100243265 (LOC100243265), mRNA	gi|225464210|ref|XP_002265100.1|	PREDICTED: hypothetical protein [Vitis vinifera] unnamed protein product [Vitis vinifera]	sp|O24554|PEL_ZINEL	Pectate lyase OS=Zinnia elegans PE=1 SV=1	ath:AT5G48900	pectate lyase family protein		COG3866	Pectate lyase	METABOLISM	Carbohydrate transport and metabolism	0	4.1844	4.63726	0	0	2.52936	0	0	0
MGB_c23852	ref|XM_002322179.1|	Populus trichocarpa predicted protein, mRNA			sp|O24554|PEL_ZINEL	Pectate lyase OS=Zinnia elegans PE=1 SV=1	ath:AT5G04310	pectate lyase family protein						0	5.02278	5.51806	0	0	2.72964	0	0	0
MGB_lrc184	gb|DQ073046.1|	Gossypium hirsutum pectate lyase mRNA, complete cds	gi|18390426|ref|NP_563715.1|	pectate lyase family protein [Arabidopsis thaliana] RecName: Full=Probable pectate lyase 1; AltName: Full=Pectate lyase A1; Flags: Precursor Strong similarity to Musa pectate lyase (gb|X92943). ESTs gb|AA042458, gb|ATTS4502, gb|N38552 come from this gene. [Arabidopsis thaliana] At1g04680/T1G11_6 [Arabidopsis thaliana] putative pectate lyase A11 [Arabidopsis thaliana]	sp|Q940Q1|PEL1_ARATH	Probable pectate lyase 1 OS=Arabidopsis thaliana GN=At1g04680 PE=2 SV=2	ath:AT1G04680	pectate lyase family protein		COG3866	Pectate lyase	METABOLISM	Carbohydrate transport and metabolism	0	4.10437	3.85943	0	2.04903	2.69627	0	0	0
MGB_c3631	gb|EF148225.1|	Populus trichocarpa clone WS0128_O03 unknown mRNA	gi|224075595|ref|XP_002304700.1|	predicted protein [Populus trichocarpa] unknown [Populus trichocarpa] predicted protein [Populus trichocarpa]	sp|Q944R1|PEL15_ARATH	Probable pectate lyase 15 OS=Arabidopsis thaliana GN=At4g13710 PE=2 SV=1	ath:AT4G13710	pectate lyase family protein ; K01728 pectate lyase [EC:4.2.2.2]	|Metabolism; Carbohydrate Metabolism; Pentose and glucuronateinterconversions [PATH:ko00040-Map:ko00040];|					0	4.08548	3.21924	0	2.7754	0	0	0	0
MGB_c16077	gb|DQ073046.1|	Gossypium hirsutum pectate lyase mRNA, complete cds	gi|68131792|gb|AAY85180.1|	pectate lyase [Gossypium hirsutum]	sp|Q9C5M8|PEL18_ARATH	Probable pectate lyase 18 OS=Arabidopsis thaliana GN=At4g24780 PE=2 SV=2	ath:AT4G24780	pectate lyase family protein						2.00655	0	0	0	0	0	0	0	0
MGB_c7598	gb|DQ073046.1|	Gossypium hirsutum pectate lyase mRNA, complete cds	gi|68131792|gb|AAY85180.1|	pectate lyase [Gossypium hirsutum]	sp|Q9C5M8|PEL18_ARATH	Probable pectate lyase 18 OS=Arabidopsis thaliana GN=At4g24780 PE=2 SV=2	ath:AT4G24780	pectate lyase family protein						2.0142	0	0	0	0	0	0	0	0
MGB_c23156	gb|DQ073046.1|	Gossypium hirsutum pectate lyase mRNA, complete cds			sp|Q9C5M8|PEL18_ARATH	Probable pectate lyase 18 OS=Arabidopsis thaliana GN=At4g24780 PE=2 SV=2	ath:AT4G24780	pectate lyase family protein						2.02167	4.28877	2.58968	0	0	0	0	0	0
MGB_c6856	gb|DQ073046.1|	Gossypium hirsutum pectate lyase mRNA, complete cds			sp|Q9C5M8|PEL18_ARATH	Probable pectate lyase 18 OS=Arabidopsis thaliana GN=At4g24780 PE=2 SV=2	ath:AT4G24780	pectate lyase family protein						2.29903	0	0	0	0	0	0	0	0
MGB_s27770	gb|DQ073046.1|	Gossypium hirsutum pectate lyase mRNA, complete cds	gi|68131792|gb|AAY85180.1|	pectate lyase [Gossypium hirsutum]	sp|Q9C5M8|PEL18_ARATH	Probable pectate lyase 18 OS=Arabidopsis thaliana GN=At4g24780 PE=2 SV=2	ath:AT4G24780	pectate lyase family protein						2.92183	0	0	0	0	0	0	0	0
MGB_c9794	gb|DQ073046.1|	Gossypium hirsutum pectate lyase mRNA, complete cds	gi|68131792|gb|AAY85180.1|	pectate lyase [Gossypium hirsutum]	sp|Q9C5M8|PEL18_ARATH	Probable pectate lyase 18 OS=Arabidopsis thaliana GN=At4g24780 PE=2 SV=2	ath:AT4G24780	pectate lyase family protein		COG3866	Pectate lyase	METABOLISM	Carbohydrate transport and metabolism	3.2599	0	0	0	0	0	0	0	0
MGB_lrc5834	gb|DQ073046.1|	Gossypium hirsutum pectate lyase mRNA, complete cds	gi|68131792|gb|AAY85180.1|	pectate lyase [Gossypium hirsutum]	sp|Q9C5M8|PEL18_ARATH	Probable pectate lyase 18 OS=Arabidopsis thaliana GN=At4g24780 PE=2 SV=2	ath:AT4G24780	pectate lyase family protein		COG3866	Pectate lyase	METABOLISM	Carbohydrate transport and metabolism	0	5.3915	0	0	0	4.26189	0	0	0
MGB_c6262	gb|DQ073046.1|	Gossypium hirsutum pectate lyase mRNA, complete cds	gi|68131792|gb|AAY85180.1|	pectate lyase [Gossypium hirsutum]	sp|Q9C5M8|PEL18_ARATH	Probable pectate lyase 18 OS=Arabidopsis thaliana GN=At4g24780 PE=2 SV=2	ath:AT4G24780	pectate lyase family protein						0	0	2.09798	0	0	0	0	0	0
MGB_c16295	gb|DQ073046.1|	Gossypium hirsutum pectate lyase mRNA, complete cds	gi|224136005|ref|XP_002322215.1|	predicted protein [Populus trichocarpa] predicted protein [Populus trichocarpa]	sp|Q9C5M8|PEL18_ARATH	Probable pectate lyase 18 OS=Arabidopsis thaliana GN=At4g24780 PE=2 SV=2	ath:AT4G24780	pectate lyase family protein						0	4.12694	3.57061	0	2.23586	2.6445	0	0	0
MGB_c22934	gb|DQ073046.1|	Gossypium hirsutum pectate lyase mRNA, complete cds	gi|68131792|gb|AAY85180.1|	pectate lyase [Gossypium hirsutum]	sp|Q9C5M8|PEL18_ARATH	Probable pectate lyase 18 OS=Arabidopsis thaliana GN=At4g24780 PE=2 SV=2	ath:AT4G24780	pectate lyase family protein		COG3866	Pectate lyase	METABOLISM	Carbohydrate transport and metabolism	0	0	0	0	2.54101	0	0	0	0
MGB_c23853	gb|DQ073046.1|	Gossypium hirsutum pectate lyase mRNA, complete cds			sp|Q9C5M8|PEL18_ARATH	Probable pectate lyase 18 OS=Arabidopsis thaliana GN=At4g24780 PE=2 SV=2	ath:AT4G24780	pectate lyase family protein						0	0	0	0	2.70735	0	0	0	0
MGB_c24845	gb|DQ073046.1|	Gossypium hirsutum pectate lyase mRNA, complete cds	gi|68131792|gb|AAY85180.1|	pectate lyase [Gossypium hirsutum]	sp|Q9C5M8|PEL18_ARATH	Probable pectate lyase 18 OS=Arabidopsis thaliana GN=At4g24780 PE=2 SV=2	ath:AT4G24780	pectate lyase family protein						0	0	0	0	0	0	0	0	2.00299
MGB_s25722	gb|DQ073046.1|	Gossypium hirsutum pectate lyase mRNA, complete cds			sp|Q9C5M8|PEL18_ARATH	Probable pectate lyase 18 OS=Arabidopsis thaliana GN=At4g24780 PE=2 SV=2	ath:AT4G24780	pectate lyase family protein						0	0	0	0	0	3.18114	0	0	0
MGB_s26163	gb|DQ073046.1|	Gossypium hirsutum pectate lyase mRNA, complete cds	gi|157313312|gb|ABV32549.1|	pectase lyase [Prunus persica]	sp|Q9C5M8|PEL18_ARATH	Probable pectate lyase 18 OS=Arabidopsis thaliana GN=At4g24780 PE=2 SV=2	ath:AT4G24780	pectate lyase family protein						0	4.31327	2.53998	0	0	2.29645	0	0	0
MGB_s29325	gb|DQ073046.1|	Gossypium hirsutum pectate lyase mRNA, complete cds	gi|13430456|gb|AAK25850.1|AF360140_1	putative pectate lyase [Arabidopsis thaliana]	sp|Q9C5M8|PEL18_ARATH	Probable pectate lyase 18 OS=Arabidopsis thaliana GN=At4g24780 PE=2 SV=2	ath:AT4G24780	pectate lyase family protein						0	4.24339	4.66518	0	0	2.75411	0	0	0
MGB_c2988	ref|XM_002275745.1|	PREDICTED: Vitis vinifera hypothetical protein LOC100243265 (LOC100243265), mRNA	gi|68131792|gb|AAY85180.1|	pectate lyase [Gossypium hirsutum]	sp|Q9C5M8|PEL18_ARATH	Probable pectate lyase 18 OS=Arabidopsis thaliana GN=At4g24780 PE=2 SV=2	ath:AT4G24780	pectate lyase family protein		COG3866	Pectate lyase	METABOLISM	Carbohydrate transport and metabolism	0	0	3.32583	0	0	0	0	0	0
MGB_c9363	ref|XM_002285304.1|	PREDICTED: Vitis vinifera hypothetical protein LOC100242302 (LOC100242302), mRNA	gi|68131792|gb|AAY85180.1|	pectate lyase [Gossypium hirsutum]	sp|Q9C5M8|PEL18_ARATH	Probable pectate lyase 18 OS=Arabidopsis thaliana GN=At4g24780 PE=2 SV=2	ath:AT4G24780	pectate lyase family protein						0	0	3.17715	0	0	0	0	0	0
MGB_c22551	ref|XM_002275745.1|	PREDICTED: Vitis vinifera hypothetical protein LOC100243265 (LOC100243265), mRNA	gi|68131792|gb|AAY85180.1|	pectate lyase [Gossypium hirsutum]	sp|Q9C5M8|PEL18_ARATH	Probable pectate lyase 18 OS=Arabidopsis thaliana GN=At4g24780 PE=2 SV=2	ath:AT4G24780	pectate lyase family protein		COG3866	Pectate lyase	METABOLISM	Carbohydrate transport and metabolism	0	4.86786	0	0	2.09974	2.85813	0	0	0
MGB_s24175	ref|XM_002285304.1|	PREDICTED: Vitis vinifera hypothetical protein LOC100242302 (LOC100242302), mRNA	gi|127464581|gb|ABO28477.1|	pectate lyase precursor [Glycine max]	sp|Q9C5M8|PEL18_ARATH	Probable pectate lyase 18 OS=Arabidopsis thaliana GN=At4g24780 PE=2 SV=2	ath:AT4G24780	pectate lyase family protein						0	3.38053	3.94467	0	0	2.36995	0	0	0
MGB_s29860	ref|XM_002285304.1|	PREDICTED: Vitis vinifera hypothetical protein LOC100242302 (LOC100242302), mRNA	gi|68131792|gb|AAY85180.1|	pectate lyase [Gossypium hirsutum]	sp|Q9C5M8|PEL18_ARATH	Probable pectate lyase 18 OS=Arabidopsis thaliana GN=At4g24780 PE=2 SV=2	ath:AT4G24780	pectate lyase family protein						0	4.6839	0	0	2.03792	2.77057	0	0	0
MGB_c11063	ref|XM_002285304.1|	PREDICTED: Vitis vinifera hypothetical protein LOC100242302 (LOC100242302), mRNA			sp|Q9C5M8|PEL18_ARATH	Probable pectate lyase 18 OS=Arabidopsis thaliana GN=At4g24780 PE=2 SV=2	ppp:PHYPADRAFT_62027	hypothetical protein						0	4.09544	4.58745	0	0	2.49455	0	0	0
MGB_c9981	gb|DQ073046.1|	Gossypium hirsutum pectate lyase mRNA, complete cds	gi|68131792|gb|AAY85180.1|	pectate lyase [Gossypium hirsutum]	sp|Q93Z25|PEL22_ARATH	Probable pectate lyase 22 OS=Arabidopsis thaliana GN=At5g63180 PE=2 SV=1	ath:AT5G63180	pectate lyase family protein		COG3866	Pectate lyase	METABOLISM	Carbohydrate transport and metabolism	2.02912	0	2.49634	0	2.0196	0	0	0	0
MGB_c2323	gb|DQ073046.1|	Gossypium hirsutum pectate lyase mRNA, complete cds	gi|68131792|gb|AAY85180.1|	pectate lyase [Gossypium hirsutum]	sp|Q93Z25|PEL22_ARATH	Probable pectate lyase 22 OS=Arabidopsis thaliana GN=At5g63180 PE=2 SV=1	ath:AT5G63180	pectate lyase family protein		COG3866	Pectate lyase	METABOLISM	Carbohydrate transport and metabolism	0	5.0779	0	0	0	2.83458	0	0	0
MGB_c5008	gb|DQ073046.1|	Gossypium hirsutum pectate lyase mRNA, complete cds			sp|Q93Z25|PEL22_ARATH	Probable pectate lyase 22 OS=Arabidopsis thaliana GN=At5g63180 PE=2 SV=1	ath:AT5G63180	pectate lyase family protein		COG3866	Pectate lyase	METABOLISM	Carbohydrate transport and metabolism	0	4.49416	4.74605	0	2.00996	2.69834	0	0	0
MGB_c15516	gb|DQ073046.1|	Gossypium hirsutum pectate lyase mRNA, complete cds	gi|255641960|gb|ACU21247.1|	unknown [Glycine max]	sp|Q93Z25|PEL22_ARATH	Probable pectate lyase 22 OS=Arabidopsis thaliana GN=At5g63180 PE=2 SV=1	ath:AT5G63180	pectate lyase family protein						0	4.37843	4.87448	0	0	2.51877	0	0	0
MGB_c23848	gb|DQ073046.1|	Gossypium hirsutum pectate lyase mRNA, complete cds	gi|28865715|emb|CAC80136.1|	pectate lyase II enzyme [Musa acuminata]	sp|Q93Z25|PEL22_ARATH	Probable pectate lyase 22 OS=Arabidopsis thaliana GN=At5g63180 PE=2 SV=1	ath:AT5G63180	pectate lyase family protein		COG3866	Pectate lyase	METABOLISM	Carbohydrate transport and metabolism	0	5.16901	5.51108	0	0	2.78954	0	0	0
MGB_c9173	ref|XM_002275745.1|	PREDICTED: Vitis vinifera hypothetical protein LOC100243265 (LOC100243265), mRNA	gi|68131792|gb|AAY85180.1|	pectate lyase [Gossypium hirsutum]	sp|Q93Z25|PEL22_ARATH	Probable pectate lyase 22 OS=Arabidopsis thaliana GN=At5g63180 PE=2 SV=1	ath:AT5G63180	pectate lyase family protein		COG3866	Pectate lyase	METABOLISM	Carbohydrate transport and metabolism	0	5.02341	0	0	0	2.78205	0	0	0
MGB_c16234	ref|XM_002275745.1|	PREDICTED: Vitis vinifera hypothetical protein LOC100243265 (LOC100243265), mRNA	gi|2281338|gb|AAB69761.1|	putative pectate lyase [Arabidopsis thaliana]	sp|Q93Z25|PEL22_ARATH	Probable pectate lyase 22 OS=Arabidopsis thaliana GN=At5g63180 PE=2 SV=1	ath:AT5G63180	pectate lyase family protein						0	4.22096	4.70908	0	2.15011	2.97451	0	0	0
MGB_s21306	ref|XM_002285304.1|	PREDICTED: Vitis vinifera hypothetical protein LOC100242302 (LOC100242302), mRNA	gi|68131792|gb|AAY85180.1|	pectate lyase [Gossypium hirsutum]	sp|Q93Z25|PEL22_ARATH	Probable pectate lyase 22 OS=Arabidopsis thaliana GN=At5g63180 PE=2 SV=1	ath:AT5G63180	pectate lyase family protein		COG3866	Pectate lyase	METABOLISM	Carbohydrate transport and metabolism	0	4.83525	0	0	2.12577	3.03002	0	0	0
MGB_s22072	ref|XM_002322179.1|	Populus trichocarpa predicted protein, mRNA	gi|68131792|gb|AAY85180.1|	pectate lyase [Gossypium hirsutum]	sp|Q93Z25|PEL22_ARATH	Probable pectate lyase 22 OS=Arabidopsis thaliana GN=At5g63180 PE=2 SV=1	ath:AT5G63180	pectate lyase family protein		COG3866	Pectate lyase	METABOLISM	Carbohydrate transport and metabolism	0	5.18722	0	0	2.15081	0	0	0	0
MGB_s22857	ref|XM_002275745.1|	PREDICTED: Vitis vinifera hypothetical protein LOC100243265 (LOC100243265), mRNA	gi|68131792|gb|AAY85180.1|	pectate lyase [Gossypium hirsutum]	sp|Q93Z25|PEL22_ARATH	Probable pectate lyase 22 OS=Arabidopsis thaliana GN=At5g63180 PE=2 SV=1	ath:AT5G63180	pectate lyase family protein		COG3866	Pectate lyase	METABOLISM	Carbohydrate transport and metabolism	0	0	0	0	2.00212	0	0	0	0
MGB_c24074	ref|XM_002322179.1|	Populus trichocarpa predicted protein, mRNA	gi|68131792|gb|AAY85180.1|	pectate lyase [Gossypium hirsutum]	sp|Q93Z25|PEL22_ARATH	Probable pectate lyase 22 OS=Arabidopsis thaliana GN=At5g63180 PE=2 SV=1	ath:AT5G63180	pectate lyase family protein		COG3866	Pectate lyase	METABOLISM	Carbohydrate transport and metabolism	0	0	2.13119	0	0	0	0	0	0
MGB_c24568	ref|XM_002322179.1|	Populus trichocarpa predicted protein, mRNA	gi|68131792|gb|AAY85180.1|	pectate lyase [Gossypium hirsutum]	sp|Q93Z25|PEL22_ARATH	Probable pectate lyase 22 OS=Arabidopsis thaliana GN=At5g63180 PE=2 SV=1	ath:AT5G63180	pectate lyase family protein		COG3866	Pectate lyase	METABOLISM	Carbohydrate transport and metabolism	0	0	0	0	0	2.93157	0	0	0
MGB_s25460	ref|XM_002275745.1|	PREDICTED: Vitis vinifera hypothetical protein LOC100243265 (LOC100243265), mRNA	gi|255540421|ref|XP_002511275.1|	Pectate lyase precursor, putative [Ricinus communis] Pectate lyase precursor, putative [Ricinus communis]	sp|Q93Z25|PEL22_ARATH	Probable pectate lyase 22 OS=Arabidopsis thaliana GN=At5g63180 PE=2 SV=1	ath:AT5G63180	pectate lyase family protein		COG3866	Pectate lyase	METABOLISM	Carbohydrate transport and metabolism	0	2.53713	2.59977	0	0	0	0	0	0
MGB_s26077	ref|XM_002285304.1|	PREDICTED: Vitis vinifera hypothetical protein LOC100242302 (LOC100242302), mRNA	gi|68131792|gb|AAY85180.1|	pectate lyase [Gossypium hirsutum]	sp|Q93Z25|PEL22_ARATH	Probable pectate lyase 22 OS=Arabidopsis thaliana GN=At5g63180 PE=2 SV=1	ath:AT5G63180	pectate lyase family protein						0	0	2.24608	0	0	0	0	0	0
MGB_s27364	ref|XM_002275745.1|	PREDICTED: Vitis vinifera hypothetical protein LOC100243265 (LOC100243265), mRNA	gi|68131792|gb|AAY85180.1|	pectate lyase [Gossypium hirsutum]	sp|Q93Z25|PEL22_ARATH	Probable pectate lyase 22 OS=Arabidopsis thaliana GN=At5g63180 PE=2 SV=1	ath:AT5G63180	pectate lyase family protein						0	0	2.65274	0	0	0	0	0	0
MGB_s27705	ref|XM_002285304.1|	PREDICTED: Vitis vinifera hypothetical protein LOC100242302 (LOC100242302), mRNA	gi|127464581|gb|ABO28477.1|	pectate lyase precursor [Glycine max]	sp|Q93Z25|PEL22_ARATH	Probable pectate lyase 22 OS=Arabidopsis thaliana GN=At5g63180 PE=2 SV=1	ath:AT5G63180	pectate lyase family protein						0	3.7412	4.25903	0	2.23305	2.50946	0	0	0
MGB_c2651	ref|XM_002275745.1|	PREDICTED: Vitis vinifera hypothetical protein LOC100243265 (LOC100243265), mRNA			sp|Q93Z25|PEL22_ARATH	Probable pectate lyase 22 OS=Arabidopsis thaliana GN=At5g63180 PE=2 SV=1	ath:AT5G63180	pectate lyase family protein		COG3866	Pectate lyase	METABOLISM	Carbohydrate transport and metabolism	0	5.07084	0	0	0	2.81279	0	0	0
MGB_c21033	ref|XM_002322179.1|	Populus trichocarpa predicted protein, mRNA			sp|Q93Z25|PEL22_ARATH	Probable pectate lyase 22 OS=Arabidopsis thaliana GN=At5g63180 PE=2 SV=1	ath:AT5G63180	pectate lyase family protein		COG3866	Pectate lyase	METABOLISM	Carbohydrate transport and metabolism	0	4.26616	4.5353	0	2.05157	2.77239	0	0	0
MGB_s21344	ref|XM_002275745.1|	PREDICTED: Vitis vinifera hypothetical protein LOC100243265 (LOC100243265), mRNA			sp|Q93Z25|PEL22_ARATH	Probable pectate lyase 22 OS=Arabidopsis thaliana GN=At5g63180 PE=2 SV=1	ath:AT5G63180	pectate lyase family protein		COG3866	Pectate lyase	METABOLISM	Carbohydrate transport and metabolism	0	0	0	0	2.09514	0	0	0	0
MGB_c23267	ref|XM_002285304.1|	PREDICTED: Vitis vinifera hypothetical protein LOC100242302 (LOC100242302), mRNA	gi|157339114|emb|CAO42465.1|	unnamed protein product [Vitis vinifera]	sp|Q93Z25|PEL22_ARATH	Probable pectate lyase 22 OS=Arabidopsis thaliana GN=At5g63180 PE=2 SV=1	ath:AT5G63180	pectate lyase family protein		COG3866	Pectate lyase	METABOLISM	Carbohydrate transport and metabolism	0	4.58175	0	0	0	2.70561	0	0	0
MGB_c24439	ref|XM_002285304.1|	PREDICTED: Vitis vinifera hypothetical protein LOC100242302 (LOC100242302), mRNA	gi|224136005|ref|XP_002322215.1|	predicted protein [Populus trichocarpa] predicted protein [Populus trichocarpa]	sp|Q93Z25|PEL22_ARATH	Probable pectate lyase 22 OS=Arabidopsis thaliana GN=At5g63180 PE=2 SV=1	ath:AT5G63180	pectate lyase family protein						0	4.01701	4.49425	0	0	2.51053	0	0	0
MGB_s25340	ref|XM_002285304.1|	PREDICTED: Vitis vinifera hypothetical protein LOC100242302 (LOC100242302), mRNA	gi|225424562|ref|XP_002285340.1|	PREDICTED: hypothetical protein [Vitis vinifera]	sp|Q93Z25|PEL22_ARATH	Probable pectate lyase 22 OS=Arabidopsis thaliana GN=At5g63180 PE=2 SV=1	ath:AT5G63180	pectate lyase family protein						0	4.6717	5.26264	0	2.04998	2.82181	0	0	0
MGB_s26236	ref|XM_002285304.1|	PREDICTED: Vitis vinifera hypothetical protein LOC100242302 (LOC100242302), mRNA	gi|157339114|emb|CAO42465.1|	unnamed protein product [Vitis vinifera]	sp|Q93Z25|PEL22_ARATH	Probable pectate lyase 22 OS=Arabidopsis thaliana GN=At5g63180 PE=2 SV=1	ath:AT5G63180	pectate lyase family protein						0	0	3.75606	0	0	0	0	0	0
MGB_s26259	ref|XM_002285304.1|	PREDICTED: Vitis vinifera hypothetical protein LOC100242302 (LOC100242302), mRNA			sp|Q93Z25|PEL22_ARATH	Probable pectate lyase 22 OS=Arabidopsis thaliana GN=At5g63180 PE=2 SV=1	ath:AT5G63180	pectate lyase family protein						0	4.57774	5.08955	0	0	2.64197	0	0	0
MGB_s27068	ref|XM_002275745.1|	PREDICTED: Vitis vinifera hypothetical protein LOC100243265 (LOC100243265), mRNA	gi|157339114|emb|CAO42465.1|	unnamed protein product [Vitis vinifera]	sp|Q93Z25|PEL22_ARATH	Probable pectate lyase 22 OS=Arabidopsis thaliana GN=At5g63180 PE=2 SV=1	ath:AT5G63180	pectate lyase family protein						0	3.55255	4.07675	0	2.0603	2.41436	0	0	0
MGB_s27144	ref|XM_002275745.1|	PREDICTED: Vitis vinifera hypothetical protein LOC100243265 (LOC100243265), mRNA	gi|225424562|ref|XP_002285340.1|	PREDICTED: hypothetical protein [Vitis vinifera]	sp|Q93Z25|PEL22_ARATH	Probable pectate lyase 22 OS=Arabidopsis thaliana GN=At5g63180 PE=2 SV=1	ath:AT5G63180	pectate lyase family protein						0	2.87572	3.48978	0	0	0	0	0	0
MGB_c29304	ref|XM_002275745.1|	PREDICTED: Vitis vinifera hypothetical protein LOC100243265 (LOC100243265), mRNA			sp|Q93Z25|PEL22_ARATH	Probable pectate lyase 22 OS=Arabidopsis thaliana GN=At5g63180 PE=2 SV=1	ath:AT5G63180	pectate lyase family protein						0	0	3.99056	0	0	0	0	0	0
MGB_c4003	gb|DQ073046.1|	Gossypium hirsutum pectate lyase mRNA, complete cds	gi|68131792|gb|AAY85180.1|	pectate lyase [Gossypium hirsutum]	sp|Q9FXD8|PEL5_ARATH	Probable pectate lyase 5 OS=Arabidopsis thaliana GN=At1g67750 PE=2 SV=2	ath:AT1G67750	pectate lyase family protein		COG3866	Pectate lyase	METABOLISM	Carbohydrate transport and metabolism	0	4.11023	0	0	2.4702	2.8715	0	0	0
MGB_c6709	gb|DQ073046.1|	Gossypium hirsutum pectate lyase mRNA, complete cds	gi|68131792|gb|AAY85180.1|	pectate lyase [Gossypium hirsutum]	sp|Q9FXD8|PEL5_ARATH	Probable pectate lyase 5 OS=Arabidopsis thaliana GN=At1g67750 PE=2 SV=2	ath:AT1G67750	pectate lyase family protein						0	0	3.02816	0	0	0	0	0	0
MGB_c15866	gb|DQ073046.1|	Gossypium hirsutum pectate lyase mRNA, complete cds	gi|68131792|gb|AAY85180.1|	pectate lyase [Gossypium hirsutum]	sp|Q9FXD8|PEL5_ARATH	Probable pectate lyase 5 OS=Arabidopsis thaliana GN=At1g67750 PE=2 SV=2								0	4.10548	3.45892	0	2.16899	2.54096	0	0	0
MGB_s21009	gb|DQ073046.1|	Gossypium hirsutum pectate lyase mRNA, complete cds			sp|Q9FXD8|PEL5_ARATH	Probable pectate lyase 5 OS=Arabidopsis thaliana GN=At1g67750 PE=2 SV=2	ath:AT1G67750	pectate lyase family protein						0	4.18908	2.27416	0	0	2.25765	0	0	0
MGB_c26085	gb|DQ073046.1|	Gossypium hirsutum pectate lyase mRNA, complete cds	gi|225456814|ref|XP_002275781.1|	PREDICTED: hypothetical protein [Vitis vinifera]	sp|Q9FXD8|PEL5_ARATH	Probable pectate lyase 5 OS=Arabidopsis thaliana GN=At1g67750 PE=2 SV=2	ath:AT1G67750	pectate lyase family protein						0	4.27435	4.18097	0	0	2.59717	0	0	0
MGB_c9174	ref|XM_002275745.1|	PREDICTED: Vitis vinifera hypothetical protein LOC100243265 (LOC100243265), mRNA	gi|121308296|dbj|BAF43572.1|	pectate lyase [Prunus persica]	sp|Q9FXD8|PEL5_ARATH	Probable pectate lyase 5 OS=Arabidopsis thaliana GN=At1g67750 PE=2 SV=2	ath:AT1G67750	pectate lyase family protein		COG3866	Pectate lyase	METABOLISM	Carbohydrate transport and metabolism	0	4.09367	3.35901	0	2.05528	2.54113	0	0	0
MGB_s26703	ref|XM_002285304.1|	PREDICTED: Vitis vinifera hypothetical protein LOC100242302 (LOC100242302), mRNA	gi|68131792|gb|AAY85180.1|	pectate lyase [Gossypium hirsutum]	sp|Q9FXD8|PEL5_ARATH	Probable pectate lyase 5 OS=Arabidopsis thaliana GN=At1g67750 PE=2 SV=2	ath:AT1G67750	pectate lyase family protein						0	4.19583	4.70641	0	0	2.55846	0	0	0
MGB_c13756	ref|XM_002275745.1|	PREDICTED: Vitis vinifera hypothetical protein LOC100243265 (LOC100243265), mRNA			sp|Q9FXD8|PEL5_ARATH	Probable pectate lyase 5 OS=Arabidopsis thaliana GN=At1g67750 PE=2 SV=2	ath:AT1G67750	pectate lyase family protein		COG3866	Pectate lyase	METABOLISM	Carbohydrate transport and metabolism	0	4.90705	5.42942	0	0	2.65003	0	0	0
MGB_s25488	ref|XM_002285304.1|	PREDICTED: Vitis vinifera hypothetical protein LOC100242302 (LOC100242302), mRNA	gi|147788752|emb|CAN71915.1|	hypothetical protein [Vitis vinifera]	sp|Q9FXD8|PEL5_ARATH	Probable pectate lyase 5 OS=Arabidopsis thaliana GN=At1g67750 PE=2 SV=2	ppp:PHYPADRAFT_212895	hypothetical protein						0	3.75906	3.87926	0	0	2.38161	0	0	0
MGB_c4197			gi|222424715|dbj|BAH20311.1|	AT3G01270 [Arabidopsis thaliana]	sp|Q9SRH4|PEL7_ARATH	Probable pectate lyase 7 OS=Arabidopsis thaliana GN=At3g01270 PE=2 SV=1	ath:AT3G01270	pectate lyase family protein						0	-6.11087	-4.29231	0	0	0	0	0	0
MGB_c8929	dbj|AK319744.1|	Solanum lycopersicum cDNA, clone: LEFL1001CF11, HTC in leaf			sp|Q9M8Z8|PEL8_ARATH	Probable pectate lyase 8 OS=Arabidopsis thaliana GN=At3g07010 PE=2 SV=1	ath:AT3G07010	pectate lyase family protein						0	3.16206	0	0	2.28392	0	0	0	0
MGB_c14138	ref|XM_002322179.1|	Populus trichocarpa predicted protein, mRNA			sp|P24396|PEL18_SOLLC	Probable pectate lyase P18 OS=Solanum lycopersicum GN=9612 PE=2 SV=1	ath:AT3G24230	pectate lyase family protein						0	4.25207	4.66052	0	0	2.56449	0	0	0
MGB_s20561	ref|XM_002275745.1|	PREDICTED: Vitis vinifera hypothetical protein LOC100243265 (LOC100243265), mRNA	gi|255540421|ref|XP_002511275.1|	Pectate lyase precursor, putative [Ricinus communis] Pectate lyase precursor, putative [Ricinus communis]	sp|Q9LTZ0|PEL11_ARATH	Putative pectate lyase 11 OS=Arabidopsis thaliana GN=At3g27400 PE=2 SV=1	ath:AT5G63180	pectate lyase family protein						0	5.09784	5.57982	0	0	2.82948	0	0	0
MGB_c10563	gb|DQ073046.1|	Gossypium hirsutum pectate lyase mRNA, complete cds	gi|68131792|gb|AAY85180.1|	pectate lyase [Gossypium hirsutum]										0	4.37868	2.4558	0	0	0	0	0	0
MGB_c12454	gb|DQ073046.1|	Gossypium hirsutum pectate lyase mRNA, complete cds												0	2.0151	0	0	0	0	0	0	0
MGB_s21184	gb|DQ073046.1|	Gossypium hirsutum pectate lyase mRNA, complete cds	gi|68131792|gb|AAY85180.1|	pectate lyase [Gossypium hirsutum]										0	0	0	0	2.61894	3.06982	0	0	0
MGB_s26278	gb|DQ073046.1|	Gossypium hirsutum pectate lyase mRNA, complete cds												0	0	2.30454	0	0	0	0	0	0
MGB_c12082	dbj|D88417.1|	Gossypium hirsutum mRNA for endo-1,4-beta-glucanase, clone CF996, partial cds	gi|2244740|dbj|BAA21111.1|	endo-1,4-beta-glucanase [Gossypium hirsutum]	sp|Q42059|GUN6_ARATH	Endoglucanase 6 OS=Arabidopsis thaliana GN=At1g64390 PE=2 SV=2	ath:AT1G64390	ATGH9C2; ATGH9C2 (ARABIDOPSIS THALIANA GLYCOSYL HYDROLASE 9C2); hydrolase, hydrolyzing O-glycosyl compounds						-5.47398	0	0	0	0	0	0	0	0
MGB_s27843	dbj|D88417.1|	Gossypium hirsutum mRNA for endo-1,4-beta-glucanase, clone CF996, partial cds	gi|2244740|dbj|BAA21111.1|	endo-1,4-beta-glucanase [Gossypium hirsutum]	sp|Q42059|GUN6_ARATH	Endoglucanase 6 OS=Arabidopsis thaliana GN=At1g64390 PE=2 SV=2	ath:AT1G64390	ATGH9C2; ATGH9C2 (ARABIDOPSIS THALIANA GLYCOSYL HYDROLASE 9C2); hydrolase, hydrolyzing O-glycosyl compounds		---	---	---	---	-5.41947	0	0	0	0	0	0	0	0
MGB_c9138	dbj|D88417.1|	Gossypium hirsutum mRNA for endo-1,4-beta-glucanase, clone CF996, partial cds	gi|2244740|dbj|BAA21111.1|	endo-1,4-beta-glucanase [Gossypium hirsutum]										-5.26677	6.38283	0	4.89872	4.90318	0	0	0	0
MGB_s27545	dbj|D88417.1|	Gossypium hirsutum mRNA for endo-1,4-beta-glucanase, clone CF996, partial cds	gi|90017355|emb|CAI68019.1|	endo-beta-1,4-glucanase [Prunus persica]	sp|Q42059|GUN6_ARATH	Endoglucanase 6 OS=Arabidopsis thaliana GN=At1g64390 PE=2 SV=2	ath:AT1G64390	ATGH9C2; ATGH9C2 (ARABIDOPSIS THALIANA GLYCOSYL HYDROLASE 9C2); hydrolase, hydrolyzing O-glycosyl compounds		---	---	---	---	-5.17859	5.61741	0	4.94262	4.73599	0	0	0	0
MGB_s26825	dbj|D88417.1|	Gossypium hirsutum mRNA for endo-1,4-beta-glucanase, clone CF996, partial cds	gi|118488777|gb|ABK96199.1|	unknown [Populus trichocarpa]	sp|Q42059|GUN6_ARATH	Endoglucanase 6 OS=Arabidopsis thaliana GN=At1g64390 PE=2 SV=2	ath:AT1G64390	ATGH9C2; ATGH9C2 (ARABIDOPSIS THALIANA GLYCOSYL HYDROLASE 9C2); hydrolase, hydrolyzing O-glycosyl compounds						-5.10768	5.56876	0	4.83692	4.58922	0	0	0	0
MGB_s25838	dbj|D88417.1|	Gossypium hirsutum mRNA for endo-1,4-beta-glucanase, clone CF996, partial cds	gi|2244740|dbj|BAA21111.1|	endo-1,4-beta-glucanase [Gossypium hirsutum]	sp|Q42059|GUN6_ARATH	Endoglucanase 6 OS=Arabidopsis thaliana GN=At1g64390 PE=2 SV=2	ath:AT1G64390	ATGH9C2; ATGH9C2 (ARABIDOPSIS THALIANA GLYCOSYL HYDROLASE 9C2); hydrolase, hydrolyzing O-glycosyl compounds		---	---	---	---	-4.56638	0	0	0	0	0	0	0	0
MGB_s22995	dbj|D88417.1|	Gossypium hirsutum mRNA for endo-1,4-beta-glucanase, clone CF996, partial cds	gi|30681638|ref|NP_192843.2|	AtGH9C3 (Arabidopsis thaliana glycosyl hydrolase 9C3); carbohydrate binding / catalytic/ hydrolase, hydrolyzing O-glycosyl compounds RecName: Full=Endoglucanase 19; AltName: Full=Endo-1,4-beta glucanase 19; Flags: Precursor putative glucanase [Arabidopsis thaliana]	sp|Q8L7I0|GUN19_ARATH	Endoglucanase 19 OS=Arabidopsis thaliana GN=At4g11050 PE=2 SV=1	ath:AT4G11050	ATGH9C3; ATGH9C3 (ARABIDOPSIS THALIANA GLYCOSYL HYDROLASE 9C3); hydrolase, hydrolyzing O-glycosyl compounds						-4.38304	0	0	0	0	0	0	0	0
MGB_s23893	dbj|D88417.1|	Gossypium hirsutum mRNA for endo-1,4-beta-glucanase, clone CF996, partial cds	gi|2244740|dbj|BAA21111.1|	endo-1,4-beta-glucanase [Gossypium hirsutum]	sp|Q42059|GUN6_ARATH	Endoglucanase 6 OS=Arabidopsis thaliana GN=At1g64390 PE=2 SV=2	ath:AT1G64390	ATGH9C2; ATGH9C2 (ARABIDOPSIS THALIANA GLYCOSYL HYDROLASE 9C2); hydrolase, hydrolyzing O-glycosyl compounds		---	---	---	---	-4.29104	0	0	0	0	0	0	0	0
MGB_s27135	dbj|D88417.1|	Gossypium hirsutum mRNA for endo-1,4-beta-glucanase, clone CF996, partial cds	gi|2244740|dbj|BAA21111.1|	endo-1,4-beta-glucanase [Gossypium hirsutum]	sp|Q8L7I0|GUN19_ARATH	Endoglucanase 19 OS=Arabidopsis thaliana GN=At4g11050 PE=2 SV=1	ath:AT4G11050	ATGH9C3; ATGH9C3 (ARABIDOPSIS THALIANA GLYCOSYL HYDROLASE 9C3); hydrolase, hydrolyzing O-glycosyl compounds						-3.80452	0	0	0	0	0	0	0	0
MGB_c2560	dbj|D88417.1|	Gossypium hirsutum mRNA for endo-1,4-beta-glucanase, clone CF996, partial cds	gi|2244740|dbj|BAA21111.1|	endo-1,4-beta-glucanase [Gossypium hirsutum]	sp|Q42059|GUN6_ARATH	Endoglucanase 6 OS=Arabidopsis thaliana GN=At1g64390 PE=2 SV=2	ath:AT1G64390	ATGH9C2; ATGH9C2 (ARABIDOPSIS THALIANA GLYCOSYL HYDROLASE 9C2); hydrolase, hydrolyzing O-glycosyl compounds		---	---	---	---	-3.6657	0	0	0	0	0	0	0	0
MGB_c5662	dbj|D88417.1|	Gossypium hirsutum mRNA for endo-1,4-beta-glucanase, clone CF996, partial cds												-3.4739	6.372	0	4.8021	4.90541	0	0	0	0
MGB_c3402	dbj|D88417.1|	Gossypium hirsutum mRNA for endo-1,4-beta-glucanase, clone CF996, partial cds	gi|67003905|gb|AAN04496.2|	endo-1,4-beta-glucanase [Gossypium hirsutum]	sp|Q42059|GUN6_ARATH	Endoglucanase 6 OS=Arabidopsis thaliana GN=At1g64390 PE=2 SV=2	ath:AT1G64390	ATGH9C2; ATGH9C2 (ARABIDOPSIS THALIANA GLYCOSYL HYDROLASE 9C2); hydrolase, hydrolyzing O-glycosyl compounds		---	---	---	---	-3.45643	4.1622	0	4.11203	3.76281	0	0	0	0
MGB_c12737	dbj|D88417.1|	Gossypium hirsutum mRNA for endo-1,4-beta-glucanase, clone CF996, partial cds	gi|2244740|dbj|BAA21111.1|	endo-1,4-beta-glucanase [Gossypium hirsutum]	sp|Q42059|GUN6_ARATH	Endoglucanase 6 OS=Arabidopsis thaliana GN=At1g64390 PE=2 SV=2	ath:AT1G64390	ATGH9C2; ATGH9C2 (ARABIDOPSIS THALIANA GLYCOSYL HYDROLASE 9C2); hydrolase, hydrolyzing O-glycosyl compounds		---	---	---	---	-3.27218	0	0	0	0	0	0	0	0
MGB_s23781	dbj|D88417.1|	Gossypium hirsutum mRNA for endo-1,4-beta-glucanase, clone CF996, partial cds	gi|2244740|dbj|BAA21111.1|	endo-1,4-beta-glucanase [Gossypium hirsutum]	sp|Q42059|GUN6_ARATH	Endoglucanase 6 OS=Arabidopsis thaliana GN=At1g64390 PE=2 SV=2	ath:AT1G64390	ATGH9C2; ATGH9C2 (ARABIDOPSIS THALIANA GLYCOSYL HYDROLASE 9C2); hydrolase, hydrolyzing O-glycosyl compounds		---	---	---	---	-2.87858	0	0	0	0	0	0	0	0
MGB_c3898	dbj|D88417.1|	Gossypium hirsutum mRNA for endo-1,4-beta-glucanase, clone CF996, partial cds												-2.55003	0	0	0	0	0	0	0	0
MGB_c11490	dbj|D88417.1|	Gossypium hirsutum mRNA for endo-1,4-beta-glucanase, clone CF996, partial cds	gi|2244740|dbj|BAA21111.1|	endo-1,4-beta-glucanase [Gossypium hirsutum]	sp|Q42059|GUN6_ARATH	Endoglucanase 6 OS=Arabidopsis thaliana GN=At1g64390 PE=2 SV=2	ath:AT1G64390	ATGH9C2; ATGH9C2 (ARABIDOPSIS THALIANA GLYCOSYL HYDROLASE 9C2); hydrolase, hydrolyzing O-glycosyl compounds						-2.13181	6.51705	0	4.75391	4.83687	0	0	0	0
MGB_s22113	dbj|D88417.1|	Gossypium hirsutum mRNA for endo-1,4-beta-glucanase, clone CF996, partial cds	gi|2244740|dbj|BAA21111.1|	endo-1,4-beta-glucanase [Gossypium hirsutum]	sp|Q42059|GUN6_ARATH	Endoglucanase 6 OS=Arabidopsis thaliana GN=At1g64390 PE=2 SV=2	ath:AT1G64390	ATGH9C2; ATGH9C2 (ARABIDOPSIS THALIANA GLYCOSYL HYDROLASE 9C2); hydrolase, hydrolyzing O-glycosyl compounds		---	---	---	---	2.16963	0	0	0	0	0	0	0	0
MGB_lrc74	dbj|D88417.1|	Gossypium hirsutum mRNA for endo-1,4-beta-glucanase, clone CF996, partial cds	gi|2244740|dbj|BAA21111.1|	endo-1,4-beta-glucanase [Gossypium hirsutum]	sp|Q42059|GUN6_ARATH	Endoglucanase 6 OS=Arabidopsis thaliana GN=At1g64390 PE=2 SV=2	ath:AT1G64390	ATGH9C2; ATGH9C2 (ARABIDOPSIS THALIANA GLYCOSYL HYDROLASE 9C2); hydrolase, hydrolyzing O-glycosyl compounds		---	---	---	---	2.93317	0	0	0	0	0	0	0	0
MGB_c14471	dbj|D88417.1|	Gossypium hirsutum mRNA for endo-1,4-beta-glucanase, clone CF996, partial cds	gi|2244740|dbj|BAA21111.1|	endo-1,4-beta-glucanase [Gossypium hirsutum]	sp|Q42059|GUN6_ARATH	Endoglucanase 6 OS=Arabidopsis thaliana GN=At1g64390 PE=2 SV=2	ath:AT1G64390	ATGH9C2; ATGH9C2 (ARABIDOPSIS THALIANA GLYCOSYL HYDROLASE 9C2); hydrolase, hydrolyzing O-glycosyl compounds						3.54126	0	0	0	0	0	0	0	0
MGB_c7318	ref|XM_002525280.1|	Ricinus communis endo-1,4-beta-glucanase, putative, mRNA	gi|224131672|ref|XP_002321149.1|	glycosyl hydrolase family 9 [Populus trichocarpa] glycosyl hydrolase family 9 [Populus trichocarpa]	sp|O48766|GUN11_ARATH	Endoglucanase 11 OS=Arabidopsis thaliana GN=At2g32990 PE=2 SV=1	ath:AT2G32990	ATGH9B8; ATGH9B8 (ARABIDOPSIS THALIANA GLYCOSYL HYDROLASE 9B8); hydrolase, hydrolyzing O-glycosyl compounds		---	---	---	---	5.09851	4.40068	0	3.48923	2.96626	0	0	0	0
MGB_c8189	gb|AF538680.2|	Gossypium hirsutum endo-1,4-beta-glucanase (Cel1) mRNA, complete cds			sp|Q42059|GUN6_ARATH	Endoglucanase 6 OS=Arabidopsis thaliana GN=At1g64390 PE=2 SV=2	ath:AT1G64390	ATGH9C2; ATGH9C2 (ARABIDOPSIS THALIANA GLYCOSYL HYDROLASE 9C2); hydrolase, hydrolyzing O-glycosyl compounds		---	---	---	---	0	4.69431	0	4.35949	4.26471	0	0	0	0
MGB_c20804	dbj|D88417.1|	Gossypium hirsutum mRNA for endo-1,4-beta-glucanase, clone CF996, partial cds	gi|2244740|dbj|BAA21111.1|	endo-1,4-beta-glucanase [Gossypium hirsutum]	sp|Q8L7I0|GUN19_ARATH	Endoglucanase 19 OS=Arabidopsis thaliana GN=At4g11050 PE=2 SV=1	ath:AT4G11050	ATGH9C3; ATGH9C3 (ARABIDOPSIS THALIANA GLYCOSYL HYDROLASE 9C3); hydrolase, hydrolyzing O-glycosyl compounds		---	---	---	---	0	6.0326	0	4.79936	4.79992	0	0	0	0
MGB_s22978	dbj|D88417.1|	Gossypium hirsutum mRNA for endo-1,4-beta-glucanase, clone CF996, partial cds			sp|Q42059|GUN6_ARATH	Endoglucanase 6 OS=Arabidopsis thaliana GN=At1g64390 PE=2 SV=2	ath:AT1G64390	ATGH9C2; ATGH9C2 (ARABIDOPSIS THALIANA GLYCOSYL HYDROLASE 9C2); hydrolase, hydrolyzing O-glycosyl compounds		---	---	---	---	0	3.25876	0	3.38993	3.14406	0	0	0	0
MGB_s26410	dbj|D88417.1|	Gossypium hirsutum mRNA for endo-1,4-beta-glucanase, clone CF996, partial cds	gi|22208353|emb|CAC94006.1|	endo-beta-1,4-glucanase [Fragaria x ananassa]	sp|Q42059|GUN6_ARATH	Endoglucanase 6 OS=Arabidopsis thaliana GN=At1g64390 PE=2 SV=2	ath:AT1G64390	ATGH9C2; ATGH9C2 (ARABIDOPSIS THALIANA GLYCOSYL HYDROLASE 9C2); hydrolase, hydrolyzing O-glycosyl compounds						0	5.50882	0	4.90002	4.65655	0	0	0	0
MGB_s26878	gb|AF538680.2|	Gossypium hirsutum endo-1,4-beta-glucanase (Cel1) mRNA, complete cds	gi|2244740|dbj|BAA21111.1|	endo-1,4-beta-glucanase [Gossypium hirsutum]	sp|Q8L7I0|GUN19_ARATH	Endoglucanase 19 OS=Arabidopsis thaliana GN=At4g11050 PE=2 SV=1	ath:AT4G11050	ATGH9C3; ATGH9C3 (ARABIDOPSIS THALIANA GLYCOSYL HYDROLASE 9C3); hydrolase, hydrolyzing O-glycosyl compounds		---	---	---	---	0	4.395	0	3.97888	3.76707	0	0	0	0
MGB_s26955	dbj|D88417.1|	Gossypium hirsutum mRNA for endo-1,4-beta-glucanase, clone CF996, partial cds	gi|90017355|emb|CAI68019.1|	endo-beta-1,4-glucanase [Prunus persica]	sp|Q8L7I0|GUN19_ARATH	Endoglucanase 19 OS=Arabidopsis thaliana GN=At4g11050 PE=2 SV=1	ath:AT4G11050	ATGH9C3; ATGH9C3 (ARABIDOPSIS THALIANA GLYCOSYL HYDROLASE 9C3); hydrolase, hydrolyzing O-glycosyl compounds		---	---	---	---	0	4.09753	0	3.73727	3.85622	0	0	0	0
MGB_c9951	emb|FM879141.1|	Bombus lapidarius mRNA for acyl-CoA delta-9 desaturase (npve gene)	gi|82754332|gb|ABB89962.1|	glucanase [Rosa roxburghii]	sp|P36401|E13H_TOBAC	Glucan endo-1,3-beta-glucosidase, acidic isoform PR-Q' OS=Nicotiana tabacum PE=1 SV=1	ath:AT3G57270	BG1; BG1 (BETA-1,3-GLUCANASE 1); hydrolase, hydrolyzing O-glycosyl compounds						0	-4.00726	-2.98069	0	-3.96776	-3.95163	0	0	0
MGB_c13727	emb|FM878712.1|	Musa acuminata subsp. burmannicoides var. calcutta 4 mRNA containing microsatellite, clone MAC4-60I20-F	gi|224108699|ref|XP_002314939.1|	predicted protein [Populus trichocarpa] predicted protein [Populus trichocarpa]	sp|P52407|E13B_HEVBR	Glucan endo-1,3-beta-glucosidase, basic vacuolar isoform OS=Hevea brasiliensis GN=HGN1 PE=1 SV=2	ath:AT3G57270	BG1; BG1 (BETA-1,3-GLUCANASE 1); hydrolase, hydrolyzing O-glycosyl compounds						0	-5.16606	-3.32701	-2.4622	-6.48909	-5.25779	0	0	0
MGB_c2481	gb|AY476737.1|	Gossypium hirsutum XET mRNA, partial sequence	gi|147854712|emb|CAN80250.1|	hypothetical protein [Vitis vinifera]	sp|Q38857|XTH22_ARATH	Xyloglucan endotransglucosylase/hydrolase protein 22 OS=Arabidopsis thaliana GN=XTH22 PE=1 SV=1	ath:AT5G57560	TCH4; TCH4 (TOUCH 4); hydrolase, acting on glycosyl bonds / xyloglucan:xyloglucosyl transferase ; K08235 xyloglucan:xyloglucosyl transferase [EC:2.4.1.207]	|Unclassified; Metabolism; Other enzymes|	COG2273	Beta-glucanase/Beta-glucan synthetase	METABOLISM	Carbohydrate transport and metabolism	0	-4.43573	0	-3.66424	-5.32669	0	0	-2.77131	0
MGB_c4063	gb|EU494953.1|	Actinidia deliciosa xyloglucan endotransglucosylase/hydrolase 8 mRNA, complete cds	gi|224131448|ref|XP_002321087.1|	predicted protein [Populus trichocarpa] predicted protein [Populus trichocarpa]	sp|P35694|BRU1_SOYBN	Brassinosteroid-regulated protein BRU1 OS=Glycine max PE=2 SV=1	ath:AT3G23730	xyloglucan:xyloglucosyl transferase, putative / xyloglucan endotransglycosylase, putative / endo-xyloglucan transferase, putative ; K08235 xyloglucan:xyloglucosyl transferase [EC:2.4.1.207]	|Unclassified; Metabolism; Other enzymes|	COG2273	Beta-glucanase/Beta-glucan synthetase	METABOLISM	Carbohydrate transport and metabolism	0	0	4.84375	-3.46078	0	4.02148	0	0	0
MGB_lrc24079	gb|EF672639.1|	Gossypium hirsutum fasciclin-like arabinogalactan protein 13 (FLA13) mRNA, complete cds	gi|157273660|gb|ABV27484.1|	fasciclin-like arabinogalactan protein 13 [Gossypium hirsutum]										2.08546	4.07945	0	3.5534	4.04618	0	0	0	0
MGB_lrc800	gb|EF672639.1|	Gossypium hirsutum fasciclin-like arabinogalactan protein 13 (FLA13) mRNA, complete cds	gi|157273660|gb|ABV27484.1|	fasciclin-like arabinogalactan protein 13 [Gossypium hirsutum]	sp|O22126|FLA8_ARATH	Fasciclin-like arabinogalactan protein 8 OS=Arabidopsis thaliana GN=FLA8 PE=1 SV=1	ath:AT2G45470	FLA8; FLA8 (Arabinogalactan protein 8)						0	3.87779	0	3.47777	3.47758	0	0	0	0
MGB_lrc1559	gb|EF672634.1|	Gossypium hirsutum fasciclin-like arabinogalactan protein 8 (FLA8) mRNA, complete cds	gi|157273652|gb|ABV27480.1|	fasciclin-like arabinogalactan protein 9 [Gossypium hirsutum]	sp|Q9SNC3|FLA4_ARATH	Fasciclin-like arabinogalactan protein 4 OS=Arabidopsis thaliana GN=FLA4 PE=1 SV=1	osa:4327395	Os01g0841100; hypothetical protein						0	3.48541	2.5188	0	2.74399	0	0	0	0
MGB_lrc4563	gb|EF672639.1|	Gossypium hirsutum fasciclin-like arabinogalactan protein 13 (FLA13) mRNA, complete cds	gi|157273660|gb|ABV27484.1|	fasciclin-like arabinogalactan protein 13 [Gossypium hirsutum]	sp|O22126|FLA8_ARATH	Fasciclin-like arabinogalactan protein 8 OS=Arabidopsis thaliana GN=FLA8 PE=1 SV=1	ath:AT2G45470	FLA8; FLA8 (Arabinogalactan protein 8)						0	0	2.05938	0	0	0	0	0	0
MGB_c5870	gb|EF672641.1|	Gossypium hirsutum fasciclin-like arabinogalactan protein 15 (FLA15) mRNA, complete cds	gi|157273666|gb|ABV27487.1|	fasciclin-like arabinogalactan protein 16 [Gossypium hirsutum]	sp|Q9FT45|FLA15_ARATH	Fasciclin-like arabinogalactan protein 15 OS=Arabidopsis thaliana GN=FLA15 PE=2 SV=1	ath:AT3G52370	FLA15; FLA15 (FASCICLIN-LIKE ARABINOGALACTAN PROTEIN 15 PRECURSOR)						0	3.97113	0	0	2.79138	0	0	0	0
MGB_c7124	gb|EF672629.1|	Gossypium hirsutum fasciclin-like arabinogalactan protein 3 (FLA3) mRNA, complete cds												0	4.57876	2.60629	0	3.77504	2.76094	0	0	0
MGB_c8094	gb|EF672640.1|	Gossypium hirsutum fasciclin-like arabinogalactan protein 14 (FLA14) mRNA, complete cds	gi|157273662|gb|ABV27485.1|	fasciclin-like arabinogalactan protein 14 [Gossypium hirsutum]	sp|Q8RWC5|FLA16_ARATH	Fasciclin-like arabinogalactan protein 16 OS=Arabidopsis thaliana GN=FLA16 PE=2 SV=1	ath:AT2G35860	FLA16; FLA16 (FASCICLIN-LIKE ARABINOGALACTAN PROTEIN 16 PRECURSOR)						0	2.25734	0	0	2.32867	2.64633	0	0	0
MGB_lrc8146	gb|EF672634.1|	Gossypium hirsutum fasciclin-like arabinogalactan protein 8 (FLA8) mRNA, complete cds	gi|157273652|gb|ABV27480.1|	fasciclin-like arabinogalactan protein 9 [Gossypium hirsutum]	sp|Q9SNC3|FLA4_ARATH	Fasciclin-like arabinogalactan protein 4 OS=Arabidopsis thaliana GN=FLA4 PE=1 SV=1	osa:4327395	Os01g0841100; hypothetical protein						0	0	0	0	0	2.69592	0	0	0
MGB_lrc9343	gb|EF672634.1|	Gossypium hirsutum fasciclin-like arabinogalactan protein 8 (FLA8) mRNA, complete cds			sp|Q9SNC3|FLA4_ARATH	Fasciclin-like arabinogalactan protein 4 OS=Arabidopsis thaliana GN=FLA4 PE=1 SV=1	osa:4327395	Os01g0841100; hypothetical protein						0	3.29697	2.57379	0	2.81491	2.72053	0	0	0
MGB_lrc9712	gb|EF672639.1|	Gossypium hirsutum fasciclin-like arabinogalactan protein 13 (FLA13) mRNA, complete cds	gi|157273660|gb|ABV27484.1|	fasciclin-like arabinogalactan protein 13 [Gossypium hirsutum]	sp|Q9LZX4|FLA10_ARATH	Fasciclin-like arabinogalactan protein 10 OS=Arabidopsis thaliana GN=FLA10 PE=1 SV=1	ath:AT3G60900	FLA10; FLA10 (fasciclin-like arabinogalactan-protein 10)						0	3.90202	0	3.39547	3.49902	0	0	0	0
MGB_lrc11427	gb|EF672634.1|	Gossypium hirsutum fasciclin-like arabinogalactan protein 8 (FLA8) mRNA, complete cds	gi|157273652|gb|ABV27480.1|	fasciclin-like arabinogalactan protein 9 [Gossypium hirsutum]	sp|Q9SNC3|FLA4_ARATH	Fasciclin-like arabinogalactan protein 4 OS=Arabidopsis thaliana GN=FLA4 PE=1 SV=1	osa:4339010	Os05g0459700; hypothetical protein						0	3.19894	2.59538	0	2.78023	2.76206	0	0	0
MGB_c14090	dbj|AB364643.1|	Citrus unshiu ARF mRNA for arabinofuranosidase, complete cds	gi|224111912|ref|XP_002316021.1|	predicted protein [Populus trichocarpa] predicted protein [Populus trichocarpa]	sp|P83344|XYNB_PRUPE	Putative beta-D-xylosidase (Fragment) OS=Prunus persica PE=2 SV=1	ath:AT5G49360	BXL1; BXL1 (BETA-XYLOSIDASE 1); hydrolase, hydrolyzing O-glycosyl compounds						0	-4.48491	0	-5.95505	-6.67901	0	0	0	0
MGB_lrc14231	gb|EF672636.1|	Gossypium hirsutum fasciclin-like arabinogalactan protein 10 (FLA10) mRNA, complete cds												0	4.64768	0	3.99873	5.06883	0	0	0	0
MGB_c18404	gb|EF672636.1|	Gossypium hirsutum fasciclin-like arabinogalactan protein 10 (FLA10) mRNA, complete cds	gi|157273654|gb|ABV27481.1|	fasciclin-like arabinogalactan protein 10 [Gossypium hirsutum]	sp|Q9FM65|FLA1_ARATH	Fasciclin-like arabinogalactan protein 1 OS=Arabidopsis thaliana GN=FLA1 PE=1 SV=1	ath:AT5G55730	FLA1; FLA1						0	3.44755	0	3.35244	3.80126	2.65334	0	0	0
MGB_lrc22099	gb|EF672640.1|	Gossypium hirsutum fasciclin-like arabinogalactan protein 14 (FLA14) mRNA, complete cds	gi|194701256|gb|ACF84712.1|	unknown [Zea mays]	sp|Q8RWC5|FLA16_ARATH	Fasciclin-like arabinogalactan protein 16 OS=Arabidopsis thaliana GN=FLA16 PE=2 SV=1	ath:AT2G35860	FLA16; FLA16 (FASCICLIN-LIKE ARABINOGALACTAN PROTEIN 16 PRECURSOR)						0	2.09685	0	0	2.3075	2.25007	0	0	0
MGB_lrc22446	gb|EF672638.1|	Gossypium hirsutum fasciclin-like arabinogalactan protein 12 (FLA12) mRNA, complete cds	gi|157273660|gb|ABV27484.1|	fasciclin-like arabinogalactan protein 13 [Gossypium hirsutum]										0	3.97734	0	3.47804	3.56854	0	0	0	0
MGB_lrc23373	gb|EF672639.1|	Gossypium hirsutum fasciclin-like arabinogalactan protein 13 (FLA13) mRNA, complete cds	gi|157273658|gb|ABV27483.1|	fasciclin-like arabinogalactan protein 12 [Gossypium hirsutum]	sp|O22126|FLA8_ARATH	Fasciclin-like arabinogalactan protein 8 OS=Arabidopsis thaliana GN=FLA8 PE=1 SV=1	ath:AT2G45470	FLA8; FLA8 (Arabinogalactan protein 8)						0	3.48838	0	3.43723	3.25163	0	0	0	0
MGB_lrc23884	gb|EF672639.1|	Gossypium hirsutum fasciclin-like arabinogalactan protein 13 (FLA13) mRNA, complete cds	gi|255541352|ref|XP_002511740.1|	conserved hypothetical protein [Ricinus communis] conserved hypothetical protein [Ricinus communis]	sp|O22126|FLA8_ARATH	Fasciclin-like arabinogalactan protein 8 OS=Arabidopsis thaliana GN=FLA8 PE=1 SV=1	ath:AT2G45470	FLA8; FLA8 (Arabinogalactan protein 8)						0	2.5142	0	0	2.15977	0	0	0	0
MGB_lrc24252	gb|EF672640.1|	Gossypium hirsutum fasciclin-like arabinogalactan protein 14 (FLA14) mRNA, complete cds	gi|157273662|gb|ABV27485.1|	fasciclin-like arabinogalactan protein 14 [Gossypium hirsutum]	sp|Q8RWC5|FLA16_ARATH	Fasciclin-like arabinogalactan protein 16 OS=Arabidopsis thaliana GN=FLA16 PE=2 SV=1	ath:AT2G35860	FLA16; FLA16 (FASCICLIN-LIKE ARABINOGALACTAN PROTEIN 16 PRECURSOR)						0	0	2.37371	0	0	0	0	0	0
MGB_lrc27850	gb|EF672640.1|	Gossypium hirsutum fasciclin-like arabinogalactan protein 14 (FLA14) mRNA, complete cds	gi|157273662|gb|ABV27485.1|	fasciclin-like arabinogalactan protein 14 [Gossypium hirsutum]	sp|Q9FT45|FLA15_ARATH	Fasciclin-like arabinogalactan protein 15 OS=Arabidopsis thaliana GN=FLA15 PE=2 SV=1	ath:AT3G52370	FLA15; FLA15 (FASCICLIN-LIKE ARABINOGALACTAN PROTEIN 15 PRECURSOR)						0	2.57552	2.28369	0	2.70634	2.20826	0	0	0
MGB_s28531	dbj|AB364643.1|	Citrus unshiu ARF mRNA for arabinofuranosidase, complete cds												0	-3.25655	0	-4.75797	-5.64579	0	0	0	0
MGB_lrc6131	emb|FM955618.1|	Bombus terrestris mRNA for acyl-CoA delta-9 desaturase (npve gene)	gi|224130474|ref|XP_002320846.1|	hypothetical protein POPTRDRAFT_572354 [Populus trichocarpa] unknown [Populus trichocarpa] hypothetical protein POPTRDRAFT_572354 [Populus trichocarpa]	sp|Q9M373|AGP20_ARATH	Arabinogalactan peptide 20 OS=Arabidopsis thaliana GN=AGP20 PE=3 SV=1	ath:AT3G61640	AGP20; AGP20 (ARABINOGALACTAN PROTEIN 20)						-3.08905	3.57172	0	2.7824	3.77848	0	0	0	0
