# Supplementary material for: Spatial and temporal transcriptome changes occurring during flower opening and senescence of the ephemeral hibiscus flower, Hibiscus rosa-sinensis
Source: J Exp Bot. 2016 Sep 3;67(20):5919–31. doi: 10.1093/jxb/erw295 (PMC5091337; doi:10.1093/jxb/erw295)
Supplement: Supplementary Data [file supp_erw295_supplementary_table_S14.xlsx]

## Sheet: Sheet1
Unigene name	Blastn NCBI Nt		Blastx NCBI Nr		Blastx SWISSPROT		Blastx KEGG							PETALS Fold Change			S-S+S Fold Change			Ovary Fold Change
	Best hits	Annotation	Best hits	Annotation	Best hits	Annotation	Best hits	Annotation	Pathway	COG id	COG class defination	Functional categories(Fist Level)	Functional categories(Second Level)	B vs OF	B vs SF	OF vs SF	B vs OF	B vs SF	OF vs SF	B vs OF	B vs SF	OF vs SF
MGB_s27621	gb|FJ384629.1|	Gossypium hirsutum tonoplast intrinsic protein (TIP1;1) mRNA, complete cds	gi|38198146|emb|CAE53879.1|	putative aquaporin [Ricinus communis]	sp|P26587|TIP31_ARATH	Aquaporin TIP3-1 OS=Arabidopsis thaliana GN=TIP3-1 PE=2 SV=1	ath:AT1G73190	ALPHA-TIP/TIP3;1; ALPHA-TIP/TIP3;1 (ALPHA-TONOPLAST INTRINSIC PROTEIN); water channel ; K09873 aquaporin TIP	|Protein Families; Cellular Processes and Signaling; Receptors andchannels [BR:ko04000];|					0	0	2.51551	0	0	0	0	0	0
MGB_c12118	gb|FJ384629.1|	Gossypium hirsutum tonoplast intrinsic protein (TIP1;1) mRNA, complete cds	gi|38198146|emb|CAE53879.1|	putative aquaporin [Ricinus communis]	sp|O22588|TIP32_ARATH	Probable aquaporin TIP3-2 OS=Arabidopsis thaliana GN=TIP3-2 PE=2 SV=1	ath:AT1G17810	BETA-TIP; BETA-TIP (BETA-TONOPLAST INTRINSIC PROTEIN); water channel ; K09873 aquaporin TIP	|Protein Families; Cellular Processes and Signaling; Receptors andchannels [BR:ko04000];|					0	0	2.90351	0	0	2.01758	0	0	0
MGB_s30415	gb|FJ384629.1|	Gossypium hirsutum tonoplast intrinsic protein (TIP1;1) mRNA, complete cds	gi|27527692|emb|CAC85291.1|	putative tonoplast intrinsic protein [Posidonia oceanica]	sp|O22588|TIP32_ARATH	Probable aquaporin TIP3-2 OS=Arabidopsis thaliana GN=TIP3-2 PE=2 SV=1	ath:AT1G17810	BETA-TIP; BETA-TIP (BETA-TONOPLAST INTRINSIC PROTEIN); water channel ; K09873 aquaporin TIP	|Protein Families; Cellular Processes and Signaling; Receptors andchannels [BR:ko04000];|					0	0	2.73473	0	0	0	0	0	0
MGB_lrc24332	gb|U62778.1|GHU62778	Gossypium hirsutum delta-tonoplast intrinsic protein mRNA, complete cds	gi|1439609|gb|AAB04557.1|	delta-tonoplast intrinsic protein [Gossypium hirsutum]	sp|Q41951|TIP21_ARATH	Aquaporin TIP2-1 OS=Arabidopsis thaliana GN=TIP2-1 PE=1 SV=2	ath:AT3G16240	DELTA-TIP; DELTA-TIP (delta tonoplast integral protein); water channel ; K09873 aquaporin TIP	|Protein Families; Cellular Processes and Signaling; Receptors andchannels [BR:ko04000];|					-5.46292	0	0	0	0	0	0	0	0
MGB_c8664	gb|U62778.1|GHU62778	Gossypium hirsutum delta-tonoplast intrinsic protein mRNA, complete cds	gi|1439609|gb|AAB04557.1|	delta-tonoplast intrinsic protein [Gossypium hirsutum]	sp|Q41951|TIP21_ARATH	Aquaporin TIP2-1 OS=Arabidopsis thaliana GN=TIP2-1 PE=1 SV=2	ath:AT3G16240	DELTA-TIP; DELTA-TIP (delta tonoplast integral protein); water channel ; K09873 aquaporin TIP	|Protein Families; Cellular Processes and Signaling; Receptors andchannels [BR:ko04000];|	COG0580	Glycerol uptake facilitator and related permeases (Major Intrinsic Protein Family)	METABOLISM	Carbohydrate transport and metabolism	-3.1177	3.79602	0	0	0	0	0	0	-2.80483
MGB_lrc1027	gb|U62778.1|GHU62778	Gossypium hirsutum delta-tonoplast intrinsic protein mRNA, complete cds	gi|1439609|gb|AAB04557.1|	delta-tonoplast intrinsic protein [Gossypium hirsutum]	sp|Q41951|TIP21_ARATH	Aquaporin TIP2-1 OS=Arabidopsis thaliana GN=TIP2-1 PE=1 SV=2	ath:AT3G16240	DELTA-TIP; DELTA-TIP (delta tonoplast integral protein); water channel ; K09873 aquaporin TIP	|Protein Families; Cellular Processes and Signaling; Receptors andchannels [BR:ko04000];|	COG0580	Glycerol uptake facilitator and related permeases (Major Intrinsic Protein Family)	METABOLISM	Carbohydrate transport and metabolism	-3.03529	0	0	0	0	0	0	0	0
MGB_lrc10927	gb|U62778.1|GHU62778	Gossypium hirsutum delta-tonoplast intrinsic protein mRNA, complete cds	gi|1439609|gb|AAB04557.1|	delta-tonoplast intrinsic protein [Gossypium hirsutum]	sp|Q41951|TIP21_ARATH	Aquaporin TIP2-1 OS=Arabidopsis thaliana GN=TIP2-1 PE=1 SV=2	ath:AT3G16240	DELTA-TIP; DELTA-TIP (delta tonoplast integral protein); water channel ; K09873 aquaporin TIP	|Protein Families; Cellular Processes and Signaling; Receptors andchannels [BR:ko04000];|					-2.91522	0	0	0	0	0	0	0	0
MGB_c21034	gb|U62778.1|GHU62778	Gossypium hirsutum delta-tonoplast intrinsic protein mRNA, complete cds			sp|Q41951|TIP21_ARATH	Aquaporin TIP2-1 OS=Arabidopsis thaliana GN=TIP2-1 PE=1 SV=2	ath:AT3G16240	DELTA-TIP; DELTA-TIP (delta tonoplast integral protein); water channel ; K09873 aquaporin TIP	|Protein Families; Cellular Processes and Signaling; Receptors andchannels [BR:ko04000];|					-2.56657	3.94829	0	0	2.00094	0	0	0	-2.76845
MGB_c21956	gb|U62778.1|GHU62778	Gossypium hirsutum delta-tonoplast intrinsic protein mRNA, complete cds			sp|Q41951|TIP21_ARATH	Aquaporin TIP2-1 OS=Arabidopsis thaliana GN=TIP2-1 PE=1 SV=2	ath:AT3G16240	DELTA-TIP; DELTA-TIP (delta tonoplast integral protein); water channel ; K09873 aquaporin TIP	|Protein Families; Cellular Processes and Signaling; Receptors andchannels [BR:ko04000];|	COG0580	Glycerol uptake facilitator and related permeases (Major Intrinsic Protein Family)	METABOLISM	Carbohydrate transport and metabolism	-2.46781	0	0	0	0	0	0	0	0
MGB_c17544	gb|FJ384629.1|	Gossypium hirsutum tonoplast intrinsic protein (TIP1;1) mRNA, complete cds	gi|227434194|gb|ACP28878.1|	tonoplast intrinsic protein [Gossypium hirsutum]	sp|P25818|TIP11_ARATH	Aquaporin TIP1-1 OS=Arabidopsis thaliana GN=TIP1-1 PE=1 SV=1	ath:AT2G36830	GAMMA-TIP; GAMMA-TIP (Tonoplast intrinsic protein (TIP) gamma); water channel ; K09873 aquaporin TIP	|Protein Families; Cellular Processes and Signaling; Receptors andchannels [BR:ko04000];|					-5.48472	0	0	0	0	0	0	0	0
MGB_c2112	gb|FJ384629.1|	Gossypium hirsutum tonoplast intrinsic protein (TIP1;1) mRNA, complete cds	gi|227434194|gb|ACP28878.1|	tonoplast intrinsic protein [Gossypium hirsutum]	sp|P25818|TIP11_ARATH	Aquaporin TIP1-1 OS=Arabidopsis thaliana GN=TIP1-1 PE=1 SV=1	ath:AT2G36830	GAMMA-TIP; GAMMA-TIP (Tonoplast intrinsic protein (TIP) gamma); water channel ; K09873 aquaporin TIP	|Protein Families; Cellular Processes and Signaling; Receptors andchannels [BR:ko04000];|					-5.10811	0	0	0	0	0	0	0	0
MGB_s26223	gb|FJ384629.1|	Gossypium hirsutum tonoplast intrinsic protein (TIP1;1) mRNA, complete cds	gi|227434194|gb|ACP28878.1|	tonoplast intrinsic protein [Gossypium hirsutum]	sp|P25818|TIP11_ARATH	Aquaporin TIP1-1 OS=Arabidopsis thaliana GN=TIP1-1 PE=1 SV=1	ath:AT2G36830	GAMMA-TIP; GAMMA-TIP (Tonoplast intrinsic protein (TIP) gamma); water channel ; K09873 aquaporin TIP	|Protein Families; Cellular Processes and Signaling; Receptors andchannels [BR:ko04000];|					-4.87869	0	0	0	0	0	0	0	0
MGB_s24298	gb|FJ384629.1|	Gossypium hirsutum tonoplast intrinsic protein (TIP1;1) mRNA, complete cds	gi|227434194|gb|ACP28878.1|	tonoplast intrinsic protein [Gossypium hirsutum]	sp|P25818|TIP11_ARATH	Aquaporin TIP1-1 OS=Arabidopsis thaliana GN=TIP1-1 PE=1 SV=1	ath:AT2G36830	GAMMA-TIP; GAMMA-TIP (Tonoplast intrinsic protein (TIP) gamma); water channel ; K09873 aquaporin TIP	|Protein Families; Cellular Processes and Signaling; Receptors andchannels [BR:ko04000];|					-4.64473	0	0	0	0	0	0	0	0
MGB_c6497	gb|FJ384629.1|	Gossypium hirsutum tonoplast intrinsic protein (TIP1;1) mRNA, complete cds	gi|227434194|gb|ACP28878.1|	tonoplast intrinsic protein [Gossypium hirsutum]	sp|P25818|TIP11_ARATH	Aquaporin TIP1-1 OS=Arabidopsis thaliana GN=TIP1-1 PE=1 SV=1	ath:AT2G36830	GAMMA-TIP; GAMMA-TIP (Tonoplast intrinsic protein (TIP) gamma); water channel ; K09873 aquaporin TIP	|Protein Families; Cellular Processes and Signaling; Receptors andchannels [BR:ko04000];|					-4.56897	0	0	0	0	0	0	0	0
MGB_c5729	gb|FJ384629.1|	Gossypium hirsutum tonoplast intrinsic protein (TIP1;1) mRNA, complete cds	gi|227434194|gb|ACP28878.1|	tonoplast intrinsic protein [Gossypium hirsutum]	sp|P25818|TIP11_ARATH	Aquaporin TIP1-1 OS=Arabidopsis thaliana GN=TIP1-1 PE=1 SV=1	ath:AT2G36830	GAMMA-TIP; GAMMA-TIP (Tonoplast intrinsic protein (TIP) gamma); water channel ; K09873 aquaporin TIP	|Protein Families; Cellular Processes and Signaling; Receptors andchannels [BR:ko04000];|					-4.45203	0	0	0	0	0	0	0	0
MGB_s25803	gb|FJ384629.1|	Gossypium hirsutum tonoplast intrinsic protein (TIP1;1) mRNA, complete cds			sp|P25818|TIP11_ARATH	Aquaporin TIP1-1 OS=Arabidopsis thaliana GN=TIP1-1 PE=1 SV=1	ath:AT2G36830	GAMMA-TIP; GAMMA-TIP (Tonoplast intrinsic protein (TIP) gamma); water channel ; K09873 aquaporin TIP	|Protein Families; Cellular Processes and Signaling; Receptors andchannels [BR:ko04000];|					-4.03609	0	0	0	0	0	0	0	0
MGB_s24197	gb|FJ384629.1|	Gossypium hirsutum tonoplast intrinsic protein (TIP1;1) mRNA, complete cds	gi|227434194|gb|ACP28878.1|	tonoplast intrinsic protein [Gossypium hirsutum]	sp|P25818|TIP11_ARATH	Aquaporin TIP1-1 OS=Arabidopsis thaliana GN=TIP1-1 PE=1 SV=1	ath:AT2G36830	GAMMA-TIP; GAMMA-TIP (Tonoplast intrinsic protein (TIP) gamma); water channel ; K09873 aquaporin TIP	|Protein Families; Cellular Processes and Signaling; Receptors andchannels [BR:ko04000];|					-3.8016	0	0	0	0	0	0	0	0
MGB_c192	gb|FJ384629.1|	Gossypium hirsutum tonoplast intrinsic protein (TIP1;1) mRNA, complete cds	gi|227434194|gb|ACP28878.1|	tonoplast intrinsic protein [Gossypium hirsutum]	sp|P25818|TIP11_ARATH	Aquaporin TIP1-1 OS=Arabidopsis thaliana GN=TIP1-1 PE=1 SV=1	ath:AT2G36830	GAMMA-TIP; GAMMA-TIP (Tonoplast intrinsic protein (TIP) gamma); water channel ; K09873 aquaporin TIP	|Protein Families; Cellular Processes and Signaling; Receptors andchannels [BR:ko04000];|					-3.66585	0	0	0	0	0	0	0	0
MGB_c8085	gb|FJ384629.1|	Gossypium hirsutum tonoplast intrinsic protein (TIP1;1) mRNA, complete cds	gi|227434194|gb|ACP28878.1|	tonoplast intrinsic protein [Gossypium hirsutum]	sp|P25818|TIP11_ARATH	Aquaporin TIP1-1 OS=Arabidopsis thaliana GN=TIP1-1 PE=1 SV=1	ath:AT2G36830	GAMMA-TIP; GAMMA-TIP (Tonoplast intrinsic protein (TIP) gamma); water channel ; K09873 aquaporin TIP	|Protein Families; Cellular Processes and Signaling; Receptors andchannels [BR:ko04000];|					-3.48906	0	0	0	0	0	0	0	0
MGB_c5669	gb|FJ384629.1|	Gossypium hirsutum tonoplast intrinsic protein (TIP1;1) mRNA, complete cds	gi|227434194|gb|ACP28878.1|	tonoplast intrinsic protein [Gossypium hirsutum]	sp|P25818|TIP11_ARATH	Aquaporin TIP1-1 OS=Arabidopsis thaliana GN=TIP1-1 PE=1 SV=1	ath:AT2G36830	GAMMA-TIP; GAMMA-TIP (Tonoplast intrinsic protein (TIP) gamma); water channel ; K09873 aquaporin TIP	|Protein Families; Cellular Processes and Signaling; Receptors andchannels [BR:ko04000];|					-3.35414	0	0	0	0	0	0	0	0
MGB_c18912	gb|FJ384629.1|	Gossypium hirsutum tonoplast intrinsic protein (TIP1;1) mRNA, complete cds	gi|227434194|gb|ACP28878.1|	tonoplast intrinsic protein [Gossypium hirsutum]	sp|P25818|TIP11_ARATH	Aquaporin TIP1-1 OS=Arabidopsis thaliana GN=TIP1-1 PE=1 SV=1	ath:AT2G36830	GAMMA-TIP; GAMMA-TIP (Tonoplast intrinsic protein (TIP) gamma); water channel ; K09873 aquaporin TIP	|Protein Families; Cellular Processes and Signaling; Receptors andchannels [BR:ko04000];|					-2.9741	0	0	0	0	0	0	0	0
MGB_c8145	gb|FJ384629.1|	Gossypium hirsutum tonoplast intrinsic protein (TIP1;1) mRNA, complete cds	gi|227434194|gb|ACP28878.1|	tonoplast intrinsic protein [Gossypium hirsutum]	sp|P25818|TIP11_ARATH	Aquaporin TIP1-1 OS=Arabidopsis thaliana GN=TIP1-1 PE=1 SV=1	ath:AT2G36830	GAMMA-TIP; GAMMA-TIP (Tonoplast intrinsic protein (TIP) gamma); water channel ; K09873 aquaporin TIP	|Protein Families; Cellular Processes and Signaling; Receptors andchannels [BR:ko04000];|					-2.97376	0	0	0	0	0	0	0	0
MGB_c12982	gb|FJ384629.1|	Gossypium hirsutum tonoplast intrinsic protein (TIP1;1) mRNA, complete cds	gi|227434194|gb|ACP28878.1|	tonoplast intrinsic protein [Gossypium hirsutum]	sp|P25818|TIP11_ARATH	Aquaporin TIP1-1 OS=Arabidopsis thaliana GN=TIP1-1 PE=1 SV=1	ath:AT2G36830	GAMMA-TIP; GAMMA-TIP (Tonoplast intrinsic protein (TIP) gamma); water channel ; K09873 aquaporin TIP	|Protein Families; Cellular Processes and Signaling; Receptors andchannels [BR:ko04000];|					-2.96719	0	0	0	0	0	0	0	0
MGB_s26224	gb|FJ384629.1|	Gossypium hirsutum tonoplast intrinsic protein (TIP1;1) mRNA, complete cds	gi|227434194|gb|ACP28878.1|	tonoplast intrinsic protein [Gossypium hirsutum]	sp|P25818|TIP11_ARATH	Aquaporin TIP1-1 OS=Arabidopsis thaliana GN=TIP1-1 PE=1 SV=1	ath:AT2G36830	GAMMA-TIP; GAMMA-TIP (Tonoplast intrinsic protein (TIP) gamma); water channel ; K09873 aquaporin TIP	|Protein Families; Cellular Processes and Signaling; Receptors andchannels [BR:ko04000];|					-2.7978	0	0	0	0	0	0	0	0
MGB_c10591	gb|FJ384629.1|	Gossypium hirsutum tonoplast intrinsic protein (TIP1;1) mRNA, complete cds	gi|227434194|gb|ACP28878.1|	tonoplast intrinsic protein [Gossypium hirsutum]	sp|P25818|TIP11_ARATH	Aquaporin TIP1-1 OS=Arabidopsis thaliana GN=TIP1-1 PE=1 SV=1	ath:AT2G36830	GAMMA-TIP; GAMMA-TIP (Tonoplast intrinsic protein (TIP) gamma); water channel ; K09873 aquaporin TIP	|Protein Families; Cellular Processes and Signaling; Receptors andchannels [BR:ko04000];|					-2.76343	0	0	0	0	0	0	0	0
MGB_c5839	gb|FJ384629.1|	Gossypium hirsutum tonoplast intrinsic protein (TIP1;1) mRNA, complete cds	gi|227434194|gb|ACP28878.1|	tonoplast intrinsic protein [Gossypium hirsutum]	sp|P25818|TIP11_ARATH	Aquaporin TIP1-1 OS=Arabidopsis thaliana GN=TIP1-1 PE=1 SV=1	ath:AT2G36830	GAMMA-TIP; GAMMA-TIP (Tonoplast intrinsic protein (TIP) gamma); water channel ; K09873 aquaporin TIP	|Protein Families; Cellular Processes and Signaling; Receptors andchannels [BR:ko04000];|					-2.72675	0	0	0	0	0	0	0	0
MGB_c21800	gb|FJ384629.1|	Gossypium hirsutum tonoplast intrinsic protein (TIP1;1) mRNA, complete cds	gi|227434194|gb|ACP28878.1|	tonoplast intrinsic protein [Gossypium hirsutum]	sp|P25818|TIP11_ARATH	Aquaporin TIP1-1 OS=Arabidopsis thaliana GN=TIP1-1 PE=1 SV=1	ath:AT2G36830	GAMMA-TIP; GAMMA-TIP (Tonoplast intrinsic protein (TIP) gamma); water channel ; K09873 aquaporin TIP	|Protein Families; Cellular Processes and Signaling; Receptors andchannels [BR:ko04000];|					-2.72483	0	0	0	0	0	0	0	0
MGB_s24067	gb|FJ384629.1|	Gossypium hirsutum tonoplast intrinsic protein (TIP1;1) mRNA, complete cds	gi|227434194|gb|ACP28878.1|	tonoplast intrinsic protein [Gossypium hirsutum]	sp|P25818|TIP11_ARATH	Aquaporin TIP1-1 OS=Arabidopsis thaliana GN=TIP1-1 PE=1 SV=1	ath:AT2G36830	GAMMA-TIP; GAMMA-TIP (Tonoplast intrinsic protein (TIP) gamma); water channel ; K09873 aquaporin TIP	|Protein Families; Cellular Processes and Signaling; Receptors andchannels [BR:ko04000];|					-2.63109	0	0	0	0	0	0	0	0
MGB_c9848	gb|FJ384629.1|	Gossypium hirsutum tonoplast intrinsic protein (TIP1;1) mRNA, complete cds			sp|P25818|TIP11_ARATH	Aquaporin TIP1-1 OS=Arabidopsis thaliana GN=TIP1-1 PE=1 SV=1	ath:AT2G36830	GAMMA-TIP; GAMMA-TIP (Tonoplast intrinsic protein (TIP) gamma); water channel ; K09873 aquaporin TIP	|Protein Families; Cellular Processes and Signaling; Receptors andchannels [BR:ko04000];|					-2.48322	0	0	0	0	0	0	0	0
MGB_c6932	gb|EF470294.1|	Gossypium hirsutum aquaporin gamma-TIP mRNA, complete cds	gi|150416575|gb|ABR68795.1|	aquaporin gamma-TIP [Gossypium hirsutum]	sp|P25818|TIP11_ARATH	Aquaporin TIP1-1 OS=Arabidopsis thaliana GN=TIP1-1 PE=1 SV=1	ath:AT2G36830	GAMMA-TIP; GAMMA-TIP (Tonoplast intrinsic protein (TIP) gamma); water channel ; K09873 aquaporin TIP	|Protein Families; Cellular Processes and Signaling; Receptors andchannels [BR:ko04000];|					-2.42852	-6.33935	-2.8364	-2.94701	-5.50818	-2.76689	0	0	0
MGB_c6017	gb|FJ384629.1|	Gossypium hirsutum tonoplast intrinsic protein (TIP1;1) mRNA, complete cds	gi|227434194|gb|ACP28878.1|	tonoplast intrinsic protein [Gossypium hirsutum]	sp|P25818|TIP11_ARATH	Aquaporin TIP1-1 OS=Arabidopsis thaliana GN=TIP1-1 PE=1 SV=1	ath:AT2G36830	GAMMA-TIP; GAMMA-TIP (Tonoplast intrinsic protein (TIP) gamma); water channel ; K09873 aquaporin TIP	|Protein Families; Cellular Processes and Signaling; Receptors andchannels [BR:ko04000];|					-2.41543	0	0	0	0	0	0	0	0
MGB_c6553	gb|FJ384629.1|	Gossypium hirsutum tonoplast intrinsic protein (TIP1;1) mRNA, complete cds	gi|227434194|gb|ACP28878.1|	tonoplast intrinsic protein [Gossypium hirsutum]	sp|P25818|TIP11_ARATH	Aquaporin TIP1-1 OS=Arabidopsis thaliana GN=TIP1-1 PE=1 SV=1	ath:AT2G36830	GAMMA-TIP; GAMMA-TIP (Tonoplast intrinsic protein (TIP) gamma); water channel ; K09873 aquaporin TIP	|Protein Families; Cellular Processes and Signaling; Receptors andchannels [BR:ko04000];|					-2.40416	0	0	0	0	0	0	0	0
MGB_c8906	gb|FJ384629.1|	Gossypium hirsutum tonoplast intrinsic protein (TIP1;1) mRNA, complete cds	gi|227434194|gb|ACP28878.1|	tonoplast intrinsic protein [Gossypium hirsutum]	sp|P25818|TIP11_ARATH	Aquaporin TIP1-1 OS=Arabidopsis thaliana GN=TIP1-1 PE=1 SV=1	ath:AT2G36830	GAMMA-TIP; GAMMA-TIP (Tonoplast intrinsic protein (TIP) gamma); water channel ; K09873 aquaporin TIP	|Protein Families; Cellular Processes and Signaling; Receptors andchannels [BR:ko04000];|					-2.07072	0	0	0	0	0	0	0	0
MGB_c23768	gb|FJ384629.1|	Gossypium hirsutum tonoplast intrinsic protein (TIP1;1) mRNA, complete cds	gi|227434194|gb|ACP28878.1|	tonoplast intrinsic protein [Gossypium hirsutum]	sp|P25818|TIP11_ARATH	Aquaporin TIP1-1 OS=Arabidopsis thaliana GN=TIP1-1 PE=1 SV=1	ath:AT2G36830	GAMMA-TIP; GAMMA-TIP (Tonoplast intrinsic protein (TIP) gamma); water channel ; K09873 aquaporin TIP	|Protein Families; Cellular Processes and Signaling; Receptors andchannels [BR:ko04000];|					-2.04284	0	0	0	0	0	0	0	0
MGB_c17348	gb|FJ384629.1|	Gossypium hirsutum tonoplast intrinsic protein (TIP1;1) mRNA, complete cds	gi|227434194|gb|ACP28878.1|	tonoplast intrinsic protein [Gossypium hirsutum]	sp|P25818|TIP11_ARATH	Aquaporin TIP1-1 OS=Arabidopsis thaliana GN=TIP1-1 PE=1 SV=1	ath:AT2G36830	GAMMA-TIP; GAMMA-TIP (Tonoplast intrinsic protein (TIP) gamma); water channel ; K09873 aquaporin TIP	|Protein Families; Cellular Processes and Signaling; Receptors andchannels [BR:ko04000];|					2.07974	0	0	0	0	0	0	0	0
MGB_c2521	gb|FJ384629.1|	Gossypium hirsutum tonoplast intrinsic protein (TIP1;1) mRNA, complete cds			sp|P25818|TIP11_ARATH	Aquaporin TIP1-1 OS=Arabidopsis thaliana GN=TIP1-1 PE=1 SV=1	ath:AT2G36830	GAMMA-TIP; GAMMA-TIP (Tonoplast intrinsic protein (TIP) gamma); water channel ; K09873 aquaporin TIP	|Protein Families; Cellular Processes and Signaling; Receptors andchannels [BR:ko04000];|					2.092	0	0	0	0	0	0	0	0
MGB_c10757	gb|FJ384629.1|	Gossypium hirsutum tonoplast intrinsic protein (TIP1;1) mRNA, complete cds	gi|227434194|gb|ACP28878.1|	tonoplast intrinsic protein [Gossypium hirsutum]	sp|P25818|TIP11_ARATH	Aquaporin TIP1-1 OS=Arabidopsis thaliana GN=TIP1-1 PE=1 SV=1	ath:AT2G36830	GAMMA-TIP; GAMMA-TIP (Tonoplast intrinsic protein (TIP) gamma); water channel ; K09873 aquaporin TIP	|Protein Families; Cellular Processes and Signaling; Receptors andchannels [BR:ko04000];|					2.10492	0	0	0	0	0	0	0	0
MGB_lrc3679	gb|FJ384629.1|	Gossypium hirsutum tonoplast intrinsic protein (TIP1;1) mRNA, complete cds	gi|227434194|gb|ACP28878.1|	tonoplast intrinsic protein [Gossypium hirsutum]	sp|P25818|TIP11_ARATH	Aquaporin TIP1-1 OS=Arabidopsis thaliana GN=TIP1-1 PE=1 SV=1	ath:AT2G36830	GAMMA-TIP; GAMMA-TIP (Tonoplast intrinsic protein (TIP) gamma); water channel ; K09873 aquaporin TIP	|Protein Families; Cellular Processes and Signaling; Receptors andchannels [BR:ko04000];|					2.12256	0	0	0	0	0	0	0	0
MGB_c6538	gb|FJ384629.1|	Gossypium hirsutum tonoplast intrinsic protein (TIP1;1) mRNA, complete cds	gi|227434194|gb|ACP28878.1|	tonoplast intrinsic protein [Gossypium hirsutum]	sp|P25818|TIP11_ARATH	Aquaporin TIP1-1 OS=Arabidopsis thaliana GN=TIP1-1 PE=1 SV=1	ath:AT2G36830	GAMMA-TIP; GAMMA-TIP (Tonoplast intrinsic protein (TIP) gamma); water channel ; K09873 aquaporin TIP	|Protein Families; Cellular Processes and Signaling; Receptors andchannels [BR:ko04000];|					2.19455	0	0	0	0	0	0	0	0
MGB_c9663	gb|FJ384629.1|	Gossypium hirsutum tonoplast intrinsic protein (TIP1;1) mRNA, complete cds	gi|60172264|gb|AAX14478.1|	putative tonoplast intrinsic protein [Gossypium hirsutum]	sp|P25818|TIP11_ARATH	Aquaporin TIP1-1 OS=Arabidopsis thaliana GN=TIP1-1 PE=1 SV=1	ath:AT2G36830	GAMMA-TIP; GAMMA-TIP (Tonoplast intrinsic protein (TIP) gamma); water channel ; K09873 aquaporin TIP	|Protein Families; Cellular Processes and Signaling; Receptors andchannels [BR:ko04000];|					2.25834	0	0	0	0	0	0	0	0
MGB_s26366	gb|FJ384629.1|	Gossypium hirsutum tonoplast intrinsic protein (TIP1;1) mRNA, complete cds	gi|227434194|gb|ACP28878.1|	tonoplast intrinsic protein [Gossypium hirsutum]	sp|P25818|TIP11_ARATH	Aquaporin TIP1-1 OS=Arabidopsis thaliana GN=TIP1-1 PE=1 SV=1	ath:AT2G36830	GAMMA-TIP; GAMMA-TIP (Tonoplast intrinsic protein (TIP) gamma); water channel ; K09873 aquaporin TIP	|Protein Families; Cellular Processes and Signaling; Receptors andchannels [BR:ko04000];|					2.38582	0	0	0	0	0	0	0	0
MGB_s26035	gb|FJ384629.1|	Gossypium hirsutum tonoplast intrinsic protein (TIP1;1) mRNA, complete cds			sp|P25818|TIP11_ARATH	Aquaporin TIP1-1 OS=Arabidopsis thaliana GN=TIP1-1 PE=1 SV=1	ath:AT2G36830	GAMMA-TIP; GAMMA-TIP (Tonoplast intrinsic protein (TIP) gamma); water channel ; K09873 aquaporin TIP	|Protein Families; Cellular Processes and Signaling; Receptors andchannels [BR:ko04000];|					2.43615	0	2.0174	0	0	0	0	0	0
MGB_s26597	gb|FJ384629.1|	Gossypium hirsutum tonoplast intrinsic protein (TIP1;1) mRNA, complete cds	gi|227434194|gb|ACP28878.1|	tonoplast intrinsic protein [Gossypium hirsutum]	sp|P25818|TIP11_ARATH	Aquaporin TIP1-1 OS=Arabidopsis thaliana GN=TIP1-1 PE=1 SV=1	ath:AT2G36830	GAMMA-TIP; GAMMA-TIP (Tonoplast intrinsic protein (TIP) gamma); water channel ; K09873 aquaporin TIP	|Protein Families; Cellular Processes and Signaling; Receptors andchannels [BR:ko04000];|					2.94637	0	0	0	0	0	0	0	0
MGB_c14187	gb|FJ384629.1|	Gossypium hirsutum tonoplast intrinsic protein (TIP1;1) mRNA, complete cds	gi|227434194|gb|ACP28878.1|	tonoplast intrinsic protein [Gossypium hirsutum]	sp|P25818|TIP11_ARATH	Aquaporin TIP1-1 OS=Arabidopsis thaliana GN=TIP1-1 PE=1 SV=1	ath:AT2G36830	GAMMA-TIP; GAMMA-TIP (Tonoplast intrinsic protein (TIP) gamma); water channel ; K09873 aquaporin TIP	|Protein Families; Cellular Processes and Signaling; Receptors andchannels [BR:ko04000];|					3.06048	0	0	0	0	0	0	0	0
MGB_c23924	gb|FJ384629.1|	Gossypium hirsutum tonoplast intrinsic protein (TIP1;1) mRNA, complete cds	gi|227434194|gb|ACP28878.1|	tonoplast intrinsic protein [Gossypium hirsutum]	sp|P25818|TIP11_ARATH	Aquaporin TIP1-1 OS=Arabidopsis thaliana GN=TIP1-1 PE=1 SV=1	ath:AT2G36830	GAMMA-TIP; GAMMA-TIP (Tonoplast intrinsic protein (TIP) gamma); water channel ; K09873 aquaporin TIP	|Protein Families; Cellular Processes and Signaling; Receptors andchannels [BR:ko04000];|					3.08542	0	0	0	0	0	0	0	0
MGB_c8054	gb|FJ384629.1|	Gossypium hirsutum tonoplast intrinsic protein (TIP1;1) mRNA, complete cds	gi|227434194|gb|ACP28878.1|	tonoplast intrinsic protein [Gossypium hirsutum]	sp|P25818|TIP11_ARATH	Aquaporin TIP1-1 OS=Arabidopsis thaliana GN=TIP1-1 PE=1 SV=1	ath:AT2G36830	GAMMA-TIP; GAMMA-TIP (Tonoplast intrinsic protein (TIP) gamma); water channel ; K09873 aquaporin TIP	|Protein Families; Cellular Processes and Signaling; Receptors andchannels [BR:ko04000];|					3.09026	0	0	0	0	0	0	0	0
MGB_c22887	gb|FJ384629.1|	Gossypium hirsutum tonoplast intrinsic protein (TIP1;1) mRNA, complete cds	gi|227434194|gb|ACP28878.1|	tonoplast intrinsic protein [Gossypium hirsutum]	sp|P25818|TIP11_ARATH	Aquaporin TIP1-1 OS=Arabidopsis thaliana GN=TIP1-1 PE=1 SV=1	ath:AT2G36830	GAMMA-TIP; GAMMA-TIP (Tonoplast intrinsic protein (TIP) gamma); water channel ; K09873 aquaporin TIP	|Protein Families; Cellular Processes and Signaling; Receptors andchannels [BR:ko04000];|					3.27235	0	0	0	0	0	0	0	0
MGB_s25706	gb|FJ384629.1|	Gossypium hirsutum tonoplast intrinsic protein (TIP1;1) mRNA, complete cds			sp|P25818|TIP11_ARATH	Aquaporin TIP1-1 OS=Arabidopsis thaliana GN=TIP1-1 PE=1 SV=1	ath:AT2G36830	GAMMA-TIP; GAMMA-TIP (Tonoplast intrinsic protein (TIP) gamma); water channel ; K09873 aquaporin TIP	|Protein Families; Cellular Processes and Signaling; Receptors andchannels [BR:ko04000];|					3.37924	0	0	0	0	0	0	0	0
MGB_s29022	gb|FJ384629.1|	Gossypium hirsutum tonoplast intrinsic protein (TIP1;1) mRNA, complete cds	gi|60172264|gb|AAX14478.1|	putative tonoplast intrinsic protein [Gossypium hirsutum]	sp|P25818|TIP11_ARATH	Aquaporin TIP1-1 OS=Arabidopsis thaliana GN=TIP1-1 PE=1 SV=1	ath:AT2G36830	GAMMA-TIP; GAMMA-TIP (Tonoplast intrinsic protein (TIP) gamma); water channel ; K09873 aquaporin TIP	|Protein Families; Cellular Processes and Signaling; Receptors andchannels [BR:ko04000];|					3.40551	0	0	0	0	0	0	0	0
MGB_c6703	gb|FJ384629.1|	Gossypium hirsutum tonoplast intrinsic protein (TIP1;1) mRNA, complete cds	gi|227434194|gb|ACP28878.1|	tonoplast intrinsic protein [Gossypium hirsutum]	sp|P25818|TIP11_ARATH	Aquaporin TIP1-1 OS=Arabidopsis thaliana GN=TIP1-1 PE=1 SV=1	ath:AT2G36830	GAMMA-TIP; GAMMA-TIP (Tonoplast intrinsic protein (TIP) gamma); water channel ; K09873 aquaporin TIP	|Protein Families; Cellular Processes and Signaling; Receptors andchannels [BR:ko04000];|					3.63916	0	0	0	0	0	0	0	0
MGB_c1109	gb|FJ384629.1|	Gossypium hirsutum tonoplast intrinsic protein (TIP1;1) mRNA, complete cds	gi|227434194|gb|ACP28878.1|	tonoplast intrinsic protein [Gossypium hirsutum]	sp|P25818|TIP11_ARATH	Aquaporin TIP1-1 OS=Arabidopsis thaliana GN=TIP1-1 PE=1 SV=1	ath:AT2G36830	GAMMA-TIP; GAMMA-TIP (Tonoplast intrinsic protein (TIP) gamma); water channel ; K09873 aquaporin TIP	|Protein Families; Cellular Processes and Signaling; Receptors andchannels [BR:ko04000];|					3.77211	0	0	0	0	0	0	0	0
MGB_c3839	gb|FJ384629.1|	Gossypium hirsutum tonoplast intrinsic protein (TIP1;1) mRNA, complete cds	gi|60172264|gb|AAX14478.1|	putative tonoplast intrinsic protein [Gossypium hirsutum]	sp|Q9FY14|TIP1_MEDTR	Probable aquaporin TIP-type OS=Medicago truncatula GN=AQP1 PE=1 SV=1	ath:AT2G36830	GAMMA-TIP; GAMMA-TIP (Tonoplast intrinsic protein (TIP) gamma); water channel ; K09873 aquaporin TIP	|Protein Families; Cellular Processes and Signaling; Receptors andchannels [BR:ko04000];|					0	0	2.26924	0	0	0	0	0	0
MGB_c3947	gb|FJ384629.1|	Gossypium hirsutum tonoplast intrinsic protein (TIP1;1) mRNA, complete cds	gi|60172264|gb|AAX14478.1|	putative tonoplast intrinsic protein [Gossypium hirsutum]	sp|P42067|TIP1_MEDSA	Probable aquaporin TIP-type OS=Medicago sativa GN=MCP1 PE=2 SV=2	ath:AT2G36830	GAMMA-TIP; GAMMA-TIP (Tonoplast intrinsic protein (TIP) gamma); water channel ; K09873 aquaporin TIP	|Protein Families; Cellular Processes and Signaling; Receptors andchannels [BR:ko04000];|					0	0	2.39056	0	0	0	0	0	0
MGB_c7166	gb|FJ384629.1|	Gossypium hirsutum tonoplast intrinsic protein (TIP1;1) mRNA, complete cds	gi|227434194|gb|ACP28878.1|	tonoplast intrinsic protein [Gossypium hirsutum]	sp|P25818|TIP11_ARATH	Aquaporin TIP1-1 OS=Arabidopsis thaliana GN=TIP1-1 PE=1 SV=1	ath:AT2G36830	GAMMA-TIP; GAMMA-TIP (Tonoplast intrinsic protein (TIP) gamma); water channel ; K09873 aquaporin TIP	|Protein Families; Cellular Processes and Signaling; Receptors andchannels [BR:ko04000];|	COG0580	Glycerol uptake facilitator and related permeases (Major Intrinsic Protein Family)	METABOLISM	Carbohydrate transport and metabolism	0	4.94503	0	0	3.49916	0	0	0	0
MGB_c8793	gb|FJ384629.1|	Gossypium hirsutum tonoplast intrinsic protein (TIP1;1) mRNA, complete cds	gi|227434194|gb|ACP28878.1|	tonoplast intrinsic protein [Gossypium hirsutum]	sp|P42067|TIP1_MEDSA	Probable aquaporin TIP-type OS=Medicago sativa GN=MCP1 PE=2 SV=2	ath:AT2G36830	GAMMA-TIP; GAMMA-TIP (Tonoplast intrinsic protein (TIP) gamma); water channel ; K09873 aquaporin TIP	|Protein Families; Cellular Processes and Signaling; Receptors andchannels [BR:ko04000];|					0	0	2.393	0	0	0	0	0	0
MGB_c10722	gb|FJ384629.1|	Gossypium hirsutum tonoplast intrinsic protein (TIP1;1) mRNA, complete cds	gi|227434194|gb|ACP28878.1|	tonoplast intrinsic protein [Gossypium hirsutum]	sp|P42067|TIP1_MEDSA	Probable aquaporin TIP-type OS=Medicago sativa GN=MCP1 PE=2 SV=2	ath:AT2G36830	GAMMA-TIP; GAMMA-TIP (Tonoplast intrinsic protein (TIP) gamma); water channel ; K09873 aquaporin TIP	|Protein Families; Cellular Processes and Signaling; Receptors andchannels [BR:ko04000];|					0	3.99396	0	0	0	0	0	0	0
MGB_c11771	gb|FJ384629.1|	Gossypium hirsutum tonoplast intrinsic protein (TIP1;1) mRNA, complete cds	gi|227434194|gb|ACP28878.1|	tonoplast intrinsic protein [Gossypium hirsutum]	sp|Q9FY14|TIP1_MEDTR	Probable aquaporin TIP-type OS=Medicago truncatula GN=AQP1 PE=1 SV=1	ath:AT2G36830	GAMMA-TIP; GAMMA-TIP (Tonoplast intrinsic protein (TIP) gamma); water channel ; K09873 aquaporin TIP	|Protein Families; Cellular Processes and Signaling; Receptors andchannels [BR:ko04000];|					0	0	2.377	0	0	0	0	0	0
MGB_c12481	gb|FJ384629.1|	Gossypium hirsutum tonoplast intrinsic protein (TIP1;1) mRNA, complete cds	gi|209892837|gb|ACI95283.1|	tonoplast intrinsic protein [Sinapis arvensis]	sp|P25818|TIP11_ARATH	Aquaporin TIP1-1 OS=Arabidopsis thaliana GN=TIP1-1 PE=1 SV=1	ath:AT2G36830	GAMMA-TIP; GAMMA-TIP (Tonoplast intrinsic protein (TIP) gamma); water channel ; K09873 aquaporin TIP	|Protein Families; Cellular Processes and Signaling; Receptors andchannels [BR:ko04000];|					0	3.57803	3.23796	0	0	0	0	0	0
MGB_c12486	gb|FJ384629.1|	Gossypium hirsutum tonoplast intrinsic protein (TIP1;1) mRNA, complete cds	gi|8699604|gb|AAF78757.1|AF271660_1	putative aquaporin TIP3 [Vitis berlandieri x Vitis rupestris]	sp|P25818|TIP11_ARATH	Aquaporin TIP1-1 OS=Arabidopsis thaliana GN=TIP1-1 PE=1 SV=1	ath:AT2G36830	GAMMA-TIP; GAMMA-TIP (Tonoplast intrinsic protein (TIP) gamma); water channel ; K09873 aquaporin TIP	|Protein Families; Cellular Processes and Signaling; Receptors andchannels [BR:ko04000];|					0	0	2.34263	0	0	0	0	0	0
MGB_c13664	gb|FJ384629.1|	Gossypium hirsutum tonoplast intrinsic protein (TIP1;1) mRNA, complete cds	gi|60172264|gb|AAX14478.1|	putative tonoplast intrinsic protein [Gossypium hirsutum]	sp|P42067|TIP1_MEDSA	Probable aquaporin TIP-type OS=Medicago sativa GN=MCP1 PE=2 SV=2	ath:AT2G36830	GAMMA-TIP; GAMMA-TIP (Tonoplast intrinsic protein (TIP) gamma); water channel ; K09873 aquaporin TIP	|Protein Families; Cellular Processes and Signaling; Receptors andchannels [BR:ko04000];|					0	3.75744	0	0	0	0	0	0	0
MGB_c15666	gb|FJ384629.1|	Gossypium hirsutum tonoplast intrinsic protein (TIP1;1) mRNA, complete cds	gi|60172264|gb|AAX14478.1|	putative tonoplast intrinsic protein [Gossypium hirsutum]	sp|Q9FY14|TIP1_MEDTR	Probable aquaporin TIP-type OS=Medicago truncatula GN=AQP1 PE=1 SV=1	ath:AT2G36830	GAMMA-TIP; GAMMA-TIP (Tonoplast intrinsic protein (TIP) gamma); water channel ; K09873 aquaporin TIP	|Protein Families; Cellular Processes and Signaling; Receptors andchannels [BR:ko04000];|					0	3.95545	0	0	0	0	0	0	0
MGB_c16105	gb|FJ384629.1|	Gossypium hirsutum tonoplast intrinsic protein (TIP1;1) mRNA, complete cds	gi|227434194|gb|ACP28878.1|	tonoplast intrinsic protein [Gossypium hirsutum]	sp|P50156|TIP11_ORYSJ	Probable aquaporin TIP1-1 OS=Oryza sativa subsp. japonica GN=TIP1-1 PE=2 SV=1	ath:AT2G36830	GAMMA-TIP; GAMMA-TIP (Tonoplast intrinsic protein (TIP) gamma); water channel ; K09873 aquaporin TIP	|Protein Families; Cellular Processes and Signaling; Receptors andchannels [BR:ko04000];|					0	0	0	0	2.05102	0	0	0	0
MGB_c16614	gb|FJ384629.1|	Gossypium hirsutum tonoplast intrinsic protein (TIP1;1) mRNA, complete cds	gi|2911805|gb|AAC04386.1|	delta-TIP homolog [Gossypium hirsutum]	sp|P25818|TIP11_ARATH	Aquaporin TIP1-1 OS=Arabidopsis thaliana GN=TIP1-1 PE=1 SV=1	ath:AT2G36830	GAMMA-TIP; GAMMA-TIP (Tonoplast intrinsic protein (TIP) gamma); water channel ; K09873 aquaporin TIP	|Protein Families; Cellular Processes and Signaling; Receptors andchannels [BR:ko04000];|					0	3.83784	3.4511	0	2.05384	0	0	0	0
MGB_c16780	gb|AY821911.1|	Gossypium hirsutum putative tonoplast intrinsic protein mRNA, partial cds			sp|P25818|TIP11_ARATH	Aquaporin TIP1-1 OS=Arabidopsis thaliana GN=TIP1-1 PE=1 SV=1	ath:AT2G36830	GAMMA-TIP; GAMMA-TIP (Tonoplast intrinsic protein (TIP) gamma); water channel ; K09873 aquaporin TIP	|Protein Families; Cellular Processes and Signaling; Receptors andchannels [BR:ko04000];|					0	3.57584	3.44922	0	2.08919	0	0	0	0
MGB_c17631	gb|FJ384629.1|	Gossypium hirsutum tonoplast intrinsic protein (TIP1;1) mRNA, complete cds	gi|8699608|gb|AAF78759.1|AF271662_1	putative aquaporin TIP2 [Vitis berlandieri x Vitis rupestris]	sp|P25818|TIP11_ARATH	Aquaporin TIP1-1 OS=Arabidopsis thaliana GN=TIP1-1 PE=1 SV=1	ath:AT2G36830	GAMMA-TIP; GAMMA-TIP (Tonoplast intrinsic protein (TIP) gamma); water channel ; K09873 aquaporin TIP	|Protein Families; Cellular Processes and Signaling; Receptors andchannels [BR:ko04000];|					0	2.31861	2.72161	0	0	0	0	0	0
MGB_c21101	gb|FJ384629.1|	Gossypium hirsutum tonoplast intrinsic protein (TIP1;1) mRNA, complete cds	gi|60172264|gb|AAX14478.1|	putative tonoplast intrinsic protein [Gossypium hirsutum]	sp|Q9FY14|TIP1_MEDTR	Probable aquaporin TIP-type OS=Medicago truncatula GN=AQP1 PE=1 SV=1	ath:AT2G36830	GAMMA-TIP; GAMMA-TIP (Tonoplast intrinsic protein (TIP) gamma); water channel ; K09873 aquaporin TIP	|Protein Families; Cellular Processes and Signaling; Receptors andchannels [BR:ko04000];|					0	0	0	0	3.49942	3.06979	0	0	0
MGB_s21607	gb|FJ384629.1|	Gossypium hirsutum tonoplast intrinsic protein (TIP1;1) mRNA, complete cds	gi|255632195|gb|ACU16456.1|	unknown [Glycine max]	sp|P25818|TIP11_ARATH	Aquaporin TIP1-1 OS=Arabidopsis thaliana GN=TIP1-1 PE=1 SV=1	ath:AT2G36830	GAMMA-TIP; GAMMA-TIP (Tonoplast intrinsic protein (TIP) gamma); water channel ; K09873 aquaporin TIP	|Protein Families; Cellular Processes and Signaling; Receptors andchannels [BR:ko04000];|					0	0	2.35235	0	0	0	0	0	0
MGB_s21864	gb|FJ384629.1|	Gossypium hirsutum tonoplast intrinsic protein (TIP1;1) mRNA, complete cds	gi|227434194|gb|ACP28878.1|	tonoplast intrinsic protein [Gossypium hirsutum]	sp|P50156|TIP11_ORYSJ	Probable aquaporin TIP1-1 OS=Oryza sativa subsp. japonica GN=TIP1-1 PE=2 SV=1	ath:AT2G36830	GAMMA-TIP; GAMMA-TIP (Tonoplast intrinsic protein (TIP) gamma); water channel ; K09873 aquaporin TIP	|Protein Families; Cellular Processes and Signaling; Receptors andchannels [BR:ko04000];|					0	3.94431	0	0	0	0	0	0	0
MGB_s22081	gb|FJ384629.1|	Gossypium hirsutum tonoplast intrinsic protein (TIP1;1) mRNA, complete cds	gi|8699604|gb|AAF78757.1|AF271660_1	putative aquaporin TIP3 [Vitis berlandieri x Vitis rupestris]	sp|Q9FY14|TIP1_MEDTR	Probable aquaporin TIP-type OS=Medicago truncatula GN=AQP1 PE=1 SV=1	ath:AT2G36830	GAMMA-TIP; GAMMA-TIP (Tonoplast intrinsic protein (TIP) gamma); water channel ; K09873 aquaporin TIP	|Protein Families; Cellular Processes and Signaling; Receptors andchannels [BR:ko04000];|					0	0	2.53361	0	0	0	0	0	0
MGB_s22228	gb|FJ384629.1|	Gossypium hirsutum tonoplast intrinsic protein (TIP1;1) mRNA, complete cds	gi|227434194|gb|ACP28878.1|	tonoplast intrinsic protein [Gossypium hirsutum]	sp|P50156|TIP11_ORYSJ	Probable aquaporin TIP1-1 OS=Oryza sativa subsp. japonica GN=TIP1-1 PE=2 SV=1	ath:AT2G36830	GAMMA-TIP; GAMMA-TIP (Tonoplast intrinsic protein (TIP) gamma); water channel ; K09873 aquaporin TIP	|Protein Families; Cellular Processes and Signaling; Receptors andchannels [BR:ko04000];|					0	0	2.09436	0	0	0	0	0	0
MGB_s22354	gb|FJ384629.1|	Gossypium hirsutum tonoplast intrinsic protein (TIP1;1) mRNA, complete cds	gi|227434194|gb|ACP28878.1|	tonoplast intrinsic protein [Gossypium hirsutum]	sp|P42067|TIP1_MEDSA	Probable aquaporin TIP-type OS=Medicago sativa GN=MCP1 PE=2 SV=2	ath:AT2G36830	GAMMA-TIP; GAMMA-TIP (Tonoplast intrinsic protein (TIP) gamma); water channel ; K09873 aquaporin TIP	|Protein Families; Cellular Processes and Signaling; Receptors andchannels [BR:ko04000];|					0	0	0	0	2.34574	0	0	0	0
MGB_c22392	gb|FJ384629.1|	Gossypium hirsutum tonoplast intrinsic protein (TIP1;1) mRNA, complete cds	gi|60172264|gb|AAX14478.1|	putative tonoplast intrinsic protein [Gossypium hirsutum]	sp|P50156|TIP11_ORYSJ	Probable aquaporin TIP1-1 OS=Oryza sativa subsp. japonica GN=TIP1-1 PE=2 SV=1	ath:AT2G36830	GAMMA-TIP; GAMMA-TIP (Tonoplast intrinsic protein (TIP) gamma); water channel ; K09873 aquaporin TIP	|Protein Families; Cellular Processes and Signaling; Receptors andchannels [BR:ko04000];|					0	0	2.2073	0	0	0	0	0	0
MGB_s22465	gb|FJ384629.1|	Gossypium hirsutum tonoplast intrinsic protein (TIP1;1) mRNA, complete cds	gi|227434194|gb|ACP28878.1|	tonoplast intrinsic protein [Gossypium hirsutum]	sp|P25818|TIP11_ARATH	Aquaporin TIP1-1 OS=Arabidopsis thaliana GN=TIP1-1 PE=1 SV=1	ath:AT2G36830	GAMMA-TIP; GAMMA-TIP (Tonoplast intrinsic protein (TIP) gamma); water channel ; K09873 aquaporin TIP	|Protein Families; Cellular Processes and Signaling; Receptors andchannels [BR:ko04000];|					0	0	0	0	0	3.5793	0	0	0
MGB_s22825	gb|FJ384629.1|	Gossypium hirsutum tonoplast intrinsic protein (TIP1;1) mRNA, complete cds	gi|60498695|dbj|BAD90702.1|	tonoplast intrinsic protein 1;1 [Mimosa pudica]	sp|P25818|TIP11_ARATH	Aquaporin TIP1-1 OS=Arabidopsis thaliana GN=TIP1-1 PE=1 SV=1	ath:AT2G36830	GAMMA-TIP; GAMMA-TIP (Tonoplast intrinsic protein (TIP) gamma); water channel ; K09873 aquaporin TIP	|Protein Families; Cellular Processes and Signaling; Receptors andchannels [BR:ko04000];|					0	0	2.57805	0	0	0	0	0	0
MGB_c23157	gb|FJ384629.1|	Gossypium hirsutum tonoplast intrinsic protein (TIP1;1) mRNA, complete cds			sp|Q9FY14|TIP1_MEDTR	Probable aquaporin TIP-type OS=Medicago truncatula GN=AQP1 PE=1 SV=1	ath:AT2G36830	GAMMA-TIP; GAMMA-TIP (Tonoplast intrinsic protein (TIP) gamma); water channel ; K09873 aquaporin TIP	|Protein Families; Cellular Processes and Signaling; Receptors andchannels [BR:ko04000];|					0	0	2.26658	0	0	0	0	0	0
MGB_c23176	gb|FJ384629.1|	Gossypium hirsutum tonoplast intrinsic protein (TIP1;1) mRNA, complete cds	gi|255556846|ref|XP_002519456.1|	tonoplast intrinsic protein, putative [Ricinus communis] tonoplast intrinsic protein, putative [Ricinus communis]	sp|P25818|TIP11_ARATH	Aquaporin TIP1-1 OS=Arabidopsis thaliana GN=TIP1-1 PE=1 SV=1	ath:AT2G36830	GAMMA-TIP; GAMMA-TIP (Tonoplast intrinsic protein (TIP) gamma); water channel ; K09873 aquaporin TIP	|Protein Families; Cellular Processes and Signaling; Receptors andchannels [BR:ko04000];|					0	0	2.2353	0	0	0	0	0	0
MGB_s23511	gb|FJ384629.1|	Gossypium hirsutum tonoplast intrinsic protein (TIP1;1) mRNA, complete cds	gi|60172264|gb|AAX14478.1|	putative tonoplast intrinsic protein [Gossypium hirsutum]	sp|P25818|TIP11_ARATH	Aquaporin TIP1-1 OS=Arabidopsis thaliana GN=TIP1-1 PE=1 SV=1	ath:AT2G36830	GAMMA-TIP; GAMMA-TIP (Tonoplast intrinsic protein (TIP) gamma); water channel ; K09873 aquaporin TIP	|Protein Families; Cellular Processes and Signaling; Receptors andchannels [BR:ko04000];|					0	4.91399	0	0	3.49994	3.11831	0	0	0
MGB_s23545	gb|FJ384629.1|	Gossypium hirsutum tonoplast intrinsic protein (TIP1;1) mRNA, complete cds			sp|Q9FY14|TIP1_MEDTR	Probable aquaporin TIP-type OS=Medicago truncatula GN=AQP1 PE=1 SV=1	ath:AT2G36830	GAMMA-TIP; GAMMA-TIP (Tonoplast intrinsic protein (TIP) gamma); water channel ; K09873 aquaporin TIP	|Protein Families; Cellular Processes and Signaling; Receptors andchannels [BR:ko04000];|					0	2.00489	0	0	0	0	0	0	0
MGB_s24127	gb|FJ384629.1|	Gossypium hirsutum tonoplast intrinsic protein (TIP1;1) mRNA, complete cds	gi|227434194|gb|ACP28878.1|	tonoplast intrinsic protein [Gossypium hirsutum]	sp|Q9FY14|TIP1_MEDTR	Probable aquaporin TIP-type OS=Medicago truncatula GN=AQP1 PE=1 SV=1	ath:AT2G36830	GAMMA-TIP; GAMMA-TIP (Tonoplast intrinsic protein (TIP) gamma); water channel ; K09873 aquaporin TIP	|Protein Families; Cellular Processes and Signaling; Receptors andchannels [BR:ko04000];|					0	4.78054	0	0	3.38045	2.9703	0	0	0
MGB_s24155	gb|FJ384629.1|	Gossypium hirsutum tonoplast intrinsic protein (TIP1;1) mRNA, complete cds			sp|P50156|TIP11_ORYSJ	Probable aquaporin TIP1-1 OS=Oryza sativa subsp. japonica GN=TIP1-1 PE=2 SV=1	ath:AT2G36830	GAMMA-TIP; GAMMA-TIP (Tonoplast intrinsic protein (TIP) gamma); water channel ; K09873 aquaporin TIP	|Protein Families; Cellular Processes and Signaling; Receptors andchannels [BR:ko04000];|					0	2.3648	0	0	0	0	0	0	0
MGB_c24246	gb|FJ384629.1|	Gossypium hirsutum tonoplast intrinsic protein (TIP1;1) mRNA, complete cds	gi|60172264|gb|AAX14478.1|	putative tonoplast intrinsic protein [Gossypium hirsutum]	sp|P25818|TIP11_ARATH	Aquaporin TIP1-1 OS=Arabidopsis thaliana GN=TIP1-1 PE=1 SV=1	ath:AT2G36830	GAMMA-TIP; GAMMA-TIP (Tonoplast intrinsic protein (TIP) gamma); water channel ; K09873 aquaporin TIP	|Protein Families; Cellular Processes and Signaling; Receptors andchannels [BR:ko04000];|					0	0	2.11562	0	0	0	0	0	0
MGB_s24704	gb|FJ384629.1|	Gossypium hirsutum tonoplast intrinsic protein (TIP1;1) mRNA, complete cds	gi|147778786|emb|CAN69323.1|	hypothetical protein [Vitis vinifera]	sp|O64964|TIP11_MAIZE	Aquaporin TIP1-1 OS=Zea mays GN=TIP1-1 PE=2 SV=1	ath:AT2G36830	GAMMA-TIP; GAMMA-TIP (Tonoplast intrinsic protein (TIP) gamma); water channel ; K09873 aquaporin TIP	|Protein Families; Cellular Processes and Signaling; Receptors andchannels [BR:ko04000];|					0	0	2.44288	0	0	0	0	0	0
MGB_s25556	gb|FJ384629.1|	Gossypium hirsutum tonoplast intrinsic protein (TIP1;1) mRNA, complete cds	gi|227434194|gb|ACP28878.1|	tonoplast intrinsic protein [Gossypium hirsutum]	sp|P25818|TIP11_ARATH	Aquaporin TIP1-1 OS=Arabidopsis thaliana GN=TIP1-1 PE=1 SV=1	ath:AT2G36830	GAMMA-TIP; GAMMA-TIP (Tonoplast intrinsic protein (TIP) gamma); water channel ; K09873 aquaporin TIP	|Protein Families; Cellular Processes and Signaling; Receptors andchannels [BR:ko04000];|					0	0	2.01092	0	0	0	0	0	0
MGB_s25669	gb|FJ384629.1|	Gossypium hirsutum tonoplast intrinsic protein (TIP1;1) mRNA, complete cds	gi|23957320|gb|AAN40746.1|	tonoplast intrinsic protein [Kandelia candel]	sp|P25818|TIP11_ARATH	Aquaporin TIP1-1 OS=Arabidopsis thaliana GN=TIP1-1 PE=1 SV=1	ath:AT2G36830	GAMMA-TIP; GAMMA-TIP (Tonoplast intrinsic protein (TIP) gamma); water channel ; K09873 aquaporin TIP	|Protein Families; Cellular Processes and Signaling; Receptors andchannels [BR:ko04000];|					0	4.28985	3.70661	0	2.30182	0	0	0	0
MGB_s26003	gb|FJ384629.1|	Gossypium hirsutum tonoplast intrinsic protein (TIP1;1) mRNA, complete cds			sp|P25818|TIP11_ARATH	Aquaporin TIP1-1 OS=Arabidopsis thaliana GN=TIP1-1 PE=1 SV=1	ath:AT2G36830	GAMMA-TIP; GAMMA-TIP (Tonoplast intrinsic protein (TIP) gamma); water channel ; K09873 aquaporin TIP	|Protein Families; Cellular Processes and Signaling; Receptors andchannels [BR:ko04000];|					0	5.51739	0	0	3.88813	3.4931	0	0	0
MGB_s26828	gb|FJ384629.1|	Gossypium hirsutum tonoplast intrinsic protein (TIP1;1) mRNA, complete cds	gi|60172264|gb|AAX14478.1|	putative tonoplast intrinsic protein [Gossypium hirsutum]	sp|P50156|TIP11_ORYSJ	Probable aquaporin TIP1-1 OS=Oryza sativa subsp. japonica GN=TIP1-1 PE=2 SV=1	ath:AT2G36830	GAMMA-TIP; GAMMA-TIP (Tonoplast intrinsic protein (TIP) gamma); water channel ; K09873 aquaporin TIP	|Protein Families; Cellular Processes and Signaling; Receptors andchannels [BR:ko04000];|					0	2.70809	0	0	0	0	0	0	0
MGB_s27028	gb|FJ384629.1|	Gossypium hirsutum tonoplast intrinsic protein (TIP1;1) mRNA, complete cds	gi|60172264|gb|AAX14478.1|	putative tonoplast intrinsic protein [Gossypium hirsutum]	sp|P42067|TIP1_MEDSA	Probable aquaporin TIP-type OS=Medicago sativa GN=MCP1 PE=2 SV=2	ath:AT2G36830	GAMMA-TIP; GAMMA-TIP (Tonoplast intrinsic protein (TIP) gamma); water channel ; K09873 aquaporin TIP	|Protein Families; Cellular Processes and Signaling; Receptors andchannels [BR:ko04000];|					0	0	0	0	3.14481	2.73169	0	0	0
MGB_s27648	gb|FJ384629.1|	Gossypium hirsutum tonoplast intrinsic protein (TIP1;1) mRNA, complete cds	gi|27527657|emb|CAC81985.1|	putative aquaporin [Posidonia oceanica]	sp|P25818|TIP11_ARATH	Aquaporin TIP1-1 OS=Arabidopsis thaliana GN=TIP1-1 PE=1 SV=1	ath:AT2G36830	GAMMA-TIP; GAMMA-TIP (Tonoplast intrinsic protein (TIP) gamma); water channel ; K09873 aquaporin TIP	|Protein Families; Cellular Processes and Signaling; Receptors andchannels [BR:ko04000];|					0	2.09751	2.62466	0	0	0	0	0	0
MGB_s29733	gb|FJ384629.1|	Gossypium hirsutum tonoplast intrinsic protein (TIP1;1) mRNA, complete cds			sp|P50156|TIP11_ORYSJ	Probable aquaporin TIP1-1 OS=Oryza sativa subsp. japonica GN=TIP1-1 PE=2 SV=1	ath:AT2G36830	GAMMA-TIP; GAMMA-TIP (Tonoplast intrinsic protein (TIP) gamma); water channel ; K09873 aquaporin TIP	|Protein Families; Cellular Processes and Signaling; Receptors andchannels [BR:ko04000];|					0	0	2.18284	0	0	0	0	0	0
MGB_s30260	gb|FJ384629.1|	Gossypium hirsutum tonoplast intrinsic protein (TIP1;1) mRNA, complete cds	gi|16492|emb|CAA38633.1|	possible membrane channel protein [Arabidopsis thaliana]	sp|O82598|TIP13_ARATH	Aquaporin TIP1-3 OS=Arabidopsis thaliana GN=TIP1-3 PE=1 SV=1	ath:AT4G01470	GAMMA-TIP3/TIP1;3; GAMMA-TIP3/TIP1;3 (tonoplast intrinsic protein 1;3); water channel ; K09873 aquaporin TIP	|Protein Families; Cellular Processes and Signaling; Receptors andchannels [BR:ko04000];|					-6.183	-2.38341	0	0	0	0	0	0	0
MGB_c7334	gb|FJ384629.1|	Gossypium hirsutum tonoplast intrinsic protein (TIP1;1) mRNA, complete cds	gi|16492|emb|CAA38633.1|	possible membrane channel protein [Arabidopsis thaliana]	sp|O82598|TIP13_ARATH	Aquaporin TIP1-3 OS=Arabidopsis thaliana GN=TIP1-3 PE=1 SV=1	ath:AT4G01470	GAMMA-TIP3/TIP1;3; GAMMA-TIP3/TIP1;3 (tonoplast intrinsic protein 1;3); water channel ; K09873 aquaporin TIP	|Protein Families; Cellular Processes and Signaling; Receptors andchannels [BR:ko04000];|					0	0	2.10442	0	0	0	0	0	0
MGB_c25092	gb|FJ384629.1|	Gossypium hirsutum tonoplast intrinsic protein (TIP1;1) mRNA, complete cds	gi|4884866|gb|AAD31847.1|AF133531_1	water channel protein MipI [Mesembryanthemum crystallinum]	sp|O82598|TIP13_ARATH	Aquaporin TIP1-3 OS=Arabidopsis thaliana GN=TIP1-3 PE=1 SV=1	ath:AT4G01470	GAMMA-TIP3/TIP1;3; GAMMA-TIP3/TIP1;3 (tonoplast intrinsic protein 1;3); water channel ; K09873 aquaporin TIP	|Protein Families; Cellular Processes and Signaling; Receptors andchannels [BR:ko04000];|					0	0	2.49702	0	0	0	0	0	0
MGB_c7878	ref|XM_002531072.1|	Ricinus communis tonoplast intrinsic protein, putative, mRNA	gi|116831328|gb|ABK28617.1|	unknown [Arabidopsis thaliana]	sp|O82598|TIP13_ARATH	Aquaporin TIP1-3 OS=Arabidopsis thaliana GN=TIP1-3 PE=1 SV=1	ath:AT4G01470	GAMMA-TIP3/TIP1;3; GAMMA-TIP3/TIP1;3 (tonoplast intrinsic protein 1;3); water channel ; K09873 aquaporin TIP	|Protein Families; Cellular Processes and Signaling; Receptors andchannels [BR:ko04000];|					-2.3965	-7.26466	-5.05514	0	-6.56253	-6.47991	0	0	0
MGB_c15716	gb|FJ384629.1|	Gossypium hirsutum tonoplast intrinsic protein (TIP1;1) mRNA, complete cds	gi|8699604|gb|AAF78757.1|AF271660_1	putative aquaporin TIP3 [Vitis berlandieri x Vitis rupestris]	sp|Q9FY14|TIP1_MEDTR	Probable aquaporin TIP-type OS=Medicago truncatula GN=AQP1 PE=1 SV=1	ath:AT4G01470	GAMMA-TIP3/TIP1;3; GAMMA-TIP3/TIP1;3 (tonoplast intrinsic protein 1;3); water channel ; K09873 aquaporin TIP	|Protein Families; Cellular Processes and Signaling; Receptors andchannels [BR:ko04000];|					0	0	2.41177	0	0	0	0	0	0
MGB_c16319	gb|FJ384629.1|	Gossypium hirsutum tonoplast intrinsic protein (TIP1;1) mRNA, complete cds	gi|227434194|gb|ACP28878.1|	tonoplast intrinsic protein [Gossypium hirsutum]	sp|O82598|TIP13_ARATH	Aquaporin TIP1-3 OS=Arabidopsis thaliana GN=TIP1-3 PE=1 SV=1	ath:AT4G01470	GAMMA-TIP3/TIP1;3; GAMMA-TIP3/TIP1;3 (tonoplast intrinsic protein 1;3); water channel ; K09873 aquaporin TIP	|Protein Families; Cellular Processes and Signaling; Receptors andchannels [BR:ko04000];|					0	0	0	0	0	2.06007	0	0	0
MGB_c17568	gb|BT049815.1|	Salmo salar clone ssal-evd-556-339 C-C motif chemokine 28 precursor putative mRNA, complete cds	gi|145572859|gb|AAT65835.2|	tonoplast intrinsic protein gamma [Salicornia herbacea]	sp|O82598|TIP13_ARATH	Aquaporin TIP1-3 OS=Arabidopsis thaliana GN=TIP1-3 PE=1 SV=1	ath:AT4G01470	GAMMA-TIP3/TIP1;3; GAMMA-TIP3/TIP1;3 (tonoplast intrinsic protein 1;3); water channel ; K09873 aquaporin TIP	|Protein Families; Cellular Processes and Signaling; Receptors andchannels [BR:ko04000];|					0	-2.14225	0	0	-2.70026	0	0	0	0
MGB_c18966	gb|FJ384629.1|	Gossypium hirsutum tonoplast intrinsic protein (TIP1;1) mRNA, complete cds	gi|60498695|dbj|BAD90702.1|	tonoplast intrinsic protein 1;1 [Mimosa pudica]	sp|Q9FY14|TIP1_MEDTR	Probable aquaporin TIP-type OS=Medicago truncatula GN=AQP1 PE=1 SV=1	ath:AT4G01470	GAMMA-TIP3/TIP1;3; GAMMA-TIP3/TIP1;3 (tonoplast intrinsic protein 1;3); water channel ; K09873 aquaporin TIP	|Protein Families; Cellular Processes and Signaling; Receptors andchannels [BR:ko04000];|	COG0580	Glycerol uptake facilitator and related permeases (Major Intrinsic Protein Family)	METABOLISM	Carbohydrate transport and metabolism	0	3.9301	3.72136	0	2.27882	0	0	0	0
MGB_s24354	gb|FJ384629.1|	Gossypium hirsutum tonoplast intrinsic protein (TIP1;1) mRNA, complete cds	gi|225435074|ref|XP_002284411.1|	PREDICTED: hypothetical protein [Vitis vinifera] unnamed protein product [Vitis vinifera]	sp|O82598|TIP13_ARATH	Aquaporin TIP1-3 OS=Arabidopsis thaliana GN=TIP1-3 PE=1 SV=1	ath:AT4G01470	GAMMA-TIP3/TIP1;3; GAMMA-TIP3/TIP1;3 (tonoplast intrinsic protein 1;3); water channel ; K09873 aquaporin TIP	|Protein Families; Cellular Processes and Signaling; Receptors andchannels [BR:ko04000];|					0	0	2.36354	0	0	0	0	0	0
MGB_s25823	gb|FJ384629.1|	Gossypium hirsutum tonoplast intrinsic protein (TIP1;1) mRNA, complete cds	gi|145572859|gb|AAT65835.2|	tonoplast intrinsic protein gamma [Salicornia herbacea]	sp|O82598|TIP13_ARATH	Aquaporin TIP1-3 OS=Arabidopsis thaliana GN=TIP1-3 PE=1 SV=1	ath:AT4G01470	GAMMA-TIP3/TIP1;3; GAMMA-TIP3/TIP1;3 (tonoplast intrinsic protein 1;3); water channel ; K09873 aquaporin TIP	|Protein Families; Cellular Processes and Signaling; Receptors andchannels [BR:ko04000];|					0	0	2.47763	0	0	0	0	0	0
MGB_s26220	gb|FJ384629.1|	Gossypium hirsutum tonoplast intrinsic protein (TIP1;1) mRNA, complete cds	gi|227434194|gb|ACP28878.1|	tonoplast intrinsic protein [Gossypium hirsutum]	sp|O82598|TIP13_ARATH	Aquaporin TIP1-3 OS=Arabidopsis thaliana GN=TIP1-3 PE=1 SV=1	ath:AT4G01470	GAMMA-TIP3/TIP1;3; GAMMA-TIP3/TIP1;3 (tonoplast intrinsic protein 1;3); water channel ; K09873 aquaporin TIP	|Protein Families; Cellular Processes and Signaling; Receptors andchannels [BR:ko04000];|					0	0	2.09734	0	0	0	0	0	0
MGB_s26526	gb|FJ384629.1|	Gossypium hirsutum tonoplast intrinsic protein (TIP1;1) mRNA, complete cds	gi|60172264|gb|AAX14478.1|	putative tonoplast intrinsic protein [Gossypium hirsutum]	sp|O82598|TIP13_ARATH	Aquaporin TIP1-3 OS=Arabidopsis thaliana GN=TIP1-3 PE=1 SV=1	ath:AT4G01470	GAMMA-TIP3/TIP1;3; GAMMA-TIP3/TIP1;3 (tonoplast intrinsic protein 1;3); water channel ; K09873 aquaporin TIP	|Protein Families; Cellular Processes and Signaling; Receptors andchannels [BR:ko04000];|					0	0	2.057	0	0	0	0	0	0
MGB_s26636	gb|FJ384629.1|	Gossypium hirsutum tonoplast intrinsic protein (TIP1;1) mRNA, complete cds	gi|225449627|ref|XP_002284211.1|	PREDICTED: hypothetical protein [Vitis vinifera] unnamed protein product [Vitis vinifera]	sp|O82598|TIP13_ARATH	Aquaporin TIP1-3 OS=Arabidopsis thaliana GN=TIP1-3 PE=1 SV=1	ath:AT4G01470	GAMMA-TIP3/TIP1;3; GAMMA-TIP3/TIP1;3 (tonoplast intrinsic protein 1;3); water channel ; K09873 aquaporin TIP	|Protein Families; Cellular Processes and Signaling; Receptors andchannels [BR:ko04000];|					0	3.29032	3.25916	0	0	0	0	0	0
MGB_s26643	gb|FJ384629.1|	Gossypium hirsutum tonoplast intrinsic protein (TIP1;1) mRNA, complete cds	gi|255569391|ref|XP_002525663.1|	tonoplast intrinsic protein, putative [Ricinus communis] tonoplast intrinsic protein, putative [Ricinus communis]	sp|O82598|TIP13_ARATH	Aquaporin TIP1-3 OS=Arabidopsis thaliana GN=TIP1-3 PE=1 SV=1	ath:AT4G01470	GAMMA-TIP3/TIP1;3; GAMMA-TIP3/TIP1;3 (tonoplast intrinsic protein 1;3); water channel ; K09873 aquaporin TIP	|Protein Families; Cellular Processes and Signaling; Receptors andchannels [BR:ko04000];|					0	0	2.2518	0	0	0	0	0	0
MGB_s27165	gb|FJ384629.1|	Gossypium hirsutum tonoplast intrinsic protein (TIP1;1) mRNA, complete cds	gi|145049570|gb|ABP35520.1|	tonoplast intrinsic protein [Ipomoea batatas]	sp|O82598|TIP13_ARATH	Aquaporin TIP1-3 OS=Arabidopsis thaliana GN=TIP1-3 PE=1 SV=1	ath:AT4G01470	GAMMA-TIP3/TIP1;3; GAMMA-TIP3/TIP1;3 (tonoplast intrinsic protein 1;3); water channel ; K09873 aquaporin TIP	|Protein Families; Cellular Processes and Signaling; Receptors andchannels [BR:ko04000];|					0	0	2.31601	0	0	0	0	0	0
MGB_s27184	gb|FJ384629.1|	Gossypium hirsutum tonoplast intrinsic protein (TIP1;1) mRNA, complete cds	gi|224112847|ref|XP_002316308.1|	aquaporin, MIP family, TIP subfamily [Populus trichocarpa] unknown [Populus trichocarpa] aquaporin, MIP family, TIP subfamily [Populus trichocarpa]	sp|O82598|TIP13_ARATH	Aquaporin TIP1-3 OS=Arabidopsis thaliana GN=TIP1-3 PE=1 SV=1	ath:AT4G01470	GAMMA-TIP3/TIP1;3; GAMMA-TIP3/TIP1;3 (tonoplast intrinsic protein 1;3); water channel ; K09873 aquaporin TIP	|Protein Families; Cellular Processes and Signaling; Receptors andchannels [BR:ko04000];|					0	3.54573	3.2927	0	0	0	0	0	0
MGB_s27229	gb|FJ384629.1|	Gossypium hirsutum tonoplast intrinsic protein (TIP1;1) mRNA, complete cds	gi|60172264|gb|AAX14478.1|	putative tonoplast intrinsic protein [Gossypium hirsutum]	sp|O82598|TIP13_ARATH	Aquaporin TIP1-3 OS=Arabidopsis thaliana GN=TIP1-3 PE=1 SV=1	ath:AT4G01470	GAMMA-TIP3/TIP1;3; GAMMA-TIP3/TIP1;3 (tonoplast intrinsic protein 1;3); water channel ; K09873 aquaporin TIP	|Protein Families; Cellular Processes and Signaling; Receptors andchannels [BR:ko04000];|					0	3.33009	0	0	0	2.01507	0	0	0
MGB_s27366	gb|FJ384629.1|	Gossypium hirsutum tonoplast intrinsic protein (TIP1;1) mRNA, complete cds	gi|3688799|gb|AAC62397.1|	gamma tonoplast intrinsic protein 2 [Arabidopsis thaliana]	sp|O82598|TIP13_ARATH	Aquaporin TIP1-3 OS=Arabidopsis thaliana GN=TIP1-3 PE=1 SV=1	ath:AT4G01470	GAMMA-TIP3/TIP1;3; GAMMA-TIP3/TIP1;3 (tonoplast intrinsic protein 1;3); water channel ; K09873 aquaporin TIP	|Protein Families; Cellular Processes and Signaling; Receptors andchannels [BR:ko04000];|					0	3.25115	2.84628	0	0	0	0	0	0
MGB_s27368	gb|FJ384629.1|	Gossypium hirsutum tonoplast intrinsic protein (TIP1;1) mRNA, complete cds	gi|9988412|dbj|BAB12722.1|	gamma tonoplast intrinsic protein [Pyrus communis]	sp|O82598|TIP13_ARATH	Aquaporin TIP1-3 OS=Arabidopsis thaliana GN=TIP1-3 PE=1 SV=1	ath:AT4G01470	GAMMA-TIP3/TIP1;3; GAMMA-TIP3/TIP1;3 (tonoplast intrinsic protein 1;3); water channel ; K09873 aquaporin TIP	|Protein Families; Cellular Processes and Signaling; Receptors andchannels [BR:ko04000];|					0	0	2.60496	0	0	0	0	0	0
MGB_s27608	gb|FJ384629.1|	Gossypium hirsutum tonoplast intrinsic protein (TIP1;1) mRNA, complete cds			sp|O82598|TIP13_ARATH	Aquaporin TIP1-3 OS=Arabidopsis thaliana GN=TIP1-3 PE=1 SV=1	ath:AT4G01470	GAMMA-TIP3/TIP1;3; GAMMA-TIP3/TIP1;3 (tonoplast intrinsic protein 1;3); water channel ; K09873 aquaporin TIP	|Protein Families; Cellular Processes and Signaling; Receptors andchannels [BR:ko04000];|					0	2.03735	0	0	0	0	0	0	0
MGB_s27731	gb|FJ384629.1|	Gossypium hirsutum tonoplast intrinsic protein (TIP1;1) mRNA, complete cds			sp|O82598|TIP13_ARATH	Aquaporin TIP1-3 OS=Arabidopsis thaliana GN=TIP1-3 PE=1 SV=1	ath:AT4G01470	GAMMA-TIP3/TIP1;3; GAMMA-TIP3/TIP1;3 (tonoplast intrinsic protein 1;3); water channel ; K09873 aquaporin TIP	|Protein Families; Cellular Processes and Signaling; Receptors andchannels [BR:ko04000];|					0	0	2.42601	0	0	0	0	0	0
MGB_s27809	gb|FJ384629.1|	Gossypium hirsutum tonoplast intrinsic protein (TIP1;1) mRNA, complete cds	gi|227434194|gb|ACP28878.1|	tonoplast intrinsic protein [Gossypium hirsutum]	sp|O82598|TIP13_ARATH	Aquaporin TIP1-3 OS=Arabidopsis thaliana GN=TIP1-3 PE=1 SV=1	ath:AT4G01470	GAMMA-TIP3/TIP1;3; GAMMA-TIP3/TIP1;3 (tonoplast intrinsic protein 1;3); water channel ; K09873 aquaporin TIP	|Protein Families; Cellular Processes and Signaling; Receptors andchannels [BR:ko04000];|					0	2.02482	0	0	0	0	0	0	0
MGB_s30801	gb|FJ384629.1|	Gossypium hirsutum tonoplast intrinsic protein (TIP1;1) mRNA, complete cds	gi|8699604|gb|AAF78757.1|AF271660_1	putative aquaporin TIP3 [Vitis berlandieri x Vitis rupestris]	sp|O64964|TIP11_MAIZE	Aquaporin TIP1-1 OS=Zea mays GN=TIP1-1 PE=2 SV=1	ath:AT4G01470	GAMMA-TIP3/TIP1;3; GAMMA-TIP3/TIP1;3 (tonoplast intrinsic protein 1;3); water channel ; K09873 aquaporin TIP	|Protein Families; Cellular Processes and Signaling; Receptors andchannels [BR:ko04000];|					0	0	2.92329	0	0	2.01624	0	0	0
MGB_s30817	gb|FJ384629.1|	Gossypium hirsutum tonoplast intrinsic protein (TIP1;1) mRNA, complete cds	gi|310578|gb|AAA02947.1|	nodulin-26	sp|O82598|TIP13_ARATH	Aquaporin TIP1-3 OS=Arabidopsis thaliana GN=TIP1-3 PE=1 SV=1	ath:AT4G01470	GAMMA-TIP3/TIP1;3; GAMMA-TIP3/TIP1;3 (tonoplast intrinsic protein 1;3); water channel ; K09873 aquaporin TIP	|Protein Families; Cellular Processes and Signaling; Receptors andchannels [BR:ko04000];|					0	0	2.23704	0	0	0	0	0	0
MGB_s24580	gb|DQ402075.1|	Gossypium hirsutum aquaporin 1 (AQP1) mRNA, complete cds	gi|2114046|dbj|BAA20074.1|	water channel protein [Nicotiana excelsior]	sp|Q08451|PIP1_SOLLC	Probable aquaporin PIP-type pTOM75 OS=Solanum lycopersicum PE=2 SV=1	ppp:PHYPADRAFT_62169	hypothetical protein						0	3.17886	0	0	0	0	0	0	0
MGB_c3961	ref|XM_002319101.1|	Populus trichocarpa aquaporin, MIP family, SIP subfamily, mRNA	gi|197723812|gb|ACH72790.1|	small basic intrinsic protein 1-2 [Olea europaea]	sp|Q5VR89|SIP11_ORYSJ	Aquaporin SIP1-1 OS=Oryza sativa subsp. japonica GN=SIP1-1 PE=2 SV=2	osa:4325361	Os01g0182200; hypothetical protein ; K09875 aquaporin SIP	|Protein Families; Cellular Processes and Signaling; Receptors andchannels [BR:ko04000];|					0	-4.02151	-2.75255	0	-3.15542	-2.0225	0	0	0
MGB_c12926	ref|XM_002319101.1|	Populus trichocarpa aquaporin, MIP family, SIP subfamily, mRNA	gi|255639679|gb|ACU20133.1|	unknown [Glycine max]	sp|Q5VR89|SIP11_ORYSJ	Aquaporin SIP1-1 OS=Oryza sativa subsp. japonica GN=SIP1-1 PE=2 SV=2	osa:4325361	Os01g0182200; hypothetical protein ; K09875 aquaporin SIP	|Protein Families; Cellular Processes and Signaling; Receptors andchannels [BR:ko04000];|					0	-2.03613	0	0	0	0	0	0	0
MGB_s22599	gb|FJ384629.1|	Gossypium hirsutum tonoplast intrinsic protein (TIP1;1) mRNA, complete cds	gi|60172264|gb|AAX14478.1|	putative tonoplast intrinsic protein [Gossypium hirsutum]	sp|Q9ATL3|TIP44_MAIZE	Aquaporin TIP4-4 OS=Zea mays GN=TIP4-4 PE=2 SV=1	osa:4324276	Os01g0232000; hypothetical protein ; K09873 aquaporin TIP	|Protein Families; Cellular Processes and Signaling; Receptors andchannels [BR:ko04000];|					0	3.52513	3.12422	0	0	0	0	0	0
MGB_lrc4740	gb|EU648667.1|	Geranium macrorrhizum clone 06 Ger91 region genomic sequence	gi|26985221|gb|AAN86275.1|	non-cell-autonomous heat shock cognate protein 70 [Cucurbita maxima]	sp|P27322|HSP72_SOLLC	Heat shock cognate 70 kDa protein 2 OS=Solanum lycopersicum GN=HSC-2 PE=2 SV=1	osa:4327388	Os01g0840100; hypothetical protein ; K03283 heat shock 70kDa protein 1/8	|Cellular Processes; Immune System; Antigen processing andpresentation [PATH:ko04612-Map:ko04612];|Environmental Information Processing; Membrane Transport; Pores ionchannels|Environmental Information Processing; Signal Transduction; MAPKsignaling pathway [PATH:ko04010-Map:ko04010];|Protein Families; Genetic Information Processing; Chaperones andfolding catalysts [BR:ko03110];|Protein Families; G…	COG0443	Molecular chaperone	CELLULAR PROCESSES AND SIGNALING	Posttranslational modification, protein turnover, chaperones	4.0341	2.12251	0	0	0	0	0	0	0
MGB_c9610	gb|FJ384629.1|	Gossypium hirsutum tonoplast intrinsic protein (TIP1;1) mRNA, complete cds			sp|Q94CS9|TIP12_ORYSJ	Probable aquaporin TIP1-2 OS=Oryza sativa subsp. japonica GN=TIP1-2 PE=2 SV=1	osa:4324303	Os01g0975900; hypothetical protein ; K09873 aquaporin TIP	|Protein Families; Cellular Processes and Signaling; Receptors andchannels [BR:ko04000];|					0	3.3949	3.34532	0	0	0	0	0	0
MGB_c17117	gb|FJ384629.1|	Gossypium hirsutum tonoplast intrinsic protein (TIP1;1) mRNA, complete cds	gi|224112847|ref|XP_002316308.1|	aquaporin, MIP family, TIP subfamily [Populus trichocarpa] unknown [Populus trichocarpa] aquaporin, MIP family, TIP subfamily [Populus trichocarpa]	sp|Q94CS9|TIP12_ORYSJ	Probable aquaporin TIP1-2 OS=Oryza sativa subsp. japonica GN=TIP1-2 PE=2 SV=1	osa:4324303	Os01g0975900; hypothetical protein ; K09873 aquaporin TIP	|Protein Families; Cellular Processes and Signaling; Receptors andchannels [BR:ko04000];|					0	0	2.23616	0	0	0	0	0	0
MGB_s22722	gb|FJ384629.1|	Gossypium hirsutum tonoplast intrinsic protein (TIP1;1) mRNA, complete cds	gi|227434194|gb|ACP28878.1|	tonoplast intrinsic protein [Gossypium hirsutum]	sp|Q9ATM0|TIP12_MAIZE	Aquaporin TIP1-2 OS=Zea mays GN=TIP1-2 PE=2 SV=1	osa:4324303	Os01g0975900; hypothetical protein ; K09873 aquaporin TIP	|Protein Families; Cellular Processes and Signaling; Receptors andchannels [BR:ko04000];|					0	0	2.25192	0	0	0	0	0	0
MGB_s25539	gb|FJ384629.1|	Gossypium hirsutum tonoplast intrinsic protein (TIP1;1) mRNA, complete cds	gi|224112847|ref|XP_002316308.1|	aquaporin, MIP family, TIP subfamily [Populus trichocarpa] unknown [Populus trichocarpa] aquaporin, MIP family, TIP subfamily [Populus trichocarpa]	sp|Q94CS9|TIP12_ORYSJ	Probable aquaporin TIP1-2 OS=Oryza sativa subsp. japonica GN=TIP1-2 PE=2 SV=1	osa:4324303	Os01g0975900; hypothetical protein ; K09873 aquaporin TIP	|Protein Families; Cellular Processes and Signaling; Receptors andchannels [BR:ko04000];|					0	3.0948	0	0	0	2.03747	0	0	0
MGB_s26314	gb|FJ384629.1|	Gossypium hirsutum tonoplast intrinsic protein (TIP1;1) mRNA, complete cds	gi|225449627|ref|XP_002284211.1|	PREDICTED: hypothetical protein [Vitis vinifera] unnamed protein product [Vitis vinifera]	sp|Q94CS9|TIP12_ORYSJ	Probable aquaporin TIP1-2 OS=Oryza sativa subsp. japonica GN=TIP1-2 PE=2 SV=1	osa:4324303	Os01g0975900; hypothetical protein ; K09873 aquaporin TIP	|Protein Families; Cellular Processes and Signaling; Receptors andchannels [BR:ko04000];|					0	0	2.56873	0	0	0	0	0	0
MGB_s27082	gb|FJ384629.1|	Gossypium hirsutum tonoplast intrinsic protein (TIP1;1) mRNA, complete cds	gi|227434194|gb|ACP28878.1|	tonoplast intrinsic protein [Gossypium hirsutum]	sp|Q94CS9|TIP12_ORYSJ	Probable aquaporin TIP1-2 OS=Oryza sativa subsp. japonica GN=TIP1-2 PE=2 SV=1	osa:4324303	Os01g0975900; hypothetical protein ; K09873 aquaporin TIP	|Protein Families; Cellular Processes and Signaling; Receptors andchannels [BR:ko04000];|					0	0	0	0	0	2.027	0	0	0
MGB_s27088	gb|FJ384629.1|	Gossypium hirsutum tonoplast intrinsic protein (TIP1;1) mRNA, complete cds	gi|227434194|gb|ACP28878.1|	tonoplast intrinsic protein [Gossypium hirsutum]	sp|Q94CS9|TIP12_ORYSJ	Probable aquaporin TIP1-2 OS=Oryza sativa subsp. japonica GN=TIP1-2 PE=2 SV=1	osa:4324303	Os01g0975900; hypothetical protein ; K09873 aquaporin TIP	|Protein Families; Cellular Processes and Signaling; Receptors andchannels [BR:ko04000];|					0	0	2.62134	0	0	0	0	0	0
MGB_s27249	gb|FJ384629.1|	Gossypium hirsutum tonoplast intrinsic protein (TIP1;1) mRNA, complete cds	gi|255580588|ref|XP_002531118.1|	tonoplast intrinsic protein, putative [Ricinus communis] tonoplast intrinsic protein, putative [Ricinus communis]	sp|Q94CS9|TIP12_ORYSJ	Probable aquaporin TIP1-2 OS=Oryza sativa subsp. japonica GN=TIP1-2 PE=2 SV=1	osa:4324303	Os01g0975900; hypothetical protein ; K09873 aquaporin TIP	|Protein Families; Cellular Processes and Signaling; Receptors andchannels [BR:ko04000];|					0	0	2.20615	0	0	0	0	0	0
MGB_s27431	gb|FJ384629.1|	Gossypium hirsutum tonoplast intrinsic protein (TIP1;1) mRNA, complete cds	gi|227434194|gb|ACP28878.1|	tonoplast intrinsic protein [Gossypium hirsutum]	sp|Q94CS9|TIP12_ORYSJ	Probable aquaporin TIP1-2 OS=Oryza sativa subsp. japonica GN=TIP1-2 PE=2 SV=1	osa:4324303	Os01g0975900; hypothetical protein ; K09873 aquaporin TIP	|Protein Families; Cellular Processes and Signaling; Receptors andchannels [BR:ko04000];|					0	3.18543	0	0	0	0	0	0	0
MGB_lrc22087	ref|XM_002313474.1|	Populus trichocarpa aquaporin, MIP family, PIP subfamily, mRNA	gi|255578852|ref|XP_002530280.1|	Aquaporin PIP2.1, putative [Ricinus communis] Aquaporin PIP2.1, putative [Ricinus communis]	sp|Q9ATM4|PIP27_MAIZE	Aquaporin PIP2-7 OS=Zea mays GN=PIP2-7 PE=2 SV=1	osa:4330049	Os02g0629200; hypothetical protein ; K09872 aquaporin PIP	|Protein Families; Cellular Processes and Signaling; Receptors andchannels [BR:ko04000];|	COG0580	Glycerol uptake facilitator and related permeases (Major Intrinsic Protein Family)	METABOLISM	Carbohydrate transport and metabolism	-4.40863	0	4.4431	-4.94509	0	4.30804	0	0	0
MGB_lrc24679	ref|XM_002313474.1|	Populus trichocarpa aquaporin, MIP family, PIP subfamily, mRNA	gi|255578852|ref|XP_002530280.1|	Aquaporin PIP2.1, putative [Ricinus communis] Aquaporin PIP2.1, putative [Ricinus communis]	sp|Q6K215|PIP22_ORYSJ	Probable aquaporin PIP2-2 OS=Oryza sativa subsp. japonica GN=PIP2-2 PE=2 SV=1	osa:4330049	Os02g0629200; hypothetical protein ; K09872 aquaporin PIP	|Protein Families; Cellular Processes and Signaling; Receptors andchannels [BR:ko04000];|	COG0580	Glycerol uptake facilitator and related permeases (Major Intrinsic Protein Family)	METABOLISM	Carbohydrate transport and metabolism	0	0	2.17715	0	0	0	0	0	0
MGB_c13751	gb|FJ384629.1|	Gossypium hirsutum tonoplast intrinsic protein (TIP1;1) mRNA, complete cds	gi|32363409|sp|Q9FY14.1|TIP1_MEDTR	RecName: Full=Probable aquaporin TIP-type; AltName: Full=MtAQP1 aquaporin [Medicago truncatula]	sp|Q9FY14|TIP1_MEDTR	Probable aquaporin TIP-type OS=Medicago truncatula GN=AQP1 PE=1 SV=1	osa:4330207	Os02g0658100; hypothetical protein ; K09873 aquaporin TIP	|Protein Families; Cellular Processes and Signaling; Receptors andchannels [BR:ko04000];|					0	0	2.35787	0	0	0	0	0	0
MGB_lrc21863	gb|DQ402075.1|	Gossypium hirsutum aquaporin 1 (AQP1) mRNA, complete cds	gi|89212808|gb|ABD63904.1|	aquaporin 1 [Gossypium hirsutum]	sp|Q6EU94|PIP11_ORYSJ	Aquaporin PIP1-1 OS=Oryza sativa subsp. japonica GN=PIP1-1 PE=2 SV=1	osa:4330248	Os02g0666200; hypothetical protein ; K09872 aquaporin PIP	|Protein Families; Cellular Processes and Signaling; Receptors andchannels [BR:ko04000];|	COG0580	Glycerol uptake facilitator and related permeases (Major Intrinsic Protein Family)	METABOLISM	Carbohydrate transport and metabolism	-3.04035	0	0	0	0	0	0	0	0
MGB_c12471	gb|DQ402075.1|	Gossypium hirsutum aquaporin 1 (AQP1) mRNA, complete cds	gi|89212808|gb|ABD63904.1|	aquaporin 1 [Gossypium hirsutum]	sp|Q6EU94|PIP11_ORYSJ	Aquaporin PIP1-1 OS=Oryza sativa subsp. japonica GN=PIP1-1 PE=2 SV=1	osa:4330248	Os02g0666200; hypothetical protein ; K09872 aquaporin PIP	|Protein Families; Cellular Processes and Signaling; Receptors andchannels [BR:ko04000];|	COG0580	Glycerol uptake facilitator and related permeases (Major Intrinsic Protein Family)	METABOLISM	Carbohydrate transport and metabolism	-2.48623	0	2.02008	0	0	0	0	0	0
MGB_lrc499	gb|DQ402075.1|	Gossypium hirsutum aquaporin 1 (AQP1) mRNA, complete cds	gi|89212808|gb|ABD63904.1|	aquaporin 1 [Gossypium hirsutum]	sp|Q08733|PIP13_ARATH	Aquaporin PIP1-3 OS=Arabidopsis thaliana GN=PIP1-3 PE=1 SV=1	osa:4330248	Os02g0666200; hypothetical protein ; K09872 aquaporin PIP	|Protein Families; Cellular Processes and Signaling; Receptors andchannels [BR:ko04000];|	COG0580	Glycerol uptake facilitator and related permeases (Major Intrinsic Protein Family)	METABOLISM	Carbohydrate transport and metabolism	2.19079	3.96158	0	0	0	0	0	0	0
MGB_s27142	gb|DQ402075.1|	Gossypium hirsutum aquaporin 1 (AQP1) mRNA, complete cds	gi|89212808|gb|ABD63904.1|	aquaporin 1 [Gossypium hirsutum]	sp|Q6EU94|PIP11_ORYSJ	Aquaporin PIP1-1 OS=Oryza sativa subsp. japonica GN=PIP1-1 PE=2 SV=1	osa:4330248	Os02g0666200; hypothetical protein ; K09872 aquaporin PIP	|Protein Families; Cellular Processes and Signaling; Receptors andchannels [BR:ko04000];|	COG0580	Glycerol uptake facilitator and related permeases (Major Intrinsic Protein Family)	METABOLISM	Carbohydrate transport and metabolism	2.24238	0	0	0	0	0	0	0	0
MGB_s22508	gb|DQ402075.1|	Gossypium hirsutum aquaporin 1 (AQP1) mRNA, complete cds	gi|89212808|gb|ABD63904.1|	aquaporin 1 [Gossypium hirsutum]	sp|Q6EU94|PIP11_ORYSJ	Aquaporin PIP1-1 OS=Oryza sativa subsp. japonica GN=PIP1-1 PE=2 SV=1	osa:4330248	Os02g0666200; hypothetical protein ; K09872 aquaporin PIP	|Protein Families; Cellular Processes and Signaling; Receptors andchannels [BR:ko04000];|	COG0580	Glycerol uptake facilitator and related permeases (Major Intrinsic Protein Family)	METABOLISM	Carbohydrate transport and metabolism	2.60676	4.29826	0	0	2.38146	2.32946	0	0	0
MGB_c20828	gb|DQ402075.1|	Gossypium hirsutum aquaporin 1 (AQP1) mRNA, complete cds	gi|89212808|gb|ABD63904.1|	aquaporin 1 [Gossypium hirsutum]	sp|Q6EU94|PIP11_ORYSJ	Aquaporin PIP1-1 OS=Oryza sativa subsp. japonica GN=PIP1-1 PE=2 SV=1	osa:4330248	Os02g0666200; hypothetical protein ; K09872 aquaporin PIP	|Protein Families; Cellular Processes and Signaling; Receptors andchannels [BR:ko04000];|	COG0580	Glycerol uptake facilitator and related permeases (Major Intrinsic Protein Family)	METABOLISM	Carbohydrate transport and metabolism	2.79219	0	0	0	0	0	0	0	0
MGB_s20965	gb|DQ402075.1|	Gossypium hirsutum aquaporin 1 (AQP1) mRNA, complete cds	gi|89212808|gb|ABD63904.1|	aquaporin 1 [Gossypium hirsutum]	sp|Q6EU94|PIP11_ORYSJ	Aquaporin PIP1-1 OS=Oryza sativa subsp. japonica GN=PIP1-1 PE=2 SV=1	osa:4330248	Os02g0666200; hypothetical protein ; K09872 aquaporin PIP	|Protein Families; Cellular Processes and Signaling; Receptors andchannels [BR:ko04000];|	COG0580	Glycerol uptake facilitator and related permeases (Major Intrinsic Protein Family)	METABOLISM	Carbohydrate transport and metabolism	2.90139	0	0	0	0	0	0	0	0
MGB_c7879	gb|DQ402075.1|	Gossypium hirsutum aquaporin 1 (AQP1) mRNA, complete cds	gi|89212808|gb|ABD63904.1|	aquaporin 1 [Gossypium hirsutum]	sp|Q6EU94|PIP11_ORYSJ	Aquaporin PIP1-1 OS=Oryza sativa subsp. japonica GN=PIP1-1 PE=2 SV=1	osa:4330248	Os02g0666200; hypothetical protein ; K09872 aquaporin PIP	|Protein Families; Cellular Processes and Signaling; Receptors andchannels [BR:ko04000];|					2.96788	0	0	0	0	0	0	0	0
MGB_c3909	gb|EF079900.1|	Gossypium hirsutum PIP1 protein (PIP1;1) mRNA, complete cds	gi|150416573|gb|ABR68794.1|	aquaporin PIP1-2 [Gossypium hirsutum]	sp|Q9AQU5|PIP13_MAIZE	Aquaporin PIP1-3/PIP1-4 OS=Zea mays GN=PIP1-3 PE=2 SV=1	osa:4330248	Os02g0666200; hypothetical protein ; K09872 aquaporin PIP	|Protein Families; Cellular Processes and Signaling; Receptors andchannels [BR:ko04000];|					0	2.34915	2.08651	0	0	0	0	0	0
MGB_lrc6420	gb|EF079900.1|	Gossypium hirsutum PIP1 protein (PIP1;1) mRNA, complete cds	gi|118132686|gb|ABK60194.1|	PIP1 protein [Gossypium hirsutum]	sp|Q9XF59|PIP12_MAIZE	Aquaporin PIP1-2 OS=Zea mays GN=PIP1-2 PE=1 SV=1	osa:4330248	Os02g0666200; hypothetical protein ; K09872 aquaporin PIP	|Protein Families; Cellular Processes and Signaling; Receptors andchannels [BR:ko04000];|					0	2.32308	2.1401	0	0	0	0	0	0
MGB_c20422	gb|EF470293.1|	Gossypium hirsutum aquaporin PIP1-2 mRNA, complete cds	gi|89212808|gb|ABD63904.1|	aquaporin 1 [Gossypium hirsutum]	sp|Q6EU94|PIP11_ORYSJ	Aquaporin PIP1-1 OS=Oryza sativa subsp. japonica GN=PIP1-1 PE=2 SV=1	osa:4330248	Os02g0666200; hypothetical protein ; K09872 aquaporin PIP	|Protein Families; Cellular Processes and Signaling; Receptors andchannels [BR:ko04000];|					0	2.79743	0	0	0	0	0	0	0
MGB_s25174	gb|EF470293.1|	Gossypium hirsutum aquaporin PIP1-2 mRNA, complete cds	gi|89212808|gb|ABD63904.1|	aquaporin 1 [Gossypium hirsutum]	sp|Q7XSQ9|PIP12_ORYSJ	Probable aquaporin PIP1-2 OS=Oryza sativa subsp. japonica GN=PIP1-2 PE=2 SV=3	osa:4330248	Os02g0666200; hypothetical protein ; K09872 aquaporin PIP	|Protein Families; Cellular Processes and Signaling; Receptors andchannels [BR:ko04000];|					0	3.28026	0	0	0	0	0	0	0
MGB_s25552	gb|EF470293.1|	Gossypium hirsutum aquaporin PIP1-2 mRNA, complete cds	gi|89212808|gb|ABD63904.1|	aquaporin 1 [Gossypium hirsutum]	sp|Q9ATN0|PIP16_MAIZE	Aquaporin PIP1-6 OS=Zea mays GN=PIP1-6 PE=2 SV=1	osa:4330248	Os02g0666200; hypothetical protein ; K09872 aquaporin PIP	|Protein Families; Cellular Processes and Signaling; Receptors andchannels [BR:ko04000];|					0	2.79758	0	0	0	0	0	0	0
MGB_s29118	gb|EF079900.1|	Gossypium hirsutum PIP1 protein (PIP1;1) mRNA, complete cds	gi|118132686|gb|ABK60194.1|	PIP1 protein [Gossypium hirsutum]	sp|P25794|PIP2_PEA	Probable aquaporin PIP-type 7a OS=Pisum sativum GN=TRG-31 PE=2 SV=2	osa:4330248	Os02g0666200; hypothetical protein ; K09872 aquaporin PIP	|Protein Families; Cellular Processes and Signaling; Receptors andchannels [BR:ko04000];|					0	2.39801	2.14725	0	0	0	0	0	0
MGB_c4536	gb|EF079900.1|	Gossypium hirsutum PIP1 protein (PIP1;1) mRNA, complete cds	gi|219523020|gb|ACL14797.1|	plasma membrane intrinsic protein 1 [Populus alba x Populus tremula var. glandulosa]	sp|P25794|PIP2_PEA	Probable aquaporin PIP-type 7a OS=Pisum sativum GN=TRG-31 PE=2 SV=2	osa:4331194	Os02g0823100; hypothetical protein ; K09872 aquaporin PIP	|Protein Families; Cellular Processes and Signaling; Receptors andchannels [BR:ko04000];|					0	2.40042	2.2036	0	0	0	0	0	0
MGB_c10995	gb|FJ384629.1|	Gossypium hirsutum tonoplast intrinsic protein (TIP1;1) mRNA, complete cds	gi|116781790|gb|ABK22242.1|	unknown [Picea sitchensis]	sp|P23958|TIPA_PHAVU	Probable aquaporin TIP-type alpha OS=Phaseolus vulgaris PE=1 SV=1	osa:4331608	Os03g0146100; hypothetical protein ; K09873 aquaporin TIP	|Protein Families; Cellular Processes and Signaling; Receptors andchannels [BR:ko04000];|					-2.10567	-2.54446	0	0	0	0	0	0	0
MGB_c11202	gb|FJ384629.1|	Gossypium hirsutum tonoplast intrinsic protein (TIP1;1) mRNA, complete cds	gi|227434194|gb|ACP28878.1|	tonoplast intrinsic protein [Gossypium hirsutum]	sp|P42067|TIP1_MEDSA	Probable aquaporin TIP-type OS=Medicago sativa GN=MCP1 PE=2 SV=2	osa:4331608	Os03g0146100; hypothetical protein ; K09873 aquaporin TIP	|Protein Families; Cellular Processes and Signaling; Receptors andchannels [BR:ko04000];|					2.06521	-2.56013	2.10046	0	0	0	0	0	0
MGB_c6077	gb|FJ384629.1|	Gossypium hirsutum tonoplast intrinsic protein (TIP1;1) mRNA, complete cds	gi|227434194|gb|ACP28878.1|	tonoplast intrinsic protein [Gossypium hirsutum]	sp|P50156|TIP11_ORYSJ	Probable aquaporin TIP1-1 OS=Oryza sativa subsp. japonica GN=TIP1-1 PE=2 SV=1	osa:4331608	Os03g0146100; hypothetical protein ; K09873 aquaporin TIP	|Protein Families; Cellular Processes and Signaling; Receptors andchannels [BR:ko04000];|					2.62502	0	0	0	0	0	0	0	0
MGB_c9201	gb|FJ384629.1|	Gossypium hirsutum tonoplast intrinsic protein (TIP1;1) mRNA, complete cds	gi|60172264|gb|AAX14478.1|	putative tonoplast intrinsic protein [Gossypium hirsutum]	sp|P42067|TIP1_MEDSA	Probable aquaporin TIP-type OS=Medicago sativa GN=MCP1 PE=2 SV=2	osa:4331608	Os03g0146100; hypothetical protein ; K09873 aquaporin TIP	|Protein Families; Cellular Processes and Signaling; Receptors andchannels [BR:ko04000];|					4.80989	0	0	0	0	0	0	0	0
MGB_c1504	gb|FJ384629.1|	Gossypium hirsutum tonoplast intrinsic protein (TIP1;1) mRNA, complete cds			sp|P25818|TIP11_ARATH	Aquaporin TIP1-1 OS=Arabidopsis thaliana GN=TIP1-1 PE=1 SV=1	osa:4331608	Os03g0146100; hypothetical protein ; K09873 aquaporin TIP	|Protein Families; Cellular Processes and Signaling; Receptors andchannels [BR:ko04000];|					0	0	2.34824	0	0	0	0	0	0
MGB_c2595	gb|FJ384629.1|	Gossypium hirsutum tonoplast intrinsic protein (TIP1;1) mRNA, complete cds			sp|P50156|TIP11_ORYSJ	Probable aquaporin TIP1-1 OS=Oryza sativa subsp. japonica GN=TIP1-1 PE=2 SV=1	osa:4331608	Os03g0146100; hypothetical protein ; K09873 aquaporin TIP	|Protein Families; Cellular Processes and Signaling; Receptors andchannels [BR:ko04000];|					0	0	2.05034	0	0	0	0	0	0
MGB_lrc6259	gb|FJ384629.1|	Gossypium hirsutum tonoplast intrinsic protein (TIP1;1) mRNA, complete cds	gi|227434194|gb|ACP28878.1|	tonoplast intrinsic protein [Gossypium hirsutum]	sp|P25818|TIP11_ARATH	Aquaporin TIP1-1 OS=Arabidopsis thaliana GN=TIP1-1 PE=1 SV=1	osa:4331608	Os03g0146100; hypothetical protein ; K09873 aquaporin TIP	|Protein Families; Cellular Processes and Signaling; Receptors andchannels [BR:ko04000];|					0	4.45468	0	0	2.65643	2.3489	0	0	0
MGB_c6852	gb|FJ384629.1|	Gossypium hirsutum tonoplast intrinsic protein (TIP1;1) mRNA, complete cds			sp|P42067|TIP1_MEDSA	Probable aquaporin TIP-type OS=Medicago sativa GN=MCP1 PE=2 SV=2	osa:4331608	Os03g0146100; hypothetical protein ; K09873 aquaporin TIP	|Protein Families; Cellular Processes and Signaling; Receptors andchannels [BR:ko04000];|					0	4.9003	0	0	3.45395	3.02805	0	0	0
MGB_c9746	gb|AY821911.1|	Gossypium hirsutum putative tonoplast intrinsic protein mRNA, partial cds	gi|23957320|gb|AAN40746.1|	tonoplast intrinsic protein [Kandelia candel]	sp|P50156|TIP11_ORYSJ	Probable aquaporin TIP1-1 OS=Oryza sativa subsp. japonica GN=TIP1-1 PE=2 SV=1	osa:4331608	Os03g0146100; hypothetical protein ; K09873 aquaporin TIP	|Protein Families; Cellular Processes and Signaling; Receptors andchannels [BR:ko04000];|					0	2.26975	0	0	0	0	0	0	0
MGB_c9859	gb|FJ384629.1|	Gossypium hirsutum tonoplast intrinsic protein (TIP1;1) mRNA, complete cds	gi|60172264|gb|AAX14478.1|	putative tonoplast intrinsic protein [Gossypium hirsutum]	sp|P25818|TIP11_ARATH	Aquaporin TIP1-1 OS=Arabidopsis thaliana GN=TIP1-1 PE=1 SV=1	osa:4331608	Os03g0146100; hypothetical protein ; K09873 aquaporin TIP	|Protein Families; Cellular Processes and Signaling; Receptors andchannels [BR:ko04000];|					0	0	2.29486	0	0	0	0	0	0
MGB_c12447	gb|FJ384629.1|	Gossypium hirsutum tonoplast intrinsic protein (TIP1;1) mRNA, complete cds	gi|60172264|gb|AAX14478.1|	putative tonoplast intrinsic protein [Gossypium hirsutum]	sp|P42067|TIP1_MEDSA	Probable aquaporin TIP-type OS=Medicago sativa GN=MCP1 PE=2 SV=2	osa:4331608	Os03g0146100; hypothetical protein ; K09873 aquaporin TIP	|Protein Families; Cellular Processes and Signaling; Receptors andchannels [BR:ko04000];|					0	0	2.31984	0	0	0	0	0	0
MGB_c15220	gb|FJ384629.1|	Gossypium hirsutum tonoplast intrinsic protein (TIP1;1) mRNA, complete cds	gi|227434194|gb|ACP28878.1|	tonoplast intrinsic protein [Gossypium hirsutum]	sp|P50156|TIP11_ORYSJ	Probable aquaporin TIP1-1 OS=Oryza sativa subsp. japonica GN=TIP1-1 PE=2 SV=1	osa:4331608	Os03g0146100; hypothetical protein ; K09873 aquaporin TIP	|Protein Families; Cellular Processes and Signaling; Receptors andchannels [BR:ko04000];|					0	4.91907	0	0	3.49066	3.04954	0	0	0
MGB_s21468	gb|FJ384629.1|	Gossypium hirsutum tonoplast intrinsic protein (TIP1;1) mRNA, complete cds	gi|8699604|gb|AAF78757.1|AF271660_1	putative aquaporin TIP3 [Vitis berlandieri x Vitis rupestris]	sp|P50156|TIP11_ORYSJ	Probable aquaporin TIP1-1 OS=Oryza sativa subsp. japonica GN=TIP1-1 PE=2 SV=1	osa:4331608	Os03g0146100; hypothetical protein ; K09873 aquaporin TIP	|Protein Families; Cellular Processes and Signaling; Receptors andchannels [BR:ko04000];|					0	0	2.2386	0	0	0	0	0	0
MGB_s21911	gb|FJ384629.1|	Gossypium hirsutum tonoplast intrinsic protein (TIP1;1) mRNA, complete cds	gi|60172264|gb|AAX14478.1|	putative tonoplast intrinsic protein [Gossypium hirsutum]	sp|Q9FY14|TIP1_MEDTR	Probable aquaporin TIP-type OS=Medicago truncatula GN=AQP1 PE=1 SV=1	osa:4331608	Os03g0146100; hypothetical protein ; K09873 aquaporin TIP	|Protein Families; Cellular Processes and Signaling; Receptors andchannels [BR:ko04000];|					0	3.13025	0	0	0	0	0	0	0
MGB_s22179	gb|FJ384629.1|	Gossypium hirsutum tonoplast intrinsic protein (TIP1;1) mRNA, complete cds	gi|8699604|gb|AAF78757.1|AF271660_1	putative aquaporin TIP3 [Vitis berlandieri x Vitis rupestris]	sp|Q9FY14|TIP1_MEDTR	Probable aquaporin TIP-type OS=Medicago truncatula GN=AQP1 PE=1 SV=1	osa:4331608	Os03g0146100; hypothetical protein ; K09873 aquaporin TIP	|Protein Families; Cellular Processes and Signaling; Receptors andchannels [BR:ko04000];|					0	2.08373	0	0	0	0	0	0	0
MGB_lrc22259	gb|FJ384629.1|	Gossypium hirsutum tonoplast intrinsic protein (TIP1;1) mRNA, complete cds	gi|60172264|gb|AAX14478.1|	putative tonoplast intrinsic protein [Gossypium hirsutum]	sp|P50156|TIP11_ORYSJ	Probable aquaporin TIP1-1 OS=Oryza sativa subsp. japonica GN=TIP1-1 PE=2 SV=1	osa:4331608	Os03g0146100; hypothetical protein ; K09873 aquaporin TIP	|Protein Families; Cellular Processes and Signaling; Receptors andchannels [BR:ko04000];|					0	0	0	0	2.42054	2.00745	0	0	0
MGB_s22263	gb|FJ384629.1|	Gossypium hirsutum tonoplast intrinsic protein (TIP1;1) mRNA, complete cds	gi|38198146|emb|CAE53879.1|	putative aquaporin [Ricinus communis]	sp|P50156|TIP11_ORYSJ	Probable aquaporin TIP1-1 OS=Oryza sativa subsp. japonica GN=TIP1-1 PE=2 SV=1	osa:4331608	Os03g0146100; hypothetical protein ; K09873 aquaporin TIP	|Protein Families; Cellular Processes and Signaling; Receptors andchannels [BR:ko04000];|					0	3.25848	0	0	0	0	0	0	0
MGB_c22434	gb|FJ384629.1|	Gossypium hirsutum tonoplast intrinsic protein (TIP1;1) mRNA, complete cds			sp|P50156|TIP11_ORYSJ	Probable aquaporin TIP1-1 OS=Oryza sativa subsp. japonica GN=TIP1-1 PE=2 SV=1	osa:4331608	Os03g0146100; hypothetical protein ; K09873 aquaporin TIP	|Protein Families; Cellular Processes and Signaling; Receptors andchannels [BR:ko04000];|					0	4.41826	0	0	3.67083	3.59005	0	0	0
MGB_s22919	gb|FJ384629.1|	Gossypium hirsutum tonoplast intrinsic protein (TIP1;1) mRNA, complete cds	gi|38198146|emb|CAE53879.1|	putative aquaporin [Ricinus communis]	sp|P50156|TIP11_ORYSJ	Probable aquaporin TIP1-1 OS=Oryza sativa subsp. japonica GN=TIP1-1 PE=2 SV=1	osa:4331608	Os03g0146100; hypothetical protein ; K09873 aquaporin TIP	|Protein Families; Cellular Processes and Signaling; Receptors andchannels [BR:ko04000];|					0	0	2.35347	0	0	0	0	0	0
MGB_s23136	gb|FJ384629.1|	Gossypium hirsutum tonoplast intrinsic protein (TIP1;1) mRNA, complete cds			sp|Q9FY14|TIP1_MEDTR	Probable aquaporin TIP-type OS=Medicago truncatula GN=AQP1 PE=1 SV=1	osa:4331608	Os03g0146100; hypothetical protein ; K09873 aquaporin TIP	|Protein Families; Cellular Processes and Signaling; Receptors andchannels [BR:ko04000];|					0	0	2.41884	0	0	0	0	0	0
MGB_c23676	gb|FJ384629.1|	Gossypium hirsutum tonoplast intrinsic protein (TIP1;1) mRNA, complete cds	gi|255556846|ref|XP_002519456.1|	tonoplast intrinsic protein, putative [Ricinus communis] tonoplast intrinsic protein, putative [Ricinus communis]	sp|Q9FY14|TIP1_MEDTR	Probable aquaporin TIP-type OS=Medicago truncatula GN=AQP1 PE=1 SV=1	osa:4331608	Os03g0146100; hypothetical protein ; K09873 aquaporin TIP	|Protein Families; Cellular Processes and Signaling; Receptors andchannels [BR:ko04000];|					0	2.35023	2.6815	0	0	0	0	0	0
MGB_s23786	gb|FJ384629.1|	Gossypium hirsutum tonoplast intrinsic protein (TIP1;1) mRNA, complete cds	gi|8699604|gb|AAF78757.1|AF271660_1	putative aquaporin TIP3 [Vitis berlandieri x Vitis rupestris]	sp|P50156|TIP11_ORYSJ	Probable aquaporin TIP1-1 OS=Oryza sativa subsp. japonica GN=TIP1-1 PE=2 SV=1	osa:4331608	Os03g0146100; hypothetical protein ; K09873 aquaporin TIP	|Protein Families; Cellular Processes and Signaling; Receptors andchannels [BR:ko04000];|					0	2.78889	0	0	0	0	0	0	0
MGB_s24003	gb|FJ384629.1|	Gossypium hirsutum tonoplast intrinsic protein (TIP1;1) mRNA, complete cds	gi|8699604|gb|AAF78757.1|AF271660_1	putative aquaporin TIP3 [Vitis berlandieri x Vitis rupestris]	sp|Q9FY14|TIP1_MEDTR	Probable aquaporin TIP-type OS=Medicago truncatula GN=AQP1 PE=1 SV=1	osa:4331608	Os03g0146100; hypothetical protein ; K09873 aquaporin TIP	|Protein Families; Cellular Processes and Signaling; Receptors andchannels [BR:ko04000];|					0	0	2.49167	0	0	0	0	0	0
MGB_s24627	gb|AY130971.1|	Brassica oleracea var. botrytis tonoplast intrinsic protein bobTIP26-2 gene, complete cds	gi|227434194|gb|ACP28878.1|	tonoplast intrinsic protein [Gossypium hirsutum]	sp|P42067|TIP1_MEDSA	Probable aquaporin TIP-type OS=Medicago sativa GN=MCP1 PE=2 SV=2	osa:4331608	Os03g0146100; hypothetical protein ; K09873 aquaporin TIP	|Protein Families; Cellular Processes and Signaling; Receptors andchannels [BR:ko04000];|					0	2.42381	2.88169	0	0	0	0	0	0
MGB_s24682	gb|FJ384629.1|	Gossypium hirsutum tonoplast intrinsic protein (TIP1;1) mRNA, complete cds	gi|60172264|gb|AAX14478.1|	putative tonoplast intrinsic protein [Gossypium hirsutum]	sp|P42067|TIP1_MEDSA	Probable aquaporin TIP-type OS=Medicago sativa GN=MCP1 PE=2 SV=2	osa:4331608	Os03g0146100; hypothetical protein ; K09873 aquaporin TIP	|Protein Families; Cellular Processes and Signaling; Receptors andchannels [BR:ko04000];|					0	4.65792	0	0	2.41179	2.03977	0	0	0
MGB_c24877	gb|FJ384629.1|	Gossypium hirsutum tonoplast intrinsic protein (TIP1;1) mRNA, complete cds	gi|227434194|gb|ACP28878.1|	tonoplast intrinsic protein [Gossypium hirsutum]	sp|P25818|TIP11_ARATH	Aquaporin TIP1-1 OS=Arabidopsis thaliana GN=TIP1-1 PE=1 SV=1	osa:4331608	Os03g0146100; hypothetical protein ; K09873 aquaporin TIP	|Protein Families; Cellular Processes and Signaling; Receptors andchannels [BR:ko04000];|					0	0	2.19231	0	0	0	0	0	0
MGB_s25381	gb|FJ384629.1|	Gossypium hirsutum tonoplast intrinsic protein (TIP1;1) mRNA, complete cds	gi|60172264|gb|AAX14478.1|	putative tonoplast intrinsic protein [Gossypium hirsutum]	sp|P25818|TIP11_ARATH	Aquaporin TIP1-1 OS=Arabidopsis thaliana GN=TIP1-1 PE=1 SV=1	osa:4331608	Os03g0146100; hypothetical protein ; K09873 aquaporin TIP	|Protein Families; Cellular Processes and Signaling; Receptors andchannels [BR:ko04000];|					0	4.0581	0	0	0	0	0	0	0
MGB_c25502	gb|FJ384629.1|	Gossypium hirsutum tonoplast intrinsic protein (TIP1;1) mRNA, complete cds	gi|60172264|gb|AAX14478.1|	putative tonoplast intrinsic protein [Gossypium hirsutum]	sp|Q9FY14|TIP1_MEDTR	Probable aquaporin TIP-type OS=Medicago truncatula GN=AQP1 PE=1 SV=1	osa:4331608	Os03g0146100; hypothetical protein ; K09873 aquaporin TIP	|Protein Families; Cellular Processes and Signaling; Receptors andchannels [BR:ko04000];|					0	0	2.26143	0	0	0	0	0	0
MGB_s25797	gb|FJ384629.1|	Gossypium hirsutum tonoplast intrinsic protein (TIP1;1) mRNA, complete cds	gi|227434194|gb|ACP28878.1|	tonoplast intrinsic protein [Gossypium hirsutum]	sp|O64964|TIP11_MAIZE	Aquaporin TIP1-1 OS=Zea mays GN=TIP1-1 PE=2 SV=1	osa:4331608	Os03g0146100; hypothetical protein ; K09873 aquaporin TIP	|Protein Families; Cellular Processes and Signaling; Receptors andchannels [BR:ko04000];|					0	2.88117	3.14587	0	0	0	0	0	0
MGB_s26113	gb|FJ384629.1|	Gossypium hirsutum tonoplast intrinsic protein (TIP1;1) mRNA, complete cds	gi|60172264|gb|AAX14478.1|	putative tonoplast intrinsic protein [Gossypium hirsutum]	sp|P50156|TIP11_ORYSJ	Probable aquaporin TIP1-1 OS=Oryza sativa subsp. japonica GN=TIP1-1 PE=2 SV=1	osa:4331608	Os03g0146100; hypothetical protein ; K09873 aquaporin TIP	|Protein Families; Cellular Processes and Signaling; Receptors andchannels [BR:ko04000];|					0	0	2.11167	0	0	0	0	0	0
MGB_s27262	gb|FJ384629.1|	Gossypium hirsutum tonoplast intrinsic protein (TIP1;1) mRNA, complete cds	gi|227434194|gb|ACP28878.1|	tonoplast intrinsic protein [Gossypium hirsutum]	sp|P50156|TIP11_ORYSJ	Probable aquaporin TIP1-1 OS=Oryza sativa subsp. japonica GN=TIP1-1 PE=2 SV=1	osa:4331608	Os03g0146100; hypothetical protein ; K09873 aquaporin TIP	|Protein Families; Cellular Processes and Signaling; Receptors andchannels [BR:ko04000];|					0	0	2.02984	0	0	0	0	0	0
MGB_s27369	gb|FJ384629.1|	Gossypium hirsutum tonoplast intrinsic protein (TIP1;1) mRNA, complete cds	gi|60172264|gb|AAX14478.1|	putative tonoplast intrinsic protein [Gossypium hirsutum]	sp|P50156|TIP11_ORYSJ	Probable aquaporin TIP1-1 OS=Oryza sativa subsp. japonica GN=TIP1-1 PE=2 SV=1	osa:4331608	Os03g0146100; hypothetical protein ; K09873 aquaporin TIP	|Protein Families; Cellular Processes and Signaling; Receptors andchannels [BR:ko04000];|					0	2.13647	0	0	0	0	0	0	0
MGB_s28793	gb|FJ384629.1|	Gossypium hirsutum tonoplast intrinsic protein (TIP1;1) mRNA, complete cds			sp|P42067|TIP1_MEDSA	Probable aquaporin TIP-type OS=Medicago sativa GN=MCP1 PE=2 SV=2	osa:4331608	Os03g0146100; hypothetical protein ; K09873 aquaporin TIP	|Protein Families; Cellular Processes and Signaling; Receptors andchannels [BR:ko04000];|					0	0	2.4204	0	0	0	0	0	0
MGB_s30685	gb|FJ384629.1|	Gossypium hirsutum tonoplast intrinsic protein (TIP1;1) mRNA, complete cds	gi|227434194|gb|ACP28878.1|	tonoplast intrinsic protein [Gossypium hirsutum]	sp|Q9FY14|TIP1_MEDTR	Probable aquaporin TIP-type OS=Medicago truncatula GN=AQP1 PE=1 SV=1	osa:4331608	Os03g0146100; hypothetical protein ; K09873 aquaporin TIP	|Protein Families; Cellular Processes and Signaling; Receptors andchannels [BR:ko04000];|					0	0	2.20602	0	0	0	0	0	0
MGB_lrc2169	ref|NM_101471.2|	Arabidopsis thaliana Hsp70b (heat shock protein 70B); ATP binding (Hsp70b) mRNA, complete cds	gi|242036147|ref|XP_002465468.1|	hypothetical protein SORBIDRAFT_01g039390 [Sorghum bicolor] hypothetical protein SORBIDRAFT_01g039390 [Sorghum bicolor]	sp|P11143|HSP70_MAIZE	Heat shock 70 kDa protein OS=Zea mays GN=HSP70 PE=3 SV=1	osa:4332420	Os03g0277300; hypothetical protein ; K03283 heat shock 70kDa protein 1/8	|Cellular Processes; Immune System; Antigen processing andpresentation [PATH:ko04612-Map:ko04612];|Environmental Information Processing; Membrane Transport; Pores ionchannels|Environmental Information Processing; Signal Transduction; MAPKsignaling pathway [PATH:ko04010-Map:ko04010];|Protein Families; Genetic Information Processing; Chaperones andfolding catalysts [BR:ko03110];|Protein Families; G…	COG0443	Molecular chaperone	CELLULAR PROCESSES AND SIGNALING	Posttranslational modification, protein turnover, chaperones	0	-3.6692	-2.18582	0	-3.07579	-2.46097	0	0	0
MGB_c7680	gb|EU402413.1|	Gossypium hirsutum aquaporin PIP2;4 (PIP2;4) mRNA, complete cds	gi|1402835|gb|AAB67869.1|	plasma membrane major intrinsic protein 2 [Beta vulgaris]	sp|P42767|PIP1_ATRCA	Aquaporin PIP-type OS=Atriplex canescens PE=2 SV=1	osa:4335226	Os04g0233400; hypothetical protein ; K09872 aquaporin PIP	|Protein Families; Cellular Processes and Signaling; Receptors andchannels [BR:ko04000];|					0	4.99367	0	0	2.1589	2.56612	0	0	0
MGB_c7958	gb|EU402413.1|	Gossypium hirsutum aquaporin PIP2;4 (PIP2;4) mRNA, complete cds	gi|171190268|gb|ACB42440.1|	aquaporin PIP2;3 [Gossypium hirsutum]	sp|Q7XLR1|PIP26_ORYSJ	Probable aquaporin PIP2-6 OS=Oryza sativa subsp. japonica GN=PIP2-6 PE=2 SV=2	osa:4335226	Os04g0233400; hypothetical protein ; K09872 aquaporin PIP	|Protein Families; Cellular Processes and Signaling; Receptors andchannels [BR:ko04000];|	COG0580	Glycerol uptake facilitator and related permeases (Major Intrinsic Protein Family)	METABOLISM	Carbohydrate transport and metabolism	0	3.60379	3.58707	0	0	2.39349	0	0	0
MGB_s21741	gb|EU402413.1|	Gossypium hirsutum aquaporin PIP2;4 (PIP2;4) mRNA, complete cds	gi|9931530|gb|AAG02208.1|AF290201_1	plasma membrane intrinsic protein PIP2 [Solanum chacoense]	sp|Q7XLR1|PIP26_ORYSJ	Probable aquaporin PIP2-6 OS=Oryza sativa subsp. japonica GN=PIP2-6 PE=2 SV=2	osa:4335226	Os04g0233400; hypothetical protein ; K09872 aquaporin PIP	|Protein Families; Cellular Processes and Signaling; Receptors andchannels [BR:ko04000];|	COG0580	Glycerol uptake facilitator and related permeases (Major Intrinsic Protein Family)	METABOLISM	Carbohydrate transport and metabolism	0	0	0	0	2.00112	0	0	0	0
MGB_lrc21797	gb|EU402413.1|	Gossypium hirsutum aquaporin PIP2;4 (PIP2;4) mRNA, complete cds	gi|171190270|gb|ACB42441.1|	aquaporin PIP2;4 [Gossypium hirsutum]	sp|P42767|PIP1_ATRCA	Aquaporin PIP-type OS=Atriplex canescens PE=2 SV=1	osa:4335226	Os04g0233400; hypothetical protein ; K09872 aquaporin PIP	|Protein Families; Cellular Processes and Signaling; Receptors andchannels [BR:ko04000];|	COG0580	Glycerol uptake facilitator and related permeases (Major Intrinsic Protein Family)	METABOLISM	Carbohydrate transport and metabolism	0	4.05481	4.19711	0	0	2.92816	0	0	0
MGB_c22700	gb|EU402413.1|	Gossypium hirsutum aquaporin PIP2;4 (PIP2;4) mRNA, complete cds	gi|182408102|gb|ACB87734.1|	aquaporin [Manihot esculenta]	sp|P42767|PIP1_ATRCA	Aquaporin PIP-type OS=Atriplex canescens PE=2 SV=1	osa:4335226	Os04g0233400; hypothetical protein ; K09872 aquaporin PIP	|Protein Families; Cellular Processes and Signaling; Receptors andchannels [BR:ko04000];|					0	4.07999	3.48958	0	0	2.3356	0	0	0
MGB_lrc22724	gb|EU402413.1|	Gossypium hirsutum aquaporin PIP2;4 (PIP2;4) mRNA, complete cds	gi|60498693|dbj|BAD90701.1|	plasma membrane intrinsic protein 2;5 [Mimosa pudica]	sp|Q7XLR1|PIP26_ORYSJ	Probable aquaporin PIP2-6 OS=Oryza sativa subsp. japonica GN=PIP2-6 PE=2 SV=2	osa:4335226	Os04g0233400; hypothetical protein ; K09872 aquaporin PIP	|Protein Families; Cellular Processes and Signaling; Receptors andchannels [BR:ko04000];|	COG0580	Glycerol uptake facilitator and related permeases (Major Intrinsic Protein Family)	METABOLISM	Carbohydrate transport and metabolism	0	3.71176	2.93433	0	0	2.18272	0	0	0
MGB_s23682	gb|EU402413.1|	Gossypium hirsutum aquaporin PIP2;4 (PIP2;4) mRNA, complete cds	gi|9931530|gb|AAG02208.1|AF290201_1	plasma membrane intrinsic protein PIP2 [Solanum chacoense]	sp|Q7XLR1|PIP26_ORYSJ	Probable aquaporin PIP2-6 OS=Oryza sativa subsp. japonica GN=PIP2-6 PE=2 SV=2	osa:4335226	Os04g0233400; hypothetical protein ; K09872 aquaporin PIP	|Protein Families; Cellular Processes and Signaling; Receptors andchannels [BR:ko04000];|					0	4.29717	3.84739	0	0	2.55009	0	0	0
MGB_s24370	gb|EU402413.1|	Gossypium hirsutum aquaporin PIP2;4 (PIP2;4) mRNA, complete cds	gi|238814678|gb|ACR56615.1|	plasma intrinsic protein 2;5 [Juglans regia]	sp|Q7XLR1|PIP26_ORYSJ	Probable aquaporin PIP2-6 OS=Oryza sativa subsp. japonica GN=PIP2-6 PE=2 SV=2	osa:4335226	Os04g0233400; hypothetical protein ; K09872 aquaporin PIP	|Protein Families; Cellular Processes and Signaling; Receptors andchannels [BR:ko04000];|					0	2.97793	3.22415	0	0	2.25021	0	0	0
MGB_s24712	gb|EU402413.1|	Gossypium hirsutum aquaporin PIP2;4 (PIP2;4) mRNA, complete cds	gi|17940742|gb|AAL49750.1|AF452012_1	aquaporin-like protein [Petunia x hybrida]	sp|Q7XLR1|PIP26_ORYSJ	Probable aquaporin PIP2-6 OS=Oryza sativa subsp. japonica GN=PIP2-6 PE=2 SV=2	osa:4335226	Os04g0233400; hypothetical protein ; K09872 aquaporin PIP	|Protein Families; Cellular Processes and Signaling; Receptors andchannels [BR:ko04000];|					0	4.43592	3.9325	0	0	0	0	0	0
MGB_c27005	gb|EU402413.1|	Gossypium hirsutum aquaporin PIP2;4 (PIP2;4) mRNA, complete cds	gi|83283953|gb|ABC01884.1|	plasma membrane intrinsic protein PIP2-like protein [Solanum tuberosum]	sp|Q7XLR1|PIP26_ORYSJ	Probable aquaporin PIP2-6 OS=Oryza sativa subsp. japonica GN=PIP2-6 PE=2 SV=2	osa:4335226	Os04g0233400; hypothetical protein ; K09872 aquaporin PIP	|Protein Families; Cellular Processes and Signaling; Receptors andchannels [BR:ko04000];|	COG0580	Glycerol uptake facilitator and related permeases (Major Intrinsic Protein Family)	METABOLISM	Carbohydrate transport and metabolism	0	2.555	2.13661	0	0	0	0	0	0
MGB_s27548	gb|EU402413.1|	Gossypium hirsutum aquaporin PIP2;4 (PIP2;4) mRNA, complete cds	gi|115383189|gb|ABI96815.1|	plasma membrane intrinsic protein [Triticum aestivum] aquaporin 2.1 [Triticum turgidum]	sp|Q7XLR1|PIP26_ORYSJ	Probable aquaporin PIP2-6 OS=Oryza sativa subsp. japonica GN=PIP2-6 PE=2 SV=2	osa:4335226	Os04g0233400; hypothetical protein ; K09872 aquaporin PIP	|Protein Families; Cellular Processes and Signaling; Receptors andchannels [BR:ko04000];|					0	4.3466	3.97712	0	0	2.37743	0	0	0
MGB_s29774	gb|EU402413.1|	Gossypium hirsutum aquaporin PIP2;4 (PIP2;4) mRNA, complete cds	gi|17940744|gb|AAL49751.1|AF452013_1	aquaporin-like protein [Petunia x hybrida]	sp|Q7XLR1|PIP26_ORYSJ	Probable aquaporin PIP2-6 OS=Oryza sativa subsp. japonica GN=PIP2-6 PE=2 SV=2	osa:4335226	Os04g0233400; hypothetical protein ; K09872 aquaporin PIP	|Protein Families; Cellular Processes and Signaling; Receptors andchannels [BR:ko04000];|	COG0580	Glycerol uptake facilitator and related permeases (Major Intrinsic Protein Family)	METABOLISM	Carbohydrate transport and metabolism	0	2.25199	2.13936	0	0	0	0	0	0
MGB_s30899	gb|EU402413.1|	Gossypium hirsutum aquaporin PIP2;4 (PIP2;4) mRNA, complete cds	gi|1402835|gb|AAB67869.1|	plasma membrane major intrinsic protein 2 [Beta vulgaris]	sp|P42767|PIP1_ATRCA	Aquaporin PIP-type OS=Atriplex canescens PE=2 SV=1	osa:4335226	Os04g0233400; hypothetical protein ; K09872 aquaporin PIP	|Protein Families; Cellular Processes and Signaling; Receptors andchannels [BR:ko04000];|					0	0	3.89175	0	0	0	0	0	0
MGB_c25872	gb|FJ384629.1|	Gossypium hirsutum tonoplast intrinsic protein (TIP1;1) mRNA, complete cds	gi|224286194|gb|ACN40807.1|	unknown [Picea sitchensis]	sp|P23958|TIPA_PHAVU	Probable aquaporin TIP-type alpha OS=Phaseolus vulgaris PE=1 SV=1	osa:4336464	Os04g0527900; hypothetical protein ; K09873 aquaporin TIP	|Protein Families; Cellular Processes and Signaling; Receptors andchannels [BR:ko04000];|					-4.08496	-2.42773	0	0	0	0	0	0	0
MGB_c16786	gb|DQ402075.1|	Gossypium hirsutum aquaporin 1 (AQP1) mRNA, complete cds	gi|89212808|gb|ABD63904.1|	aquaporin 1 [Gossypium hirsutum]	sp|Q7XSQ9|PIP12_ORYSJ	Probable aquaporin PIP1-2 OS=Oryza sativa subsp. japonica GN=PIP1-2 PE=2 SV=3	osa:4336646	Os04g0559700; hypothetical protein ; K09872 aquaporin PIP	|Protein Families; Cellular Processes and Signaling; Receptors andchannels [BR:ko04000];|	COG0580	Glycerol uptake facilitator and related permeases (Major Intrinsic Protein Family)	METABOLISM	Carbohydrate transport and metabolism	-3.71362	4.01377	0	0	0	0	0	0	0
MGB_s26978	gb|EF470293.1|	Gossypium hirsutum aquaporin PIP1-2 mRNA, complete cds	gi|89212808|gb|ABD63904.1|	aquaporin 1 [Gossypium hirsutum]	sp|Q7XSQ9|PIP12_ORYSJ	Probable aquaporin PIP1-2 OS=Oryza sativa subsp. japonica GN=PIP1-2 PE=2 SV=3	osa:4336646	Os04g0559700; hypothetical protein ; K09872 aquaporin PIP	|Protein Families; Cellular Processes and Signaling; Receptors andchannels [BR:ko04000];|					-3.5347	3.15	0	0	0	0	0	0	0
MGB_c20887	gb|EF079900.1|	Gossypium hirsutum PIP1 protein (PIP1;1) mRNA, complete cds	gi|118132686|gb|ABK60194.1|	PIP1 protein [Gossypium hirsutum]	sp|P25794|PIP2_PEA	Probable aquaporin PIP-type 7a OS=Pisum sativum GN=TRG-31 PE=2 SV=2	osa:4336646	Os04g0559700; hypothetical protein ; K09872 aquaporin PIP	|Protein Families; Cellular Processes and Signaling; Receptors andchannels [BR:ko04000];|					0	0	0	-2.40323	-3.85122	0	0	0	0
MGB_c26034	gb|DQ402075.1|	Gossypium hirsutum aquaporin 1 (AQP1) mRNA, complete cds			sp|Q41870|PIP11_MAIZE	Aquaporin PIP1-1 OS=Zea mays GN=PIP1-1 PE=1 SV=1	osa:4336646	Os04g0559700; hypothetical protein ; K09872 aquaporin PIP	|Protein Families; Cellular Processes and Signaling; Receptors andchannels [BR:ko04000];|					0	2.6925	0	0	0	0	0	0	0
MGB_lrc19476	ref|XM_002527690.1|	Ricinus communis heat shock protein, putative, mRNA	gi|255573627|ref|XP_002527736.1|	heat shock protein, putative [Ricinus communis] heat shock protein, putative [Ricinus communis]	sp|P29357|HSP7E_SPIOL	Chloroplast envelope membrane 70 kDa heat shock-related protein OS=Spinacia oleracea GN=SCE70 PE=1 SV=3	osa:4339012	Os05g0460000; hypothetical protein ; K03283 heat shock 70kDa protein 1/8	|Cellular Processes; Immune System; Antigen processing andpresentation [PATH:ko04612-Map:ko04612];|Environmental Information Processing; Membrane Transport; Pores ionchannels|Environmental Information Processing; Signal Transduction; MAPKsignaling pathway [PATH:ko04010-Map:ko04010];|Protein Families; Genetic Information Processing; Chaperones andfolding catalysts [BR:ko03110];|Protein Families; G…					2.81101	2.02447	0	0	0	0	0	0	0
MGB_s20714	gb|EU402413.1|	Gossypium hirsutum aquaporin PIP2;4 (PIP2;4) mRNA, complete cds	gi|17940742|gb|AAL49750.1|AF452012_1	aquaporin-like protein [Petunia x hybrida]	sp|Q8GRI8|PIP25_ORYSJ	Aquaporin PIP2-5 OS=Oryza sativa subsp. japonica GN=PIP2-5 PE=2 SV=1	osa:4343119	Os07g0448100; hypothetical protein ; K09872 aquaporin PIP	|Protein Families; Cellular Processes and Signaling; Receptors andchannels [BR:ko04000];|					0	4.17186	3.82387	0	0	2.27384	0	0	0
MGB_s25918	gb|EU402412.1|	Gossypium hirsutum aquaporin PIP2;3 (PIP2;3) mRNA, complete cds	gi|253317411|gb|ACT22630.1|	plasma membrane intrinsic protein PIP2;2 [Beta vulgaris subsp. vulgaris]	sp|Q8GRT8|PIP24_ORYSJ	Aquaporin PIP2-4 OS=Oryza sativa subsp. japonica GN=PIP2-4 PE=2 SV=1	osa:4343119	Os07g0448100; hypothetical protein ; K09872 aquaporin PIP	|Protein Families; Cellular Processes and Signaling; Receptors andchannels [BR:ko04000];|					0	2.65604	3.02467	0	0	0	0	0	0
MGB_c16410	gb|EU402413.1|	Gossypium hirsutum aquaporin PIP2;4 (PIP2;4) mRNA, complete cds	gi|13486942|dbj|BAB40143.1|	plasma membrane intrinsic protein 2-2 [Pyrus communis]	sp|Q9ATM8|PIP22_MAIZE	Aquaporin PIP2-2 OS=Zea mays GN=PIP2-2 PE=2 SV=1	osa:4343122	Os07g0448800; hypothetical protein ; K09872 aquaporin PIP	|Protein Families; Cellular Processes and Signaling; Receptors andchannels [BR:ko04000];|					0	5.05079	4.70144	0	0	3.02031	0	0	0
MGB_c22585	gb|EU402413.1|	Gossypium hirsutum aquaporin PIP2;4 (PIP2;4) mRNA, complete cds	gi|242048368|ref|XP_002461930.1|	hypothetical protein SORBIDRAFT_02g010760 [Sorghum bicolor] hypothetical protein SORBIDRAFT_02g010760 [Sorghum bicolor]	sp|Q84RL7|PIP21_MAIZE	Aquaporin PIP2-1 OS=Zea mays GN=PIP2-1 PE=1 SV=2	osa:4343122	Os07g0448800; hypothetical protein ; K09872 aquaporin PIP	|Protein Families; Cellular Processes and Signaling; Receptors andchannels [BR:ko04000];|	COG0580	Glycerol uptake facilitator and related permeases (Major Intrinsic Protein Family)	METABOLISM	Carbohydrate transport and metabolism	0	4.13337	3.45612	0	0	2.27985	0	0	0
MGB_lrc4439	gb|DQ402075.1|	Gossypium hirsutum aquaporin 1 (AQP1) mRNA, complete cds	gi|162458279|ref|NP_001105466.1|	transmembrane protein [Zea mays] RecName: Full=Aquaporin PIP1-1; AltName: Full=Plasma membrane intrinsic protein 1-1; AltName: Full=ZmPIP1-1; AltName: Full=ZmPIP1;1; AltName: Full=ZmPIP1a transmembrane protein [Zea mays]	sp|Q41870|PIP11_MAIZE	Aquaporin PIP1-1 OS=Zea mays GN=PIP1-1 PE=1 SV=1	ath:AT3G61430	PIP1A; PIP1A (PLASMA MEMBRANE INTRINSIC PROTEIN 1A) ; K09872 aquaporin PIP	|Protein Families; Cellular Processes and Signaling; Receptors andchannels [BR:ko04000];|	COG0580	Glycerol uptake facilitator and related permeases (Major Intrinsic Protein Family)	METABOLISM	Carbohydrate transport and metabolism	-2.2121	4.58294	0	0	0	0	0	0	0
MGB_s20709	gb|DQ402075.1|	Gossypium hirsutum aquaporin 1 (AQP1) mRNA, complete cds	gi|150416573|gb|ABR68794.1|	aquaporin PIP1-2 [Gossypium hirsutum]	sp|P61838|PIP11_VICFA	Aquaporin PIP1.1 OS=Vicia faba GN=PIP1.1 PE=2 SV=1	ath:AT3G61430	PIP1A; PIP1A (PLASMA MEMBRANE INTRINSIC PROTEIN 1A) ; K09872 aquaporin PIP	|Protein Families; Cellular Processes and Signaling; Receptors andchannels [BR:ko04000];|					2.32837	3.18958	0	0	0	0	0	0	0
MGB_lrc2200	gb|EF079900.1|	Gossypium hirsutum PIP1 protein (PIP1;1) mRNA, complete cds	gi|118132686|gb|ABK60194.1|	PIP1 protein [Gossypium hirsutum]	sp|Q06611|PIP12_ARATH	Aquaporin PIP1-2 OS=Arabidopsis thaliana GN=PIP1-2 PE=1 SV=1	ath:AT3G61430	PIP1A; PIP1A (PLASMA MEMBRANE INTRINSIC PROTEIN 1A) ; K09872 aquaporin PIP	|Protein Families; Cellular Processes and Signaling; Receptors andchannels [BR:ko04000];|	COG0580	Glycerol uptake facilitator and related permeases (Major Intrinsic Protein Family)	METABOLISM	Carbohydrate transport and metabolism	0	0	2.05368	0	0	0	0	0	0
MGB_c3787	gb|EF079900.1|	Gossypium hirsutum PIP1 protein (PIP1;1) mRNA, complete cds	gi|118132686|gb|ABK60194.1|	PIP1 protein [Gossypium hirsutum]	sp|P25794|PIP2_PEA	Probable aquaporin PIP-type 7a OS=Pisum sativum GN=TRG-31 PE=2 SV=2	ath:AT3G61430	PIP1A; PIP1A (PLASMA MEMBRANE INTRINSIC PROTEIN 1A) ; K09872 aquaporin PIP	|Protein Families; Cellular Processes and Signaling; Receptors andchannels [BR:ko04000];|	COG0580	Glycerol uptake facilitator and related permeases (Major Intrinsic Protein Family)	METABOLISM	Carbohydrate transport and metabolism	0	2.53682	2.18195	0	0	0	0	0	0
MGB_c11082	gb|EF079900.1|	Gossypium hirsutum PIP1 protein (PIP1;1) mRNA, complete cds			sp|Q06611|PIP12_ARATH	Aquaporin PIP1-2 OS=Arabidopsis thaliana GN=PIP1-2 PE=1 SV=1	ath:AT3G61430	PIP1A; PIP1A (PLASMA MEMBRANE INTRINSIC PROTEIN 1A) ; K09872 aquaporin PIP	|Protein Families; Cellular Processes and Signaling; Receptors andchannels [BR:ko04000];|	COG0580	Glycerol uptake facilitator and related permeases (Major Intrinsic Protein Family)	METABOLISM	Carbohydrate transport and metabolism	0	2.57197	2.20995	0	0	0	0	0	0
MGB_c12749	gb|EF079900.1|	Gossypium hirsutum PIP1 protein (PIP1;1) mRNA, complete cds	gi|118132686|gb|ABK60194.1|	PIP1 protein [Gossypium hirsutum]	sp|Q06611|PIP12_ARATH	Aquaporin PIP1-2 OS=Arabidopsis thaliana GN=PIP1-2 PE=1 SV=1	ath:AT3G61430	PIP1A; PIP1A (PLASMA MEMBRANE INTRINSIC PROTEIN 1A) ; K09872 aquaporin PIP	|Protein Families; Cellular Processes and Signaling; Receptors andchannels [BR:ko04000];|	COG0580	Glycerol uptake facilitator and related permeases (Major Intrinsic Protein Family)	METABOLISM	Carbohydrate transport and metabolism	0	0	0	0	-2.69713	0	0	0	0
MGB_s24520	gb|EF079900.1|	Gossypium hirsutum PIP1 protein (PIP1;1) mRNA, complete cds	gi|118132686|gb|ABK60194.1|	PIP1 protein [Gossypium hirsutum]	sp|Q06611|PIP12_ARATH	Aquaporin PIP1-2 OS=Arabidopsis thaliana GN=PIP1-2 PE=1 SV=1	ath:AT3G61430	PIP1A; PIP1A (PLASMA MEMBRANE INTRINSIC PROTEIN 1A) ; K09872 aquaporin PIP	|Protein Families; Cellular Processes and Signaling; Receptors andchannels [BR:ko04000];|	COG0580	Glycerol uptake facilitator and related permeases (Major Intrinsic Protein Family)	METABOLISM	Carbohydrate transport and metabolism	0	2.2013	0	0	0	0	0	0	0
MGB_s26609	gb|EF470293.1|	Gossypium hirsutum aquaporin PIP1-2 mRNA, complete cds			sp|Q7XSQ9|PIP12_ORYSJ	Probable aquaporin PIP1-2 OS=Oryza sativa subsp. japonica GN=PIP1-2 PE=2 SV=3	ath:AT2G45960	PIP1B; PIP1B (plasma membrane intrinsic protein 1;2) ; K09872 aquaporin PIP	|Protein Families; Cellular Processes and Signaling; Receptors andchannels [BR:ko04000];|	COG0580	Glycerol uptake facilitator and related permeases (Major Intrinsic Protein Family)	METABOLISM	Carbohydrate transport and metabolism	-3.77206	3.07097	0	0	0	0	0	0	0
MGB_c7653	gb|DQ402075.1|	Gossypium hirsutum aquaporin 1 (AQP1) mRNA, complete cds	gi|89212808|gb|ABD63904.1|	aquaporin 1 [Gossypium hirsutum]	sp|Q7XSQ9|PIP12_ORYSJ	Probable aquaporin PIP1-2 OS=Oryza sativa subsp. japonica GN=PIP1-2 PE=2 SV=3	ath:AT2G45960	PIP1B; PIP1B (plasma membrane intrinsic protein 1;2) ; K09872 aquaporin PIP	|Protein Families; Cellular Processes and Signaling; Receptors andchannels [BR:ko04000];|	COG0580	Glycerol uptake facilitator and related permeases (Major Intrinsic Protein Family)	METABOLISM	Carbohydrate transport and metabolism	0	3.06606	0	0	0	0	0	0	0
MGB_s22004	gb|DQ402075.1|	Gossypium hirsutum aquaporin 1 (AQP1) mRNA, complete cds	gi|89212808|gb|ABD63904.1|	aquaporin 1 [Gossypium hirsutum]	sp|Q06611|PIP12_ARATH	Aquaporin PIP1-2 OS=Arabidopsis thaliana GN=PIP1-2 PE=1 SV=1	ath:AT2G45960	PIP1B; PIP1B (plasma membrane intrinsic protein 1;2) ; K09872 aquaporin PIP	|Protein Families; Cellular Processes and Signaling; Receptors andchannels [BR:ko04000];|	COG0580	Glycerol uptake facilitator and related permeases (Major Intrinsic Protein Family)	METABOLISM	Carbohydrate transport and metabolism	0	3.0437	0	0	0	0	0	0	0
MGB_c22547	gb|EU402413.1|	Gossypium hirsutum aquaporin PIP2;4 (PIP2;4) mRNA, complete cds	gi|1657950|gb|AAB18228.1|	MipE [Mesembryanthemum crystallinum]	sp|Q8GRI8|PIP25_ORYSJ	Aquaporin PIP2-5 OS=Oryza sativa subsp. japonica GN=PIP2-5 PE=2 SV=1	ath:AT2G45960	PIP1B; PIP1B (plasma membrane intrinsic protein 1;2) ; K09872 aquaporin PIP	|Protein Families; Cellular Processes and Signaling; Receptors andchannels [BR:ko04000];|					0	4.18919	3.57324	0	0	2.37793	0	0	0
MGB_s26027	gb|EF079900.1|	Gossypium hirsutum PIP1 protein (PIP1;1) mRNA, complete cds	gi|14538013|gb|AAK66766.1|AF386739_1	aquaporin protein PIP1;1 [Medicago truncatula]	sp|P25794|PIP2_PEA	Probable aquaporin PIP-type 7a OS=Pisum sativum GN=TRG-31 PE=2 SV=2	ath:AT2G45960	PIP1B; PIP1B (plasma membrane intrinsic protein 1;2) ; K09872 aquaporin PIP	|Protein Families; Cellular Processes and Signaling; Receptors andchannels [BR:ko04000];|					0	2.28573	0	0	0	0	0	0	0
MGB_c5399	gb|DQ402075.1|	Gossypium hirsutum aquaporin 1 (AQP1) mRNA, complete cds	gi|57336886|emb|CAH60718.1|	putative plasma membrane intrinsic protein [Populus tremula x Populus tremuloides]	sp|Q08733|PIP13_ARATH	Aquaporin PIP1-3 OS=Arabidopsis thaliana GN=PIP1-3 PE=1 SV=1	ath:AT1G01620	PIP1C; PIP1C (PLASMA MEMBRANE INTRINSIC PROTEIN 1;3); water channel ; K09872 aquaporin PIP	|Protein Families; Cellular Processes and Signaling; Receptors andchannels [BR:ko04000];|	COG0580	Glycerol uptake facilitator and related permeases (Major Intrinsic Protein Family)	METABOLISM	Carbohydrate transport and metabolism	-3.6883	4.27508	0	0	2.61773	0	0	0	0
MGB_c5410	gb|DQ402075.1|	Gossypium hirsutum aquaporin 1 (AQP1) mRNA, complete cds	gi|89212808|gb|ABD63904.1|	aquaporin 1 [Gossypium hirsutum]	sp|Q08733|PIP13_ARATH	Aquaporin PIP1-3 OS=Arabidopsis thaliana GN=PIP1-3 PE=1 SV=1	ath:AT1G01620	PIP1C; PIP1C (PLASMA MEMBRANE INTRINSIC PROTEIN 1;3); water channel ; K09872 aquaporin PIP	|Protein Families; Cellular Processes and Signaling; Receptors andchannels [BR:ko04000];|	COG0580	Glycerol uptake facilitator and related permeases (Major Intrinsic Protein Family)	METABOLISM	Carbohydrate transport and metabolism	2.03345	0	0	0	0	0	0	0	0
MGB_s23912	gb|DQ402075.1|	Gossypium hirsutum aquaporin 1 (AQP1) mRNA, complete cds	gi|89212808|gb|ABD63904.1|	aquaporin 1 [Gossypium hirsutum]	sp|Q08733|PIP13_ARATH	Aquaporin PIP1-3 OS=Arabidopsis thaliana GN=PIP1-3 PE=1 SV=1	ath:AT1G01620	PIP1C; PIP1C (PLASMA MEMBRANE INTRINSIC PROTEIN 1;3); water channel ; K09872 aquaporin PIP	|Protein Families; Cellular Processes and Signaling; Receptors andchannels [BR:ko04000];|	COG0580	Glycerol uptake facilitator and related permeases (Major Intrinsic Protein Family)	METABOLISM	Carbohydrate transport and metabolism	2.05394	0	0	0	0	0	0	0	0
MGB_s28253	gb|DQ402075.1|	Gossypium hirsutum aquaporin 1 (AQP1) mRNA, complete cds	gi|89212808|gb|ABD63904.1|	aquaporin 1 [Gossypium hirsutum]	sp|Q08733|PIP13_ARATH	Aquaporin PIP1-3 OS=Arabidopsis thaliana GN=PIP1-3 PE=1 SV=1	ath:AT1G01620	PIP1C; PIP1C (PLASMA MEMBRANE INTRINSIC PROTEIN 1;3); water channel ; K09872 aquaporin PIP	|Protein Families; Cellular Processes and Signaling; Receptors andchannels [BR:ko04000];|					2.06837	0	0	0	0	0	0	0	0
MGB_c13411	gb|DQ402075.1|	Gossypium hirsutum aquaporin 1 (AQP1) mRNA, complete cds	gi|89212808|gb|ABD63904.1|	aquaporin 1 [Gossypium hirsutum]	sp|Q08733|PIP13_ARATH	Aquaporin PIP1-3 OS=Arabidopsis thaliana GN=PIP1-3 PE=1 SV=1	ath:AT1G01620	PIP1C; PIP1C (PLASMA MEMBRANE INTRINSIC PROTEIN 1;3); water channel ; K09872 aquaporin PIP	|Protein Families; Cellular Processes and Signaling; Receptors andchannels [BR:ko04000];|					2.09588	0	0	0	0	0	0	0	0
MGB_s22880	gb|DQ402075.1|	Gossypium hirsutum aquaporin 1 (AQP1) mRNA, complete cds	gi|89212808|gb|ABD63904.1|	aquaporin 1 [Gossypium hirsutum]	sp|Q08733|PIP13_ARATH	Aquaporin PIP1-3 OS=Arabidopsis thaliana GN=PIP1-3 PE=1 SV=1	ath:AT1G01620	PIP1C; PIP1C (PLASMA MEMBRANE INTRINSIC PROTEIN 1;3); water channel ; K09872 aquaporin PIP	|Protein Families; Cellular Processes and Signaling; Receptors andchannels [BR:ko04000];|	COG0580	Glycerol uptake facilitator and related permeases (Major Intrinsic Protein Family)	METABOLISM	Carbohydrate transport and metabolism	2.27096	0	0	0	0	0	0	0	0
MGB_lrc475	gb|DQ402075.1|	Gossypium hirsutum aquaporin 1 (AQP1) mRNA, complete cds	gi|89212808|gb|ABD63904.1|	aquaporin 1 [Gossypium hirsutum]	sp|Q08733|PIP13_ARATH	Aquaporin PIP1-3 OS=Arabidopsis thaliana GN=PIP1-3 PE=1 SV=1	ath:AT1G01620	PIP1C; PIP1C (PLASMA MEMBRANE INTRINSIC PROTEIN 1;3); water channel ; K09872 aquaporin PIP	|Protein Families; Cellular Processes and Signaling; Receptors andchannels [BR:ko04000];|	COG0580	Glycerol uptake facilitator and related permeases (Major Intrinsic Protein Family)	METABOLISM	Carbohydrate transport and metabolism	2.47448	0	0	0	0	0	0	0	0
MGB_c10421	gb|DQ402075.1|	Gossypium hirsutum aquaporin 1 (AQP1) mRNA, complete cds	gi|89212808|gb|ABD63904.1|	aquaporin 1 [Gossypium hirsutum]	sp|Q08733|PIP13_ARATH	Aquaporin PIP1-3 OS=Arabidopsis thaliana GN=PIP1-3 PE=1 SV=1	ath:AT1G01620	PIP1C; PIP1C (PLASMA MEMBRANE INTRINSIC PROTEIN 1;3); water channel ; K09872 aquaporin PIP	|Protein Families; Cellular Processes and Signaling; Receptors andchannels [BR:ko04000];|	COG0580	Glycerol uptake facilitator and related permeases (Major Intrinsic Protein Family)	METABOLISM	Carbohydrate transport and metabolism	2.53147	0	0	0	0	0	0	0	0
MGB_s24824	gb|DQ402075.1|	Gossypium hirsutum aquaporin 1 (AQP1) mRNA, complete cds	gi|89212808|gb|ABD63904.1|	aquaporin 1 [Gossypium hirsutum]	sp|Q08733|PIP13_ARATH	Aquaporin PIP1-3 OS=Arabidopsis thaliana GN=PIP1-3 PE=1 SV=1	ath:AT1G01620	PIP1C; PIP1C (PLASMA MEMBRANE INTRINSIC PROTEIN 1;3); water channel ; K09872 aquaporin PIP	|Protein Families; Cellular Processes and Signaling; Receptors andchannels [BR:ko04000];|	COG0580	Glycerol uptake facilitator and related permeases (Major Intrinsic Protein Family)	METABOLISM	Carbohydrate transport and metabolism	2.74755	0	2.42973	0	0	0	0	0	0
MGB_c353	gb|DQ402075.1|	Gossypium hirsutum aquaporin 1 (AQP1) mRNA, complete cds	gi|89212808|gb|ABD63904.1|	aquaporin 1 [Gossypium hirsutum]	sp|Q08733|PIP13_ARATH	Aquaporin PIP1-3 OS=Arabidopsis thaliana GN=PIP1-3 PE=1 SV=1	ath:AT1G01620	PIP1C; PIP1C (PLASMA MEMBRANE INTRINSIC PROTEIN 1;3); water channel ; K09872 aquaporin PIP	|Protein Families; Cellular Processes and Signaling; Receptors andchannels [BR:ko04000];|	COG0580	Glycerol uptake facilitator and related permeases (Major Intrinsic Protein Family)	METABOLISM	Carbohydrate transport and metabolism	0	4.47916	0	0	2.44011	2.2946	0	0	0
MGB_c15813	gb|EF079900.1|	Gossypium hirsutum PIP1 protein (PIP1;1) mRNA, complete cds	gi|118132686|gb|ABK60194.1|	PIP1 protein [Gossypium hirsutum]	sp|Q06611|PIP12_ARATH	Aquaporin PIP1-2 OS=Arabidopsis thaliana GN=PIP1-2 PE=1 SV=1	ath:AT1G01620	PIP1C; PIP1C (PLASMA MEMBRANE INTRINSIC PROTEIN 1;3); water channel ; K09872 aquaporin PIP	|Protein Families; Cellular Processes and Signaling; Receptors andchannels [BR:ko04000];|					0	0	2.25706	0	0	0	0	2.33456	0
MGB_c21924	gb|EU402413.1|	Gossypium hirsutum aquaporin PIP2;4 (PIP2;4) mRNA, complete cds			sp|Q08733|PIP13_ARATH	Aquaporin PIP1-3 OS=Arabidopsis thaliana GN=PIP1-3 PE=1 SV=1	ath:AT1G01620	PIP1C; PIP1C (PLASMA MEMBRANE INTRINSIC PROTEIN 1;3); water channel ; K09872 aquaporin PIP	|Protein Families; Cellular Processes and Signaling; Receptors andchannels [BR:ko04000];|					0	4.39642	4.29607	0	0	2.78522	0	0	0
MGB_s26047	gb|EF079900.1|	Gossypium hirsutum PIP1 protein (PIP1;1) mRNA, complete cds	gi|118132686|gb|ABK60194.1|	PIP1 protein [Gossypium hirsutum]	sp|Q06611|PIP12_ARATH	Aquaporin PIP1-2 OS=Arabidopsis thaliana GN=PIP1-2 PE=1 SV=1	ath:AT1G01620	PIP1C; PIP1C (PLASMA MEMBRANE INTRINSIC PROTEIN 1;3); water channel ; K09872 aquaporin PIP	|Protein Families; Cellular Processes and Signaling; Receptors andchannels [BR:ko04000];|					0	2.49349	0	0	0	0	0	0	0
MGB_lrc7302	ref|XM_002285121.1|	PREDICTED: Vitis vinifera aquaporin PIP2 (PIP2), mRNA	gi|255578852|ref|XP_002530280.1|	Aquaporin PIP2.1, putative [Ricinus communis] Aquaporin PIP2.1, putative [Ricinus communis]	sp|Q9FF53|PIP24_ARATH	Probable aquaporin PIP2-4 OS=Arabidopsis thaliana GN=PIP2-4 PE=1 SV=1	ath:AT5G60660	PIP2;4/PIP2F; PIP2;4/PIP2F (plasma membrane intrinsic protein 2;4); water channel ; K09872 aquaporin PIP	|Protein Families; Cellular Processes and Signaling; Receptors andchannels [BR:ko04000];|	COG0580	Glycerol uptake facilitator and related permeases (Major Intrinsic Protein Family)	METABOLISM	Carbohydrate transport and metabolism	-2.30168	-4.48099	0	-3.61336	-5.1627	0	0	0	0
MGB_c7366	gb|EU402413.1|	Gossypium hirsutum aquaporin PIP2;4 (PIP2;4) mRNA, complete cds	gi|73761701|gb|AAZ83350.1|	aquaporin [Gossypium hirsutum]	sp|Q9SV31|PIP25_ARATH	Probable aquaporin PIP2-5 OS=Arabidopsis thaliana GN=PIP2-5 PE=1 SV=1	ath:AT3G54820	PIP2;5/PIP2D; PIP2;5/PIP2D (plasma membrane intrinsic protein 2;5); water channel ; K09872 aquaporin PIP	|Protein Families; Cellular Processes and Signaling; Receptors andchannels [BR:ko04000];|					0	4.14229	3.74823	0	0	2.35301	0	0	0
MGB_c15564	gb|EU402413.1|	Gossypium hirsutum aquaporin PIP2;4 (PIP2;4) mRNA, complete cds	gi|15227302|ref|NP_179277.1|	PIP2;8 (PLASMA MEMBRANE INTRINSIC PROTEIN 2;8); water channel [Arabidopsis thaliana] RecName: Full=Probable aquaporin PIP2-8; AltName: Full=Plasma membrane intrinsic protein 2-8; Short=AtPIP2;8; AltName: Full=Plasma membrane intrinsic protein 3b; Short=PIP3b putative plasma membrane intrinsic protein [Arabidopsis thaliana] putative plasma membrane intrinsic protein [Arabidopsis thaliana] At2g1685…	sp|Q9ZVX8|PIP28_ARATH	Probable aquaporin PIP2-8 OS=Arabidopsis thaliana GN=PIP2-8 PE=2 SV=1	ath:AT2G16850	PIP2;8/PIP3B; PIP2;8/PIP3B (plasma membrane intrinsic protein 2;8); water channel ; K09872 aquaporin PIP	|Protein Families; Cellular Processes and Signaling; Receptors andchannels [BR:ko04000];|					0	3.53201	3.50248	0	0	2.40285	0	0	0
MGB_lrc443	ref|XM_002306151.1|	Populus trichocarpa aquaporin, MIP family, PIP subfamily, mRNA	gi|238814676|gb|ACR56614.1|	plasma intrinsic protein 2;4 [Juglans regia]	sp|Q9ZVX8|PIP28_ARATH	Probable aquaporin PIP2-8 OS=Arabidopsis thaliana GN=PIP2-8 PE=2 SV=1	ath:AT2G16850	PIP2;8/PIP3B; PIP2;8/PIP3B (plasma membrane intrinsic protein 2;8); water channel ; K09872 aquaporin PIP	|Protein Families; Cellular Processes and Signaling; Receptors andchannels [BR:ko04000];|	COG0580	Glycerol uptake facilitator and related permeases (Major Intrinsic Protein Family)	METABOLISM	Carbohydrate transport and metabolism	0	3.07254	3.40991	0	0	2.94604	0	0	0
MGB_c5641	gb|EU402413.1|	Gossypium hirsutum aquaporin PIP2;4 (PIP2;4) mRNA, complete cds	gi|182408102|gb|ACB87734.1|	aquaporin [Manihot esculenta]	sp|Q9ZVX8|PIP28_ARATH	Probable aquaporin PIP2-8 OS=Arabidopsis thaliana GN=PIP2-8 PE=2 SV=1	ath:AT2G16850	PIP2;8/PIP3B; PIP2;8/PIP3B (plasma membrane intrinsic protein 2;8); water channel ; K09872 aquaporin PIP	|Protein Families; Cellular Processes and Signaling; Receptors andchannels [BR:ko04000];|	COG0580	Glycerol uptake facilitator and related permeases (Major Intrinsic Protein Family)	METABOLISM	Carbohydrate transport and metabolism	0	3.01867	2.88543	0	0	0	0	0	0
MGB_c5755	gb|EU402413.1|	Gossypium hirsutum aquaporin PIP2;4 (PIP2;4) mRNA, complete cds	gi|182408102|gb|ACB87734.1|	aquaporin [Manihot esculenta]	sp|Q9ZVX8|PIP28_ARATH	Probable aquaporin PIP2-8 OS=Arabidopsis thaliana GN=PIP2-8 PE=2 SV=1	ath:AT2G16850	PIP2;8/PIP3B; PIP2;8/PIP3B (plasma membrane intrinsic protein 2;8); water channel ; K09872 aquaporin PIP	|Protein Families; Cellular Processes and Signaling; Receptors andchannels [BR:ko04000];|	COG0580	Glycerol uptake facilitator and related permeases (Major Intrinsic Protein Family)	METABOLISM	Carbohydrate transport and metabolism	0	0	0	0	0	2.77814	0	0	0
MGB_c6716	gb|EU402413.1|	Gossypium hirsutum aquaporin PIP2;4 (PIP2;4) mRNA, complete cds	gi|171190268|gb|ACB42440.1|	aquaporin PIP2;3 [Gossypium hirsutum]	sp|Q9ZVX8|PIP28_ARATH	Probable aquaporin PIP2-8 OS=Arabidopsis thaliana GN=PIP2-8 PE=2 SV=1	ath:AT2G16850	PIP2;8/PIP3B; PIP2;8/PIP3B (plasma membrane intrinsic protein 2;8); water channel ; K09872 aquaporin PIP	|Protein Families; Cellular Processes and Signaling; Receptors andchannels [BR:ko04000];|					0	0	0	0	2.30283	0	0	0	0
MGB_c6924	gb|EU402413.1|	Gossypium hirsutum aquaporin PIP2;4 (PIP2;4) mRNA, complete cds	gi|255648055|gb|ACU24483.1|	unknown [Glycine max]	sp|Q9ZVX8|PIP28_ARATH	Probable aquaporin PIP2-8 OS=Arabidopsis thaliana GN=PIP2-8 PE=2 SV=1	ath:AT2G16850	PIP2;8/PIP3B; PIP2;8/PIP3B (plasma membrane intrinsic protein 2;8); water channel ; K09872 aquaporin PIP	|Protein Families; Cellular Processes and Signaling; Receptors andchannels [BR:ko04000];|					0	4.14503	3.59137	0	0	2.40163	0	0	0
MGB_c7806	gb|EU402413.1|	Gossypium hirsutum aquaporin PIP2;4 (PIP2;4) mRNA, complete cds	gi|171190268|gb|ACB42440.1|	aquaporin PIP2;3 [Gossypium hirsutum]	sp|Q9ZVX8|PIP28_ARATH	Probable aquaporin PIP2-8 OS=Arabidopsis thaliana GN=PIP2-8 PE=2 SV=1	ath:AT2G16850	PIP2;8/PIP3B; PIP2;8/PIP3B (plasma membrane intrinsic protein 2;8); water channel ; K09872 aquaporin PIP	|Protein Families; Cellular Processes and Signaling; Receptors andchannels [BR:ko04000];|	COG0580	Glycerol uptake facilitator and related permeases (Major Intrinsic Protein Family)	METABOLISM	Carbohydrate transport and metabolism	0	0	0	0	0	2.8337	0	0	0
MGB_c9110	gb|EU402413.1|	Gossypium hirsutum aquaporin PIP2;4 (PIP2;4) mRNA, complete cds	gi|225428051|ref|XP_002279366.1|	PREDICTED: hypothetical protein [Vitis vinifera] unnamed protein product [Vitis vinifera]	sp|Q9ZVX8|PIP28_ARATH	Probable aquaporin PIP2-8 OS=Arabidopsis thaliana GN=PIP2-8 PE=2 SV=1	ath:AT2G16850	PIP2;8/PIP3B; PIP2;8/PIP3B (plasma membrane intrinsic protein 2;8); water channel ; K09872 aquaporin PIP	|Protein Families; Cellular Processes and Signaling; Receptors andchannels [BR:ko04000];|					0	4.19814	3.61889	0	0	2.43786	0	0	0
MGB_c9797	gb|EU402413.1|	Gossypium hirsutum aquaporin PIP2;4 (PIP2;4) mRNA, complete cds	gi|171190268|gb|ACB42440.1|	aquaporin PIP2;3 [Gossypium hirsutum]	sp|Q9ZVX8|PIP28_ARATH	Probable aquaporin PIP2-8 OS=Arabidopsis thaliana GN=PIP2-8 PE=2 SV=1	ath:AT2G16850	PIP2;8/PIP3B; PIP2;8/PIP3B (plasma membrane intrinsic protein 2;8); water channel ; K09872 aquaporin PIP	|Protein Families; Cellular Processes and Signaling; Receptors andchannels [BR:ko04000];|					0	3.66798	0	0	0	0	0	0	0
MGB_c10100	gb|EU402413.1|	Gossypium hirsutum aquaporin PIP2;4 (PIP2;4) mRNA, complete cds	gi|60498693|dbj|BAD90701.1|	plasma membrane intrinsic protein 2;5 [Mimosa pudica]	sp|Q9ZVX8|PIP28_ARATH	Probable aquaporin PIP2-8 OS=Arabidopsis thaliana GN=PIP2-8 PE=2 SV=1	ath:AT2G16850	PIP2;8/PIP3B; PIP2;8/PIP3B (plasma membrane intrinsic protein 2;8); water channel ; K09872 aquaporin PIP	|Protein Families; Cellular Processes and Signaling; Receptors andchannels [BR:ko04000];|	COG0580	Glycerol uptake facilitator and related permeases (Major Intrinsic Protein Family)	METABOLISM	Carbohydrate transport and metabolism	0	4.66674	4.02457	0	2.14376	2.66572	0	0	0
MGB_c12733	gb|EU402413.1|	Gossypium hirsutum aquaporin PIP2;4 (PIP2;4) mRNA, complete cds	gi|171190268|gb|ACB42440.1|	aquaporin PIP2;3 [Gossypium hirsutum]	sp|P42767|PIP1_ATRCA	Aquaporin PIP-type OS=Atriplex canescens PE=2 SV=1	ath:AT2G16850	PIP2;8/PIP3B; PIP2;8/PIP3B (plasma membrane intrinsic protein 2;8); water channel ; K09872 aquaporin PIP	|Protein Families; Cellular Processes and Signaling; Receptors andchannels [BR:ko04000];|	COG0580	Glycerol uptake facilitator and related permeases (Major Intrinsic Protein Family)	METABOLISM	Carbohydrate transport and metabolism	0	4.14323	3.58619	0	0	2.36749	0	0	0
MGB_c16396	gb|EU402413.1|	Gossypium hirsutum aquaporin PIP2;4 (PIP2;4) mRNA, complete cds	gi|17940742|gb|AAL49750.1|AF452012_1	aquaporin-like protein [Petunia x hybrida]	sp|Q9ZVX8|PIP28_ARATH	Probable aquaporin PIP2-8 OS=Arabidopsis thaliana GN=PIP2-8 PE=2 SV=1	ath:AT2G16850	PIP2;8/PIP3B; PIP2;8/PIP3B (plasma membrane intrinsic protein 2;8); water channel ; K09872 aquaporin PIP	|Protein Families; Cellular Processes and Signaling; Receptors andchannels [BR:ko04000];|	COG0580	Glycerol uptake facilitator and related permeases (Major Intrinsic Protein Family)	METABOLISM	Carbohydrate transport and metabolism	0	3.68798	3.68425	0	0	2.5264	0	0	0
MGB_c18173	gb|EU402413.1|	Gossypium hirsutum aquaporin PIP2;4 (PIP2;4) mRNA, complete cds	gi|171190270|gb|ACB42441.1|	aquaporin PIP2;4 [Gossypium hirsutum]	sp|Q9ZVX8|PIP28_ARATH	Probable aquaporin PIP2-8 OS=Arabidopsis thaliana GN=PIP2-8 PE=2 SV=1	ath:AT2G16850	PIP2;8/PIP3B; PIP2;8/PIP3B (plasma membrane intrinsic protein 2;8); water channel ; K09872 aquaporin PIP	|Protein Families; Cellular Processes and Signaling; Receptors andchannels [BR:ko04000];|					0	0	2.35229	0	0	0	0	0	0
MGB_s20926	gb|EU402413.1|	Gossypium hirsutum aquaporin PIP2;4 (PIP2;4) mRNA, complete cds	gi|171190270|gb|ACB42441.1|	aquaporin PIP2;4 [Gossypium hirsutum]	sp|Q9ZVX8|PIP28_ARATH	Probable aquaporin PIP2-8 OS=Arabidopsis thaliana GN=PIP2-8 PE=2 SV=1	ath:AT2G16850	PIP2;8/PIP3B; PIP2;8/PIP3B (plasma membrane intrinsic protein 2;8); water channel ; K09872 aquaporin PIP	|Protein Families; Cellular Processes and Signaling; Receptors andchannels [BR:ko04000];|					0	4.88746	0	0	2.0624	0	0	0	0
MGB_lrc21363	gb|EU402412.1|	Gossypium hirsutum aquaporin PIP2;3 (PIP2;3) mRNA, complete cds			sp|Q9ZVX8|PIP28_ARATH	Probable aquaporin PIP2-8 OS=Arabidopsis thaliana GN=PIP2-8 PE=2 SV=1	ath:AT2G16850	PIP2;8/PIP3B; PIP2;8/PIP3B (plasma membrane intrinsic protein 2;8); water channel ; K09872 aquaporin PIP	|Protein Families; Cellular Processes and Signaling; Receptors andchannels [BR:ko04000];|	COG0580	Glycerol uptake facilitator and related permeases (Major Intrinsic Protein Family)	METABOLISM	Carbohydrate transport and metabolism	0	4.51077	4.7601	0	0	3.32013	0	0	0
MGB_lrc23368	gb|EU402412.1|	Gossypium hirsutum aquaporin PIP2;3 (PIP2;3) mRNA, complete cds	gi|171190268|gb|ACB42440.1|	aquaporin PIP2;3 [Gossypium hirsutum]	sp|Q9ZVX8|PIP28_ARATH	Probable aquaporin PIP2-8 OS=Arabidopsis thaliana GN=PIP2-8 PE=2 SV=1	ath:AT2G16850	PIP2;8/PIP3B; PIP2;8/PIP3B (plasma membrane intrinsic protein 2;8); water channel ; K09872 aquaporin PIP	|Protein Families; Cellular Processes and Signaling; Receptors andchannels [BR:ko04000];|	COG0580	Glycerol uptake facilitator and related permeases (Major Intrinsic Protein Family)	METABOLISM	Carbohydrate transport and metabolism	0	4.1275	4.57859	0	0	2.95486	0	0	0
MGB_s23570	gb|EU402413.1|	Gossypium hirsutum aquaporin PIP2;4 (PIP2;4) mRNA, complete cds	gi|171190268|gb|ACB42440.1|	aquaporin PIP2;3 [Gossypium hirsutum]	sp|P93004|PIP27_ARATH	Aquaporin PIP2-7 OS=Arabidopsis thaliana GN=PIP2-7 PE=1 SV=2	ath:AT2G16850	PIP2;8/PIP3B; PIP2;8/PIP3B (plasma membrane intrinsic protein 2;8); water channel ; K09872 aquaporin PIP	|Protein Families; Cellular Processes and Signaling; Receptors andchannels [BR:ko04000];|	COG0580	Glycerol uptake facilitator and related permeases (Major Intrinsic Protein Family)	METABOLISM	Carbohydrate transport and metabolism	0	4.34376	4.12353	0	0	2.76785	0	0	0
MGB_s23700	gb|EU402413.1|	Gossypium hirsutum aquaporin PIP2;4 (PIP2;4) mRNA, complete cds			sp|Q9ZVX8|PIP28_ARATH	Probable aquaporin PIP2-8 OS=Arabidopsis thaliana GN=PIP2-8 PE=2 SV=1	ath:AT2G16850	PIP2;8/PIP3B; PIP2;8/PIP3B (plasma membrane intrinsic protein 2;8); water channel ; K09872 aquaporin PIP	|Protein Families; Cellular Processes and Signaling; Receptors andchannels [BR:ko04000];|	COG0580	Glycerol uptake facilitator and related permeases (Major Intrinsic Protein Family)	METABOLISM	Carbohydrate transport and metabolism	0	0	3.07036	0	0	0	0	0	0
MGB_c23956	gb|EU402412.1|	Gossypium hirsutum aquaporin PIP2;3 (PIP2;3) mRNA, complete cds	gi|171190270|gb|ACB42441.1|	aquaporin PIP2;4 [Gossypium hirsutum]	sp|Q9ZVX8|PIP28_ARATH	Probable aquaporin PIP2-8 OS=Arabidopsis thaliana GN=PIP2-8 PE=2 SV=1	ath:AT2G16850	PIP2;8/PIP3B; PIP2;8/PIP3B (plasma membrane intrinsic protein 2;8); water channel ; K09872 aquaporin PIP	|Protein Families; Cellular Processes and Signaling; Receptors andchannels [BR:ko04000];|					0	4.2896	4.16217	0	0	0	0	0	0
MGB_lrc24500	gb|EU402412.1|	Gossypium hirsutum aquaporin PIP2;3 (PIP2;3) mRNA, complete cds	gi|171190270|gb|ACB42441.1|	aquaporin PIP2;4 [Gossypium hirsutum]	sp|Q9ZVX8|PIP28_ARATH	Probable aquaporin PIP2-8 OS=Arabidopsis thaliana GN=PIP2-8 PE=2 SV=1	ath:AT2G16850	PIP2;8/PIP3B; PIP2;8/PIP3B (plasma membrane intrinsic protein 2;8); water channel ; K09872 aquaporin PIP	|Protein Families; Cellular Processes and Signaling; Receptors andchannels [BR:ko04000];|	COG0580	Glycerol uptake facilitator and related permeases (Major Intrinsic Protein Family)	METABOLISM	Carbohydrate transport and metabolism	0	0	0	0	0	2.79038	0	0	0
MGB_s24908	gb|EU402413.1|	Gossypium hirsutum aquaporin PIP2;4 (PIP2;4) mRNA, complete cds	gi|224080632|ref|XP_002306187.1|	aquaporin, MIP family, PIP subfamily [Populus trichocarpa] unknown [Populus trichocarpa] aquaporin, MIP family, PIP subfamily [Populus trichocarpa]	sp|Q9ATM4|PIP27_MAIZE	Aquaporin PIP2-7 OS=Zea mays GN=PIP2-7 PE=2 SV=1	ath:AT2G16850	PIP2;8/PIP3B; PIP2;8/PIP3B (plasma membrane intrinsic protein 2;8); water channel ; K09872 aquaporin PIP	|Protein Families; Cellular Processes and Signaling; Receptors andchannels [BR:ko04000];|	COG0580	Glycerol uptake facilitator and related permeases (Major Intrinsic Protein Family)	METABOLISM	Carbohydrate transport and metabolism	0	3.83313	3.39665	0	0	2.26968	0	0	0
MGB_s26895	gb|EU402413.1|	Gossypium hirsutum aquaporin PIP2;4 (PIP2;4) mRNA, complete cds	gi|171190268|gb|ACB42440.1|	aquaporin PIP2;3 [Gossypium hirsutum]	sp|Q9ZVX8|PIP28_ARATH	Probable aquaporin PIP2-8 OS=Arabidopsis thaliana GN=PIP2-8 PE=2 SV=1	ath:AT2G16850	PIP2;8/PIP3B; PIP2;8/PIP3B (plasma membrane intrinsic protein 2;8); water channel ; K09872 aquaporin PIP	|Protein Families; Cellular Processes and Signaling; Receptors andchannels [BR:ko04000];|	COG0580	Glycerol uptake facilitator and related permeases (Major Intrinsic Protein Family)	METABOLISM	Carbohydrate transport and metabolism	0	0	2.39714	0	0	0	0	0	0
MGB_s27815	gb|EU402413.1|	Gossypium hirsutum aquaporin PIP2;4 (PIP2;4) mRNA, complete cds	gi|104391599|gb|ABB13430.2|	plasma membrane intrinsic protein [Olea europaea]	sp|Q9ZVX8|PIP28_ARATH	Probable aquaporin PIP2-8 OS=Arabidopsis thaliana GN=PIP2-8 PE=2 SV=1	ath:AT2G16850	PIP2;8/PIP3B; PIP2;8/PIP3B (plasma membrane intrinsic protein 2;8); water channel ; K09872 aquaporin PIP	|Protein Families; Cellular Processes and Signaling; Receptors andchannels [BR:ko04000];|					0	3.33123	3.5488	0	0	2.43774	0	0	0
MGB_s28599	gb|EU402413.1|	Gossypium hirsutum aquaporin PIP2;4 (PIP2;4) mRNA, complete cds	gi|255560555|ref|XP_002521292.1|	Aquaporin PIP2.7, putative [Ricinus communis] aquaporin [Ricinus communis] Aquaporin PIP2.7, putative [Ricinus communis]	sp|Q9ZVX8|PIP28_ARATH	Probable aquaporin PIP2-8 OS=Arabidopsis thaliana GN=PIP2-8 PE=2 SV=1	ath:AT2G16850	PIP2;8/PIP3B; PIP2;8/PIP3B (plasma membrane intrinsic protein 2;8); water channel ; K09872 aquaporin PIP	|Protein Families; Cellular Processes and Signaling; Receptors andchannels [BR:ko04000];|					0	2.9733	3.33982	0	0	2.35307	0	0	0
MGB_s28809	gb|EU402413.1|	Gossypium hirsutum aquaporin PIP2;4 (PIP2;4) mRNA, complete cds			sp|Q9ZVX8|PIP28_ARATH	Probable aquaporin PIP2-8 OS=Arabidopsis thaliana GN=PIP2-8 PE=2 SV=1	ath:AT2G16850	PIP2;8/PIP3B; PIP2;8/PIP3B (plasma membrane intrinsic protein 2;8); water channel ; K09872 aquaporin PIP	|Protein Families; Cellular Processes and Signaling; Receptors andchannels [BR:ko04000];|					0	4.34936	0	0	0	0	0	0	0
MGB_s28813	gb|EU402413.1|	Gossypium hirsutum aquaporin PIP2;4 (PIP2;4) mRNA, complete cds			sp|Q9ZVX8|PIP28_ARATH	Probable aquaporin PIP2-8 OS=Arabidopsis thaliana GN=PIP2-8 PE=2 SV=1	ath:AT2G16850	PIP2;8/PIP3B; PIP2;8/PIP3B (plasma membrane intrinsic protein 2;8); water channel ; K09872 aquaporin PIP	|Protein Families; Cellular Processes and Signaling; Receptors andchannels [BR:ko04000];|					0	0	0	0	2.28671	0	0	0	0
MGB_s29563	gb|EU402413.1|	Gossypium hirsutum aquaporin PIP2;4 (PIP2;4) mRNA, complete cds	gi|171190270|gb|ACB42441.1|	aquaporin PIP2;4 [Gossypium hirsutum]	sp|Q9ZVX8|PIP28_ARATH	Probable aquaporin PIP2-8 OS=Arabidopsis thaliana GN=PIP2-8 PE=2 SV=1	ath:AT2G16850	PIP2;8/PIP3B; PIP2;8/PIP3B (plasma membrane intrinsic protein 2;8); water channel ; K09872 aquaporin PIP	|Protein Families; Cellular Processes and Signaling; Receptors andchannels [BR:ko04000];|					0	0	0	0	0	3.72553	0	0	0
MGB_s30292	gb|EU402413.1|	Gossypium hirsutum aquaporin PIP2;4 (PIP2;4) mRNA, complete cds			sp|Q9ZVX8|PIP28_ARATH	Probable aquaporin PIP2-8 OS=Arabidopsis thaliana GN=PIP2-8 PE=2 SV=1	ath:AT2G16850	PIP2;8/PIP3B; PIP2;8/PIP3B (plasma membrane intrinsic protein 2;8); water channel ; K09872 aquaporin PIP	|Protein Families; Cellular Processes and Signaling; Receptors andchannels [BR:ko04000];|					0	0	0	0	0	2.5302	0	0	0
MGB_s27423	gb|EU402413.1|	Gossypium hirsutum aquaporin PIP2;4 (PIP2;4) mRNA, complete cds	gi|15231810|ref|NP_190910.1|	PIP2A (PLASMA MEMBRANE INTRINSIC PROTEIN 2A); water channel [Arabidopsis thaliana] PIP2A (PLASMA MEMBRANE INTRINSIC PROTEIN 2A); water channel [Arabidopsis thaliana] RecName: Full=Aquaporin PIP2-1; AltName: Full=Plasma membrane intrinsic protein 2-1; Short=AtPIP2;1; AltName: Full=Plasma membrane intrinsic protein 2a; Short=PIP2a AT3g53420/F4P12_120 [Arabidopsis thaliana] plasma membrane intrinsic…	sp|P43286|PIP21_ARATH	Aquaporin PIP2-1 OS=Arabidopsis thaliana GN=PIP2-1 PE=1 SV=1	ath:AT3G53420	PIP2A; PIP2A (PLASMA MEMBRANE INTRINSIC PROTEIN 2A); water channel ; K09872 aquaporin PIP	|Protein Families; Cellular Processes and Signaling; Receptors andchannels [BR:ko04000];|					0	4.33799	4.30738	0	0	2.86614	0	0	0
MGB_s27528	gb|EU402412.1|	Gossypium hirsutum aquaporin PIP2;3 (PIP2;3) mRNA, complete cds	gi|195622342|gb|ACG33001.1|	aquaporin PIP2.2 [Zea mays]	sp|Q9ATM6|PIP24_MAIZE	Aquaporin PIP2-4 OS=Zea mays GN=PIP2-4 PE=1 SV=1	ath:AT3G53420	PIP2A; PIP2A (PLASMA MEMBRANE INTRINSIC PROTEIN 2A); water channel ; K09872 aquaporin PIP	|Protein Families; Cellular Processes and Signaling; Receptors andchannels [BR:ko04000];|					0	0	2.47859	0	0	0	0	0	0
MGB_lrc29160	gb|EF079902.1|	Gossypium hirsutum PIP2 protein (PIP2;2) mRNA, complete cds	gi|164668308|gb|ABK60195.2|	PIP2 protein [Gossypium hirsutum]	sp|P43286|PIP21_ARATH	Aquaporin PIP2-1 OS=Arabidopsis thaliana GN=PIP2-1 PE=1 SV=1	ath:AT3G53420	PIP2A; PIP2A (PLASMA MEMBRANE INTRINSIC PROTEIN 2A); water channel ; K09872 aquaporin PIP	|Protein Families; Cellular Processes and Signaling; Receptors andchannels [BR:ko04000];|					0	0	0	0	0	2.46766	0	0	0
MGB_lrc19542	gb|EF079901.2|	Gossypium hirsutum PIP2 protein (PIP2;1) mRNA, partial cds	gi|164668308|gb|ABK60195.2|	PIP2 protein [Gossypium hirsutum]	sp|P43286|PIP21_ARATH	Aquaporin PIP2-1 OS=Arabidopsis thaliana GN=PIP2-1 PE=1 SV=1	ath:AT2G37170	PIP2B; PIP2B (plasma membrane intrinsic protein 2;2); water channel ; K09872 aquaporin PIP	|Protein Families; Cellular Processes and Signaling; Receptors andchannels [BR:ko04000];|					0	0	2.04515	0	0	2.26628	0	0	0
MGB_lrc20471	gb|EF079902.1|	Gossypium hirsutum PIP2 protein (PIP2;2) mRNA, complete cds	gi|164668308|gb|ABK60195.2|	PIP2 protein [Gossypium hirsutum]	sp|P43287|PIP22_ARATH	Aquaporin PIP2-2 OS=Arabidopsis thaliana GN=PIP2-2 PE=1 SV=2	ath:AT2G37170	PIP2B; PIP2B (plasma membrane intrinsic protein 2;2); water channel ; K09872 aquaporin PIP	|Protein Families; Cellular Processes and Signaling; Receptors andchannels [BR:ko04000];|	COG0580	Glycerol uptake facilitator and related permeases (Major Intrinsic Protein Family)	METABOLISM	Carbohydrate transport and metabolism	0	0	2.06043	0	0	2.37256	0	0	0
MGB_s25585	gb|EU402413.1|	Gossypium hirsutum aquaporin PIP2;4 (PIP2;4) mRNA, complete cds	gi|38198142|emb|CAE53877.1|	putative aquaporin [Ricinus communis]	sp|Q9ATM4|PIP27_MAIZE	Aquaporin PIP2-7 OS=Zea mays GN=PIP2-7 PE=2 SV=1	ath:AT2G37170	PIP2B; PIP2B (plasma membrane intrinsic protein 2;2); water channel ; K09872 aquaporin PIP	|Protein Families; Cellular Processes and Signaling; Receptors andchannels [BR:ko04000];|					0	3.71163	3.12013	0	0	2.22895	0	0	0
MGB_c12168	gb|EU402413.1|	Gossypium hirsutum aquaporin PIP2;4 (PIP2;4) mRNA, complete cds	gi|5263202|dbj|BAA81820.1|	water channel protein RWC3 [Oryza sativa]	sp|P93004|PIP27_ARATH	Aquaporin PIP2-7 OS=Arabidopsis thaliana GN=PIP2-7 PE=1 SV=2	ath:AT4G35100	PIP3; PIP3 (PLASMA MEMBRANE INTRINSIC PROTEIN 3); water channel ; K09872 aquaporin PIP	|Protein Families; Cellular Processes and Signaling; Receptors andchannels [BR:ko04000];|					0	4.34731	4.09381	0	0	2.75535	0	0	0
MGB_lrc756	gb|EF079900.1|	Gossypium hirsutum PIP1 protein (PIP1;1) mRNA, complete cds	gi|97958025|emb|CAG27864.2|	aquaporin PIP1 [Chenopodium rubrum]	sp|P93004|PIP27_ARATH	Aquaporin PIP2-7 OS=Arabidopsis thaliana GN=PIP2-7 PE=1 SV=2	ath:AT4G35100	PIP3; PIP3 (PLASMA MEMBRANE INTRINSIC PROTEIN 3); water channel ; K09872 aquaporin PIP	|Protein Families; Cellular Processes and Signaling; Receptors andchannels [BR:ko04000];|	COG0580	Glycerol uptake facilitator and related permeases (Major Intrinsic Protein Family)	METABOLISM	Carbohydrate transport and metabolism	0	-3.2446	0	-3.74123	-6.04748	-2.04958	0	0	0
MGB_lrc2409	ref|XM_002285121.1|	PREDICTED: Vitis vinifera aquaporin PIP2 (PIP2), mRNA	gi|255578852|ref|XP_002530280.1|	Aquaporin PIP2.1, putative [Ricinus communis] Aquaporin PIP2.1, putative [Ricinus communis]	sp|P93004|PIP27_ARATH	Aquaporin PIP2-7 OS=Arabidopsis thaliana GN=PIP2-7 PE=1 SV=2	ath:AT4G35100	PIP3; PIP3 (PLASMA MEMBRANE INTRINSIC PROTEIN 3); water channel ; K09872 aquaporin PIP	|Protein Families; Cellular Processes and Signaling; Receptors andchannels [BR:ko04000];|					0	-2.50775	-2.0092	-2.46381	-2.90758	0	0	0	0
MGB_c2694	gb|EU402413.1|	Gossypium hirsutum aquaporin PIP2;4 (PIP2;4) mRNA, complete cds	gi|171190270|gb|ACB42441.1|	aquaporin PIP2;4 [Gossypium hirsutum]	sp|P93004|PIP27_ARATH	Aquaporin PIP2-7 OS=Arabidopsis thaliana GN=PIP2-7 PE=1 SV=2	ath:AT4G35100	PIP3; PIP3 (PLASMA MEMBRANE INTRINSIC PROTEIN 3); water channel ; K09872 aquaporin PIP	|Protein Families; Cellular Processes and Signaling; Receptors andchannels [BR:ko04000];|	COG0580	Glycerol uptake facilitator and related permeases (Major Intrinsic Protein Family)	METABOLISM	Carbohydrate transport and metabolism	0	0	2.42119	0	0	0	0	0	0
MGB_c8298	gb|EU402413.1|	Gossypium hirsutum aquaporin PIP2;4 (PIP2;4) mRNA, complete cds	gi|182408102|gb|ACB87734.1|	aquaporin [Manihot esculenta]	sp|P93004|PIP27_ARATH	Aquaporin PIP2-7 OS=Arabidopsis thaliana GN=PIP2-7 PE=1 SV=2	ath:AT4G35100	PIP3; PIP3 (PLASMA MEMBRANE INTRINSIC PROTEIN 3); water channel ; K09872 aquaporin PIP	|Protein Families; Cellular Processes and Signaling; Receptors andchannels [BR:ko04000];|					0	3.56162	3.2103	0	0	2.13169	0	0	0
MGB_c9500	gb|EU402413.1|	Gossypium hirsutum aquaporin PIP2;4 (PIP2;4) mRNA, complete cds			sp|P93004|PIP27_ARATH	Aquaporin PIP2-7 OS=Arabidopsis thaliana GN=PIP2-7 PE=1 SV=2	ath:AT4G35100	PIP3; PIP3 (PLASMA MEMBRANE INTRINSIC PROTEIN 3); water channel ; K09872 aquaporin PIP	|Protein Families; Cellular Processes and Signaling; Receptors andchannels [BR:ko04000];|					0	0	3.519	0	0	0	0	0	0
MGB_c9502	gb|EU402413.1|	Gossypium hirsutum aquaporin PIP2;4 (PIP2;4) mRNA, complete cds			sp|P93004|PIP27_ARATH	Aquaporin PIP2-7 OS=Arabidopsis thaliana GN=PIP2-7 PE=1 SV=2	ath:AT4G35100	PIP3; PIP3 (PLASMA MEMBRANE INTRINSIC PROTEIN 3); water channel ; K09872 aquaporin PIP	|Protein Families; Cellular Processes and Signaling; Receptors andchannels [BR:ko04000];|	COG0580	Glycerol uptake facilitator and related permeases (Major Intrinsic Protein Family)	METABOLISM	Carbohydrate transport and metabolism	0	3.90336	0	0	0	2.78917	0	0	0
MGB_c22890	gb|EU402413.1|	Gossypium hirsutum aquaporin PIP2;4 (PIP2;4) mRNA, complete cds	gi|171190270|gb|ACB42441.1|	aquaporin PIP2;4 [Gossypium hirsutum]	sp|P93004|PIP27_ARATH	Aquaporin PIP2-7 OS=Arabidopsis thaliana GN=PIP2-7 PE=1 SV=2	ath:AT4G35100	PIP3; PIP3 (PLASMA MEMBRANE INTRINSIC PROTEIN 3); water channel ; K09872 aquaporin PIP	|Protein Families; Cellular Processes and Signaling; Receptors andchannels [BR:ko04000];|					0	4.01935	0	0	2.35635	3.4673	0	0	0
MGB_s26807	gb|EU402413.1|	Gossypium hirsutum aquaporin PIP2;4 (PIP2;4) mRNA, complete cds	gi|171190268|gb|ACB42440.1|	aquaporin PIP2;3 [Gossypium hirsutum]	sp|P93004|PIP27_ARATH	Aquaporin PIP2-7 OS=Arabidopsis thaliana GN=PIP2-7 PE=1 SV=2	ath:AT4G35100	PIP3; PIP3 (PLASMA MEMBRANE INTRINSIC PROTEIN 3); water channel ; K09872 aquaporin PIP	|Protein Families; Cellular Processes and Signaling; Receptors andchannels [BR:ko04000];|					0	0	3.02866	0	0	0	0	0	0
MGB_s27010	gb|EU402412.1|	Gossypium hirsutum aquaporin PIP2;3 (PIP2;3) mRNA, complete cds	gi|171190268|gb|ACB42440.1|	aquaporin PIP2;3 [Gossypium hirsutum]	sp|P93004|PIP27_ARATH	Aquaporin PIP2-7 OS=Arabidopsis thaliana GN=PIP2-7 PE=1 SV=2	ath:AT4G35100	PIP3; PIP3 (PLASMA MEMBRANE INTRINSIC PROTEIN 3); water channel ; K09872 aquaporin PIP	|Protein Families; Cellular Processes and Signaling; Receptors andchannels [BR:ko04000];|	COG0580	Glycerol uptake facilitator and related permeases (Major Intrinsic Protein Family)	METABOLISM	Carbohydrate transport and metabolism	0	2.61807	0	0	0	0	0	0	0
MGB_s27448	gb|EU402413.1|	Gossypium hirsutum aquaporin PIP2;4 (PIP2;4) mRNA, complete cds	gi|171190268|gb|ACB42440.1|	aquaporin PIP2;3 [Gossypium hirsutum]	sp|P93004|PIP27_ARATH	Aquaporin PIP2-7 OS=Arabidopsis thaliana GN=PIP2-7 PE=1 SV=2	ath:AT4G35100	PIP3; PIP3 (PLASMA MEMBRANE INTRINSIC PROTEIN 3); water channel ; K09872 aquaporin PIP	|Protein Families; Cellular Processes and Signaling; Receptors andchannels [BR:ko04000];|					0	3.78934	0	0	0	2.13061	0	0	0
MGB_lrc584	ref|XM_002509775.1|	Ricinus communis potassium channel tetramerization domain-containing protein, putative, mRNA	gi|255537509|ref|XP_002509821.1|	potassium channel tetramerization domain-containing protein, putative [Ricinus communis] potassium channel tetramerization domain-containing protein, putative [Ricinus communis]			ath:AT5G41330	potassium channel tetramerisation domain-containing protein						0	-2.08953	0	0	0	0	0	0	0
MGB_lrc21436	ref|XM_002509775.1|	Ricinus communis potassium channel tetramerization domain-containing protein, putative, mRNA					ath:AT5G41330	potassium channel tetramerisation domain-containing protein						0	-2.3354	0	0	0	0	0	0	0
MGB_c13135	ref|XM_002319101.1|	Populus trichocarpa aquaporin, MIP family, SIP subfamily, mRNA	gi|88604775|gb|ABD46741.1|	small basic intrinsic protein 1 [Vitis vinifera] hypothetical protein [Vitis vinifera]	sp|Q9ATM2|SIP12_MAIZE	Aquaporin SIP1-2 OS=Zea mays GN=SIP1-2 PE=2 SV=1	ath:AT3G04090	SIP1;1; SIP1;1 (SMALL AND BASIC INTRINSIC PROTEIN 1A) ; K09875 aquaporin SIP	|Protein Families; Cellular Processes and Signaling; Receptors andchannels [BR:ko04000];|					0	-2.90732	0	0	0	0	0	0	0
MGB_c6874	gb|FJ384629.1|	Gossypium hirsutum tonoplast intrinsic protein (TIP1;1) mRNA, complete cds			sp|Q41963|TIP12_ARATH	Aquaporin TIP1-2 OS=Arabidopsis thaliana GN=TIP1-2 PE=1 SV=2	ath:AT3G26520	TIP2; TIP2 (TONOPLAST INTRINSIC PROTEIN 2); water channel ; K09873 aquaporin TIP	|Protein Families; Cellular Processes and Signaling; Receptors andchannels [BR:ko04000];|					0	4.96238	0	0	3.47622	3.06746	0	0	0
MGB_c12652	gb|FJ384629.1|	Gossypium hirsutum tonoplast intrinsic protein (TIP1;1) mRNA, complete cds	gi|227434194|gb|ACP28878.1|	tonoplast intrinsic protein [Gossypium hirsutum]	sp|P42067|TIP1_MEDSA	Probable aquaporin TIP-type OS=Medicago sativa GN=MCP1 PE=2 SV=2	ath:AT3G26520	TIP2; TIP2 (TONOPLAST INTRINSIC PROTEIN 2); water channel ; K09873 aquaporin TIP	|Protein Families; Cellular Processes and Signaling; Receptors andchannels [BR:ko04000];|					0	0	2.36655	0	0	0	0	0	0
MGB_c14811	gb|FJ384629.1|	Gossypium hirsutum tonoplast intrinsic protein (TIP1;1) mRNA, complete cds	gi|227434194|gb|ACP28878.1|	tonoplast intrinsic protein [Gossypium hirsutum]	sp|Q9FY14|TIP1_MEDTR	Probable aquaporin TIP-type OS=Medicago truncatula GN=AQP1 PE=1 SV=1	ath:AT3G26520	TIP2; TIP2 (TONOPLAST INTRINSIC PROTEIN 2); water channel ; K09873 aquaporin TIP	|Protein Families; Cellular Processes and Signaling; Receptors andchannels [BR:ko04000];|					0	0	2.46104	0	0	0	0	0	0
MGB_c19824	gb|FJ384629.1|	Gossypium hirsutum tonoplast intrinsic protein (TIP1;1) mRNA, complete cds	gi|227434194|gb|ACP28878.1|	tonoplast intrinsic protein [Gossypium hirsutum]	sp|Q41963|TIP12_ARATH	Aquaporin TIP1-2 OS=Arabidopsis thaliana GN=TIP1-2 PE=1 SV=2	ath:AT3G26520	TIP2; TIP2 (TONOPLAST INTRINSIC PROTEIN 2); water channel ; K09873 aquaporin TIP	|Protein Families; Cellular Processes and Signaling; Receptors andchannels [BR:ko04000];|					0	3.45896	0	0	0	0	0	0	0
MGB_s22620	gb|FJ384629.1|	Gossypium hirsutum tonoplast intrinsic protein (TIP1;1) mRNA, complete cds	gi|9988412|dbj|BAB12722.1|	gamma tonoplast intrinsic protein [Pyrus communis]	sp|Q41963|TIP12_ARATH	Aquaporin TIP1-2 OS=Arabidopsis thaliana GN=TIP1-2 PE=1 SV=2	ath:AT3G26520	TIP2; TIP2 (TONOPLAST INTRINSIC PROTEIN 2); water channel ; K09873 aquaporin TIP	|Protein Families; Cellular Processes and Signaling; Receptors andchannels [BR:ko04000];|					0	4.10393	0	0	0	0	0	0	0
MGB_c22923	gb|FJ384629.1|	Gossypium hirsutum tonoplast intrinsic protein (TIP1;1) mRNA, complete cds	gi|60172264|gb|AAX14478.1|	putative tonoplast intrinsic protein [Gossypium hirsutum]	sp|Q41963|TIP12_ARATH	Aquaporin TIP1-2 OS=Arabidopsis thaliana GN=TIP1-2 PE=1 SV=2	ath:AT3G26520	TIP2; TIP2 (TONOPLAST INTRINSIC PROTEIN 2); water channel ; K09873 aquaporin TIP	|Protein Families; Cellular Processes and Signaling; Receptors andchannels [BR:ko04000];|					0	3.8027	0	0	0	0	0	0	0
MGB_s23183	gb|FJ384629.1|	Gossypium hirsutum tonoplast intrinsic protein (TIP1;1) mRNA, complete cds	gi|224112847|ref|XP_002316308.1|	aquaporin, MIP family, TIP subfamily [Populus trichocarpa] unknown [Populus trichocarpa] aquaporin, MIP family, TIP subfamily [Populus trichocarpa]	sp|Q41963|TIP12_ARATH	Aquaporin TIP1-2 OS=Arabidopsis thaliana GN=TIP1-2 PE=1 SV=2	ath:AT3G26520	TIP2; TIP2 (TONOPLAST INTRINSIC PROTEIN 2); water channel ; K09873 aquaporin TIP	|Protein Families; Cellular Processes and Signaling; Receptors andchannels [BR:ko04000];|					0	2.32247	2.8032	0	0	0	0	0	0
MGB_s23261	gb|FJ384629.1|	Gossypium hirsutum tonoplast intrinsic protein (TIP1;1) mRNA, complete cds	gi|227434194|gb|ACP28878.1|	tonoplast intrinsic protein [Gossypium hirsutum]	sp|Q41963|TIP12_ARATH	Aquaporin TIP1-2 OS=Arabidopsis thaliana GN=TIP1-2 PE=1 SV=2	ath:AT3G26520	TIP2; TIP2 (TONOPLAST INTRINSIC PROTEIN 2); water channel ; K09873 aquaporin TIP	|Protein Families; Cellular Processes and Signaling; Receptors andchannels [BR:ko04000];|					0	0	0	0	2.48459	2.06439	0	0	0
MGB_c24911	gb|FJ384629.1|	Gossypium hirsutum tonoplast intrinsic protein (TIP1;1) mRNA, complete cds	gi|9988412|dbj|BAB12722.1|	gamma tonoplast intrinsic protein [Pyrus communis]	sp|Q41963|TIP12_ARATH	Aquaporin TIP1-2 OS=Arabidopsis thaliana GN=TIP1-2 PE=1 SV=2	ath:AT3G26520	TIP2; TIP2 (TONOPLAST INTRINSIC PROTEIN 2); water channel ; K09873 aquaporin TIP	|Protein Families; Cellular Processes and Signaling; Receptors andchannels [BR:ko04000];|					0	0	2.40789	0	0	0	0	0	0
MGB_s25570	gb|FJ384629.1|	Gossypium hirsutum tonoplast intrinsic protein (TIP1;1) mRNA, complete cds	gi|227434194|gb|ACP28878.1|	tonoplast intrinsic protein [Gossypium hirsutum]	sp|Q41963|TIP12_ARATH	Aquaporin TIP1-2 OS=Arabidopsis thaliana GN=TIP1-2 PE=1 SV=2	ath:AT3G26520	TIP2; TIP2 (TONOPLAST INTRINSIC PROTEIN 2); water channel ; K09873 aquaporin TIP	|Protein Families; Cellular Processes and Signaling; Receptors andchannels [BR:ko04000];|					0	0	2.09417	0	0	0	0	0	0
MGB_s25821	gb|FJ384629.1|	Gossypium hirsutum tonoplast intrinsic protein (TIP1;1) mRNA, complete cds	gi|255556846|ref|XP_002519456.1|	tonoplast intrinsic protein, putative [Ricinus communis] tonoplast intrinsic protein, putative [Ricinus communis]	sp|Q41963|TIP12_ARATH	Aquaporin TIP1-2 OS=Arabidopsis thaliana GN=TIP1-2 PE=1 SV=2	ath:AT3G26520	TIP2; TIP2 (TONOPLAST INTRINSIC PROTEIN 2); water channel ; K09873 aquaporin TIP	|Protein Families; Cellular Processes and Signaling; Receptors andchannels [BR:ko04000];|					0	0	2.44185	0	0	0	0	0	0
MGB_s26340	gb|FJ384629.1|	Gossypium hirsutum tonoplast intrinsic protein (TIP1;1) mRNA, complete cds	gi|6478150|emb|CAB61841.1|	putative gamma tonoplast intrinsic protein (TIP) [Sporobolus stapfianus]	sp|Q41963|TIP12_ARATH	Aquaporin TIP1-2 OS=Arabidopsis thaliana GN=TIP1-2 PE=1 SV=2	ath:AT3G26520	TIP2; TIP2 (TONOPLAST INTRINSIC PROTEIN 2); water channel ; K09873 aquaporin TIP	|Protein Families; Cellular Processes and Signaling; Receptors andchannels [BR:ko04000];|					0	0	2.34838	0	0	0	0	0	0
MGB_s26418	gb|FJ384629.1|	Gossypium hirsutum tonoplast intrinsic protein (TIP1;1) mRNA, complete cds			sp|Q41963|TIP12_ARATH	Aquaporin TIP1-2 OS=Arabidopsis thaliana GN=TIP1-2 PE=1 SV=2	ath:AT3G26520	TIP2; TIP2 (TONOPLAST INTRINSIC PROTEIN 2); water channel ; K09873 aquaporin TIP	|Protein Families; Cellular Processes and Signaling; Receptors andchannels [BR:ko04000];|					0	0	2.04131	0	0	0	0	0	0
MGB_s26651	gb|FJ384629.1|	Gossypium hirsutum tonoplast intrinsic protein (TIP1;1) mRNA, complete cds	gi|60172264|gb|AAX14478.1|	putative tonoplast intrinsic protein [Gossypium hirsutum]	sp|Q41963|TIP12_ARATH	Aquaporin TIP1-2 OS=Arabidopsis thaliana GN=TIP1-2 PE=1 SV=2	ath:AT3G26520	TIP2; TIP2 (TONOPLAST INTRINSIC PROTEIN 2); water channel ; K09873 aquaporin TIP	|Protein Families; Cellular Processes and Signaling; Receptors andchannels [BR:ko04000];|					0	0	2.36447	0	0	0	0	0	0
MGB_lrc20850	ref|XM_002309512.1|	Populus trichocarpa aquaporin, MIP family, TIP subfamily, mRNA	gi|224092296|ref|XP_002309548.1|	aquaporin, MIP family, TIP subfamily [Populus trichocarpa] aquaporin, MIP family, TIP subfamily [Populus trichocarpa]	sp|O82316|TIP41_ARATH	Aquaporin TIP4-1 OS=Arabidopsis thaliana GN=TIP4-1 PE=2 SV=1	ath:AT2G25810	TIP4;1; TIP4;1 (tonoplast intrinsic protein 4;1); water channel ; K09873 aquaporin TIP	|Protein Families; Cellular Processes and Signaling; Receptors andchannels [BR:ko04000];|					4.82191	5.01647	0	2.79739	4.42799	2.50249	0	0	0
MGB_s29480	gb|EF079900.1|	Gossypium hirsutum PIP1 protein (PIP1;1) mRNA, complete cds	gi|145331417|ref|NP_001078067.1|	PIP1B (NAMED PLASMA MEMBRANE INTRINSIC PROTEIN 1B); water channel [Arabidopsis thaliana]	sp|Q9AR14|PIP15_MAIZE	Aquaporin PIP1-5 OS=Zea mays GN=PIP1-5 PE=2 SV=1	ath:AT4G00430	TMP-C; TMP-C (PLASMA MEMBRANE INTRINSIC PROTEIN 1;4); water channel ; K09872 aquaporin PIP	|Protein Families; Cellular Processes and Signaling; Receptors andchannels [BR:ko04000];|					0	2.02375	0	0	0	0	0	0	0
MGB_s27254	gb|DQ402075.1|	Gossypium hirsutum aquaporin 1 (AQP1) mRNA, complete cds	gi|89212808|gb|ABD63904.1|	aquaporin 1 [Gossypium hirsutum]	sp|Q39196|PIP14_ARATH	Probable aquaporin PIP1-4 OS=Arabidopsis thaliana GN=PIP1.4 PE=1 SV=1	ath:AT4G00430	TMP-C; TMP-C (PLASMA MEMBRANE INTRINSIC PROTEIN 1;4); water channel ; K09872 aquaporin PIP	|Protein Families; Cellular Processes and Signaling; Receptors andchannels [BR:ko04000];|					2.02721	0	0	0	0	0	0	0	0
MGB_c8482	gb|DQ402075.1|	Gossypium hirsutum aquaporin 1 (AQP1) mRNA, complete cds	gi|89212808|gb|ABD63904.1|	aquaporin 1 [Gossypium hirsutum]	sp|Q39196|PIP14_ARATH	Probable aquaporin PIP1-4 OS=Arabidopsis thaliana GN=PIP1.4 PE=1 SV=1	ath:AT4G00430	TMP-C; TMP-C (PLASMA MEMBRANE INTRINSIC PROTEIN 1;4); water channel ; K09872 aquaporin PIP	|Protein Families; Cellular Processes and Signaling; Receptors andchannels [BR:ko04000];|	COG0580	Glycerol uptake facilitator and related permeases (Major Intrinsic Protein Family)	METABOLISM	Carbohydrate transport and metabolism	2.10683	0	0	0	0	0	0	0	0
MGB_s24322	gb|DQ402075.1|	Gossypium hirsutum aquaporin 1 (AQP1) mRNA, complete cds	gi|89212808|gb|ABD63904.1|	aquaporin 1 [Gossypium hirsutum]	sp|Q39196|PIP14_ARATH	Probable aquaporin PIP1-4 OS=Arabidopsis thaliana GN=PIP1.4 PE=1 SV=1	ath:AT4G00430	TMP-C; TMP-C (PLASMA MEMBRANE INTRINSIC PROTEIN 1;4); water channel ; K09872 aquaporin PIP	|Protein Families; Cellular Processes and Signaling; Receptors andchannels [BR:ko04000];|	COG0580	Glycerol uptake facilitator and related permeases (Major Intrinsic Protein Family)	METABOLISM	Carbohydrate transport and metabolism	2.39413	0	0	0	0	0	0	0	0
MGB_c12823	gb|DQ402075.1|	Gossypium hirsutum aquaporin 1 (AQP1) mRNA, complete cds			sp|Q39196|PIP14_ARATH	Probable aquaporin PIP1-4 OS=Arabidopsis thaliana GN=PIP1.4 PE=1 SV=1	ath:AT4G00430	TMP-C; TMP-C (PLASMA MEMBRANE INTRINSIC PROTEIN 1;4); water channel ; K09872 aquaporin PIP	|Protein Families; Cellular Processes and Signaling; Receptors andchannels [BR:ko04000];|					2.59231	3.12399	0	0	0	0	0	0	0
MGB_lrc71	ref|XM_002323529.1|	Populus trichocarpa aquaporin, MIP family, PIP subfamily, mRNA	gi|224140389|ref|XP_002323565.1|	aquaporin, MIP family, PIP subfamily [Populus trichocarpa] aquaporin, MIP family, PIP subfamily [Populus trichocarpa]	sp|Q39196|PIP14_ARATH	Probable aquaporin PIP1-4 OS=Arabidopsis thaliana GN=PIP1.4 PE=1 SV=1	ath:AT4G00430	TMP-C; TMP-C (PLASMA MEMBRANE INTRINSIC PROTEIN 1;4); water channel ; K09872 aquaporin PIP	|Protein Families; Cellular Processes and Signaling; Receptors andchannels [BR:ko04000];|	COG0580	Glycerol uptake facilitator and related permeases (Major Intrinsic Protein Family)	METABOLISM	Carbohydrate transport and metabolism	5.12684	0	-4.23749	0	0	-2.28892	0	0	0
MGB_lrc2371	gb|EF079900.1|	Gossypium hirsutum PIP1 protein (PIP1;1) mRNA, complete cds	gi|118132686|gb|ABK60194.1|	PIP1 protein [Gossypium hirsutum]	sp|P25794|PIP2_PEA	Probable aquaporin PIP-type 7a OS=Pisum sativum GN=TRG-31 PE=2 SV=2	ath:AT4G00430	TMP-C; TMP-C (PLASMA MEMBRANE INTRINSIC PROTEIN 1;4); water channel ; K09872 aquaporin PIP	|Protein Families; Cellular Processes and Signaling; Receptors andchannels [BR:ko04000];|	COG0580	Glycerol uptake facilitator and related permeases (Major Intrinsic Protein Family)	METABOLISM	Carbohydrate transport and metabolism	0	3.49619	2.80778	0	0	2.84437	0	2.23072	0
MGB_lrc2973	gb|EF079900.1|	Gossypium hirsutum PIP1 protein (PIP1;1) mRNA, complete cds	gi|118132686|gb|ABK60194.1|	PIP1 protein [Gossypium hirsutum]	sp|P25794|PIP2_PEA	Probable aquaporin PIP-type 7a OS=Pisum sativum GN=TRG-31 PE=2 SV=2	ath:AT4G00430	TMP-C; TMP-C (PLASMA MEMBRANE INTRINSIC PROTEIN 1;4); water channel ; K09872 aquaporin PIP	|Protein Families; Cellular Processes and Signaling; Receptors andchannels [BR:ko04000];|	COG0580	Glycerol uptake facilitator and related permeases (Major Intrinsic Protein Family)	METABOLISM	Carbohydrate transport and metabolism	0	0	0	-3.53907	-4.99747	0	0	0	0
MGB_c9510	gb|EF079900.1|	Gossypium hirsutum PIP1 protein (PIP1;1) mRNA, complete cds	gi|118132686|gb|ABK60194.1|	PIP1 protein [Gossypium hirsutum]	sp|Q06611|PIP12_ARATH	Aquaporin PIP1-2 OS=Arabidopsis thaliana GN=PIP1-2 PE=1 SV=1	ath:AT4G00430	TMP-C; TMP-C (PLASMA MEMBRANE INTRINSIC PROTEIN 1;4); water channel ; K09872 aquaporin PIP	|Protein Families; Cellular Processes and Signaling; Receptors andchannels [BR:ko04000];|	COG0580	Glycerol uptake facilitator and related permeases (Major Intrinsic Protein Family)	METABOLISM	Carbohydrate transport and metabolism	0	2.77335	2.16609	0	0	0	0	0	0
MGB_c9808	gb|DQ402075.1|	Gossypium hirsutum aquaporin 1 (AQP1) mRNA, complete cds	gi|89212808|gb|ABD63904.1|	aquaporin 1 [Gossypium hirsutum]	sp|Q39196|PIP14_ARATH	Probable aquaporin PIP1-4 OS=Arabidopsis thaliana GN=PIP1.4 PE=1 SV=1	ath:AT4G00430	TMP-C; TMP-C (PLASMA MEMBRANE INTRINSIC PROTEIN 1;4); water channel ; K09872 aquaporin PIP	|Protein Families; Cellular Processes and Signaling; Receptors andchannels [BR:ko04000];|					0	2.93775	0	0	0	0	0	0	0
MGB_s21944	gb|EF470293.1|	Gossypium hirsutum aquaporin PIP1-2 mRNA, complete cds	gi|89212808|gb|ABD63904.1|	aquaporin 1 [Gossypium hirsutum]	sp|Q08733|PIP13_ARATH	Aquaporin PIP1-3 OS=Arabidopsis thaliana GN=PIP1-3 PE=1 SV=1	ath:AT4G00430	TMP-C; TMP-C (PLASMA MEMBRANE INTRINSIC PROTEIN 1;4); water channel ; K09872 aquaporin PIP	|Protein Families; Cellular Processes and Signaling; Receptors andchannels [BR:ko04000];|	COG0580	Glycerol uptake facilitator and related permeases (Major Intrinsic Protein Family)	METABOLISM	Carbohydrate transport and metabolism	0	2.93298	0	0	0	0	0	0	0
MGB_s25309	gb|DQ402075.1|	Gossypium hirsutum aquaporin 1 (AQP1) mRNA, complete cds	gi|89212808|gb|ABD63904.1|	aquaporin 1 [Gossypium hirsutum]	sp|Q08733|PIP13_ARATH	Aquaporin PIP1-3 OS=Arabidopsis thaliana GN=PIP1-3 PE=1 SV=1	ath:AT4G00430	TMP-C; TMP-C (PLASMA MEMBRANE INTRINSIC PROTEIN 1;4); water channel ; K09872 aquaporin PIP	|Protein Families; Cellular Processes and Signaling; Receptors andchannels [BR:ko04000];|	COG0580	Glycerol uptake facilitator and related permeases (Major Intrinsic Protein Family)	METABOLISM	Carbohydrate transport and metabolism	0	2.86918	0	0	0	0	0	0	0
MGB_s29486	gb|DQ402075.1|	Gossypium hirsutum aquaporin 1 (AQP1) mRNA, complete cds	gi|89212808|gb|ABD63904.1|	aquaporin 1 [Gossypium hirsutum]	sp|Q7XSQ9|PIP12_ORYSJ	Probable aquaporin PIP1-2 OS=Oryza sativa subsp. japonica GN=PIP1-2 PE=2 SV=3	ath:AT4G00430	TMP-C; TMP-C (PLASMA MEMBRANE INTRINSIC PROTEIN 1;4); water channel ; K09872 aquaporin PIP	|Protein Families; Cellular Processes and Signaling; Receptors andchannels [BR:ko04000];|	COG0580	Glycerol uptake facilitator and related permeases (Major Intrinsic Protein Family)	METABOLISM	Carbohydrate transport and metabolism	0	2.6903	0	0	0	0	0	0	0
