# Supplementary material for: Spatial and temporal transcriptome changes occurring during flower opening and senescence of the ephemeral hibiscus flower, Hibiscus rosa-sinensis
Source: J Exp Bot. 2016 Sep 3;67(20):5919–31. doi: 10.1093/jxb/erw295 (PMC5091337; doi:10.1093/jxb/erw295)
Supplement: Supplementary Data [file supp_erw295_supplementary_table_S15.xlsx]

## Sheet: Sheet1
Unigene name	Blastn NCBI Nt		Blastx NCBI Nr		Blastx SWISSPROT		Blastx KEGG							PETALS Fold Change			S-S+S Fold Change			OVARY Fold Change
	Best hits	Annotation	Best hits	Annotation	Best hits	Annotation	Best hits	Annotation	Pathway	COG id	COG class defination	Functional categories(Fist Level)	Functional categories(Second Level)	B vs OF	B vs SF	OF vs SF	B vs OF	B vs SF	OF vs SF	B vs OF	B vs SF	OF vs SF
MGB_c2385	ref|XM_002305984.1|	Populus trichocarpa predicted protein, mRNA	gi|255573376|ref|XP_002527614.1|	serine carboxypeptidase, putative [Ricinus communis] serine carboxypeptidase, putative [Ricinus communis]	sp|Q8L9Y0|SCP25_ARATH	Serine carboxypeptidase-like 25 OS=Arabidopsis thaliana GN=SCPL25 PE=2 SV=2	ath:AT3G02110	SCPL25; SCPL25 (serine carboxypeptidase-like 25); serine carboxypeptidase						3.78914	0	0	0	0	0	0	0	0
MGB_c8092	ref|XM_002517704.1|	Ricinus communis serine carboxypeptidase, putative, mRNA	gi|224055081|ref|XP_002298413.1|	predicted protein [Populus trichocarpa] predicted protein [Populus trichocarpa]	sp|Q0WRX3|SCP40_ARATH	Serine carboxypeptidase-like 40 OS=Arabidopsis thaliana GN=SCPL40 PE=2 SV=2	ath:AT3G63470	SCPL40; SCPL40 (serine carboxypeptidase-like 40); serine carboxypeptidase ; K01288 carboxypeptidase D [EC:3.4.16.6]	|Protein Families; Metabolism; Peptidases [BR:ko01002];|					4.22449	2.70233	0	2.23219	2.34702	0	0	0	0
MGB_c14103	ref|XM_002527568.1|	Ricinus communis serine carboxypeptidase, putative, mRNA	gi|255573376|ref|XP_002527614.1|	serine carboxypeptidase, putative [Ricinus communis] serine carboxypeptidase, putative [Ricinus communis]	sp|Q8L9Y0|SCP25_ARATH	Serine carboxypeptidase-like 25 OS=Arabidopsis thaliana GN=SCPL25 PE=2 SV=2	ath:AT3G02110	SCPL25; SCPL25 (serine carboxypeptidase-like 25); serine carboxypeptidase						4.79131	2.20389	-2.05923	0	0	0	0	0	0
MGB_c3975	ref|XM_002308372.1|	Populus trichocarpa predicted protein, mRNA	gi|224088300|ref|XP_002308408.1|	predicted protein [Populus trichocarpa] predicted protein [Populus trichocarpa]	sp|Q9M099|SCP24_ARATH	Serine carboxypeptidase 24 OS=Arabidopsis thaliana GN=SCPL24 PE=1 SV=1	ath:AT4G30610	BRS1; BRS1 (BRI1 SUPPRESSOR 1) ; K01288 carboxypeptidase D [EC:3.4.16.6]	|Protein Families; Metabolism; Peptidases [BR:ko01002];|	COG2939	Carboxypeptidase C (cathepsin A)	METABOLISM	Amino acid transport and metabolism	0	0	0	0	-2.21777	0	0	0	0
MGB_c11837	ref|XM_002520768.1|	Ricinus communis hypothetical protein, mRNA	gi|224098748|ref|XP_002311254.1|	predicted protein [Populus trichocarpa] predicted protein [Populus trichocarpa]	sp|Q39635|Y38K_CORSE	Uncharacterized 38.1 kDa protein OS=Corydalis sempervirens PE=2 SV=1	ath:AT2G40410	Ca(2+)-dependent nuclease, putative						0	-4.34425	-3.32064	0	-3.2277	-2.53627	0	0	0
MGB_c761	gb|AF169019.1|AF169019	Glycine max seed maturation protein PM40 (PM40) mRNA, complete cds	gi|224074697|ref|XP_002304429.1|	predicted protein [Populus trichocarpa] predicted protein [Populus trichocarpa]	sp|P49042|VPE_RICCO	Vacuolar-processing enzyme OS=Ricinus communis PE=1 SV=1	ath:AT1G62710	BETA-VPE; BETA-VPE (vacuolar processing enzyme beta); cysteine-type endopeptidase ; K01376	|Unclassified; Metabolism; Other enzymes|					0	-6.55793	-3.63858	-4.30097	-7.20249	-3.31786	0	0	0
MGB_c3367	ref|XM_002324115.1|	Populus trichocarpa predicted protein, mRNA	gi|224141591|ref|XP_002324151.1|	predicted protein [Populus trichocarpa] predicted protein [Populus trichocarpa]	sp|P49043|VPE_CITSI	Vacuolar-processing enzyme OS=Citrus sinensis PE=2 SV=1	ath:AT4G32940	GAMMA-VPE; GAMMA-VPE (Vacuolar processing enzyme gamma); cysteine-type endopeptidase ; K01376	|Unclassified; Metabolism; Other enzymes|					0	-3.93446	-2.94654	-2.78223	-5.81808	-2.93687	0	0	0
MGB_c12001	emb|Z99957.1|	Phaseolus vulgaris Moldavian encoding legumain-like proteinase precursor (clone p21b)			sp|P49045|VPE_SOYBN	Vacuolar-processing enzyme OS=Glycine max PE=2 SV=1	ath:AT1G62710	BETA-VPE; BETA-VPE (vacuolar processing enzyme beta); cysteine-type endopeptidase ; K01376	|Unclassified; Metabolism; Other enzymes|					0	-2.67361	0	0	-2.20758	0	0	0	0
MGB_c13714	ref|XM_002516426.1|	Ricinus communis Vacuolar-processing enzyme precursor, putative, mRNA			sp|P49043|VPE_CITSI	Vacuolar-processing enzyme OS=Citrus sinensis PE=2 SV=1	ath:AT4G32940	GAMMA-VPE; GAMMA-VPE (Vacuolar processing enzyme gamma); cysteine-type endopeptidase ; K01376	|Unclassified; Metabolism; Other enzymes|					0	-2.44247	0	0	-2.50173	0	0	0	0
MGB_c26042	ref|XM_002308544.1|	Populus trichocarpa predicted protein, mRNA	gi|34530959|dbj|BAC86022.1|	unnamed protein product [Homo sapiens]	sp|P49043|VPE_CITSI	Vacuolar-processing enzyme OS=Citrus sinensis PE=2 SV=1	ath:AT2G25940	ALPHA-VPE; ALPHA-VPE (ALPHA-VACUOLAR PROCESSING ENZYME); cysteine-type endopeptidase ; K01376	|Unclassified; Metabolism; Other enzymes|					0	-3.36572	-2.64019	0	-3.37887	-2.35782	0	0	0
MGB_c28167	ref|XM_002308544.1|	Populus trichocarpa predicted protein, mRNA	gi|217072166|gb|ACJ84443.1|	unknown [Medicago truncatula]	sp|O24325|VPE1_PHAVU	Vacuolar-processing enzyme OS=Phaseolus vulgaris PE=1 SV=1	ath:AT4G32940	GAMMA-VPE; GAMMA-VPE (Vacuolar processing enzyme gamma); cysteine-type endopeptidase ; K01376	|Unclassified; Metabolism; Other enzymes|					0	-3.58007	-2.75799	0	-4.08669	-2.42177	0	0	0
MGB_c16793	dbj|AP010499.1|	Lotus japonicus genomic DNA, chromosome 2, clone: LjT10M19, TM1806, complete sequence	gi|1526417|dbj|BAA08475.1|	ribonuclease [Pyrus pyrifolia]	sp|P42815|RNS3_ARATH	Ribonuclease 3 OS=Arabidopsis thaliana GN=RNS3 PE=2 SV=1	ath:AT1G26820	RNS3; RNS3 (RIBONUCLEASE 3); endoribonuclease						0	-4.8811	-2.24799	0	0	0	0	0	0
MGB_lrc11922	ref|NM_121320.2|	Arabidopsis thaliana SAG29 (SENESCENCE-ASSOCIATED PROTEIN 29) (SAG29) mRNA, complete cds	gi|15240040|ref|NP_196821.1|	SAG29 (SENESCENCE-ASSOCIATED PROTEIN 29) [Arabidopsis thaliana] senescence-associated protein (SAG29) [Arabidopsis thaliana] putative senescence-associated protein SAG29 [Arabidopsis thaliana] putative senescence-associated protein SAG29 [Arabidopsis thaliana]	sp|Q8LFH5|RPG1_ARATH	Protein RUPTURED POLLEN GRAIN 1 OS=Arabidopsis thaliana GN=RPG1 PE=2 SV=1	ath:AT5G13170	nodulin MtN3 family protein						-4.72967	-5.18841	-3.38159	0	-4.69336	-2.69604	0	0	0
MGB_lrc26524	ref|XM_002270625.1|	PREDICTED: Vitis vinifera hypothetical protein LOC100259604 (LOC100259604), mRNA	gi|224107663|ref|XP_002314553.1|	predicted protein [Populus trichocarpa] predicted protein [Populus trichocarpa]			ath:AT3G48140	senescence-associated protein, putative						-2.93451	-5.58256	-2.45536	-2.34116	-4.99343	-2.53626	0	0	-2.11234
MGB_lrc22490	ref|XM_002314517.1|	Populus trichocarpa predicted protein, mRNA	gi|224107663|ref|XP_002314553.1|	predicted protein [Populus trichocarpa] predicted protein [Populus trichocarpa]			ath:AT3G48140	senescence-associated protein, putative						-2.15674	-3.54741	0	0	-3.44053	0	0	0	0
MGB_c3437	ref|XM_002513837.1|	Ricinus communis conserved hypothetical protein, mRNA	gi|225459362|ref|XP_002285807.1|	PREDICTED: hypothetical protein [Vitis vinifera]			ath:AT1G78020	senescence-associated protein-related						0	3.81222	4.15823	0	3.59759	3.75111	0	0	0
MGB_c3720	gb|BT057814.1|	Salmo salar clone ssal-evd-541-186 60S acidic ribosomal protein P1 putative mRNA, complete cds	gi|224136362|ref|XP_002326841.1|	predicted protein [Populus trichocarpa] unknown [Populus trichocarpa] predicted protein [Populus trichocarpa]			ath:AT2G44670	senescence-associated protein-related						0	0	0	0	2.01253	0	0	0	0
MGB_c11416	ref|XM_002277224.1|	PREDICTED: Vitis vinifera hypothetical protein LOC100263714 (LOC100263714), mRNA	gi|224127776|ref|XP_002320161.1|	predicted protein [Populus trichocarpa] predicted protein [Populus trichocarpa]	sp|P46518|LEA14_GOSHI	Late embryogenesis abundant protein Lea14-A OS=Gossypium hirsutum GN=LEA14-A PE=2 SV=1	osa:4326740	Os01g0225600; hypothetical protein						0	-4.66773	-2.96544	0	-3.53771	-2.08413	0	-2.74188	-2.99546
MGB_lrc3830	ref|XM_002458831.1|	Sorghum bicolor hypothetical protein, mRNA	gi|255644963|gb|ACU22981.1|	unknown [Glycine max]	sp|P00051|CYC_CUCMA	Cytochrome c OS=Cucurbita maxima PE=1 SV=1	ath:AT4G10040	CYTC-2; CYTC-2 (CYTOCHROME C-2); electron carrier ; K08738 cytochrome c	|Cellular Processes; Cell Growth and Death; Apoptosis [PATH:ko04210-Map:ko04210];|Cellular Processes; Cell Growth and Death; p53 signaling pathway[PATH:ko04115-Map:ko04115];|Human Diseases; Cancers; Colorectal cancer [PATH:ko05210-Map:ko05210];|Human Diseases; Cancers; Small cell lung cancer [PATH:ko05222-Map:ko05222];|Human Diseases; Neurodegenerative Diseases; Alzheimer's disease[PATH:ko05010-M…	COG3474	Cytochrome c2	METABOLISM	Energy production and conversion	0	-3.7181	0	0	-2.29083	0	0	0	0
MGB_lrc664	ref|XM_002458831.1|	Sorghum bicolor hypothetical protein, mRNA	gi|255644963|gb|ACU22981.1|	unknown [Glycine max]	sp|P00052|CYC_PHAAU	Cytochrome c OS=Phaseolus aureus PE=1 SV=1	ath:AT4G10040	CYTC-2; CYTC-2 (CYTOCHROME C-2); electron carrier ; K08738 cytochrome c	|Cellular Processes; Cell Growth and Death; Apoptosis [PATH:ko04210-Map:ko04210];|Cellular Processes; Cell Growth and Death; p53 signaling pathway[PATH:ko04115-Map:ko04115];|Human Diseases; Cancers; Colorectal cancer [PATH:ko05210-Map:ko05210];|Human Diseases; Cancers; Small cell lung cancer [PATH:ko05222-Map:ko05222];|Human Diseases; Neurodegenerative Diseases; Alzheimer's disease[PATH:ko05010-M…	COG3474	Cytochrome c2	METABOLISM	Energy production and conversion	-2.03595	-3.3492	0	0	-2.02914	0	0	0	0
MGB_lrc317	dbj|AB212932.1|	Bufo marinus mRNA for urea transporter, complete cds	gi|118483483|gb|ABK93640.1|	unknown [Populus trichocarpa]	sp|P29449|TRXH1_TOBAC	Thioredoxin H-type 1 OS=Nicotiana tabacum PE=2 SV=1	ath:AT3G51030	ATTRX1; ATTRX1 (Arabidopsis thaliana thioredoxin H-type 1); thiol-disulfide exchange intermediate		COG0526	Thiol-disulfide isomerase and thioredoxins	CELLULAR PROCESSES AND SIGNALING	Posttranslational modification, protein turnover, chaperones	0	-3.42056	0	0	-2.25381	0	0	0	0
MGB_c7859			gi|224140795|ref|XP_002323764.1|	predicted protein [Populus trichocarpa] predicted protein [Populus trichocarpa]	sp|Q7XJE6|MCA1_ARATH	Metacaspase-1 OS=Arabidopsis thaliana GN=AMC1 PE=1 SV=1	osa:4333012	Os03g0389400; hypothetical protein						2.61446	-4.04092	0	0	-3.74385	0	0	0	0
MGB_c10650	gb|BT047953.1|	Salmo salar clone ssal-evd-551-323 Heat shock protein Hsp-16.1/Hsp-16.11 putative mRNA, complete cds	gi|224140795|ref|XP_002323764.1|	predicted protein [Populus trichocarpa] predicted protein [Populus trichocarpa]	sp|Q9FMG1|MCA3_ARATH	Metacaspase-3 OS=Arabidopsis thaliana GN=AMC3 PE=2 SV=1	ath:AT5G64240	ATMC3; ATMC3 (METACASPASE 3); caspase		---	---	---	---	0	-4.09276	0	0	-3.77282	-2.03282	0	0	0
MGB_c11331	ref|XM_002268488.1|	PREDICTED: Vitis vinifera similar to LOL3 (LSD ONE LIKE 3); caspase/ cysteine-type endopeptidase (LOC100249579), mRNA	gi|157344727|emb|CAO70482.1|	unnamed protein product [Vitis vinifera]	sp|Q7XJE6|MCA1_ARATH	Metacaspase-1 OS=Arabidopsis thaliana GN=AMC1 PE=1 SV=1	osa:4349416	Os10g0565100; hypothetical protein						0	-2.1882	0	0	0	0	0	0	0
MGB_s29010	ref|XM_002511231.1|	Ricinus communis cysteine protease, putative, mRNA	gi|18423124|ref|NP_568722.1|	cysteine proteinase, putative [Arabidopsis thaliana] cysteine endopeptidase [Arabidopsis thaliana] putative cysteine proteinase [Arabidopsis thaliana]	sp|O65039|CYSEP_RICCO	Vignain OS=Ricinus communis GN=CYSEP PE=1 SV=1	ath:AT5G50260	cysteine proteinase, putative ; K01376	|Unclassified; Metabolism; Other enzymes|					-4.01629	0	0	0	0	0	0	0	0
MGB_s22485	ref|XM_002511231.1|	Ricinus communis cysteine protease, putative, mRNA	gi|255540425|ref|XP_002511277.1|	cysteine protease, putative [Ricinus communis] RecName: Full=Vignain; AltName: Full=Cysteine endopeptidase; Flags: Precursor cysteine endopeptidase precursor [Ricinus communis] cysteine protease, putative [Ricinus communis]	sp|O65039|CYSEP_RICCO	Vignain OS=Ricinus communis GN=CYSEP PE=1 SV=1	ath:AT5G50260	cysteine proteinase, putative ; K01376	|Unclassified; Metabolism; Other enzymes|					-3.89338	0	0	0	0	0	0	0	0
MGB_c14186	ref|XM_002278287.1|	PREDICTED: Vitis vinifera hypothetical protein LOC100250141 (LOC100250141), mRNA	gi|255540425|ref|XP_002511277.1|	cysteine protease, putative [Ricinus communis] RecName: Full=Vignain; AltName: Full=Cysteine endopeptidase; Flags: Precursor cysteine endopeptidase precursor [Ricinus communis] cysteine protease, putative [Ricinus communis]	sp|O65039|CYSEP_RICCO	Vignain OS=Ricinus communis GN=CYSEP PE=1 SV=1	osa:4346292	Os08g0556900; hypothetical protein						-3.86688	0	-3.09222	0	0	-2.89017	0	0	0
MGB_c11358	ref|XM_002511231.1|	Ricinus communis cysteine protease, putative, mRNA	gi|255540425|ref|XP_002511277.1|	cysteine protease, putative [Ricinus communis] RecName: Full=Vignain; AltName: Full=Cysteine endopeptidase; Flags: Precursor cysteine endopeptidase precursor [Ricinus communis] cysteine protease, putative [Ricinus communis]	sp|O65039|CYSEP_RICCO	Vignain OS=Ricinus communis GN=CYSEP PE=1 SV=1	ath:AT5G50260	cysteine proteinase, putative ; K01376	|Unclassified; Metabolism; Other enzymes|					-3.86467	0	0	0	0	0	0	0	0
MGB_c5745	ref|XM_002511231.1|	Ricinus communis cysteine protease, putative, mRNA	gi|255540425|ref|XP_002511277.1|	cysteine protease, putative [Ricinus communis] RecName: Full=Vignain; AltName: Full=Cysteine endopeptidase; Flags: Precursor cysteine endopeptidase precursor [Ricinus communis] cysteine protease, putative [Ricinus communis]	sp|O65039|CYSEP_RICCO	Vignain OS=Ricinus communis GN=CYSEP PE=1 SV=1	osa:4346292	Os08g0556900; hypothetical protein						-3.84842	-6.1124	0	0	-3.83041	0	0	0	0
MGB_c3695	ref|XM_002511231.1|	Ricinus communis cysteine protease, putative, mRNA	gi|255540425|ref|XP_002511277.1|	cysteine protease, putative [Ricinus communis] RecName: Full=Vignain; AltName: Full=Cysteine endopeptidase; Flags: Precursor cysteine endopeptidase precursor [Ricinus communis] cysteine protease, putative [Ricinus communis]	sp|O65039|CYSEP_RICCO	Vignain OS=Ricinus communis GN=CYSEP PE=1 SV=1	ath:AT5G50260	cysteine proteinase, putative ; K01376	|Unclassified; Metabolism; Other enzymes|					-3.84122	0	0	0	0	0	0	0	0
MGB_c5703	ref|XM_002278287.1|	PREDICTED: Vitis vinifera hypothetical protein LOC100250141 (LOC100250141), mRNA	gi|255540425|ref|XP_002511277.1|	cysteine protease, putative [Ricinus communis] RecName: Full=Vignain; AltName: Full=Cysteine endopeptidase; Flags: Precursor cysteine endopeptidase precursor [Ricinus communis] cysteine protease, putative [Ricinus communis]	sp|O65039|CYSEP_RICCO	Vignain OS=Ricinus communis GN=CYSEP PE=1 SV=1	ath:AT5G50260	cysteine proteinase, putative ; K01376	|Unclassified; Metabolism; Other enzymes|					-3.77138	0	0	0	0	0	0	0	0
MGB_c6601	ref|XM_002511231.1|	Ricinus communis cysteine protease, putative, mRNA	gi|255540425|ref|XP_002511277.1|	cysteine protease, putative [Ricinus communis] RecName: Full=Vignain; AltName: Full=Cysteine endopeptidase; Flags: Precursor cysteine endopeptidase precursor [Ricinus communis] cysteine protease, putative [Ricinus communis]	sp|O65039|CYSEP_RICCO	Vignain OS=Ricinus communis GN=CYSEP PE=1 SV=1	ath:AT3G48340	cysteine-type peptidase						-3.76213	-6.6505	0	0	0	0	0	0	0
MGB_s29368	ref|XM_002278287.1|	PREDICTED: Vitis vinifera hypothetical protein LOC100250141 (LOC100250141), mRNA	gi|255540425|ref|XP_002511277.1|	cysteine protease, putative [Ricinus communis] RecName: Full=Vignain; AltName: Full=Cysteine endopeptidase; Flags: Precursor cysteine endopeptidase precursor [Ricinus communis] cysteine protease, putative [Ricinus communis]	sp|O65039|CYSEP_RICCO	Vignain OS=Ricinus communis GN=CYSEP PE=1 SV=1	osa:4346292	Os08g0556900; hypothetical protein						-3.4803	0	0	0	0	0	0	0	0
MGB_c18593	gb|BT014302.1|	Lycopersicon esculentum clone 133553F, mRNA sequence	gi|255540425|ref|XP_002511277.1|	cysteine protease, putative [Ricinus communis] RecName: Full=Vignain; AltName: Full=Cysteine endopeptidase; Flags: Precursor cysteine endopeptidase precursor [Ricinus communis] cysteine protease, putative [Ricinus communis]	sp|O65039|CYSEP_RICCO	Vignain OS=Ricinus communis GN=CYSEP PE=1 SV=1	ath:AT5G50260	cysteine proteinase, putative ; K01376	|Unclassified; Metabolism; Other enzymes|					-3.46941	0	0	0	0	0	0	0	0
MGB_c7047	ref|XM_002278287.1|	PREDICTED: Vitis vinifera hypothetical protein LOC100250141 (LOC100250141), mRNA	gi|255540425|ref|XP_002511277.1|	cysteine protease, putative [Ricinus communis] RecName: Full=Vignain; AltName: Full=Cysteine endopeptidase; Flags: Precursor cysteine endopeptidase precursor [Ricinus communis] cysteine protease, putative [Ricinus communis]	sp|O65039|CYSEP_RICCO	Vignain OS=Ricinus communis GN=CYSEP PE=1 SV=1	ath:AT5G50260	cysteine proteinase, putative ; K01376	|Unclassified; Metabolism; Other enzymes|					-3.4362	-6.47436	-3.17509	0	-4.42852	-2.99316	0	0	0
MGB_c15369	ref|XM_002511231.1|	Ricinus communis cysteine protease, putative, mRNA	gi|255540425|ref|XP_002511277.1|	cysteine protease, putative [Ricinus communis] RecName: Full=Vignain; AltName: Full=Cysteine endopeptidase; Flags: Precursor cysteine endopeptidase precursor [Ricinus communis] cysteine protease, putative [Ricinus communis]	sp|O65039|CYSEP_RICCO	Vignain OS=Ricinus communis GN=CYSEP PE=1 SV=1	ath:AT5G50260	cysteine proteinase, putative ; K01376	|Unclassified; Metabolism; Other enzymes|					-3.41204	0	0	0	0	0	0	0	0
MGB_s30952	ref|XM_002278287.1|	PREDICTED: Vitis vinifera hypothetical protein LOC100250141 (LOC100250141), mRNA	gi|18423124|ref|NP_568722.1|	cysteine proteinase, putative [Arabidopsis thaliana] cysteine endopeptidase [Arabidopsis thaliana] putative cysteine proteinase [Arabidopsis thaliana]	sp|O65039|CYSEP_RICCO	Vignain OS=Ricinus communis GN=CYSEP PE=1 SV=1	ath:AT5G50260	cysteine proteinase, putative ; K01376	|Unclassified; Metabolism; Other enzymes|					-3.41132	0	0	0	0	0	0	0	0
MGB_c6678	ref|XM_002511231.1|	Ricinus communis cysteine protease, putative, mRNA	gi|255540425|ref|XP_002511277.1|	cysteine protease, putative [Ricinus communis] RecName: Full=Vignain; AltName: Full=Cysteine endopeptidase; Flags: Precursor cysteine endopeptidase precursor [Ricinus communis] cysteine protease, putative [Ricinus communis]	sp|O65039|CYSEP_RICCO	Vignain OS=Ricinus communis GN=CYSEP PE=1 SV=1	ath:AT5G50260	cysteine proteinase, putative ; K01376	|Unclassified; Metabolism; Other enzymes|					-3.3968	-6.71031	0	0	0	0	0	0	0
MGB_c7095	ref|XM_002511231.1|	Ricinus communis cysteine protease, putative, mRNA	gi|255540425|ref|XP_002511277.1|	cysteine protease, putative [Ricinus communis] RecName: Full=Vignain; AltName: Full=Cysteine endopeptidase; Flags: Precursor cysteine endopeptidase precursor [Ricinus communis] cysteine protease, putative [Ricinus communis]	sp|O65039|CYSEP_RICCO	Vignain OS=Ricinus communis GN=CYSEP PE=1 SV=1	ath:AT5G50260	cysteine proteinase, putative ; K01376	|Unclassified; Metabolism; Other enzymes|					-3.35483	0	0	0	0	0	0	0	0
MGB_s29063	ref|XM_002278287.1|	PREDICTED: Vitis vinifera hypothetical protein LOC100250141 (LOC100250141), mRNA	gi|255540425|ref|XP_002511277.1|	cysteine protease, putative [Ricinus communis] RecName: Full=Vignain; AltName: Full=Cysteine endopeptidase; Flags: Precursor cysteine endopeptidase precursor [Ricinus communis] cysteine protease, putative [Ricinus communis]	sp|O65039|CYSEP_RICCO	Vignain OS=Ricinus communis GN=CYSEP PE=1 SV=1	ath:AT5G50260	cysteine proteinase, putative ; K01376	|Unclassified; Metabolism; Other enzymes|					-3.32889	0	0	0	0	0	0	0	0
MGB_c6892	ref|XM_002278287.1|	PREDICTED: Vitis vinifera hypothetical protein LOC100250141 (LOC100250141), mRNA	gi|157093728|gb|ABV22590.1|	KDEL-tailed cysteine endopeptidase [Solanum lycopersicum]	sp|P43156|CYSP_HEMSP	Thiol protease SEN102 OS=Hemerocallis sp. GN=SEN102 PE=2 SV=1	osa:4350216	Os11g0255300; hypothetical protein						-3.29958	-6.32596	-2.29655	0	-4.16437	-2.24509	0	0	0
MGB_c9251	ref|XM_002278287.1|	PREDICTED: Vitis vinifera hypothetical protein LOC100250141 (LOC100250141), mRNA	gi|18423124|ref|NP_568722.1|	cysteine proteinase, putative [Arabidopsis thaliana] cysteine endopeptidase [Arabidopsis thaliana] putative cysteine proteinase [Arabidopsis thaliana]	sp|O65039|CYSEP_RICCO	Vignain OS=Ricinus communis GN=CYSEP PE=1 SV=1	ath:AT5G50260	cysteine proteinase, putative ; K01376	|Unclassified; Metabolism; Other enzymes|					-3.27641	-5.52523	-3.60303	0	-4.32042	-3.41514	0	0	0
MGB_s29485	ref|XM_002511231.1|	Ricinus communis cysteine protease, putative, mRNA	gi|255540425|ref|XP_002511277.1|	cysteine protease, putative [Ricinus communis] RecName: Full=Vignain; AltName: Full=Cysteine endopeptidase; Flags: Precursor cysteine endopeptidase precursor [Ricinus communis] cysteine protease, putative [Ricinus communis]	sp|O65039|CYSEP_RICCO	Vignain OS=Ricinus communis GN=CYSEP PE=1 SV=1	ath:AT5G50260	cysteine proteinase, putative ; K01376	|Unclassified; Metabolism; Other enzymes|					-3.21026	0	0	0	0	0	0	0	0
MGB_c1747	ref|XM_002511231.1|	Ricinus communis cysteine protease, putative, mRNA	gi|255540425|ref|XP_002511277.1|	cysteine protease, putative [Ricinus communis] RecName: Full=Vignain; AltName: Full=Cysteine endopeptidase; Flags: Precursor cysteine endopeptidase precursor [Ricinus communis] cysteine protease, putative [Ricinus communis]	sp|O65039|CYSEP_RICCO	Vignain OS=Ricinus communis GN=CYSEP PE=1 SV=1	ath:AT5G50260	cysteine proteinase, putative ; K01376	|Unclassified; Metabolism; Other enzymes|					-3.20731	0	0	0	0	0	0	0	0
MGB_c16018	ref|XM_002511231.1|	Ricinus communis cysteine protease, putative, mRNA	gi|255540425|ref|XP_002511277.1|	cysteine protease, putative [Ricinus communis] RecName: Full=Vignain; AltName: Full=Cysteine endopeptidase; Flags: Precursor cysteine endopeptidase precursor [Ricinus communis] cysteine protease, putative [Ricinus communis]	sp|O65039|CYSEP_RICCO	Vignain OS=Ricinus communis GN=CYSEP PE=1 SV=1	ath:AT5G50260	cysteine proteinase, putative ; K01376	|Unclassified; Metabolism; Other enzymes|					-3.1949	0	0	0	0	0	0	0	0
MGB_s28349	ref|XM_002511231.1|	Ricinus communis cysteine protease, putative, mRNA	gi|255540425|ref|XP_002511277.1|	cysteine protease, putative [Ricinus communis] RecName: Full=Vignain; AltName: Full=Cysteine endopeptidase; Flags: Precursor cysteine endopeptidase precursor [Ricinus communis] cysteine protease, putative [Ricinus communis]	sp|O65039|CYSEP_RICCO	Vignain OS=Ricinus communis GN=CYSEP PE=1 SV=1	ath:AT5G50260	cysteine proteinase, putative ; K01376	|Unclassified; Metabolism; Other enzymes|					-3.16853	0	0	0	0	0	0	0	0
MGB_s28993	ref|XM_002278287.1|	PREDICTED: Vitis vinifera hypothetical protein LOC100250141 (LOC100250141), mRNA	gi|255540425|ref|XP_002511277.1|	cysteine protease, putative [Ricinus communis] RecName: Full=Vignain; AltName: Full=Cysteine endopeptidase; Flags: Precursor cysteine endopeptidase precursor [Ricinus communis] cysteine protease, putative [Ricinus communis]	sp|O65039|CYSEP_RICCO	Vignain OS=Ricinus communis GN=CYSEP PE=1 SV=1	osa:4346292	Os08g0556900; hypothetical protein						-3.13856	0	0	0	0	0	0	0	0
MGB_s27394	ref|XM_002278287.1|	PREDICTED: Vitis vinifera hypothetical protein LOC100250141 (LOC100250141), mRNA	gi|255540425|ref|XP_002511277.1|	cysteine protease, putative [Ricinus communis] RecName: Full=Vignain; AltName: Full=Cysteine endopeptidase; Flags: Precursor cysteine endopeptidase precursor [Ricinus communis] cysteine protease, putative [Ricinus communis]	sp|O65039|CYSEP_RICCO	Vignain OS=Ricinus communis GN=CYSEP PE=1 SV=1	osa:4346292	Os08g0556900; hypothetical protein						-3.12035	0	0	0	0	0	0	0	0
MGB_c11847	ref|XM_002511231.1|	Ricinus communis cysteine protease, putative, mRNA	gi|255540425|ref|XP_002511277.1|	cysteine protease, putative [Ricinus communis] RecName: Full=Vignain; AltName: Full=Cysteine endopeptidase; Flags: Precursor cysteine endopeptidase precursor [Ricinus communis] cysteine protease, putative [Ricinus communis]	sp|O65039|CYSEP_RICCO	Vignain OS=Ricinus communis GN=CYSEP PE=1 SV=1	osa:4350216	Os11g0255300; hypothetical protein						-3.10094	0	-2.9749	0	0	0	0	0	0
MGB_s28877	ref|XM_002278287.1|	PREDICTED: Vitis vinifera hypothetical protein LOC100250141 (LOC100250141), mRNA	gi|255540425|ref|XP_002511277.1|	cysteine protease, putative [Ricinus communis] RecName: Full=Vignain; AltName: Full=Cysteine endopeptidase; Flags: Precursor cysteine endopeptidase precursor [Ricinus communis] cysteine protease, putative [Ricinus communis]	sp|O65039|CYSEP_RICCO	Vignain OS=Ricinus communis GN=CYSEP PE=1 SV=1	ath:AT5G50260	cysteine proteinase, putative ; K01376	|Unclassified; Metabolism; Other enzymes|					-3.03814	0	0	0	0	0	0	0	0
MGB_s28662	ref|XM_002511231.1|	Ricinus communis cysteine protease, putative, mRNA	gi|18423124|ref|NP_568722.1|	cysteine proteinase, putative [Arabidopsis thaliana] cysteine endopeptidase [Arabidopsis thaliana] putative cysteine proteinase [Arabidopsis thaliana]	sp|O65039|CYSEP_RICCO	Vignain OS=Ricinus communis GN=CYSEP PE=1 SV=1	ath:AT5G50260	cysteine proteinase, putative ; K01376	|Unclassified; Metabolism; Other enzymes|					-3.00001	0	0	0	0	0	0	0	0
MGB_s28296	gb|BT014302.1|	Lycopersicon esculentum clone 133553F, mRNA sequence	gi|255540425|ref|XP_002511277.1|	cysteine protease, putative [Ricinus communis] RecName: Full=Vignain; AltName: Full=Cysteine endopeptidase; Flags: Precursor cysteine endopeptidase precursor [Ricinus communis] cysteine protease, putative [Ricinus communis]	sp|O65039|CYSEP_RICCO	Vignain OS=Ricinus communis GN=CYSEP PE=1 SV=1	ath:AT3G48350	cysteine proteinase, putative						-2.63112	-4.70468	0	0	-2.95468	0	0	0	0
MGB_s25141	gb|BT014302.1|	Lycopersicon esculentum clone 133553F, mRNA sequence	gi|255540425|ref|XP_002511277.1|	cysteine protease, putative [Ricinus communis] RecName: Full=Vignain; AltName: Full=Cysteine endopeptidase; Flags: Precursor cysteine endopeptidase precursor [Ricinus communis] cysteine protease, putative [Ricinus communis]	sp|O65039|CYSEP_RICCO	Vignain OS=Ricinus communis GN=CYSEP PE=1 SV=1	ath:AT5G50260	cysteine proteinase, putative ; K01376	|Unclassified; Metabolism; Other enzymes|					-2.5439	0	0	0	0	0	0	0	0
MGB_s28873	gb|BT014302.1|	Lycopersicon esculentum clone 133553F, mRNA sequence	gi|18423124|ref|NP_568722.1|	cysteine proteinase, putative [Arabidopsis thaliana] cysteine endopeptidase [Arabidopsis thaliana] putative cysteine proteinase [Arabidopsis thaliana]	sp|O65039|CYSEP_RICCO	Vignain OS=Ricinus communis GN=CYSEP PE=1 SV=1	ath:AT5G50260	cysteine proteinase, putative ; K01376	|Unclassified; Metabolism; Other enzymes|					-2.37119	0	0	0	0	0	0	0	0
MGB_s30089	gb|BT014302.1|	Lycopersicon esculentum clone 133553F, mRNA sequence	gi|18423124|ref|NP_568722.1|	cysteine proteinase, putative [Arabidopsis thaliana] cysteine endopeptidase [Arabidopsis thaliana] putative cysteine proteinase [Arabidopsis thaliana]	sp|O65039|CYSEP_RICCO	Vignain OS=Ricinus communis GN=CYSEP PE=1 SV=1	ath:AT5G50260	cysteine proteinase, putative ; K01376	|Unclassified; Metabolism; Other enzymes|					-2.27348	0	0	0	0	0	0	0	0
MGB_c9687	gb|BT046226.1|	Salmo salar clone ssal-evd-572-300 Cytochrome c oxidase polypeptide VIII-heart, mitochondrial precursor putative mRNA, complete cds	gi|18423124|ref|NP_568722.1|	cysteine proteinase, putative [Arabidopsis thaliana] cysteine endopeptidase [Arabidopsis thaliana] putative cysteine proteinase [Arabidopsis thaliana]	sp|O65039|CYSEP_RICCO	Vignain OS=Ricinus communis GN=CYSEP PE=1 SV=1	ath:AT5G50260	cysteine proteinase, putative ; K01376	|Unclassified; Metabolism; Other enzymes|					-2.24587	-4.61766	-2.27997	0	-3.47349	0	0	0	0
MGB_c12109	gb|BT014302.1|	Lycopersicon esculentum clone 133553F, mRNA sequence	gi|255540425|ref|XP_002511277.1|	cysteine protease, putative [Ricinus communis] RecName: Full=Vignain; AltName: Full=Cysteine endopeptidase; Flags: Precursor cysteine endopeptidase precursor [Ricinus communis] cysteine protease, putative [Ricinus communis]	sp|O65039|CYSEP_RICCO	Vignain OS=Ricinus communis GN=CYSEP PE=1 SV=1	osa:4346292	Os08g0556900; hypothetical protein						-2.17881	-3.88583	0	0	-2.72298	0	0	0	0
MGB_s22151	gb|BT014302.1|	Lycopersicon esculentum clone 133553F, mRNA sequence	gi|255540425|ref|XP_002511277.1|	cysteine protease, putative [Ricinus communis] RecName: Full=Vignain; AltName: Full=Cysteine endopeptidase; Flags: Precursor cysteine endopeptidase precursor [Ricinus communis] cysteine protease, putative [Ricinus communis]	sp|O65039|CYSEP_RICCO	Vignain OS=Ricinus communis GN=CYSEP PE=1 SV=1	ath:AT5G50260	cysteine proteinase, putative ; K01376	|Unclassified; Metabolism; Other enzymes|					-2.14259	0	0	0	0	0	0	0	0
MGB_s30098	gb|BT014302.1|	Lycopersicon esculentum clone 133553F, mRNA sequence	gi|255540425|ref|XP_002511277.1|	cysteine protease, putative [Ricinus communis] RecName: Full=Vignain; AltName: Full=Cysteine endopeptidase; Flags: Precursor cysteine endopeptidase precursor [Ricinus communis] cysteine protease, putative [Ricinus communis]	sp|O65039|CYSEP_RICCO	Vignain OS=Ricinus communis GN=CYSEP PE=1 SV=1	ath:AT5G50260	cysteine proteinase, putative ; K01376	|Unclassified; Metabolism; Other enzymes|					-2.13386	0	0	0	0	0	0	0	0
MGB_c9082	gb|BT014302.1|	Lycopersicon esculentum clone 133553F, mRNA sequence	gi|255540425|ref|XP_002511277.1|	cysteine protease, putative [Ricinus communis] RecName: Full=Vignain; AltName: Full=Cysteine endopeptidase; Flags: Precursor cysteine endopeptidase precursor [Ricinus communis] cysteine protease, putative [Ricinus communis]	sp|O65039|CYSEP_RICCO	Vignain OS=Ricinus communis GN=CYSEP PE=1 SV=1	ath:AT5G50260	cysteine proteinase, putative ; K01376	|Unclassified; Metabolism; Other enzymes|					-2.02373	-6.36381	-3.25498	0	-4.44628	-3.00443	0	0	0
MGB_s24232	gb|BT014302.1|	Lycopersicon esculentum clone 133553F, mRNA sequence	gi|255540425|ref|XP_002511277.1|	cysteine protease, putative [Ricinus communis] RecName: Full=Vignain; AltName: Full=Cysteine endopeptidase; Flags: Precursor cysteine endopeptidase precursor [Ricinus communis] cysteine protease, putative [Ricinus communis]	sp|O65039|CYSEP_RICCO	Vignain OS=Ricinus communis GN=CYSEP PE=1 SV=1	ath:AT5G50260	cysteine proteinase, putative ; K01376	|Unclassified; Metabolism; Other enzymes|					-2.00282	0	0	0	0	0	0	0	0
MGB_c5610	emb|AM941124.1|	Hordeum vulgare subsp. vulgare mRNA for papain-like cysteine proteinase (pap-14 gene)	gi|255540425|ref|XP_002511277.1|	cysteine protease, putative [Ricinus communis] RecName: Full=Vignain; AltName: Full=Cysteine endopeptidase; Flags: Precursor cysteine endopeptidase precursor [Ricinus communis] cysteine protease, putative [Ricinus communis]	sp|O65039|CYSEP_RICCO	Vignain OS=Ricinus communis GN=CYSEP PE=1 SV=1	ath:AT5G50260	cysteine proteinase, putative ; K01376	|Unclassified; Metabolism; Other enzymes|					2.97572	-4.59147	0	0	0	0	0	0	0
MGB_c2896	ref|XM_002511231.1|	Ricinus communis cysteine protease, putative, mRNA	gi|18423124|ref|NP_568722.1|	cysteine proteinase, putative [Arabidopsis thaliana] cysteine endopeptidase [Arabidopsis thaliana] putative cysteine proteinase [Arabidopsis thaliana]	sp|O65039|CYSEP_RICCO	Vignain OS=Ricinus communis GN=CYSEP PE=1 SV=1	ath:AT5G50260	cysteine proteinase, putative ; K01376	|Unclassified; Metabolism; Other enzymes|					0	0	-3.22515	0	0	0	0	0	0
MGB_c3663	ref|XM_002511231.1|	Ricinus communis cysteine protease, putative, mRNA	gi|255540425|ref|XP_002511277.1|	cysteine protease, putative [Ricinus communis] RecName: Full=Vignain; AltName: Full=Cysteine endopeptidase; Flags: Precursor cysteine endopeptidase precursor [Ricinus communis] cysteine protease, putative [Ricinus communis]	sp|O65039|CYSEP_RICCO	Vignain OS=Ricinus communis GN=CYSEP PE=1 SV=1	ath:AT5G50260	cysteine proteinase, putative ; K01376	|Unclassified; Metabolism; Other enzymes|					0	0	0	0	-4.46716	-3.14892	0	0	0
MGB_c4830	ref|XM_002511231.1|	Ricinus communis cysteine protease, putative, mRNA	gi|255540425|ref|XP_002511277.1|	cysteine protease, putative [Ricinus communis] RecName: Full=Vignain; AltName: Full=Cysteine endopeptidase; Flags: Precursor cysteine endopeptidase precursor [Ricinus communis] cysteine protease, putative [Ricinus communis]	sp|O65039|CYSEP_RICCO	Vignain OS=Ricinus communis GN=CYSEP PE=1 SV=1	ath:AT5G50260	cysteine proteinase, putative ; K01376	|Unclassified; Metabolism; Other enzymes|	COG4870	Cysteine protease	CELLULAR PROCESSES AND SIGNALING	Posttranslational modification, protein turnover, chaperones	0	0	0	-2.20179	0	0	0	0	0
MGB_c5576	ref|XM_002278287.1|	PREDICTED: Vitis vinifera hypothetical protein LOC100250141 (LOC100250141), mRNA	gi|157093728|gb|ABV22590.1|	KDEL-tailed cysteine endopeptidase [Solanum lycopersicum]	sp|O65039|CYSEP_RICCO	Vignain OS=Ricinus communis GN=CYSEP PE=1 SV=1	osa:4346292	Os08g0556900; hypothetical protein						0	-6.73394	-2.86145	0	-4.36528	-2.63816	0	0	0
MGB_c8169	ref|XM_002278287.1|	PREDICTED: Vitis vinifera hypothetical protein LOC100250141 (LOC100250141), mRNA	gi|157093728|gb|ABV22590.1|	KDEL-tailed cysteine endopeptidase [Solanum lycopersicum]	sp|P43156|CYSP_HEMSP	Thiol protease SEN102 OS=Hemerocallis sp. GN=SEN102 PE=2 SV=1	osa:4346292	Os08g0556900; hypothetical protein						0	-4.06303	0	0	-2.01188	0	0	0	0
MGB_c16343	ref|XM_002511231.1|	Ricinus communis cysteine protease, putative, mRNA	gi|157093728|gb|ABV22590.1|	KDEL-tailed cysteine endopeptidase [Solanum lycopersicum]	sp|P43156|CYSP_HEMSP	Thiol protease SEN102 OS=Hemerocallis sp. GN=SEN102 PE=2 SV=1	osa:4346292	Os08g0556900; hypothetical protein						0	-6.66177	-3.93346	0	-4.79321	-3.69175	0	0	0
MGB_c17164	ref|XM_002511231.1|	Ricinus communis cysteine protease, putative, mRNA	gi|255540425|ref|XP_002511277.1|	cysteine protease, putative [Ricinus communis] RecName: Full=Vignain; AltName: Full=Cysteine endopeptidase; Flags: Precursor cysteine endopeptidase precursor [Ricinus communis] cysteine protease, putative [Ricinus communis]	sp|O65039|CYSEP_RICCO	Vignain OS=Ricinus communis GN=CYSEP PE=1 SV=1								0	-4.14094	0	0	0	0	0	0	0
MGB_s25037	ref|XM_002278287.1|	PREDICTED: Vitis vinifera hypothetical protein LOC100250141 (LOC100250141), mRNA	gi|255540425|ref|XP_002511277.1|	cysteine protease, putative [Ricinus communis] RecName: Full=Vignain; AltName: Full=Cysteine endopeptidase; Flags: Precursor cysteine endopeptidase precursor [Ricinus communis] cysteine protease, putative [Ricinus communis]	sp|O65039|CYSEP_RICCO	Vignain OS=Ricinus communis GN=CYSEP PE=1 SV=1	ath:AT3G48340	cysteine-type peptidase						0	-4.22103	0	0	0	0	0	0	0
MGB_s25644	gb|BT014302.1|	Lycopersicon esculentum clone 133553F, mRNA sequence	gi|157093728|gb|ABV22590.1|	KDEL-tailed cysteine endopeptidase [Solanum lycopersicum]	sp|O65039|CYSEP_RICCO	Vignain OS=Ricinus communis GN=CYSEP PE=1 SV=1	ath:AT5G50260	cysteine proteinase, putative ; K01376	|Unclassified; Metabolism; Other enzymes|					0	-4.06338	0	0	-2.86136	0	0	0	0
MGB_s27300	ref|XM_002278287.1|	PREDICTED: Vitis vinifera hypothetical protein LOC100250141 (LOC100250141), mRNA	gi|255540425|ref|XP_002511277.1|	cysteine protease, putative [Ricinus communis] RecName: Full=Vignain; AltName: Full=Cysteine endopeptidase; Flags: Precursor cysteine endopeptidase precursor [Ricinus communis] cysteine protease, putative [Ricinus communis]	sp|O65039|CYSEP_RICCO	Vignain OS=Ricinus communis GN=CYSEP PE=1 SV=1	osa:4346292	Os08g0556900; hypothetical protein						0	-5.74574	0	-2.1737	-3.85099	0	0	0	0
MGB_s28394	ref|XM_002285361.1|	PREDICTED: Vitis vinifera hypothetical protein LOC100264473 (LOC100264473), mRNA	gi|18423124|ref|NP_568722.1|	cysteine proteinase, putative [Arabidopsis thaliana] cysteine endopeptidase [Arabidopsis thaliana] putative cysteine proteinase [Arabidopsis thaliana]	sp|O65039|CYSEP_RICCO	Vignain OS=Ricinus communis GN=CYSEP PE=1 SV=1	ath:AT5G50260	cysteine proteinase, putative ; K01376	|Unclassified; Metabolism; Other enzymes|					0	0	0	0	-2.36973	0	0	0	0
MGB_s28556	ref|XM_002511231.1|	Ricinus communis cysteine protease, putative, mRNA	gi|255540425|ref|XP_002511277.1|	cysteine protease, putative [Ricinus communis] RecName: Full=Vignain; AltName: Full=Cysteine endopeptidase; Flags: Precursor cysteine endopeptidase precursor [Ricinus communis] cysteine protease, putative [Ricinus communis]	sp|O65039|CYSEP_RICCO	Vignain OS=Ricinus communis GN=CYSEP PE=1 SV=1	osa:4350216	Os11g0255300; hypothetical protein						0	-6.73054	0	0	-4.36678	-2.59552	0	0	0
MGB_s28668	ref|XM_002511231.1|	Ricinus communis cysteine protease, putative, mRNA	gi|255540425|ref|XP_002511277.1|	cysteine protease, putative [Ricinus communis] RecName: Full=Vignain; AltName: Full=Cysteine endopeptidase; Flags: Precursor cysteine endopeptidase precursor [Ricinus communis] cysteine protease, putative [Ricinus communis]	sp|O65039|CYSEP_RICCO	Vignain OS=Ricinus communis GN=CYSEP PE=1 SV=1	ath:AT3G48340	cysteine-type peptidase						0	0	-3.31913	0	-4.41088	-3.17595	0	0	0
MGB_s29608	gb|BT014302.1|	Lycopersicon esculentum clone 133553F, mRNA sequence	gi|18423124|ref|NP_568722.1|	cysteine proteinase, putative [Arabidopsis thaliana] cysteine endopeptidase [Arabidopsis thaliana] putative cysteine proteinase [Arabidopsis thaliana]	sp|O65039|CYSEP_RICCO	Vignain OS=Ricinus communis GN=CYSEP PE=1 SV=1	ath:AT5G50260	cysteine proteinase, putative ; K01376	|Unclassified; Metabolism; Other enzymes|					0	-6.73275	-2.94272	0	-4.44731	-2.8286	0	0	0
MGB_s30109	ref|XM_002511231.1|	Ricinus communis cysteine protease, putative, mRNA	gi|255540425|ref|XP_002511277.1|	cysteine protease, putative [Ricinus communis] RecName: Full=Vignain; AltName: Full=Cysteine endopeptidase; Flags: Precursor cysteine endopeptidase precursor [Ricinus communis] cysteine protease, putative [Ricinus communis]	sp|O65039|CYSEP_RICCO	Vignain OS=Ricinus communis GN=CYSEP PE=1 SV=1	ath:AT5G50260	cysteine proteinase, putative ; K01376	|Unclassified; Metabolism; Other enzymes|					0	0	-3.74441	0	0	0	0	0	0
MGB_s30155	ref|XM_002511231.1|	Ricinus communis cysteine protease, putative, mRNA	gi|18423124|ref|NP_568722.1|	cysteine proteinase, putative [Arabidopsis thaliana] cysteine endopeptidase [Arabidopsis thaliana] putative cysteine proteinase [Arabidopsis thaliana]	sp|O65039|CYSEP_RICCO	Vignain OS=Ricinus communis GN=CYSEP PE=1 SV=1	ath:AT5G50260	cysteine proteinase, putative ; K01376	|Unclassified; Metabolism; Other enzymes|					0	-5.74056	0	0	-4.51397	-2.52221	0	0	0
MGB_s30283	ref|XM_002511231.1|	Ricinus communis cysteine protease, putative, mRNA	gi|255540425|ref|XP_002511277.1|	cysteine protease, putative [Ricinus communis] RecName: Full=Vignain; AltName: Full=Cysteine endopeptidase; Flags: Precursor cysteine endopeptidase precursor [Ricinus communis] cysteine protease, putative [Ricinus communis]	sp|O65039|CYSEP_RICCO	Vignain OS=Ricinus communis GN=CYSEP PE=1 SV=1	osa:4346292	Os08g0556900; hypothetical protein						0	0	0	0	0	-2.00959	0	0	0
MGB_s30506	ref|XM_002278287.1|	PREDICTED: Vitis vinifera hypothetical protein LOC100250141 (LOC100250141), mRNA	gi|255540425|ref|XP_002511277.1|	cysteine protease, putative [Ricinus communis] RecName: Full=Vignain; AltName: Full=Cysteine endopeptidase; Flags: Precursor cysteine endopeptidase precursor [Ricinus communis] cysteine protease, putative [Ricinus communis]	sp|O65039|CYSEP_RICCO	Vignain OS=Ricinus communis GN=CYSEP PE=1 SV=1	osa:4350216	Os11g0255300; hypothetical protein						0	-6.48328	-3.20796	0	-4.4686	-3.0118	0	0	0
MGB_c15013	ref|XM_002521379.1|	Ricinus communis Nuclease PA3, putative, mRNA	gi|224116204|ref|XP_002317238.1|	predicted protein [Populus trichocarpa] predicted protein [Populus trichocarpa]			ath:AT4G21585	ENDO4; ENDO4 (ENDONUCLEASE 4); T/G mismatch-specific endonuclease/ endonuclease/ nucleic acid binding / single-stranded DNA specific endodeoxyribonuclease						-2.11551	-4.08306	0	0	-2.18041	0	0	0	0
MGB_c17785	ref|XM_002275000.1|	PREDICTED: Vitis vinifera hypothetical protein LOC100249111 (LOC100249111), mRNA	gi|110737860|dbj|BAF00868.1|	endoribonuclease/protein kinase IRE1 [Arabidopsis thaliana]			ath:AT2G17520	IRE1A; IRE1A (Yeast endoribonuclease/protein kinase IRE1-like gene); kinase						0	-3.27968	0	0	-2.17033	0	0	0	0
MGB_c18468			gi|116831077|gb|ABK28493.1|	unknown [Arabidopsis thaliana]	sp|P42813|RNS1_ARATH	Ribonuclease 1 OS=Arabidopsis thaliana GN=RNS1 PE=1 SV=1	ath:AT2G02990	RNS1; RNS1 (RIBONUCLEASE 1); endoribonuclease						0	-3.70142	-2.90443	0	-2.9946	-2.45189	0	0	0
MGB_c18245			gi|147814790|emb|CAN74413.1|	hypothetical protein [Vitis vinifera]			ath:AT5G26940	exonuclease family protein						0	-4.07361	-3.1547	0	-3.05806	-2.01165	0	0	0
MGB_c3723	gb|GQ394009.1|	Gossypium hirsutum cultivar Deltapine 33 B clone MONCS0974 SSR marker CGR6236 genomic sequence	gi|224059228|ref|XP_002299778.1|	predicted protein [Populus trichocarpa] predicted protein [Populus trichocarpa]	sp|P43298|TMK1_ARATH	Putative receptor protein kinase TMK1 OS=Arabidopsis thaliana GN=TMK1 PE=2 SV=1	osa:4337467	Os04g0685900; hypothetical protein		COG0515	Serine/threonine protein kinase	POORLY CHARACTERIZED	General function prediction only	-4.13341	4.10814	0	0	3.89447	2.25037	0	0	0
MGB_c10106	ref|XM_002321922.1|	Populus trichocarpa predicted protein, mRNA	gi|255557152|ref|XP_002519607.1|	serine-threonine protein kinase, plant-type, putative [Ricinus communis] serine-threonine protein kinase, plant-type, putative [Ricinus communis]	sp|Q9LDN1|CRK33_ARATH	Putative cysteine-rich receptor-like protein kinase 33 OS=Arabidopsis thaliana GN=CRK33 PE=2 SV=1	ppp:PHYPADRAFT_42706	hypothetical protein						-2.42512	-2.91547	0	0	-2.01674	0	0	0	0
MGB_lrc7254			gi|31615437|pdb|1J1F|A	Chain A, Crystal Structure Of The Rnase Mc1 Mutant N71t In Complex With 5'-Gmp	sp|P23540|RNMC_MOMCH	Ribonuclease MC OS=Momordica charantia PE=1 SV=1	ath:AT2G02990	RNS1; RNS1 (RIBONUCLEASE 1); endoribonuclease						0	2.22974	0	0	0	0	0	0	0
MGB_s29292	ref|XM_002511231.1|	Ricinus communis cysteine protease, putative, mRNA			sp|O65039|CYSEP_RICCO	Vignain OS=Ricinus communis GN=CYSEP PE=1 SV=1	ath:AT5G50260	cysteine proteinase, putative ; K01376	|Unclassified; Metabolism; Other enzymes|					-4.04643	0	-3.51117	0	0	-3.30975	0	0	0
MGB_c9435	ref|XM_002511231.1|	Ricinus communis cysteine protease, putative, mRNA												-3.87881	-4.13071	0	0	-2.11073	0	0	0	0
MGB_c3313	ref|XM_002511231.1|	Ricinus communis cysteine protease, putative, mRNA	gi|224133760|ref|XP_002321654.1|	predicted protein [Populus trichocarpa] predicted protein [Populus trichocarpa]	sp|O65039|CYSEP_RICCO	Vignain OS=Ricinus communis GN=CYSEP PE=1 SV=1	ath:AT5G50260	cysteine proteinase, putative ; K01376	|Unclassified; Metabolism; Other enzymes|					-3.14923	0	-2.84073	0	0	0	0	0	0
MGB_c6100	ref|XM_002511231.1|	Ricinus communis cysteine protease, putative, mRNA			sp|O65039|CYSEP_RICCO	Vignain OS=Ricinus communis GN=CYSEP PE=1 SV=1	ath:AT5G50260	cysteine proteinase, putative ; K01376	|Unclassified; Metabolism; Other enzymes|					-3.05575	0	0	0	0	0	0	0	0
MGB_lrc24146	ref|NM_001156186.1|	Zea mays cysteine protease 1 (LOC100283284), mRNA gb|EU964144.1| Zea mays clone 276186 cysteine protease 1 precursor, mRNA, complete cds			sp|P43297|RD21A_ARATH	Cysteine proteinase RD21a OS=Arabidopsis thaliana GN=RD21A PE=1 SV=1	ath:AT1G47128	RD21; RD21 (RESPONSIVE TO DEHYDRATION 21); cysteine-type peptidase ; K01376	|Unclassified; Metabolism; Other enzymes|					-2.75452	-2.76303	0	-2.36677	-3.16937	0	0	0	0
MGB_s28543	ref|XM_002510124.1|	Ricinus communis cysteine protease, putative, mRNA	gi|62526575|gb|AAX84673.1|	cysteine protease CP1 [Manihot esculenta]	sp|P43297|RD21A_ARATH	Cysteine proteinase RD21a OS=Arabidopsis thaliana GN=RD21A PE=1 SV=1	ath:AT5G43060	cysteine proteinase, putative / thiol protease, putative ; K01376	|Unclassified; Metabolism; Other enzymes|					-2.72545	-3.25924	0	0	-3.32345	0	0	0	0
MGB_lrc22483	ref|NM_001156186.1|	Zea mays cysteine protease 1 (LOC100283284), mRNA gb|EU964144.1| Zea mays clone 276186 cysteine protease 1 precursor, mRNA, complete cds	gi|118486542|gb|ABK95110.1|	unknown [Populus trichocarpa]	sp|P25776|ORYA_ORYSJ	Oryzain alpha chain OS=Oryza sativa subsp. japonica GN=Os04g0650000 PE=1 SV=2	osa:4337223	Os04g0650000; hypothetical protein ; K01376	|Unclassified; Metabolism; Other enzymes|					-2.72037	-2.7636	0	-2.36293	-3.17201	0	0	0	0
MGB_c12632	ref|NM_001156186.1|	Zea mays cysteine protease 1 (LOC100283284), mRNA gb|EU964144.1| Zea mays clone 276186 cysteine protease 1 precursor, mRNA, complete cds	gi|146216004|gb|ABQ10204.1|	cysteine protease Cp6 [Actinidia deliciosa]	sp|P43297|RD21A_ARATH	Cysteine proteinase RD21a OS=Arabidopsis thaliana GN=RD21A PE=1 SV=1	ath:AT1G47128	RD21; RD21 (RESPONSIVE TO DEHYDRATION 21); cysteine-type peptidase ; K01376	|Unclassified; Metabolism; Other enzymes|					-2.47921	-3.8037	0	-2.22111	-3.1253	0	0	0	0
MGB_c889	ref|XM_002510603.1|	Ricinus communis Cell division protease ftsH, putative, mRNA	gi|224065699|ref|XP_002301927.1|	precursor of protein cell division protease ftsh-like protein [Populus trichocarpa] precursor of protein cell division protease ftsh-like protein [Populus trichocarpa]	sp|O82150|FTSH_TOBAC	Cell division protease ftsH homolog, chloroplastic OS=Nicotiana tabacum GN=FTSH PE=2 SV=2	osa:4342113	Os06g0725900; hypothetical protein ; K03798 cell division protease FtsH [EC:3.4.24.-]	|Cellular Processes; Cell Growth and Death; Cell division|Protein Families; Genetic Information Processing; Chaperones andfolding catalysts [BR:ko03110];|Protein Families; Metabolism; Peptidases [BR:ko01002];|					-2.47828	0	0	-2.5044	0	0	0	0	0
MGB_s30142	ref|NM_001156186.1|	Zea mays cysteine protease 1 (LOC100283284), mRNA gb|EU964144.1| Zea mays clone 276186 cysteine protease 1 precursor, mRNA, complete cds	gi|226496089|ref|NP_001149658.1|	cysteine protease 1 [Zea mays] cysteine protease 1 precursor [Zea mays]	sp|P25776|ORYA_ORYSJ	Oryzain alpha chain OS=Oryza sativa subsp. japonica GN=Os04g0650000 PE=1 SV=2	osa:4337223	Os04g0650000; hypothetical protein ; K01376	|Unclassified; Metabolism; Other enzymes|					-2.13337	-2.73867	0	0	-3.22257	0	0	0	0
MGB_lrc17849	ref|XM_002510603.1|	Ricinus communis Cell division protease ftsH, putative, mRNA	gi|255539168|ref|XP_002510649.1|	Cell division protease ftsH, putative [Ricinus communis] Cell division protease ftsH, putative [Ricinus communis]	sp|O82150|FTSH_TOBAC	Cell division protease ftsH homolog, chloroplastic OS=Nicotiana tabacum GN=FTSH PE=2 SV=2	osa:4342113	Os06g0725900; hypothetical protein ; K03798 cell division protease FtsH [EC:3.4.24.-]	|Cellular Processes; Cell Growth and Death; Cell division|Protein Families; Genetic Information Processing; Chaperones andfolding catalysts [BR:ko03110];|Protein Families; Metabolism; Peptidases [BR:ko01002];|	COG0465	ATP-dependent Zn proteases	CELLULAR PROCESSES AND SIGNALING	Posttranslational modification, protein turnover, chaperones	-2.03592	0	0	-2.12099	-2.23313	0	0	0	0
MGB_lrc919	gb|EF530146.1|	Actinidia deliciosa cysteine protease Cp6 mRNA, complete cds	gi|89274062|dbj|BAE80740.1|	cysteine proteinase [Platycodon grandiflorus]	sp|P43297|RD21A_ARATH	Cysteine proteinase RD21a OS=Arabidopsis thaliana GN=RD21A PE=1 SV=1	ath:AT1G47128	RD21; RD21 (RESPONSIVE TO DEHYDRATION 21); cysteine-type peptidase ; K01376	|Unclassified; Metabolism; Other enzymes|	COG4870	Cysteine protease	CELLULAR PROCESSES AND SIGNALING	Posttranslational modification, protein turnover, chaperones	3.17743	-2.8948	0	-2.1738	-3.47944	0	0	0	0
MGB_lrc1781	ref|NM_112734.2|	Arabidopsis thaliana aspartyl protease family protein (AT3G18490) mRNA, complete cds	gi|255541796|ref|XP_002511962.1|	Aspartic proteinase nepenthesin-1 precursor, putative [Ricinus communis] Aspartic proteinase nepenthesin-1 precursor, putative [Ricinus communis]	sp|Q766C3|NEP1_NEPGR	Aspartic proteinase nepenthesin-1 OS=Nepenthes gracilis GN=nep1 PE=1 SV=1	ath:AT3G18490	aspartyl protease family protein						0	2.50884	2.1583	0	0	0	0	0	0
MGB_c2326	ref|NM_001156186.1|	Zea mays cysteine protease 1 (LOC100283284), mRNA gb|EU964144.1| Zea mays clone 276186 cysteine protease 1 precursor, mRNA, complete cds	gi|148927382|gb|ABR19827.1|	cysteine proteinase [Elaeis guineensis]	sp|P25776|ORYA_ORYSJ	Oryzain alpha chain OS=Oryza sativa subsp. japonica GN=Os04g0650000 PE=1 SV=2	osa:4337223	Os04g0650000; hypothetical protein ; K01376	|Unclassified; Metabolism; Other enzymes|					0	-2.04115	0	0	-3.21196	0	0	0	0
MGB_c12291	ref|XM_002511231.1|	Ricinus communis cysteine protease, putative, mRNA	gi|224133764|ref|XP_002321655.1|	predicted protein [Populus trichocarpa] predicted protein [Populus trichocarpa]	sp|P43156|CYSP_HEMSP	Thiol protease SEN102 OS=Hemerocallis sp. GN=SEN102 PE=2 SV=1	osa:4346292	Os08g0556900; hypothetical protein						0	-4.14787	0	0	-2.22777	0	0	0	0
MGB_lrc13367	gb|EU429306.1|	Nicotiana tabacum cysteine protease mRNA, complete cds	gi|224133760|ref|XP_002321654.1|	predicted protein [Populus trichocarpa] predicted protein [Populus trichocarpa]	sp|O65039|CYSEP_RICCO	Vignain OS=Ricinus communis GN=CYSEP PE=1 SV=1	ath:AT5G50260	cysteine proteinase, putative ; K01376	|Unclassified; Metabolism; Other enzymes|					0	-4.23008	0	0	0	0	0	0	0
MGB_c18755	ref|XM_002511231.1|	Ricinus communis cysteine protease, putative, mRNA			sp|O65039|CYSEP_RICCO	Vignain OS=Ricinus communis GN=CYSEP PE=1 SV=1	osa:4346292	Os08g0556900; hypothetical protein						0	-6.59136	-2.79745	0	-4.3244	-2.6567	0	0	0
MGB_c19028	ref|XM_002511231.1|	Ricinus communis cysteine protease, putative, mRNA	gi|224133764|ref|XP_002321655.1|	predicted protein [Populus trichocarpa] predicted protein [Populus trichocarpa]	sp|O65039|CYSEP_RICCO	Vignain OS=Ricinus communis GN=CYSEP PE=1 SV=1	osa:4347868	Os09g0564200; hypothetical protein						0	-4.18327	0	0	-2.02819	0	0	0	0
MGB_c20096	ref|XM_002511231.1|	Ricinus communis cysteine protease, putative, mRNA	gi|224133764|ref|XP_002321655.1|	predicted protein [Populus trichocarpa] predicted protein [Populus trichocarpa]	sp|O65039|CYSEP_RICCO	Vignain OS=Ricinus communis GN=CYSEP PE=1 SV=1	ath:AT5G50260	cysteine proteinase, putative ; K01376	|Unclassified; Metabolism; Other enzymes|					0	-4.44204	0	0	-2.22335	0	0	0	0
MGB_lrc25190	gb|EU429306.1|	Nicotiana tabacum cysteine protease mRNA, complete cds			sp|O65039|CYSEP_RICCO	Vignain OS=Ricinus communis GN=CYSEP PE=1 SV=1	ath:AT5G50260	cysteine proteinase, putative ; K01376	|Unclassified; Metabolism; Other enzymes|					0	-4.39476	0	0	-2.24883	0	0	0	0
MGB_s26020	ref|XM_002511231.1|	Ricinus communis cysteine protease, putative, mRNA	gi|225456820|ref|XP_002278323.1|	PREDICTED: hypothetical protein [Vitis vinifera] unnamed protein product [Vitis vinifera]	sp|O65039|CYSEP_RICCO	Vignain OS=Ricinus communis GN=CYSEP PE=1 SV=1								0	-4.10857	0	0	-2.05977	0	0	0	0
MGB_s28277	ref|XM_002511231.1|	Ricinus communis cysteine protease, putative, mRNA	gi|30141021|dbj|BAC75924.1|	cysteine protease-2 [Helianthus annuus]	sp|O65039|CYSEP_RICCO	Vignain OS=Ricinus communis GN=CYSEP PE=1 SV=1	osa:4350216	Os11g0255300; hypothetical protein						0	-3.54212	0	0	-2.24819	0	0	0	0
MGB_s28686	ref|XM_002511231.1|	Ricinus communis cysteine protease, putative, mRNA	gi|115477767|ref|NP_001062479.1|	Os08g0556900 [Oryza sativa (japonica cultivar-group)] putative cysteine proteinase [Oryza sativa Japonica Group] Os08g0556900 [Oryza sativa Japonica Group] hypothetical protein OsI_30231 [Oryza sativa Indica Group] unnamed protein product [Oryza sativa Japonica Group]	sp|O65039|CYSEP_RICCO	Vignain OS=Ricinus communis GN=CYSEP PE=1 SV=1	osa:4346292	Os08g0556900; hypothetical protein						0	-3.8035	0	0	-2.52333	0	0	0	0
MGB_s28800	ref|NM_001156186.1|	Zea mays cysteine protease 1 (LOC100283284), mRNA gb|EU964144.1| Zea mays clone 276186 cysteine protease 1 precursor, mRNA, complete cds			sp|P25776|ORYA_ORYSJ	Oryzain alpha chain OS=Oryza sativa subsp. japonica GN=Os04g0650000 PE=1 SV=2	osa:4337223	Os04g0650000; hypothetical protein ; K01376	|Unclassified; Metabolism; Other enzymes|					0	-2.57478	0	0	-3.62849	0	0	0	0
MGB_s28811	ref|XM_002511231.1|	Ricinus communis cysteine protease, putative, mRNA			sp|O65039|CYSEP_RICCO	Vignain OS=Ricinus communis GN=CYSEP PE=1 SV=1	ath:AT5G50260	cysteine proteinase, putative ; K01376	|Unclassified; Metabolism; Other enzymes|					0	-6.34883	0	0	-4.4381	0	0	0	0
MGB_s28944	ref|NM_001156186.1|	Zea mays cysteine protease 1 (LOC100283284), mRNA gb|EU964144.1| Zea mays clone 276186 cysteine protease 1 precursor, mRNA, complete cds	gi|148927382|gb|ABR19827.1|	cysteine proteinase [Elaeis guineensis]	sp|P43297|RD21A_ARATH	Cysteine proteinase RD21a OS=Arabidopsis thaliana GN=RD21A PE=1 SV=1	ath:AT1G47128	RD21; RD21 (RESPONSIVE TO DEHYDRATION 21); cysteine-type peptidase ; K01376	|Unclassified; Metabolism; Other enzymes|					0	-2.18951	0	0	-3.31607	0	0	0	0
MGB_s29168	ref|XM_002511231.1|	Ricinus communis cysteine protease, putative, mRNA	gi|224133760|ref|XP_002321654.1|	predicted protein [Populus trichocarpa] predicted protein [Populus trichocarpa]	sp|O65039|CYSEP_RICCO	Vignain OS=Ricinus communis GN=CYSEP PE=1 SV=1	ath:AT5G50260	cysteine proteinase, putative ; K01376	|Unclassified; Metabolism; Other enzymes|					0	-6.532	0	0	-4.26604	-2.30605	0	0	0
MGB_s29644	ref|XM_002511231.1|	Ricinus communis cysteine protease, putative, mRNA			sp|O65039|CYSEP_RICCO	Vignain OS=Ricinus communis GN=CYSEP PE=1 SV=1								0	-3.82646	0	0	0	0	0	0	0
MGB_s30226	ref|NM_001156186.1|	Zea mays cysteine protease 1 (LOC100283284), mRNA gb|EU964144.1| Zea mays clone 276186 cysteine protease 1 precursor, mRNA, complete cds	gi|89274062|dbj|BAE80740.1|	cysteine proteinase [Platycodon grandiflorus]	sp|P25776|ORYA_ORYSJ	Oryzain alpha chain OS=Oryza sativa subsp. japonica GN=Os04g0650000 PE=1 SV=2	osa:4337223	Os04g0650000; hypothetical protein ; K01376	|Unclassified; Metabolism; Other enzymes|					0	-2.26337	0	0	-3.268	0	0	0	0
MGB_s30233	ref|XM_002511231.1|	Ricinus communis cysteine protease, putative, mRNA	gi|224133760|ref|XP_002321654.1|	predicted protein [Populus trichocarpa] predicted protein [Populus trichocarpa]	sp|O65039|CYSEP_RICCO	Vignain OS=Ricinus communis GN=CYSEP PE=1 SV=1	osa:4346292	Os08g0556900; hypothetical protein						0	-4.0152	0	0	0	0	0	0	0
MGB_s25297	gb|BT014302.1|	Lycopersicon esculentum clone 133553F, mRNA sequence	gi|255547982|ref|XP_002515048.1|	cysteine protease, putative [Ricinus communis] cysteine protease, putative [Ricinus communis]	sp|O65039|CYSEP_RICCO	Vignain OS=Ricinus communis GN=CYSEP PE=1 SV=1	ath:AT5G50260	cysteine proteinase, putative ; K01376	|Unclassified; Metabolism; Other enzymes|					-3.68728	-4.87381	0	0	-2.80045	0	0	0	0
MGB_s28846	gb|BT014302.1|	Lycopersicon esculentum clone 133553F, mRNA sequence	gi|50355613|dbj|BAD29955.1|	cysteine protease [Daucus carota]	sp|P25250|CYSP2_HORVU	Cysteine proteinase EP-B 2 OS=Hordeum vulgare GN=EPB2 PE=1 SV=1	ath:AT3G48350	cysteine proteinase, putative						-2.65424	-3.90515	0	0	-2.46691	0	0	0	0
MGB_c15593	gb|AF007215.1|AF007215	Lavatera thuringiaca stress-induced cysteine proteinase (LtCyp1) mRNA, partial cds	gi|161778780|gb|ABX79341.1|	cysteine protease [Vitis vinifera]	sp|P05993|PAPA5_CARPA	Cysteine proteinase (Fragment) OS=Carica papaya PE=3 SV=1	osa:4343231	Os07g0480900; hypothetical protein ; K01376	|Unclassified; Metabolism; Other enzymes|					2.70477	-4.2873	0	-2.37742	-3.75052	0	0	0	0
MGB_lrc478	ref|XM_002306864.1|	Populus trichocarpa predicted protein, mRNA	gi|255538808|ref|XP_002510469.1|	cysteine protease, putative [Ricinus communis] cysteine protease, putative [Ricinus communis]	sp|P43296|RD19A_ARATH	Cysteine proteinase RD19a OS=Arabidopsis thaliana GN=RD19A PE=2 SV=1	ath:AT4G39090	RD19; RD19 (RESPONSIVE TO DEHYDRATION 19); cysteine-type peptidase		COG4870	Cysteine protease	CELLULAR PROCESSES AND SIGNALING	Posttranslational modification, protein turnover, chaperones	0	-2.95195	-2.0448	0	0	0	0	0	0
MGB_lrc1793	gb|BT057814.1|	Salmo salar clone ssal-evd-541-186 60S acidic ribosomal protein P1 putative mRNA, complete cds	gi|18424785|ref|NP_568984.1|	protease inhibitor/seed storage/lipid transfer protein (LTP) family protein [Arabidopsis thaliana] RecName: Full=Non-specific lipid-transfer protein-like protein At5g64080; Flags: Precursor AT5g64080/MHJ24_6 [Arabidopsis thaliana] AT5g64080/MHJ24_6 [Arabidopsis thaliana]	sp|Q8VYI9|NLTL5_ARATH	Non-specific lipid-transfer protein-like protein At5g64080 OS=Arabidopsis thaliana GN=At5g64080 PE=1 SV=1	ath:AT5G64080	protease inhibitor/seed storage/lipid transfer protein (LTP) family protein						0	3.99822	2.71788	0	2.86167	2.14102	0	0	0
MGB_c4319			gi|18396193|ref|NP_565330.1|	subtilase family protein [Arabidopsis thaliana] subtilisin-like serine protease, putative [Arabidopsis thaliana] putative subtilisin serine protease [Arabidopsis thaliana] putative subtilisin serine protease [Arabidopsis thaliana]	sp|O65351|SUBL_ARATH	Subtilisin-like protease OS=Arabidopsis thaliana GN=ARA12 PE=1 SV=1	ath:AT2G05920	subtilase family protein						0	5.0151	4.47745	0	4.56979	3.96805	0	0	0
MGB_c4706			gi|30687679|ref|NP_850303.1|	YLS5 [Arabidopsis thaliana] proteaseI (pfpI)-like protein [Arabidopsis thaliana] At2g38860/T7F6.3 [Arabidopsis thaliana] At2g38860/T7F6.3 [Arabidopsis thaliana]	sp|O28987|Y1281_ARCFU	Uncharacterized protein AF_1281 OS=Archaeoglobus fulgidus GN=AF_1281 PE=3 SV=1	ath:AT3G54600	DJ-1 family protein		COG0693	Putative intracellular protease/amidase	POORLY CHARACTERIZED	General function prediction only	0	0	0	0	0	0	0	0	-2.46854
MGB_c4945	gb|EF090161.1|	Cakile maritima proteinase inhibitor (CMC1) mRNA, complete cds	gi|27752377|gb|AAO19652.1|	cysteine protease inhibitor cystatin [Malus x domestica]	sp|Q0JNR2|CYT12_ORYSJ	Cysteine proteinase inhibitor 12 OS=Oryza sativa subsp. japonica GN=Os01g0270100 PE=2 SV=1	osa:4326272	Os01g0270100; hypothetical protein						0	-2.00701	0	0	0	0	0	0	0
MGB_lrc12691	ref|XM_002278287.1|	PREDICTED: Vitis vinifera hypothetical protein LOC100250141 (LOC100250141), mRNA	gi|30141021|dbj|BAC75924.1|	cysteine protease-2 [Helianthus annuus]	sp|O65039|CYSEP_RICCO	Vignain OS=Ricinus communis GN=CYSEP PE=1 SV=1	ath:AT5G50260	cysteine proteinase, putative ; K01376	|Unclassified; Metabolism; Other enzymes|					0	-5.73394	-3.8347	0	-4.36605	-3.61407	0	0	0
MGB_c13301	ref|XM_002285361.1|	PREDICTED: Vitis vinifera hypothetical protein LOC100264473 (LOC100264473), mRNA	gi|30141021|dbj|BAC75924.1|	cysteine protease-2 [Helianthus annuus]	sp|O65039|CYSEP_RICCO	Vignain OS=Ricinus communis GN=CYSEP PE=1 SV=1	ath:AT5G50260	cysteine proteinase, putative ; K01376	|Unclassified; Metabolism; Other enzymes|					0	-3.51357	0	0	-2.53444	0	0	0	0
MGB_c15248	gb|BT049448.1|	Salmo salar clone ssal-evd-509-256 Integrin beta-3 precursor putative mRNA, complete cds	gi|42570753|ref|NP_973450.1|	protease inhibitor/seed storage/lipid transfer protein (LTP) family protein [Arabidopsis thaliana]	sp|Q9ZQI8|NLTL2_ARATH	Non-specific lipid-transfer protein-like protein At2g13820 OS=Arabidopsis thaliana GN=At2g13820 PE=1 SV=1	ath:AT2G13820	protease inhibitor/seed storage/lipid transfer protein (LTP) family protein						0	2.43733	0	0	0	0	0	0	0
MGB_c20228	gb|BT014302.1|	Lycopersicon esculentum clone 133553F, mRNA sequence	gi|50355623|dbj|BAD29960.1|	cysteine protease [Daucus carota]	sp|Q7XR52|CYSP1_ORYSJ	Cysteine protease 1 OS=Oryza sativa subsp. japonica GN=CP1 PE=2 SV=2	ppp:PHYPADRAFT_208810	hypothetical protein						0	-6.75831	-2.99471	0	-4.4439	-2.84098	0	0	0
MGB_s20924	ref|XM_002264673.1|	PREDICTED: Vitis vinifera hypothetical protein LOC100244589, transcript variant 3 (LOC100244589), mRNA	gi|15232503|ref|NP_191008.1|	aspartyl protease family protein [Arabidopsis thaliana] nucleoid DNA-binding-like protein [Arabidopsis thaliana] AT3g54400/T12E18_90 [Arabidopsis thaliana] AT3g54400/T12E18_90 [Arabidopsis thaliana]			ath:AT3G54400	aspartyl protease family protein						0	0	0	0	2.99397	2.04933	0	0	0
MGB_lrc21828	gb|BC092447.1|	Homo sapiens cDNA clone IMAGE:30721737	gi|42573786|ref|NP_974989.1|	protease inhibitor/seed storage/lipid transfer protein (LTP) family protein [Arabidopsis thaliana]	sp|Q8VYI9|NLTL5_ARATH	Non-specific lipid-transfer protein-like protein At5g64080 OS=Arabidopsis thaliana GN=At5g64080 PE=1 SV=1	ath:AT5G64080	protease inhibitor/seed storage/lipid transfer protein (LTP) family protein						0	0	0	0	2.00526	0	0	0	0
MGB_s24027	gb|BT080682.1|	Caligus clemensi clone ccle-evs-506-314 Mitochondrial 39S ribosomal protein L33 putative mRNA, complete cds	gi|42573786|ref|NP_974989.1|	protease inhibitor/seed storage/lipid transfer protein (LTP) family protein [Arabidopsis thaliana]	sp|Q9ZQI8|NLTL2_ARATH	Non-specific lipid-transfer protein-like protein At2g13820 OS=Arabidopsis thaliana GN=At2g13820 PE=1 SV=1	ath:AT2G13820	protease inhibitor/seed storage/lipid transfer protein (LTP) family protein						0	2.4129	0	0	0	0	0	0	0
MGB_s24607	gb|AF007215.1|AF007215	Lavatera thuringiaca stress-induced cysteine proteinase (LtCyp1) mRNA, partial cds	gi|205364757|gb|ACI04578.1|	cysteine protease-like protein [Robinia pseudoacacia]	sp|Q10716|CYSP1_MAIZE	Cysteine proteinase 1 OS=Zea mays GN=CCP1 PE=2 SV=1	osa:4329339	Os02g0469600; hypothetical protein ; K01376	|Unclassified; Metabolism; Other enzymes|					0	-2.88287	0	0	0	0	0	0	0
MGB_s26454			gi|15225509|ref|NP_179002.1|	protease inhibitor/seed storage/lipid transfer protein (LTP) family protein [Arabidopsis thaliana] RecName: Full=Non-specific lipid-transfer protein-like protein At2g13820; Flags: Precursor putative nonspecific lipid-transfer protein precursor [Arabidopsis thaliana] putative nonspecific lipid-transfer protein precursor [Arabidopsis thaliana] putative nonspecific lipid-transfer protein precursor […	sp|Q9ZQI8|NLTL2_ARATH	Non-specific lipid-transfer protein-like protein At2g13820 OS=Arabidopsis thaliana GN=At2g13820 PE=1 SV=1	ath:AT2G13820	protease inhibitor/seed storage/lipid transfer protein (LTP) family protein						0	2.25801	0	0	0	0	0	0	0
MGB_s28852	ref|XM_002278287.1|	PREDICTED: Vitis vinifera hypothetical protein LOC100250141 (LOC100250141), mRNA	gi|50355623|dbj|BAD29960.1|	cysteine protease [Daucus carota]	sp|O23791|BROM1_ANACO	Fruit bromelain OS=Ananas comosus PE=1 SV=1	ppp:PHYPADRAFT_224348	hypothetical protein						0	-4.82746	0	0	-2.53809	0	0	0	0
MGB_c3945	ref|XM_002332958.1|	Populus trichocarpa predicted protein, mRNA	gi|255558698|ref|XP_002520373.1|	Cell division protein ftsH, putative [Ricinus communis] Cell division protein ftsH, putative [Ricinus communis]	sp|Q655S1|FTSH2_ORYSJ	Cell division protease ftsH homolog 2, chloroplastic OS=Oryza sativa subsp. japonica GN=FTSH2 PE=3 SV=1	osa:4341796	Os06g0669400; hypothetical protein ; K03798 cell division protease FtsH [EC:3.4.24.-]	|Cellular Processes; Cell Growth and Death; Cell division|Protein Families; Genetic Information Processing; Chaperones andfolding catalysts [BR:ko03110];|Protein Families; Metabolism; Peptidases [BR:ko01002];|	COG0465	ATP-dependent Zn proteases	CELLULAR PROCESSES AND SIGNALING	Posttranslational modification, protein turnover, chaperones	-3.53332	-4.00667	0	-2.40271	-3.50779	0	0	0	0
MGB_c5764	ref|XM_002278287.1|	PREDICTED: Vitis vinifera hypothetical protein LOC100250141 (LOC100250141), mRNA			sp|P43156|CYSP_HEMSP	Thiol protease SEN102 OS=Hemerocallis sp. GN=SEN102 PE=2 SV=1	osa:4346292	Os08g0556900; hypothetical protein						-3.28843	-4.14248	0	0	-2.06581	0	0	0	0
MGB_c14990	ref|XM_002520327.1|	Ricinus communis Cell division protein ftsH, putative, mRNA	gi|255558698|ref|XP_002520373.1|	Cell division protein ftsH, putative [Ricinus communis] Cell division protein ftsH, putative [Ricinus communis]	sp|Q655S1|FTSH2_ORYSJ	Cell division protease ftsH homolog 2, chloroplastic OS=Oryza sativa subsp. japonica GN=FTSH2 PE=3 SV=1	osa:4341796	Os06g0669400; hypothetical protein ; K03798 cell division protease FtsH [EC:3.4.24.-]	|Cellular Processes; Cell Growth and Death; Cell division|Protein Families; Genetic Information Processing; Chaperones andfolding catalysts [BR:ko03110];|Protein Families; Metabolism; Peptidases [BR:ko01002];|	COG0465	ATP-dependent Zn proteases	CELLULAR PROCESSES AND SIGNALING	Posttranslational modification, protein turnover, chaperones	-2.91863	-3.55246	0	0	-3.20267	0	0	0	0
MGB_c12395	gb|AC235042.1|	Glycine max strain Williams 82 clone GM_WBa0093J18, complete sequence	gi|157348649|emb|CAO23541.1|	unnamed protein product [Vitis vinifera]	sp|P42784|CTPA_SYNP2	Carboxyl-terminal-processing protease OS=Synechococcus sp. (strain ATCC 27264 / PCC 7002 / PR-6) GN=ctpA PE=3 SV=2	osa:4340883	Os06g0318600; hypothetical protein ; K03797 carboxyl-terminal processing protease [EC:3.4.21.102]	|Protein Families; Metabolism; Peptidases [BR:ko01002];|	COG0793	Periplasmic protease	CELLULAR PROCESSES AND SIGNALING	Cell wall/membrane/envelope biogenesis	-2.70582	-4.1464	0	0	-3.38016	0	0	0	0
MGB_c6112	ref|XM_002282071.1|	PREDICTED: Vitis vinifera hypothetical protein LOC100250511 (LOC100250511), mRNA	gi|255558698|ref|XP_002520373.1|	Cell division protein ftsH, putative [Ricinus communis] Cell division protein ftsH, putative [Ricinus communis]	sp|Q655S1|FTSH2_ORYSJ	Cell division protease ftsH homolog 2, chloroplastic OS=Oryza sativa subsp. japonica GN=FTSH2 PE=3 SV=1	osa:4341796	Os06g0669400; hypothetical protein ; K03798 cell division protease FtsH [EC:3.4.24.-]	|Cellular Processes; Cell Growth and Death; Cell division|Protein Families; Genetic Information Processing; Chaperones andfolding catalysts [BR:ko03110];|Protein Families; Metabolism; Peptidases [BR:ko01002];|	COG0465	ATP-dependent Zn proteases	CELLULAR PROCESSES AND SIGNALING	Posttranslational modification, protein turnover, chaperones	-2.49881	-2.90879	0	0	-3.33346	0	0	0	0
MGB_c3436	ref|XM_002533121.1|	Ricinus communis Xylem serine proteinase 1 precursor, putative, mRNA	gi|255584904|ref|XP_002533167.1|	Xylem serine proteinase 1 precursor, putative [Ricinus communis] Xylem serine proteinase 1 precursor, putative [Ricinus communis]	sp|O65351|SUBL_ARATH	Subtilisin-like protease OS=Arabidopsis thaliana GN=ARA12 PE=1 SV=1	ath:AT5G67360	ARA12; ARA12; subtilase		COG1404	Subtilisin-like serine proteases	CELLULAR PROCESSES AND SIGNALING	Posttranslational modification, protein turnover, chaperones	2.07389	2.36167	0	0	0	0	0	0	0
MGB_lrc144	ref|XM_002313680.1|	Populus trichocarpa predicted protein, mRNA	gi|224105179|ref|XP_002313716.1|	predicted protein [Populus trichocarpa] predicted protein [Populus trichocarpa]	sp|O65351|SUBL_ARATH	Subtilisin-like protease OS=Arabidopsis thaliana GN=ARA12 PE=1 SV=1	ath:AT4G34980	SLP2; SLP2 (subtilisin-like serine protease 2); subtilase		COG1404	Subtilisin-like serine proteases	CELLULAR PROCESSES AND SIGNALING	Posttranslational modification, protein turnover, chaperones	0	4.81964	3.54383	0	3.04994	3.08348	0	0	0
MGB_lrc1962	ref|XM_002533811.1|	Ricinus communis Cucumisin precursor, putative, mRNA	gi|255586424|ref|XP_002533857.1|	Cucumisin precursor, putative [Ricinus communis] Cucumisin precursor, putative [Ricinus communis]	sp|O65351|SUBL_ARATH	Subtilisin-like protease OS=Arabidopsis thaliana GN=ARA12 PE=1 SV=1	ath:AT4G34980	SLP2; SLP2 (subtilisin-like serine protease 2); subtilase						0	3.16083	2.2843	0	2.70143	0	-2.12804	0	0
MGB_lrc9328	ref|XM_002305475.1|	Populus trichocarpa predicted protein, mRNA	gi|225427993|ref|XP_002277696.1|	PREDICTED: hypothetical protein [Vitis vinifera]	sp|O65351|SUBL_ARATH	Subtilisin-like protease OS=Arabidopsis thaliana GN=ARA12 PE=1 SV=1	ath:AT4G34980	SLP2; SLP2 (subtilisin-like serine protease 2); subtilase		COG1404	Subtilisin-like serine proteases	CELLULAR PROCESSES AND SIGNALING	Posttranslational modification, protein turnover, chaperones	0	0	0	0	2.47651	0	0	0	0
MGB_c9578	ref|XM_002333293.1|	Populus trichocarpa predicted protein, mRNA	gi|224108896|ref|XP_002333330.1|	predicted protein [Populus trichocarpa] predicted protein [Populus trichocarpa]	sp|P90893|YM9I_CAEEL	Putative serine protease F56F10.1 OS=Caenorhabditis elegans GN=F56F10.1 PE=1 SV=2	osa:4349092	Os10g0511400; hypothetical protein						0	-2.13033	0	0	0	0	0	0	0
MGB_c11809	ref|XM_002278287.1|	PREDICTED: Vitis vinifera hypothetical protein LOC100250141 (LOC100250141), mRNA	gi|3688528|emb|CAA06243.1|	pre-pro-TPE4A protein [Pisum sativum]	sp|P43156|CYSP_HEMSP	Thiol protease SEN102 OS=Hemerocallis sp. GN=SEN102 PE=2 SV=1	ath:AT3G48340	cysteine-type peptidase						0	-6.28766	-3.36538	0	-4.46611	-3.17033	0	0	0
MGB_lrc27266	gb|BT057179.1|	Salmo salar clone ssal-evd-534-230 U6 snRNA-associated Sm-like protein LSm5 putative mRNA, complete cds	gi|255586424|ref|XP_002533857.1|	Cucumisin precursor, putative [Ricinus communis] Cucumisin precursor, putative [Ricinus communis]	sp|O65351|SUBL_ARATH	Subtilisin-like protease OS=Arabidopsis thaliana GN=ARA12 PE=1 SV=1	ath:AT4G34980	SLP2; SLP2 (subtilisin-like serine protease 2); subtilase						0	2.26777	0	0	2.21297	0	0	0	0
MGB_s28905	emb|AM460636.2|	Vitis vinifera contig VV78X028997.27, whole genome shotgun sequence	gi|157339124|emb|CAO42475.1|	unnamed protein product [Vitis vinifera]	sp|P43156|CYSP_HEMSP	Thiol protease SEN102 OS=Hemerocallis sp. GN=SEN102 PE=2 SV=1	osa:4350216	Os11g0255300; hypothetical protein						0	-6.52496	-3.32871	0	-4.43796	-3.10723	0	0	0
MGB_c7600	ref|XM_002528881.1|	Ricinus communis pepsin A, putative, mRNA	gi|224074147|ref|XP_002304273.1|	predicted protein [Populus trichocarpa] predicted protein [Populus trichocarpa]			ath:AT4G16563	aspartyl protease family protein						-6.64549	-2.55818	4.34692	-6.0245	-2.83485	3.30445	0	0	0
MGB_c3821	dbj|AK245697.1|	Glycine max cDNA, clone: GMFL01-38-I07	gi|224067990|ref|XP_002302634.1|	predicted protein [Populus trichocarpa] predicted protein [Populus trichocarpa]	sp|Q766C3|NEP1_NEPGR	Aspartic proteinase nepenthesin-1 OS=Nepenthes gracilis GN=nep1 PE=1 SV=1	ath:AT1G01300	aspartyl protease family protein						-4.71123	5.74713	0	4.35971	5.3327	0	0	0	0
MGB_c22207	gb|BT053451.1|	Medicago truncatula clone MTYFP_FQ_FR_FS1G-O-3 unknown mRNA	gi|8745402|gb|AAF78903.1|AF248055_1	proline-rich protein [Glycine max] unknown [Glycine max]	sp|P14009|14KD_DAUCA	14 kDa proline-rich protein DC2.15 OS=Daucus carota PE=2 SV=1	ath:AT1G62510	protease inhibitor/seed storage/lipid transfer protein (LTP) family protein						-4.23074	7.75323	3.50874	2.1158	6.06851	4.62591	0	3.15767	2.13578
MGB_s27618			gi|8745402|gb|AAF78903.1|AF248055_1	proline-rich protein [Glycine max] unknown [Glycine max]	sp|P14009|14KD_DAUCA	14 kDa proline-rich protein DC2.15 OS=Daucus carota PE=2 SV=1	ath:AT2G45180	protease inhibitor/seed storage/lipid transfer protein (LTP) family protein						-4.22535	4.01779	2.53363	0	2.33272	0	0	2.4648	0
MGB_c2046	gb|BT053451.1|	Medicago truncatula clone MTYFP_FQ_FR_FS1G-O-3 unknown mRNA	gi|8745402|gb|AAF78903.1|AF248055_1	proline-rich protein [Glycine max] unknown [Glycine max]	sp|P14009|14KD_DAUCA	14 kDa proline-rich protein DC2.15 OS=Daucus carota PE=2 SV=1	ath:AT2G45180	protease inhibitor/seed storage/lipid transfer protein (LTP) family protein						-3.86563	0	0	2.12524	0	0	0	0	0
MGB_c2101	gb|BT057204.1|	Salmo salar clone ssal-evd-533-067 Troponin T, fast skeletal muscle putative mRNA, complete cds	gi|255572642|ref|XP_002527254.1|	lipid binding protein, putative [Ricinus communis] lipid binding protein, putative [Ricinus communis]			ath:AT5G48490	protease inhibitor/seed storage/lipid transfer protein (LTP) family protein						-2.86908	4.10232	0	2.07561	0	0	0	0	0
MGB_s25709	gb|BT049971.1|	Salmo salar clone ssal-evd-518-149 Guanidinoacetate N-methyltransferase putative mRNA, complete cds			sp|P14009|14KD_DAUCA	14 kDa proline-rich protein DC2.15 OS=Daucus carota PE=2 SV=1	ath:AT2G45180	protease inhibitor/seed storage/lipid transfer protein (LTP) family protein						-2.85514	3.72504	2.18656	0	2.19216	2.02242	0	2.38074	0
MGB_c9312	gb|FJ707309.1|	Gossypium hirsutum hybrid proline-rich protein (HyPRP3) mRNA, complete cds	gi|157352380|emb|CAO43443.1|	unnamed protein product [Vitis vinifera]	sp|P14009|14KD_DAUCA	14 kDa proline-rich protein DC2.15 OS=Daucus carota PE=2 SV=1	ath:AT2G45180	protease inhibitor/seed storage/lipid transfer protein (LTP) family protein						-2.80038	6.75083	3.17812	0	4.55714	3.30807	0	0	0
MGB_c7464	ref|XM_002301421.1|	Populus trichocarpa predicted protein, mRNA	gi|224064400|ref|XP_002301457.1|	predicted protein [Populus trichocarpa] predicted protein [Populus trichocarpa]	sp|Q5R6D1|CATB_PONAB	Cathepsin B OS=Pongo abelii GN=CTSB PE=2 SV=1	ath:AT4G01610	cathepsin B-like cysteine protease, putative						-2.48743	-3.68631	0	0	-2.33772	0	0	0	0
MGB_c1743	ref|XM_002301421.1|	Populus trichocarpa predicted protein, mRNA	gi|255548165|ref|XP_002515139.1|	cathepsin B, putative [Ricinus communis] cathepsin B, putative [Ricinus communis]	sp|Q4R5M2|CATB_MACFA	Cathepsin B OS=Macaca fascicularis GN=CTSB PE=2 SV=1	ath:AT1G02305	cathepsin B-like cysteine protease, putative						-2.40255	-2.65457	0	0	0	0	0	0	0
MGB_c13407	ref|XM_002306858.1|	Populus trichocarpa predicted protein, mRNA	gi|18700087|gb|AAL77655.1|	At1g75460/F1B16_22 [Arabidopsis thaliana]			ath:AT1G75460	ATP-dependent protease La (LON) domain-containing protein						-2.21007	0	0	0	0	0	0	0	0
MGB_lrc830	gb|BT053451.1|	Medicago truncatula clone MTYFP_FQ_FR_FS1G-O-3 unknown mRNA			sp|P14009|14KD_DAUCA	14 kDa proline-rich protein DC2.15 OS=Daucus carota PE=2 SV=1	ath:AT2G45180	protease inhibitor/seed storage/lipid transfer protein (LTP) family protein						-2.19289	7.50523	3.79305	0	6.12033	4.91732	0	3.08835	2.01902
MGB_c3258	ref|XM_002301421.1|	Populus trichocarpa predicted protein, mRNA	gi|224064400|ref|XP_002301457.1|	predicted protein [Populus trichocarpa] predicted protein [Populus trichocarpa]	sp|A1E295|CATB_PIG	Cathepsin B OS=Sus scrofa GN=CTSB PE=1 SV=1	ath:AT1G02305	cathepsin B-like cysteine protease, putative						-2.18814	-3.49287	0	0	-2.27065	0	0	0	0
MGB_s22884	gb|BT049183.1|	Salmo salar clone ssal-evd-534-240 Myosin light polypeptide 6 putative mRNA, complete cds	gi|8745402|gb|AAF78903.1|AF248055_1	proline-rich protein [Glycine max] unknown [Glycine max]	sp|P14009|14KD_DAUCA	14 kDa proline-rich protein DC2.15 OS=Daucus carota PE=2 SV=1	ath:AT2G45180	protease inhibitor/seed storage/lipid transfer protein (LTP) family protein						-2.18657	3.96526	2.45198	0	2.33581	2.16177	0	2.3413	0
MGB_c3716	ref|XM_002301421.1|	Populus trichocarpa predicted protein, mRNA	gi|224064400|ref|XP_002301457.1|	predicted protein [Populus trichocarpa] predicted protein [Populus trichocarpa]	sp|Q4R5M2|CATB_MACFA	Cathepsin B OS=Macaca fascicularis GN=CTSB PE=2 SV=1	ath:AT4G01610	cathepsin B-like cysteine protease, putative						-2.18423	-3.46075	0	0	-2.42408	0	0	0	0
MGB_c17676	ref|XM_002308024.1|	Populus trichocarpa predicted protein, mRNA	gi|48375046|gb|AAT42190.1|	putative proline-rich protein [Nicotiana tabacum]	sp|Q00451|PRF1_SOLLC	36.4 kDa proline-rich protein OS=Solanum lycopersicum GN=TPRP-F1 PE=2 SV=1	ath:AT2G10940	protease inhibitor/seed storage/lipid transfer protein (LTP) family protein						2.01898	0	0	0	0	0	0	0	0
MGB_c3306	emb|AM430354.2|	Vitis vinifera contig VV78X017376.3, whole genome shotgun sequence	gi|224065128|ref|XP_002301682.1|	predicted protein [Populus trichocarpa] predicted protein [Populus trichocarpa]			ath:AT5G37540	aspartyl protease family protein						2.02945	0	2.80042	0	0	0	0	0	0
MGB_c16401	ref|XM_002308024.1|	Populus trichocarpa predicted protein, mRNA	gi|48375046|gb|AAT42190.1|	putative proline-rich protein [Nicotiana tabacum]	sp|Q00451|PRF1_SOLLC	36.4 kDa proline-rich protein OS=Solanum lycopersicum GN=TPRP-F1 PE=2 SV=1	ath:AT2G10940	protease inhibitor/seed storage/lipid transfer protein (LTP) family protein						2.04539	0	0	0	0	0	0	0	0
MGB_c5772	gb|AC235388.1|	Glycine max strain Williams 82 clone GM_WBb0116A09, complete sequence	gi|225440731|ref|XP_002280866.1|	PREDICTED: hypothetical protein [Vitis vinifera]	sp|Q766C2|NEP2_NEPGR	Aspartic proteinase nepenthesin-2 OS=Nepenthes gracilis GN=nep2 PE=1 SV=1	ath:AT3G52500	aspartyl protease family protein						2.05219	5.08428	0	0	4.95893	4.05531	0	0	0
MGB_c2543	gb|BT053451.1|	Medicago truncatula clone MTYFP_FQ_FR_FS1G-O-3 unknown mRNA	gi|217075502|gb|ACJ86111.1|	unknown [Medicago truncatula]	sp|P14009|14KD_DAUCA	14 kDa proline-rich protein DC2.15 OS=Daucus carota PE=2 SV=1	ath:AT1G62510	protease inhibitor/seed storage/lipid transfer protein (LTP) family protein						2.20457	7.61061	3.43044	0	6.34888	5.20568	0	3.1336	0
MGB_lrc20404	gb|BT057814.1|	Salmo salar clone ssal-evd-541-186 60S acidic ribosomal protein P1 putative mRNA, complete cds	gi|255543963|ref|XP_002513044.1|	Aspartic proteinase nepenthesin-1 precursor, putative [Ricinus communis] Aspartic proteinase nepenthesin-1 precursor, putative [Ricinus communis]			ath:AT3G54400	aspartyl protease family protein						2.50059	4.13432	0	3.71933	5.12683	2.78484	0	0	0
MGB_s21567	ref|XM_002324595.1|	Populus trichocarpa predicted protein, mRNA	gi|48375046|gb|AAT42190.1|	putative proline-rich protein [Nicotiana tabacum]	sp|Q00451|PRF1_SOLLC	36.4 kDa proline-rich protein OS=Solanum lycopersicum GN=TPRP-F1 PE=2 SV=1	ath:AT2G10940	protease inhibitor/seed storage/lipid transfer protein (LTP) family protein						2.89826	0	4.55769	0	0	0	0	0	0
MGB_lrc21095	ref|XM_002312790.1|	Populus trichocarpa predicted protein, mRNA	gi|224102847|ref|XP_002312826.1|	predicted protein [Populus trichocarpa] predicted protein [Populus trichocarpa]			ath:AT3G52500	aspartyl protease family protein						3.19493	2.65702	0	0	0	0	0	0	0
MGB_c18718	ref|XM_002523291.1|	Ricinus communis Aspartic proteinase nepenthesin-1 precursor, putative, mRNA	gi|255564685|ref|XP_002523337.1|	Aspartic proteinase nepenthesin-1 precursor, putative [Ricinus communis] Aspartic proteinase nepenthesin-1 precursor, putative [Ricinus communis]	sp|Q766C2|NEP2_NEPGR	Aspartic proteinase nepenthesin-2 OS=Nepenthes gracilis GN=nep2 PE=1 SV=1	ath:AT1G01300	aspartyl protease family protein						3.20803	3.76534	0	2.41689	2.98413	0	0	0	0
MGB_c2805	ref|XM_002308024.1|	Populus trichocarpa predicted protein, mRNA	gi|48375046|gb|AAT42190.1|	putative proline-rich protein [Nicotiana tabacum]	sp|Q00451|PRF1_SOLLC	36.4 kDa proline-rich protein OS=Solanum lycopersicum GN=TPRP-F1 PE=2 SV=1	ath:AT2G10940	protease inhibitor/seed storage/lipid transfer protein (LTP) family protein						3.39987	5.08336	0	0	4.08965	0	0	0	0
MGB_lrc12575	ref|XM_002285396.1|	PREDICTED: Vitis vinifera hypothetical protein LOC100257854 (LOC100257854), mRNA	gi|224087088|ref|XP_002308060.1|	predicted protein [Populus trichocarpa] unknown [Populus trichocarpa] predicted protein [Populus trichocarpa]	sp|Q00451|PRF1_SOLLC	36.4 kDa proline-rich protein OS=Solanum lycopersicum GN=TPRP-F1 PE=2 SV=1	ath:AT2G10940	protease inhibitor/seed storage/lipid transfer protein (LTP) family protein						4.01984	3.64119	3.01614	0	3.87822	3.55005	0	0	0
MGB_c22851	dbj|AB236822.1|	Trifolium pratense RNA for hypothetical protein, complete cds, clone: C2162	gi|217071800|gb|ACJ84260.1|	unknown [Medicago truncatula]	sp|Q00451|PRF1_SOLLC	36.4 kDa proline-rich protein OS=Solanum lycopersicum GN=TPRP-F1 PE=2 SV=1	ath:AT2G10940	protease inhibitor/seed storage/lipid transfer protein (LTP) family protein						4.25094	4.06031	4.02219	0	3.49245	3.56833	0	0	0
MGB_lrc1569	ref|XM_002312790.1|	Populus trichocarpa predicted protein, mRNA	gi|224102847|ref|XP_002312826.1|	predicted protein [Populus trichocarpa] predicted protein [Populus trichocarpa]	sp|Q766C2|NEP2_NEPGR	Aspartic proteinase nepenthesin-2 OS=Nepenthes gracilis GN=nep2 PE=1 SV=1	ath:AT3G52500	aspartyl protease family protein						4.33437	0	0	2.08882	2.99653	0	0	0	0
MGB_lrc23465	ref|XM_002312790.1|	Populus trichocarpa predicted protein, mRNA	gi|224102847|ref|XP_002312826.1|	predicted protein [Populus trichocarpa] predicted protein [Populus trichocarpa]	sp|Q766C3|NEP1_NEPGR	Aspartic proteinase nepenthesin-1 OS=Nepenthes gracilis GN=nep1 PE=1 SV=1	ath:AT3G52500	aspartyl protease family protein						4.93993	4.149	0	0	3.60106	0	0	0	0
MGB_c19474	ref|XM_002264632.1|	PREDICTED: Vitis vinifera hypothetical protein LOC100244589, transcript variant 2 (LOC100244589), mRNA	gi|255543963|ref|XP_002513044.1|	Aspartic proteinase nepenthesin-1 precursor, putative [Ricinus communis] Aspartic proteinase nepenthesin-1 precursor, putative [Ricinus communis]	sp|Q766C3|NEP1_NEPGR	Aspartic proteinase nepenthesin-1 OS=Nepenthes gracilis GN=nep1 PE=1 SV=1	ath:AT3G54400	aspartyl protease family protein						6.67618	6.50686	0	5.53717	6.59155	0	0	0	0
MGB_c188	gb|EU829972.1|	Linum usitatissimum clone LU0014E01 mRNA sequence	gi|118484458|gb|ABK94105.1|	unknown [Populus trichocarpa]	sp|Q766C3|NEP1_NEPGR	Aspartic proteinase nepenthesin-1 OS=Nepenthes gracilis GN=nep1 PE=1 SV=1	ath:AT3G18490	aspartyl protease family protein						0	5.06078	0	0	2.80658	3.19996	0	0	0
MGB_lrc278	gb|BC092447.1|	Homo sapiens cDNA clone IMAGE:30721737	gi|49204581|dbj|BAD24657.1|	xylogen protein 1 [Zinnia elegans]	sp|Q8VYI9|NLTL5_ARATH	Non-specific lipid-transfer protein-like protein At5g64080 OS=Arabidopsis thaliana GN=At5g64080 PE=1 SV=1	ath:AT5G64080	protease inhibitor/seed storage/lipid transfer protein (LTP) family protein						0	2.6049	0	0	0	0	0	0	0
MGB_c471	ref|XM_002511916.1|	Ricinus communis Aspartic proteinase nepenthesin-1 precursor, putative, mRNA	gi|224126221|ref|XP_002329620.1|	predicted protein [Populus trichocarpa] predicted protein [Populus trichocarpa]	sp|Q766C3|NEP1_NEPGR	Aspartic proteinase nepenthesin-1 OS=Nepenthes gracilis GN=nep1 PE=1 SV=1	ath:AT3G18490	aspartyl protease family protein						0	2.78133	3.49623	0	0	2.88282	0	0	0
MGB_lrc583	gb|BT057204.1|	Salmo salar clone ssal-evd-533-067 Troponin T, fast skeletal muscle putative mRNA, complete cds	gi|8745402|gb|AAF78903.1|AF248055_1	proline-rich protein [Glycine max] unknown [Glycine max]	sp|P14009|14KD_DAUCA	14 kDa proline-rich protein DC2.15 OS=Daucus carota PE=2 SV=1	ath:AT2G45180	protease inhibitor/seed storage/lipid transfer protein (LTP) family protein						0	3.85554	3.3058	0	0	2.47116	0	0	0
MGB_lrc890	ref|XM_002308024.1|	Populus trichocarpa predicted protein, mRNA	gi|48375046|gb|AAT42190.1|	putative proline-rich protein [Nicotiana tabacum]	sp|Q00451|PRF1_SOLLC	36.4 kDa proline-rich protein OS=Solanum lycopersicum GN=TPRP-F1 PE=2 SV=1	ath:AT2G10940	protease inhibitor/seed storage/lipid transfer protein (LTP) family protein						0	0	3.73168	0	0	0	0	0	0
MGB_lrc1287	ref|XM_002329584.1|	Populus trichocarpa predicted protein, mRNA	gi|224126221|ref|XP_002329620.1|	predicted protein [Populus trichocarpa] predicted protein [Populus trichocarpa]	sp|Q766C2|NEP2_NEPGR	Aspartic proteinase nepenthesin-2 OS=Nepenthes gracilis GN=nep2 PE=1 SV=1	ath:AT3G18490	aspartyl protease family protein						0	2.52841	3.05786	0	2.00001	2.07227	0	0	0
MGB_c1614	emb|AJ313384.1|	Theobroma cacao mRNA for aspartic proteinase (ap1 gene)	gi|21616051|emb|CAC86003.1|	aspartic proteinase [Theobroma cacao]	sp|O04057|ASPR_CUCPE	Aspartic proteinase OS=Cucurbita pepo PE=2 SV=1	ath:AT1G62290	aspartyl protease family protein ; K08245 phytepsin [EC:3.4.23.40]	|Protein Families; Metabolism; Peptidases [BR:ko01002];|	---	---	---	---	0	-3.9589	0	0	-2.6299	0	0	0	0
MGB_c1898	gb|FJ707309.1|	Gossypium hirsutum hybrid proline-rich protein (HyPRP3) mRNA, complete cds	gi|224552010|gb|ACN54400.1|	hybrid proline-rich protein [Gossypium hirsutum]	sp|Q00451|PRF1_SOLLC	36.4 kDa proline-rich protein OS=Solanum lycopersicum GN=TPRP-F1 PE=2 SV=1	ath:AT2G45180	protease inhibitor/seed storage/lipid transfer protein (LTP) family protein						0	3.66022	3.15176	0	0	0	0	0	0
MGB_lrc2310	ref|XM_002512998.1|	Ricinus communis Aspartic proteinase nepenthesin-1 precursor, putative, mRNA	gi|255638149|gb|ACU19388.1|	unknown [Glycine max]	sp|Q766C3|NEP1_NEPGR	Aspartic proteinase nepenthesin-1 OS=Nepenthes gracilis GN=nep1 PE=1 SV=1	ath:AT3G54400	aspartyl protease family protein						0	2.38222	2.39662	0	0	0	0	0	0
MGB_c2530	ref|XM_002308024.1|	Populus trichocarpa predicted protein, mRNA			sp|Q00451|PRF1_SOLLC	36.4 kDa proline-rich protein OS=Solanum lycopersicum GN=TPRP-F1 PE=2 SV=1	ath:AT2G10940	protease inhibitor/seed storage/lipid transfer protein (LTP) family protein						0	4.99686	0	0	3.99417	0	0	0	0
MGB_c2698	gb|BT057814.1|	Salmo salar clone ssal-evd-541-186 60S acidic ribosomal protein P1 putative mRNA, complete cds	gi|8745402|gb|AAF78903.1|AF248055_1	proline-rich protein [Glycine max] unknown [Glycine max]	sp|P14009|14KD_DAUCA	14 kDa proline-rich protein DC2.15 OS=Daucus carota PE=2 SV=1	ath:AT2G45180	protease inhibitor/seed storage/lipid transfer protein (LTP) family protein						0	3.88028	2.79973	0	2.76014	2.48625	0	2.21752	0
MGB_c3423	ref|XM_002306858.1|	Populus trichocarpa predicted protein, mRNA	gi|255538784|ref|XP_002510457.1|	ATP-dependent peptidase, putative [Ricinus communis] ATP-dependent peptidase, putative [Ricinus communis]			ath:AT1G75460	ATP-dependent protease La (LON) domain-containing protein		COG2802	Uncharacterized protein, similar to the N-terminal domain of Lon protease	POORLY CHARACTERIZED	General function prediction only	0	0	2.3186	0	0	0	0	0	0
MGB_c3519	ref|XM_002301421.1|	Populus trichocarpa predicted protein, mRNA	gi|224064398|ref|XP_002301456.1|	predicted protein [Populus trichocarpa] predicted protein [Populus trichocarpa]	sp|P43510|CPR6_CAEEL	Cathepsin B-like cysteine proteinase 6 OS=Caenorhabditis elegans GN=cpr-6 PE=1 SV=1	ath:AT1G02305	cathepsin B-like cysteine protease, putative						0	-2.17645	0	0	0	0	0	0	0
MGB_c3634	ref|XM_002512998.1|	Ricinus communis Aspartic proteinase nepenthesin-1 precursor, putative, mRNA	gi|255638149|gb|ACU19388.1|	unknown [Glycine max]	sp|Q766C3|NEP1_NEPGR	Aspartic proteinase nepenthesin-1 OS=Nepenthes gracilis GN=nep1 PE=1 SV=1	ath:AT3G54400	aspartyl protease family protein						0	0	0	0	3.99836	3.506	0	0	0
MGB_c3882	dbj|AB095018.1|	Cynops pyrrhogaster RPE65 mRNA for retinal pigment epithelium abundant protein, complete cds	gi|3183088|sp|Q43681.1|NLTP_VIGUN	RecName: Full=Probable non-specific lipid-transfer protein AKCS9; Short=LTP; Flags: Precursor lipid transfer like protein [Vigna unguiculata]	sp|Q43681|NLTP_VIGUN	Probable non-specific lipid-transfer protein AKCS9 OS=Vigna unguiculata PE=2 SV=1	ath:AT1G48750	protease inhibitor/seed storage/lipid transfer protein (LTP) family protein						0	2.44704	2.88197	0	2.34154	2.53313	0	0	0
MGB_lrc3932	ref|XM_002511916.1|	Ricinus communis Aspartic proteinase nepenthesin-1 precursor, putative, mRNA	gi|118484458|gb|ABK94105.1|	unknown [Populus trichocarpa]	sp|Q766C2|NEP2_NEPGR	Aspartic proteinase nepenthesin-2 OS=Nepenthes gracilis GN=nep2 PE=1 SV=1	ath:AT3G18490	aspartyl protease family protein						0	3.27961	2.78614	0	3.09774	2.7651	0	0	0
MGB_c4013	ref|XM_002512998.1|	Ricinus communis Aspartic proteinase nepenthesin-1 precursor, putative, mRNA	gi|255543963|ref|XP_002513044.1|	Aspartic proteinase nepenthesin-1 precursor, putative [Ricinus communis] Aspartic proteinase nepenthesin-1 precursor, putative [Ricinus communis]	sp|Q766C3|NEP1_NEPGR	Aspartic proteinase nepenthesin-1 OS=Nepenthes gracilis GN=nep1 PE=1 SV=1	ath:AT3G54400	aspartyl protease family protein						0	0	0	0	3.39082	2.23581	0	0	0
MGB_c4376	gb|BT056446.1|	Salmo salar clone ssal-evd-541-218 dpy-30 homolog putative mRNA, complete cds	gi|8745402|gb|AAF78903.1|AF248055_1	proline-rich protein [Glycine max] unknown [Glycine max]	sp|P14009|14KD_DAUCA	14 kDa proline-rich protein DC2.15 OS=Daucus carota PE=2 SV=1	ath:AT2G45180	protease inhibitor/seed storage/lipid transfer protein (LTP) family protein						0	4.0931	0	0	2.22902	2.66571	0	0	0
MGB_c4910	ref|XM_002279343.1|	PREDICTED: Vitis vinifera hypothetical protein LOC100261140 (LOC100261140), mRNA			sp|P82353|NLTP2_PRUAR	Non-specific lipid-transfer protein 2 OS=Prunus armeniaca PE=1 SV=1	ath:AT3G18280	protease inhibitor/seed storage/lipid transfer protein (LTP) family protein						0	0	2.43528	0	0	0	0	0	0
MGB_c5963	gb|BT057814.1|	Salmo salar clone ssal-evd-541-186 60S acidic ribosomal protein P1 putative mRNA, complete cds	gi|255628443|gb|ACU14566.1|	unknown [Glycine max]	sp|P82353|NLTP2_PRUAR	Non-specific lipid-transfer protein 2 OS=Prunus armeniaca PE=1 SV=1	ath:AT1G48750	protease inhibitor/seed storage/lipid transfer protein (LTP) family protein						0	2.83561	3.35836	0	2.67575	2.98596	0	0	0
MGB_c6233	ref|XM_002317562.1|	Populus trichocarpa predicted protein, mRNA	gi|255626797|gb|ACU13743.1|	unknown [Glycine max]	sp|Q567B1|OTU1_DANRE	Ubiquitin thioesterase OTU1 OS=Danio rerio GN=yod1 PE=2 SV=1	ath:AT1G50670	OTU-like cysteine protease family protein		COG5539	Predicted cysteine protease (OTU family)	CELLULAR PROCESSES AND SIGNALING	Posttranslational modification, protein turnover, chaperones	0	-2.01111	0	0	0	0	0	0	0
MGB_lrc6335	dbj|AK321193.1|	Solanum lycopersicum cDNA, clone: LEFL1020DH04, HTC in leaf	gi|224067990|ref|XP_002302634.1|	predicted protein [Populus trichocarpa] predicted protein [Populus trichocarpa]	sp|Q766C2|NEP2_NEPGR	Aspartic proteinase nepenthesin-2 OS=Nepenthes gracilis GN=nep2 PE=1 SV=1	ath:AT1G01300	aspartyl protease family protein						0	2.70949	2.42934	0	0	0	0	0	0
MGB_c6579	gb|BT057814.1|	Salmo salar clone ssal-evd-541-186 60S acidic ribosomal protein P1 putative mRNA, complete cds	gi|255578847|ref|XP_002530278.1|	lipid binding protein, putative [Ricinus communis] lipid binding protein, putative [Ricinus communis]	sp|Q9ZQI8|NLTL2_ARATH	Non-specific lipid-transfer protein-like protein At2g13820 OS=Arabidopsis thaliana GN=At2g13820 PE=1 SV=1	ath:AT2G13820	protease inhibitor/seed storage/lipid transfer protein (LTP) family protein						0	2.14536	0	0	0	0	0	0	0
MGB_c7046	gb|BT057814.1|	Salmo salar clone ssal-evd-541-186 60S acidic ribosomal protein P1 putative mRNA, complete cds	gi|21618136|gb|AAM67186.1|	nonspecific lipid-transfer protein-like protein [Arabidopsis thaliana]	sp|Q8VYI9|NLTL5_ARATH	Non-specific lipid-transfer protein-like protein At5g64080 OS=Arabidopsis thaliana GN=At5g64080 PE=1 SV=1	ath:AT5G64080	protease inhibitor/seed storage/lipid transfer protein (LTP) family protein						0	2.09431	0	0	0	0	0	0	0
MGB_c7483	gb|BT090350.1|	Soybean clone JCVI-FLGm-4C12 unknown mRNA	gi|217075502|gb|ACJ86111.1|	unknown [Medicago truncatula]			ath:AT1G62510	protease inhibitor/seed storage/lipid transfer protein (LTP) family protein						0	4.19082	3.36635	0	2.25135	2.73747	0	0	0
MGB_c7781	emb|AJ415386.1|	Betula pendula partial mRNA for cysteine proteinase (cyp2 gene)	gi|224082940|ref|XP_002306900.1|	predicted protein [Populus trichocarpa] unknown [Populus trichocarpa] predicted protein [Populus trichocarpa]	sp|P43295|A494_ARATH	Probable cysteine proteinase A494 OS=Arabidopsis thaliana GN=At2g21430 PE=2 SV=2	ath:AT2G21430	cysteine proteinase A494, putative / thiol protease, putative		COG4870	Cysteine protease	CELLULAR PROCESSES AND SIGNALING	Posttranslational modification, protein turnover, chaperones	0	-2.13351	0	0	0	0	0	0	0
MGB_lrc7943	gb|BT057608.1|	Salmo salar clone ssal-evd-543-089 Nucleolar protein 12 putative mRNA, complete cds	gi|8745402|gb|AAF78903.1|AF248055_1	proline-rich protein [Glycine max] unknown [Glycine max]	sp|P14009|14KD_DAUCA	14 kDa proline-rich protein DC2.15 OS=Daucus carota PE=2 SV=1	ath:AT2G45180	protease inhibitor/seed storage/lipid transfer protein (LTP) family protein						0	3.43832	3.11564	0	0	2.1508	0	0	0
MGB_c8058	gb|BT049815.1|	Salmo salar clone ssal-evd-556-339 C-C motif chemokine 28 precursor putative mRNA, complete cds	gi|118484458|gb|ABK94105.1|	unknown [Populus trichocarpa]	sp|Q766C3|NEP1_NEPGR	Aspartic proteinase nepenthesin-1 OS=Nepenthes gracilis GN=nep1 PE=1 SV=1	ath:AT3G18490	aspartyl protease family protein						0	3.72366	0	0	0	0	0	0	0
MGB_c9131	gb|BT090350.1|	Soybean clone JCVI-FLGm-4C12 unknown mRNA	gi|217075502|gb|ACJ86111.1|	unknown [Medicago truncatula]	sp|P14009|14KD_DAUCA	14 kDa proline-rich protein DC2.15 OS=Daucus carota PE=2 SV=1	ath:AT2G45180	protease inhibitor/seed storage/lipid transfer protein (LTP) family protein						0	4.50937	3.14247	0	4.18085	4.45059	0	0	0
MGB_c9179	gb|BT090350.1|	Soybean clone JCVI-FLGm-4C12 unknown mRNA	gi|8745402|gb|AAF78903.1|AF248055_1	proline-rich protein [Glycine max] unknown [Glycine max]	sp|P14009|14KD_DAUCA	14 kDa proline-rich protein DC2.15 OS=Daucus carota PE=2 SV=1	ath:AT2G45180	protease inhibitor/seed storage/lipid transfer protein (LTP) family protein						0	4.27253	0	0	2.41295	2.88319	0	0	0
MGB_c9225	ref|XM_002272242.1|	PREDICTED: Vitis vinifera hypothetical protein LOC100245019 (LOC100245019), mRNA	gi|225443249|ref|XP_002272278.1|	PREDICTED: hypothetical protein [Vitis vinifera]			ath:AT1G79720	aspartyl protease family protein						0	2.79287	0	0	2.21053	0	0	0	0
MGB_c9761	ref|XM_002308024.1|	Populus trichocarpa predicted protein, mRNA	gi|48375046|gb|AAT42190.1|	putative proline-rich protein [Nicotiana tabacum]			ath:AT2G10940	protease inhibitor/seed storage/lipid transfer protein (LTP) family protein						0	4.90428	4.87688	0	3.92128	4.12145	0	0	0
MGB_c10348	gb|BT056956.1|	Salmo salar clone ssal-evd-508-041 Response gene to complement 32 protein putative mRNA, complete cds	gi|8745402|gb|AAF78903.1|AF248055_1	proline-rich protein [Glycine max] unknown [Glycine max]	sp|P14009|14KD_DAUCA	14 kDa proline-rich protein DC2.15 OS=Daucus carota PE=2 SV=1	ath:AT2G45180	protease inhibitor/seed storage/lipid transfer protein (LTP) family protein						0	2.961	2.04528	0	0	0	0	0	0
MGB_c10661	gb|EU829972.1|	Linum usitatissimum clone LU0014E01 mRNA sequence	gi|224126221|ref|XP_002329620.1|	predicted protein [Populus trichocarpa] predicted protein [Populus trichocarpa]	sp|Q766C3|NEP1_NEPGR	Aspartic proteinase nepenthesin-1 OS=Nepenthes gracilis GN=nep1 PE=1 SV=1	ath:AT3G18490	aspartyl protease family protein						0	2.81827	3.10851	0	2.27318	2.46355	0	0	0
MGB_c11690	gb|BT053451.1|	Medicago truncatula clone MTYFP_FQ_FR_FS1G-O-3 unknown mRNA	gi|217075502|gb|ACJ86111.1|	unknown [Medicago truncatula]	sp|P14009|14KD_DAUCA	14 kDa proline-rich protein DC2.15 OS=Daucus carota PE=2 SV=1	ath:AT1G62510	protease inhibitor/seed storage/lipid transfer protein (LTP) family protein						0	0	0	0	0	0	0	0	2.03887
MGB_c11852	gb|BT056446.1|	Salmo salar clone ssal-evd-541-218 dpy-30 homolog putative mRNA, complete cds	gi|8745402|gb|AAF78903.1|AF248055_1	proline-rich protein [Glycine max] unknown [Glycine max]	sp|P14009|14KD_DAUCA	14 kDa proline-rich protein DC2.15 OS=Daucus carota PE=2 SV=1	ath:AT2G45180	protease inhibitor/seed storage/lipid transfer protein (LTP) family protein						0	0	2.89389	0	0	0	0	0	0
MGB_c12130	ref|XM_002324595.1|	Populus trichocarpa predicted protein, mRNA	gi|48375046|gb|AAT42190.1|	putative proline-rich protein [Nicotiana tabacum]	sp|Q00451|PRF1_SOLLC	36.4 kDa proline-rich protein OS=Solanum lycopersicum GN=TPRP-F1 PE=2 SV=1	ath:AT2G10940	protease inhibitor/seed storage/lipid transfer protein (LTP) family protein						0	6.1587	0	0	4.90636	4.86675	0	0	0
MGB_c13779	gb|BT053451.1|	Medicago truncatula clone MTYFP_FQ_FR_FS1G-O-3 unknown mRNA	gi|8745402|gb|AAF78903.1|AF248055_1	proline-rich protein [Glycine max] unknown [Glycine max]	sp|P14009|14KD_DAUCA	14 kDa proline-rich protein DC2.15 OS=Daucus carota PE=2 SV=1	ath:AT2G45180	protease inhibitor/seed storage/lipid transfer protein (LTP) family protein						0	7.37147	0	0	6.05976	4.94874	0	3.10873	2.03774
MGB_c14125			gi|48375046|gb|AAT42190.1|	putative proline-rich protein [Nicotiana tabacum]	sp|Q00451|PRF1_SOLLC	36.4 kDa proline-rich protein OS=Solanum lycopersicum GN=TPRP-F1 PE=2 SV=1	ath:AT2G10940	protease inhibitor/seed storage/lipid transfer protein (LTP) family protein						0	5.56923	5.98305	0	4.47067	4.63177	0	0	0
MGB_c14336	gb|EU829972.1|	Linum usitatissimum clone LU0014E01 mRNA sequence			sp|Q766C3|NEP1_NEPGR	Aspartic proteinase nepenthesin-1 OS=Nepenthes gracilis GN=nep1 PE=1 SV=1	ath:AT3G18490	aspartyl protease family protein						0	2.0271	0	0	0	0	0	0	0
MGB_c15277			gi|8745402|gb|AAF78903.1|AF248055_1	proline-rich protein [Glycine max] unknown [Glycine max]	sp|P14009|14KD_DAUCA	14 kDa proline-rich protein DC2.15 OS=Daucus carota PE=2 SV=1	ath:AT2G45180	protease inhibitor/seed storage/lipid transfer protein (LTP) family protein						0	0	0	0	0	2.43742	0	0	0
MGB_c16916	gb|BT053451.1|	Medicago truncatula clone MTYFP_FQ_FR_FS1G-O-3 unknown mRNA					ath:AT1G62510	protease inhibitor/seed storage/lipid transfer protein (LTP) family protein						0	7.57302	3.66678	0	6.06583	4.98983	0	3.11848	2.05512
MGB_c17073	emb|CU350898.1|	Aphanomyces euteiches cDNA	gi|3183088|sp|Q43681.1|NLTP_VIGUN	RecName: Full=Probable non-specific lipid-transfer protein AKCS9; Short=LTP; Flags: Precursor lipid transfer like protein [Vigna unguiculata]	sp|Q43681|NLTP_VIGUN	Probable non-specific lipid-transfer protein AKCS9 OS=Vigna unguiculata PE=2 SV=1	ath:AT1G48750	protease inhibitor/seed storage/lipid transfer protein (LTP) family protein						0	2.5739	3.13891	0	2.53298	2.79977	0	0	0
MGB_lrc17181	ref|XM_002511916.1|	Ricinus communis Aspartic proteinase nepenthesin-1 precursor, putative, mRNA	gi|255541796|ref|XP_002511962.1|	Aspartic proteinase nepenthesin-1 precursor, putative [Ricinus communis] Aspartic proteinase nepenthesin-1 precursor, putative [Ricinus communis]	sp|Q766C3|NEP1_NEPGR	Aspartic proteinase nepenthesin-1 OS=Nepenthes gracilis GN=nep1 PE=1 SV=1	ath:AT3G18490	aspartyl protease family protein						0	4.28818	4.08308	0	3.71435	3.58207	0	0	0
MGB_c17387	ref|XM_002306864.1|	Populus trichocarpa predicted protein, mRNA	gi|255639509|gb|ACU20049.1|	unknown [Glycine max]	sp|P25804|CYSP_PEA	Cysteine proteinase 15A OS=Pisum sativum PE=2 SV=1	ath:AT2G21430	cysteine proteinase A494, putative / thiol protease, putative		COG4870	Cysteine protease	CELLULAR PROCESSES AND SIGNALING	Posttranslational modification, protein turnover, chaperones	0	-2.17334	0	0	0	0	0	0	0
MGB_c17706	ref|XM_002530892.1|	Ricinus communis cysteine-type peptidase, putative, mRNA	gi|225448996|ref|XP_002273591.1|	PREDICTED: hypothetical protein [Vitis vinifera]	sp|Q08BW0|OTUD5_DANRE	OTU domain-containing protein 5 OS=Danio rerio GN=otud5 PE=2 SV=1	ath:AT5G04250	OTU-like cysteine protease family protein						0	-3.65435	-2.05668	0	0	0	0	0	0
MGB_c18190			gi|228316|prf||1802409A	albumin	sp|P32765|ASP_THECC	21 kDa seed protein OS=Theobroma cacao GN=ASP PE=2 SV=1	ath:AT1G17860	trypsin and protease inhibitor family protein / Kunitz family protein						0	0	0	0	0	0	0	-2.51111	-2.03883
MGB_c18338			gi|10176956|dbj|BAB10276.1|	unnamed protein product [Arabidopsis thaliana]	sp|Q8VYI9|NLTL5_ARATH	Non-specific lipid-transfer protein-like protein At5g64080 OS=Arabidopsis thaliana GN=At5g64080 PE=1 SV=1	ath:AT5G64080	protease inhibitor/seed storage/lipid transfer protein (LTP) family protein						0	2.48548	0	0	0	0	0	0	0
MGB_c18852	ref|XM_002512998.1|	Ricinus communis Aspartic proteinase nepenthesin-1 precursor, putative, mRNA	gi|255638149|gb|ACU19388.1|	unknown [Glycine max]			ath:AT3G54400	aspartyl protease family protein						0	0	0	0	3.428	0	0	0	0
MGB_c19094	gb|BC092447.1|	Homo sapiens cDNA clone IMAGE:30721737	gi|21618136|gb|AAM67186.1|	nonspecific lipid-transfer protein-like protein [Arabidopsis thaliana]	sp|Q8VYI9|NLTL5_ARATH	Non-specific lipid-transfer protein-like protein At5g64080 OS=Arabidopsis thaliana GN=At5g64080 PE=1 SV=1	ath:AT5G64080	protease inhibitor/seed storage/lipid transfer protein (LTP) family protein						0	2.05569	0	0	0	0	0	0	0
MGB_c19711	gb|BT090350.1|	Soybean clone JCVI-FLGm-4C12 unknown mRNA	gi|8745402|gb|AAF78903.1|AF248055_1	proline-rich protein [Glycine max] unknown [Glycine max]	sp|P14009|14KD_DAUCA	14 kDa proline-rich protein DC2.15 OS=Daucus carota PE=2 SV=1	ath:AT5G46900	protease inhibitor/seed storage/lipid transfer protein (LTP) family protein						0	4.65347	3.73532	0	3.12568	3.41405	0	0	0
MGB_lrc20480	gb|BT047626.1|	Salmo salar clone ssal-evd-514-306 Splicing factor, arginine/serine-rich 3 putative mRNA, complete cds	gi|224102847|ref|XP_002312826.1|	predicted protein [Populus trichocarpa] predicted protein [Populus trichocarpa]	sp|Q766C2|NEP2_NEPGR	Aspartic proteinase nepenthesin-2 OS=Nepenthes gracilis GN=nep2 PE=1 SV=1	ath:AT3G52500	aspartyl protease family protein						0	4.19237	0	2.02282	3.58502	2.2225	0	0	0
MGB_lrc20857	ref|XM_002275128.1|	PREDICTED: Vitis vinifera hypothetical protein LOC100242440 (LOC100242440), mRNA	gi|118484458|gb|ABK94105.1|	unknown [Populus trichocarpa]	sp|Q766C2|NEP2_NEPGR	Aspartic proteinase nepenthesin-2 OS=Nepenthes gracilis GN=nep2 PE=1 SV=1	ath:AT3G18490	aspartyl protease family protein						0	2.42985	2.9486	0	0	0	0	0	0
MGB_c21049	gb|BT053451.1|	Medicago truncatula clone MTYFP_FQ_FR_FS1G-O-3 unknown mRNA			sp|P14009|14KD_DAUCA	14 kDa proline-rich protein DC2.15 OS=Daucus carota PE=2 SV=1	ath:AT1G62510	protease inhibitor/seed storage/lipid transfer protein (LTP) family protein						0	7.30019	3.58866	0	6.32332	5.26609	0	3.10535	0
MGB_s21103	dbj|AB212932.1|	Bufo marinus mRNA for urea transporter, complete cds	gi|8745402|gb|AAF78903.1|AF248055_1	proline-rich protein [Glycine max] unknown [Glycine max]	sp|P14009|14KD_DAUCA	14 kDa proline-rich protein DC2.15 OS=Daucus carota PE=2 SV=1	ath:AT2G45180	protease inhibitor/seed storage/lipid transfer protein (LTP) family protein						0	3.91464	3.25759	0	0	2.3928	0	0	0
MGB_c21305	gb|BT049815.1|	Salmo salar clone ssal-evd-556-339 C-C motif chemokine 28 precursor putative mRNA, complete cds	gi|118484458|gb|ABK94105.1|	unknown [Populus trichocarpa]	sp|Q766C3|NEP1_NEPGR	Aspartic proteinase nepenthesin-1 OS=Nepenthes gracilis GN=nep1 PE=1 SV=1	ath:AT1G25510	aspartyl protease family protein						0	3.71872	3.68563	0	2.43358	2.92758	0	0	0
MGB_lrc21310	ref|XM_002511916.1|	Ricinus communis Aspartic proteinase nepenthesin-1 precursor, putative, mRNA	gi|255541796|ref|XP_002511962.1|	Aspartic proteinase nepenthesin-1 precursor, putative [Ricinus communis] Aspartic proteinase nepenthesin-1 precursor, putative [Ricinus communis]	sp|Q766C2|NEP2_NEPGR	Aspartic proteinase nepenthesin-2 OS=Nepenthes gracilis GN=nep2 PE=1 SV=1	ath:AT1G25510	aspartyl protease family protein						0	4.18821	3.91633	0	3.37691	3.43169	0	0	0
MGB_s21473	gb|EU829972.1|	Linum usitatissimum clone LU0014E01 mRNA sequence	gi|19424106|gb|AAL87345.1|	putative chloroplast nucleoid DNA-binding protein [Arabidopsis thaliana]			ath:AT3G18490	aspartyl protease family protein						0	2.57949	2.77332	0	2.21817	2.24984	0	0	0
MGB_c21841	gb|BT057405.1|	Salmo salar clone ssal-evd-514-217 Dynein light chain 1, cytoplasmic putative mRNA, complete cds	gi|146141284|gb|ABQ01426.1|	bimodular protein [Medicago sativa subsp. falcata]	sp|P14009|14KD_DAUCA	14 kDa proline-rich protein DC2.15 OS=Daucus carota PE=2 SV=1	ath:AT2G45180	protease inhibitor/seed storage/lipid transfer protein (LTP) family protein						0	3.91827	2.47583	0	2.34249	2.20778	0	2.38515	0
MGB_c22033	ref|XM_002512998.1|	Ricinus communis Aspartic proteinase nepenthesin-1 precursor, putative, mRNA					ath:AT3G54400	aspartyl protease family protein						0	0	0	0	3.10172	2.13735	0	0	0
MGB_c22082	emb|FM879141.1|	Bombus lapidarius mRNA for acyl-CoA delta-9 desaturase (npve gene)	gi|225455876|ref|XP_002275164.1|	PREDICTED: hypothetical protein [Vitis vinifera] unnamed protein product [Vitis vinifera]	sp|Q766C3|NEP1_NEPGR	Aspartic proteinase nepenthesin-1 OS=Nepenthes gracilis GN=nep1 PE=1 SV=1	ath:AT3G18490	aspartyl protease family protein						0	3.76849	3.65958	0	2.56366	2.97309	0	0	0
MGB_lrc22155	gb|BT057130.1|	Salmo salar clone ssal-evd-572-133 DNA-directed RNA polymerase III subunit RPC7-like putative mRNA, complete cds	gi|255541796|ref|XP_002511962.1|	Aspartic proteinase nepenthesin-1 precursor, putative [Ricinus communis] Aspartic proteinase nepenthesin-1 precursor, putative [Ricinus communis]	sp|Q766C3|NEP1_NEPGR	Aspartic proteinase nepenthesin-1 OS=Nepenthes gracilis GN=nep1 PE=1 SV=1	ath:AT3G18490	aspartyl protease family protein						0	3.61551	3.37904	0	2.53269	2.87297	0	0	0
MGB_lrc22657	ref|XM_002312790.1|	Populus trichocarpa predicted protein, mRNA	gi|224102847|ref|XP_002312826.1|	predicted protein [Populus trichocarpa] predicted protein [Populus trichocarpa]	sp|Q766C2|NEP2_NEPGR	Aspartic proteinase nepenthesin-2 OS=Nepenthes gracilis GN=nep2 PE=1 SV=1	ath:AT3G52500	aspartyl protease family protein						0	3.60875	0	0	0	0	0	0	0
MGB_s22684	gb|BT049815.1|	Salmo salar clone ssal-evd-556-339 C-C motif chemokine 28 precursor putative mRNA, complete cds	gi|224126221|ref|XP_002329620.1|	predicted protein [Populus trichocarpa] predicted protein [Populus trichocarpa]	sp|Q766C3|NEP1_NEPGR	Aspartic proteinase nepenthesin-1 OS=Nepenthes gracilis GN=nep1 PE=1 SV=1	ath:AT3G18490	aspartyl protease family protein						0	3.47825	0	0	2.35408	2.96162	0	0	0
MGB_lrc23010	ref|XM_002329584.1|	Populus trichocarpa predicted protein, mRNA	gi|255541796|ref|XP_002511962.1|	Aspartic proteinase nepenthesin-1 precursor, putative [Ricinus communis] Aspartic proteinase nepenthesin-1 precursor, putative [Ricinus communis]	sp|Q766C2|NEP2_NEPGR	Aspartic proteinase nepenthesin-2 OS=Nepenthes gracilis GN=nep2 PE=1 SV=1	ath:AT3G18490	aspartyl protease family protein						0	2.56299	3.07097	0	2.07129	2.13869	0	0	0
MGB_lrc23395	gb|BT057814.1|	Salmo salar clone ssal-evd-541-186 60S acidic ribosomal protein P1 putative mRNA, complete cds	gi|224102847|ref|XP_002312826.1|	predicted protein [Populus trichocarpa] predicted protein [Populus trichocarpa]	sp|Q766C2|NEP2_NEPGR	Aspartic proteinase nepenthesin-2 OS=Nepenthes gracilis GN=nep2 PE=1 SV=1	ath:AT3G52500	aspartyl protease family protein						0	3.00224	0	0	2.76957	2.00983	0	0	0
MGB_s23588	ref|XM_002512998.1|	Ricinus communis Aspartic proteinase nepenthesin-1 precursor, putative, mRNA	gi|255638149|gb|ACU19388.1|	unknown [Glycine max]			ath:AT3G54400	aspartyl protease family protein						0	0	0	2.05749	0	0	0	0	0
MGB_s23664	ref|XM_002308024.1|	Populus trichocarpa predicted protein, mRNA	gi|48375046|gb|AAT42190.1|	putative proline-rich protein [Nicotiana tabacum]	sp|Q00451|PRF1_SOLLC	36.4 kDa proline-rich protein OS=Solanum lycopersicum GN=TPRP-F1 PE=2 SV=1	ath:AT2G10940	protease inhibitor/seed storage/lipid transfer protein (LTP) family protein						0	0	0	0	0	4.30804	0	0	0
MGB_s23671	gb|BT049815.1|	Salmo salar clone ssal-evd-556-339 C-C motif chemokine 28 precursor putative mRNA, complete cds	gi|224126221|ref|XP_002329620.1|	predicted protein [Populus trichocarpa] predicted protein [Populus trichocarpa]	sp|Q766C3|NEP1_NEPGR	Aspartic proteinase nepenthesin-1 OS=Nepenthes gracilis GN=nep1 PE=1 SV=1	ath:AT3G18490	aspartyl protease family protein						0	0	3.16001	0	0	0	0	0	0
MGB_lrc23705	dbj|AB185328.1|	Mizuhopecten yessoensis SP-S mRNA for scallop shell matrix protein, complete cds	gi|118484458|gb|ABK94105.1|	unknown [Populus trichocarpa]	sp|Q766C3|NEP1_NEPGR	Aspartic proteinase nepenthesin-1 OS=Nepenthes gracilis GN=nep1 PE=1 SV=1	ath:AT3G18490	aspartyl protease family protein						0	2.83832	3.07868	0	2.06686	2.55654	0	0	0
MGB_s23936	gb|BT057130.1|	Salmo salar clone ssal-evd-572-133 DNA-directed RNA polymerase III subunit RPC7-like putative mRNA, complete cds	gi|8745402|gb|AAF78903.1|AF248055_1	proline-rich protein [Glycine max] unknown [Glycine max]	sp|P14009|14KD_DAUCA	14 kDa proline-rich protein DC2.15 OS=Daucus carota PE=2 SV=1	ath:AT2G45180	protease inhibitor/seed storage/lipid transfer protein (LTP) family protein						0	3.3612	2.92557	0	0	2.12094	0	0	0
MGB_s24018	gb|EU829972.1|	Linum usitatissimum clone LU0014E01 mRNA sequence	gi|118484458|gb|ABK94105.1|	unknown [Populus trichocarpa]	sp|Q766C3|NEP1_NEPGR	Aspartic proteinase nepenthesin-1 OS=Nepenthes gracilis GN=nep1 PE=1 SV=1	ath:AT3G18490	aspartyl protease family protein						0	0	3.20935	0	0	0	0	0	0
MGB_s24042	gb|BT049815.1|	Salmo salar clone ssal-evd-556-339 C-C motif chemokine 28 precursor putative mRNA, complete cds	gi|225455876|ref|XP_002275164.1|	PREDICTED: hypothetical protein [Vitis vinifera] unnamed protein product [Vitis vinifera]	sp|Q766C3|NEP1_NEPGR	Aspartic proteinase nepenthesin-1 OS=Nepenthes gracilis GN=nep1 PE=1 SV=1	ath:AT3G18490	aspartyl protease family protein						0	0	3.10901	0	0	0	0	0	0
MGB_s24102	ref|XM_002512998.1|	Ricinus communis Aspartic proteinase nepenthesin-1 precursor, putative, mRNA	gi|255543963|ref|XP_002513044.1|	Aspartic proteinase nepenthesin-1 precursor, putative [Ricinus communis] Aspartic proteinase nepenthesin-1 precursor, putative [Ricinus communis]			ath:AT3G54400	aspartyl protease family protein						0	0	0	0	3.22395	2.60808	0	0	0
MGB_s24632			gi|225455876|ref|XP_002275164.1|	PREDICTED: hypothetical protein [Vitis vinifera] unnamed protein product [Vitis vinifera]	sp|Q766C2|NEP2_NEPGR	Aspartic proteinase nepenthesin-2 OS=Nepenthes gracilis GN=nep2 PE=1 SV=1	ath:AT1G25510	aspartyl protease family protein						0	3.65182	3.63336	0	2.42179	2.95745	0	0	0
MGB_s24667	gb|BT050044.1|	Salmo salar clone ssal-evd-571-171 60S ribosomal protein L22 putative mRNA, complete cds	gi|8745402|gb|AAF78903.1|AF248055_1	proline-rich protein [Glycine max] unknown [Glycine max]	sp|P14009|14KD_DAUCA	14 kDa proline-rich protein DC2.15 OS=Daucus carota PE=2 SV=1	ath:AT2G45180	protease inhibitor/seed storage/lipid transfer protein (LTP) family protein						0	3.76138	2.28364	0	2.17715	2.02001	0	2.424	0
MGB_s24979	gb|BT053451.1|	Medicago truncatula clone MTYFP_FQ_FR_FS1G-O-3 unknown mRNA	gi|8745402|gb|AAF78903.1|AF248055_1	proline-rich protein [Glycine max] unknown [Glycine max]	sp|P14009|14KD_DAUCA	14 kDa proline-rich protein DC2.15 OS=Daucus carota PE=2 SV=1	ath:AT2G45180	protease inhibitor/seed storage/lipid transfer protein (LTP) family protein						0	0	2.58099	0	0	0	0	0	0
MGB_s24981	gb|BT047373.1|	Salmo salar clone ssal-evd-536-300 Gamma-interferon-inducible lysosomal thiol reductase precursor putative mRNA, complete cds	gi|225455876|ref|XP_002275164.1|	PREDICTED: hypothetical protein [Vitis vinifera] unnamed protein product [Vitis vinifera]	sp|Q766C3|NEP1_NEPGR	Aspartic proteinase nepenthesin-1 OS=Nepenthes gracilis GN=nep1 PE=1 SV=1	ath:AT3G18490	aspartyl protease family protein						0	2.82285	2.71832	0	2.18619	2.31278	0	0	0
MGB_s25071	gb|BT049815.1|	Salmo salar clone ssal-evd-556-339 C-C motif chemokine 28 precursor putative mRNA, complete cds	gi|118484458|gb|ABK94105.1|	unknown [Populus trichocarpa]	sp|Q766C3|NEP1_NEPGR	Aspartic proteinase nepenthesin-1 OS=Nepenthes gracilis GN=nep1 PE=1 SV=1	ath:AT3G18490	aspartyl protease family protein						0	0	3.41798	0	2.39036	2.9857	0	0	0
MGB_s25270			gi|225455876|ref|XP_002275164.1|	PREDICTED: hypothetical protein [Vitis vinifera] unnamed protein product [Vitis vinifera]			ath:AT3G18490	aspartyl protease family protein						0	3.37931	3.48692	0	2.35455	2.79171	0	0	0
MGB_c25286	gb|BT049815.1|	Salmo salar clone ssal-evd-556-339 C-C motif chemokine 28 precursor putative mRNA, complete cds	gi|255638149|gb|ACU19388.1|	unknown [Glycine max]			ath:AT3G54400	aspartyl protease family protein						0	0	0	0	2.95213	0	0	0	0
MGB_s25337	ref|XM_002512998.1|	Ricinus communis Aspartic proteinase nepenthesin-1 precursor, putative, mRNA	gi|255638149|gb|ACU19388.1|	unknown [Glycine max]			ath:AT3G54400	aspartyl protease family protein						0	0	0	0	0	2.39964	0	0	0
MGB_lrc25397	gb|BT046774.1|	Salmo salar clone ssal-evd-573-139 39S ribosomal protein L41, mitochondrial precursor putative mRNA, complete cds	gi|224102847|ref|XP_002312826.1|	predicted protein [Populus trichocarpa] predicted protein [Populus trichocarpa]			ath:AT3G52500	aspartyl protease family protein						0	3.42678	0	0	2.70609	0	0	0	0
MGB_c26018			gi|118484458|gb|ABK94105.1|	unknown [Populus trichocarpa]	sp|Q766C3|NEP1_NEPGR	Aspartic proteinase nepenthesin-1 OS=Nepenthes gracilis GN=nep1 PE=1 SV=1	ath:AT3G18490	aspartyl protease family protein						0	3.54139	3.56192	0	2.3749	2.83448	0	0	0
MGB_s26255					sp|Q766C3|NEP1_NEPGR	Aspartic proteinase nepenthesin-1 OS=Nepenthes gracilis GN=nep1 PE=1 SV=1	ath:AT3G18490	aspartyl protease family protein						0	2.80532	3.15128	0	2.13772	2.61523	0	0	0
MGB_c26473	gb|BT047239.1|	Salmo salar clone ssal-evd-570-221 Mitochondrial import inner membrane translocase subunit Tim8 A putative mRNA, complete cds	gi|8745402|gb|AAF78903.1|AF248055_1	proline-rich protein [Glycine max] unknown [Glycine max]	sp|P14009|14KD_DAUCA	14 kDa proline-rich protein DC2.15 OS=Daucus carota PE=2 SV=1	ath:AT2G45180	protease inhibitor/seed storage/lipid transfer protein (LTP) family protein						0	2.90637	2.37586	0	0	2.0371	0	0	0
MGB_lrc26510			gi|224102847|ref|XP_002312826.1|	predicted protein [Populus trichocarpa] predicted protein [Populus trichocarpa]			ath:AT3G52500	aspartyl protease family protein						0	3.23555	0	2.10014	2.7339	0	0	0	0
MGB_s26517	gb|BT090350.1|	Soybean clone JCVI-FLGm-4C12 unknown mRNA	gi|8745402|gb|AAF78903.1|AF248055_1	proline-rich protein [Glycine max] unknown [Glycine max]	sp|P14009|14KD_DAUCA	14 kDa proline-rich protein DC2.15 OS=Daucus carota PE=2 SV=1	ath:AT2G45180	protease inhibitor/seed storage/lipid transfer protein (LTP) family protein						0	0	2.47845	0	0	0	0	2.39667	0
MGB_s26535	ref|XM_002308024.1|	Populus trichocarpa predicted protein, mRNA			sp|Q00451|PRF1_SOLLC	36.4 kDa proline-rich protein OS=Solanum lycopersicum GN=TPRP-F1 PE=2 SV=1	ath:AT2G10940	protease inhibitor/seed storage/lipid transfer protein (LTP) family protein						0	0	4.87766	0	0	4.22442	0	0	0
MGB_s26887	ref|XM_002512998.1|	Ricinus communis Aspartic proteinase nepenthesin-1 precursor, putative, mRNA	gi|255638149|gb|ACU19388.1|	unknown [Glycine max]			ath:AT3G54400	aspartyl protease family protein						0	2.00602	0	0	0	0	0	0	0
MGB_s27009	gb|BT056446.1|	Salmo salar clone ssal-evd-541-218 dpy-30 homolog putative mRNA, complete cds	gi|217075502|gb|ACJ86111.1|	unknown [Medicago truncatula]			ath:AT2G45180	protease inhibitor/seed storage/lipid transfer protein (LTP) family protein						0	3.83223	3.06903	0	0	2.40836	0	0	0
MGB_s27232	ref|XM_002264673.1|	PREDICTED: Vitis vinifera hypothetical protein LOC100244589, transcript variant 3 (LOC100244589), mRNA	gi|255543963|ref|XP_002513044.1|	Aspartic proteinase nepenthesin-1 precursor, putative [Ricinus communis] Aspartic proteinase nepenthesin-1 precursor, putative [Ricinus communis]			ath:AT3G54400	aspartyl protease family protein						0	0	0	0	2.92669	2.11969	0	0	0
MGB_s27361	gb|BT090350.1|	Soybean clone JCVI-FLGm-4C12 unknown mRNA	gi|8745402|gb|AAF78903.1|AF248055_1	proline-rich protein [Glycine max] unknown [Glycine max]			ath:AT2G45180	protease inhibitor/seed storage/lipid transfer protein (LTP) family protein						0	3.37354	2.86098	0	0	2.0789	0	0	0
MGB_s27806	gb|BT049815.1|	Salmo salar clone ssal-evd-556-339 C-C motif chemokine 28 precursor putative mRNA, complete cds	gi|224111722|ref|XP_002315953.1|	predicted protein [Populus trichocarpa] predicted protein [Populus trichocarpa]	sp|Q766C3|NEP1_NEPGR	Aspartic proteinase nepenthesin-1 OS=Nepenthes gracilis GN=nep1 PE=1 SV=1	ath:AT3G18490	aspartyl protease family protein						0	2.5019	2.743	0	0	2.45126	0	0	0
MGB_s27819	gb|BT049815.1|	Salmo salar clone ssal-evd-556-339 C-C motif chemokine 28 precursor putative mRNA, complete cds	gi|118484458|gb|ABK94105.1|	unknown [Populus trichocarpa]	sp|Q766C2|NEP2_NEPGR	Aspartic proteinase nepenthesin-2 OS=Nepenthes gracilis GN=nep2 PE=1 SV=1	ath:AT3G18490	aspartyl protease family protein						0	2.76328	2.95087	0	2.1437	2.51803	0	0	0
MGB_s28955	gb|BT049815.1|	Salmo salar clone ssal-evd-556-339 C-C motif chemokine 28 precursor putative mRNA, complete cds	gi|225455876|ref|XP_002275164.1|	PREDICTED: hypothetical protein [Vitis vinifera] unnamed protein product [Vitis vinifera]	sp|Q766C3|NEP1_NEPGR	Aspartic proteinase nepenthesin-1 OS=Nepenthes gracilis GN=nep1 PE=1 SV=1	ath:AT3G18490	aspartyl protease family protein						0	3.9388	0	0	2.61304	2.99467	0	0	0
MGB_s28972			gi|225423917|ref|XP_002281973.1|	PREDICTED: hypothetical protein [Vitis vinifera] unnamed protein product [Vitis vinifera]			ath:AT3G18490	aspartyl protease family protein						0	3.01158	2.76363	0	2.27645	2.30526	0	0	0
MGB_s30775	ref|XM_002278287.1|	PREDICTED: Vitis vinifera hypothetical protein LOC100250141 (LOC100250141), mRNA			sp|O65039|CYSEP_RICCO	Vignain OS=Ricinus communis GN=CYSEP PE=1 SV=1	ath:AT5G43060	cysteine proteinase, putative / thiol protease, putative ; K01376	|Unclassified; Metabolism; Other enzymes|					0	-4.20399	0	0	-2.08343	0	0	0	0
MGB_c1505	gb|AF007215.1|AF007215	Lavatera thuringiaca stress-induced cysteine proteinase (LtCyp1) mRNA, partial cds			sp|P25804|CYSP_PEA	Cysteine proteinase 15A OS=Pisum sativum PE=2 SV=1	ath:AT4G39090	RD19; RD19 (RESPONSIVE TO DEHYDRATION 19); cysteine-type peptidase		COG4870	Cysteine protease	CELLULAR PROCESSES AND SIGNALING	Posttranslational modification, protein turnover, chaperones	-3.43075	-3.40366	0	0	-3.27571	0	0	0	0
MGB_c16853	gb|BT057130.1|	Salmo salar clone ssal-evd-572-133 DNA-directed RNA polymerase III subunit RPC7-like putative mRNA, complete cds	gi|242077618|ref|XP_002448745.1|	hypothetical protein SORBIDRAFT_06g032470 [Sorghum bicolor] hypothetical protein SORBIDRAFT_06g032470 [Sorghum bicolor]			ath:AT2G38860	YLS5; YLS5 (yellow-leaf-specific gene 5)		COG0693	Putative intracellular protease/amidase	POORLY CHARACTERIZED	General function prediction only	-2.25741	0	0	2.45596	0	0	0	0	-2.59281
MGB_c1388	emb|FM879141.1|	Bombus lapidarius mRNA for acyl-CoA delta-9 desaturase (npve gene)	gi|217073079|gb|ACJ84899.1|	unknown [Medicago truncatula]	sp|P67779|PHB_RAT	Prohibitin OS=Rattus norvegicus GN=Phb PE=1 SV=1	ath:AT3G27280	ATPHB4; ATPHB4 (PROHIBITIN 4)		COG0330	Membrane protease subunits, stomatin/prohibitin homologs	CELLULAR PROCESSES AND SIGNALING	Posttranslational modification, protein turnover, chaperones	0	-2.98009	0	0	0	0	0	0	0
MGB_c5005	ref|XM_002306864.1|	Populus trichocarpa predicted protein, mRNA	gi|224082940|ref|XP_002306900.1|	predicted protein [Populus trichocarpa] unknown [Populus trichocarpa] predicted protein [Populus trichocarpa]	sp|P43296|RD19A_ARATH	Cysteine proteinase RD19a OS=Arabidopsis thaliana GN=RD19A PE=2 SV=1	ath:AT4G39090	RD19; RD19 (RESPONSIVE TO DEHYDRATION 19); cysteine-type peptidase		COG4870	Cysteine protease	CELLULAR PROCESSES AND SIGNALING	Posttranslational modification, protein turnover, chaperones	0	-2.56519	-2.17923	0	0	0	0	0	0
MGB_c5506	gb|AC214417.1|	Populus trichocarpa clone POP037-E08, complete sequence	gi|255579803|ref|XP_002530739.1|	ATP binding protein, putative [Ricinus communis] ATP binding protein, putative [Ricinus communis]	sp|Q9P6Q3|BCS1_SCHPO	Probable mitochondrial chaperone bcs1 OS=Schizosaccharomyces pombe GN=SPAC644.07 PE=2 SV=1	ath:AT3G50940	AAA-type ATPase family protein		COG0465	ATP-dependent Zn proteases	CELLULAR PROCESSES AND SIGNALING	Posttranslational modification, protein turnover, chaperones	0	-2.90927	0	0	0	0	0	0	0
MGB_c11958	gb|EF512303.1|	Carica papaya clone Cp45 hypersensitive-induced response protein mRNA, complete cds	gi|151347473|gb|ABS01349.1|	hypersensitive-induced response protein [Carica papaya]	sp|P16148|PLZ12_LUPPO	Protein PPLZ12 OS=Lupinus polyphyllus GN=PPLZ12 PE=2 SV=1	ath:AT5G62740	band 7 family protein		COG0330	Membrane protease subunits, stomatin/prohibitin homologs	CELLULAR PROCESSES AND SIGNALING	Posttranslational modification, protein turnover, chaperones	0	-2.65649	0	0	0	0	0	0	0
MGB_lrc12181	ref|XM_002323756.1|	Populus trichocarpa predicted protein, mRNA	gi|217073079|gb|ACJ84899.1|	unknown [Medicago truncatula]	sp|P67779|PHB_RAT	Prohibitin OS=Rattus norvegicus GN=Phb PE=1 SV=1	ath:AT3G27280	ATPHB4; ATPHB4 (PROHIBITIN 4)		COG0330	Membrane protease subunits, stomatin/prohibitin homologs	CELLULAR PROCESSES AND SIGNALING	Posttranslational modification, protein turnover, chaperones	0	-2.78133	0	0	0	0	0	0	0
MGB_c15338	ref|XM_002322441.1|	Populus trichocarpa predicted protein, mRNA	gi|225470769|ref|XP_002268078.1|	PREDICTED: hypothetical protein [Vitis vinifera]	sp|Q64560|TPP2_RAT	Tripeptidyl-peptidase 2 OS=Rattus norvegicus GN=Tpp2 PE=2 SV=3	osa:4330237	Os02g0664300; hypothetical protein ; K01280 tripeptidyl-peptidase II [EC:3.4.14.10]	|Protein Families; Metabolism; Peptidases [BR:ko01002];|	COG1404	Subtilisin-like serine proteases	CELLULAR PROCESSES AND SIGNALING	Posttranslational modification, protein turnover, chaperones	0	0	-2.4764	0	0	0	0	0	0
MGB_c18760	ref|XM_002285874.1|	PREDICTED: Vitis vinifera hypothetical protein LOC100267810 (LOC100267810), mRNA	gi|225459800|ref|XP_002285910.1|	PREDICTED: hypothetical protein [Vitis vinifera]	sp|Q9QUR6|PPCE_MOUSE	Prolyl endopeptidase OS=Mus musculus GN=Prep PE=2 SV=1	ath:AT1G76140	prolyl oligopeptidase		COG1505	Serine proteases of the peptidase family S9A	METABOLISM	Amino acid transport and metabolism	0	-2.31393	-2.29174	0	0	0	0	0	0
